# Supplementary material for: Multivariable regulation of gene expression plasticity in metazoans
Source: Open Biol. 2019 Dec 4;9(12):190150. doi: 10.1098/rsob.190150 (PMC6936262; doi:10.1098/rsob.190150)
Supplement: Table S2 [file rsob190150supp3.xlsx]

## Sheet: Human-signal-responsive-genes
Gene-ID	GEP	Signal-responsive-genes
ENSG00000105835	-0.20023	1
ENSG00000180596	-0.69729	1
ENSG00000165030	-0.83321	1
ENSG00000119950	-0.89988	1
ENSG00000144136	-0.97177	1
ENSG00000180530	-1.00732	1
ENSG00000166508	-1.0175	1
ENSG00000118985	-1.02794	1
ENSG00000132646	-1.03357	1
ENSG00000115758	-1.0485	1
ENSG00000148175	-1.09909	1
ENSG00000143878	-1.10076	1
ENSG00000131724	-1.28644	1
ENSG00000260916	-1.30689	1
ENSG00000198431	-1.33599	1
ENSG00000145675	-1.33898	1
ENSG00000116005	-1.36457	1
ENSG00000116679	-1.37831	1
ENSG00000136026	-1.38383	1
ENSG00000002549	-1.38568	1
ENSG00000048162	-1.3968	1
ENSG00000141232	-1.41077	1
ENSG00000188846	-1.42666	1
ENSG00000189180	-1.43858	1
ENSG00000172331	-1.44481	1
ENSG00000113552	-1.45127	1
ENSG00000123562	-1.46033	1
ENSG00000051108	-1.52375	1
ENSG00000067064	-1.55076	1
ENSG00000184897	-1.57682	1
ENSG00000165732	-1.58126	1
ENSG00000158470	-1.58727	1
ENSG00000124802	-1.61017	1
ENSG00000106105	-1.61255	1
ENSG00000122042	-1.6421	1
ENSG00000137414	-1.6584	1
ENSG00000164305	-1.66059	1
ENSG00000168899	-1.67011	1
ENSG00000136603	-1.67466	1
ENSG00000153879	-1.67632	1
ENSG00000135446	-1.67793	1
ENSG00000164163	-1.68251	1
ENSG00000117984	-1.73063	1
ENSG00000196230	-1.73875	1
ENSG00000111445	-1.77295	1
ENSG00000131669	-1.78438	1
ENSG00000108582	-1.78488	1
ENSG00000119242	-1.79226	1
ENSG00000113328	-1.80068	1
ENSG00000134697	-1.80113	1
ENSG00000119655	-1.80475	1
ENSG00000105185	-1.8592	1
ENSG00000134294	-1.86003	1
ENSG00000070831	-1.86077	1
ENSG00000147224	-1.86187	1
ENSG00000113013	-1.86854	1
ENSG00000151665	-1.87859	1
ENSG00000102580	-1.88667	1
ENSG00000168439	-1.8871	1
ENSG00000109854	-1.88972	1
ENSG00000144747	-1.89427	1
ENSG00000197451	-1.9012	1
ENSG00000101361	-1.90888	1
ENSG00000189403	-1.91294	1
ENSG00000143162	-1.91311	1
ENSG00000049541	-1.91681	1
ENSG00000114686	-1.92456	1
ENSG00000167272	-1.9438	1
ENSG00000160752	-1.9443	1
ENSG00000072210	-1.94708	1
ENSG00000155959	-1.95082	1
ENSG00000123505	-1.97268	1
ENSG00000131473	-1.98017	1
ENSG00000013583	-1.98023	1
ENSG00000139921	-1.98405	1
ENSG00000106153	-1.98553	1
ENSG00000117528	-1.99045	1
ENSG00000130826	-2.00764	1
ENSG00000074695	-2.01269	1
ENSG00000134480	-2.03003	1
ENSG00000158290	-2.03499	1
ENSG00000129518	-2.03558	1
ENSG00000092531	-2.05379	1
ENSG00000263001	-2.05403	1
ENSG00000204569	-2.06112	1
ENSG00000155287	-2.06437	1
ENSG00000044574	-2.06788	1
ENSG00000138363	-2.07997	1
ENSG00000180817	-2.08277	1
ENSG00000276023	-2.08479	1
ENSG00000177189	-2.10675	1
ENSG00000168118	-2.12501	1
ENSG00000168283	-2.15972	1
ENSG00000142208	-2.17553	1
ENSG00000090861	-2.18397	1
ENSG00000198176	-2.18771	1
ENSG00000112473	-2.20357	1
ENSG00000143621	-2.20703	1
ENSG00000197780	-2.22095	1
ENSG00000181788	-2.22506	1
ENSG00000123983	-2.22573	1
ENSG00000162434	-2.23854	1
ENSG00000130725	-2.24236	1
ENSG00000130522	-2.24427	1
ENSG00000162521	-2.24783	1
ENSG00000108946	-2.24797	1
ENSG00000165156	-2.25017	1
ENSG00000071054	-2.25574	1
ENSG00000138385	-2.2625	1
ENSG00000006007	-2.26541	1
ENSG00000128294	-2.27418	1
ENSG00000117450	-2.27767	1
ENSG00000272325	-2.28926	1
ENSG00000170515	-2.29074	1
ENSG00000117475	-2.29371	1
ENSG00000114520	-2.29428	1
ENSG00000134352	-2.29598	1
ENSG00000102974	-2.29846	1
ENSG00000102144	-2.31058	1
ENSG00000110330	-2.32034	1
ENSG00000239900	-2.32489	1
ENSG00000082153	-2.33155	1
ENSG00000197170	-2.3357	1
ENSG00000050426	-2.34073	1
ENSG00000171862	-2.3499	1
ENSG00000168040	-2.35417	1
ENSG00000143179	-2.35927	1
ENSG00000142166	-2.36773	1
ENSG00000100934	-2.37213	1
ENSG00000058262	-2.37595	1
ENSG00000113658	-2.37812	1
ENSG00000158092	-2.3815	1
ENSG00000173692	-2.39403	1
ENSG00000171960	-2.39616	1
ENSG00000126602	-2.39752	1
ENSG00000136754	-2.39927	1
ENSG00000169032	-2.40148	1
ENSG00000100401	-2.42965	1
ENSG00000170855	-2.4323	1
ENSG00000104522	-2.44191	1
ENSG00000143106	-2.44332	1
ENSG00000141522	-2.45269	1
ENSG00000140299	-2.45269	1
ENSG00000172531	-2.45553	1
ENSG00000125835	-2.45648	1
ENSG00000137710	-2.46514	1
ENSG00000124783	-2.46865	1
ENSG00000107262	-2.47049	1
ENSG00000108528	-2.47481	1
ENSG00000183735	-2.48803	1
ENSG00000180900	-2.50455	1
ENSG00000124299	-2.50881	1
ENSG00000135926	-2.51903	1
ENSG00000007202	-2.52011	1
ENSG00000167085	-2.53441	1
ENSG00000147669	-2.53592	1
ENSG00000241685	-2.56559	1
ENSG00000116001	-2.56559	1
ENSG00000129562	-2.56567	1
ENSG00000144867	-2.57081	1
ENSG00000121390	-2.57484	1
ENSG00000144231	-2.58762	1
ENSG00000167114	-2.59318	1
ENSG00000103502	-2.5978	1
ENSG00000099795	-2.60358	1
ENSG00000174231	-2.60384	1
ENSG00000273841	-2.60463	1
ENSG00000070495	-2.60814	1
ENSG00000137575	-2.61785	1
ENSG00000174547	-2.62745	1
ENSG00000144048	-2.63281	1
ENSG00000175416	-2.63281	1
ENSG00000104805	-2.6346	1
ENSG00000092010	-2.63603	1
ENSG00000143294	-2.6381	1
ENSG00000008294	-2.64991	1
ENSG00000103024	-2.65936	1
ENSG00000116044	-2.66328	1
ENSG00000170852	-2.67034	1
ENSG00000091483	-2.67089	1
ENSG00000075711	-2.67107	1
ENSG00000204256	-2.68622	1
ENSG00000108344	-2.6865	1
ENSG00000178425	-2.68724	1
ENSG00000137312	-2.69078	1
ENSG00000127666	-2.69329	1
ENSG00000136021	-2.69357	1
ENSG00000198356	-2.70078	1
ENSG00000149547	-2.70585	1
ENSG00000128050	-2.71738	1
ENSG00000127616	-2.72805	1
ENSG00000100347	-2.73245	1
ENSG00000012061	-2.73552	1
ENSG00000168763	-2.74265	1
ENSG00000166266	-2.7441	1
ENSG00000069956	-2.75448	1
ENSG00000196396	-2.75818	1
ENSG00000119318	-2.7668	1
ENSG00000103197	-2.77191	1
ENSG00000005022	-2.77379	1
ENSG00000173230	-2.77606	1
ENSG00000004961	-2.77863	1
ENSG00000164919	-2.7826	1
ENSG00000171552	-2.78409	1
ENSG00000198561	-2.79116	1
ENSG00000167468	-2.79536	1
ENSG00000155876	-2.79817	1
ENSG00000105568	-2.80319	1
ENSG00000180008	-2.8042	1
ENSG00000163344	-2.80611	1
ENSG00000044115	-2.81299	1
ENSG00000124767	-2.8138	1
ENSG00000172113	-2.82164	1
ENSG00000119396	-2.82215	1
ENSG00000141367	-2.83136	1
ENSG00000184752	-2.83259	1
ENSG00000184216	-2.85038	1
ENSG00000159131	-2.85267	1
ENSG00000100030	-2.86134	1
ENSG00000143771	-2.86197	1
ENSG00000213614	-2.87039	1
ENSG00000175348	-2.87187	1
ENSG00000055130	-2.87758	1
ENSG00000131507	-2.89014	1
ENSG00000113712	-2.89218	1
ENSG00000173812	-2.90163	1
ENSG00000135341	-2.91115	1
ENSG00000161813	-2.91583	1
ENSG00000132507	-2.91637	1
ENSG00000107959	-2.92095	1
ENSG00000004897	-2.92544	1
ENSG00000065427	-2.94964	1
ENSG00000169189	-2.95445	1
ENSG00000002330	-2.9568	1
ENSG00000152464	-2.9788	1
ENSG00000196792	-2.97926	1
ENSG00000142168	-2.97949	1
ENSG00000103423	-2.99885	1
ENSG00000127022	-3.00219	1
ENSG00000173039	-3.01194	1
ENSG00000135457	-3.01473	1
ENSG00000107937	-3.01894	1
ENSG00000100614	-3.01952	1
ENSG00000140259	-3.01987	1
ENSG00000127603	-3.02938	1
ENSG00000155463	-3.02985	1
ENSG00000162889	-3.03115	1
ENSG00000047932	-3.04085	1
ENSG00000034713	-3.04394	1
ENSG00000111669	-3.04931	1
ENSG00000108774	-3.06552	1
ENSG00000159377	-3.07024	1
ENSG00000079277	-3.07266	1
ENSG00000126934	-3.09888	1
ENSG00000169727	-3.09999	1
ENSG00000214022	-3.1016	1
ENSG00000095059	-3.10693	1
ENSG00000123933	-3.11503	1
ENSG00000077721	-3.11553	1
ENSG00000078369	-3.12255	1
ENSG00000198668	-3.12961	1
ENSG00000080371	-3.13809	1
ENSG00000131100	-3.14548	1
ENSG00000066422	-3.15329	1
ENSG00000095787	-3.16359	1
ENSG00000130177	-3.16916	1
ENSG00000100564	-3.17163	1
ENSG00000176340	-3.17853	1
ENSG00000167815	-3.1805	1
ENSG00000101161	-3.18574	1
ENSG00000134684	-3.19509	1
ENSG00000130713	-3.20277	1
ENSG00000152942	-3.20317	1
ENSG00000204209	-3.21277	1
ENSG00000160613	-3.21625	1
ENSG00000008018	-3.22055	1
ENSG00000177889	-3.22472	1
ENSG00000104904	-3.22688	1
ENSG00000136874	-3.2346	1
ENSG00000166974	-3.24934	1
ENSG00000204310	-3.25663	1
ENSG00000196419	-3.26257	1
ENSG00000159692	-3.26437	1
ENSG00000159140	-3.27341	1
ENSG00000239305	-3.27718	1
ENSG00000164548	-3.28955	1
ENSG00000168036	-3.29082	1
ENSG00000080815	-3.29223	1
ENSG00000104388	-3.29449	1
ENSG00000108064	-3.29988	1
ENSG00000167658	-3.305	1
ENSG00000167193	-3.30886	1
ENSG00000132155	-3.31015	1
ENSG00000132305	-3.31459	1
ENSG00000137714	-3.31588	1
ENSG00000165527	-3.32049	1
ENSG00000070423	-3.32063	1
ENSG00000100811	-3.33032	1
ENSG00000164978	-3.33803	1
ENSG00000125977	-3.33949	1
ENSG00000175215	-3.34212	1
ENSG00000113407	-3.34681	1
ENSG00000113648	-3.37318	1
ENSG00000232119	-3.37512	1
ENSG00000125952	-3.38639	1
ENSG00000204599	-3.39244	1
ENSG00000068971	-3.39547	1
ENSG00000099797	-3.40217	1
ENSG00000196591	-3.40354	1
ENSG00000138326	-3.41504	1
ENSG00000167323	-3.41627	1
ENSG00000189241	-3.41704	1
ENSG00000198911	-3.42523	1
ENSG00000165417	-3.43378	1
ENSG00000109111	-3.43518	1
ENSG00000104695	-3.44473	1
ENSG00000169567	-3.44552	1
ENSG00000075790	-3.44662	1
ENSG00000102225	-3.45815	1
ENSG00000078304	-3.4591	1
ENSG00000136213	-3.46737	1
ENSG00000099901	-3.47377	1
ENSG00000179295	-3.50193	1
ENSG00000103051	-3.51276	1
ENSG00000100280	-3.51424	1
ENSG00000071994	-3.5255	1
ENSG00000144566	-3.52782	1
ENSG00000106028	-3.53701	1
ENSG00000144848	-3.55013	1
ENSG00000197894	-3.56508	1
ENSG00000160908	-3.57708	1
ENSG00000198231	-3.58122	1
ENSG00000112033	-3.58537	1
ENSG00000162613	-3.60121	1
ENSG00000197157	-3.61759	1
ENSG00000126581	-3.63541	1
ENSG00000140943	-3.64025	1
ENSG00000101152	-3.64241	1
ENSG00000124562	-3.64747	1
ENSG00000197386	-3.66475	1
ENSG00000106803	-3.66841	1
ENSG00000170734	-3.71786	1
ENSG00000127220	-3.71938	1
ENSG00000178951	-3.72394	1
ENSG00000127526	-3.72528	1
ENSG00000078403	-3.72795	1
ENSG00000169814	-3.73447	1
ENSG00000198952	-3.73543	1
ENSG00000150991	-3.75127	1
ENSG00000136807	-3.76709	1
ENSG00000138069	-3.78091	1
ENSG00000196305	-3.78111	1
ENSG00000140829	-3.78111	1
ENSG00000130699	-3.82358	1
ENSG00000076321	-3.85872	1
ENSG00000104825	-3.86397	1
ENSG00000185236	-3.88215	1
ENSG00000104969	-3.90013	1
ENSG00000079432	-3.90509	1
ENSG00000213930	-3.91485	1
ENSG00000135845	-3.9203	1
ENSG00000126457	-3.9328	1
ENSG00000137992	-3.95366	1
ENSG00000101132	-3.95814	1
ENSG00000126067	-3.96196	1
ENSG00000204498	-3.9837	1
ENSG00000198586	-3.99839	1
ENSG00000093183	-4.00625	1
ENSG00000125818	-4.02116	1
ENSG00000141556	-4.02985	1
ENSG00000104884	-4.03316	1
ENSG00000115677	-4.07412	1
ENSG00000135956	-4.08021	1
ENSG00000115053	-4.09517	1
ENSG00000175104	-4.12608	1
ENSG00000115966	-4.1372	1
ENSG00000176783	-4.16333	1
ENSG00000143575	-4.21652	1
ENSG00000185104	-4.22108	1
ENSG00000115568	-4.22108	1
ENSG00000182944	-4.22459	1
ENSG00000114354	-4.23732	1
ENSG00000101558	-4.30016	1
ENSG00000103275	-4.33672	1
ENSG00000164896	-4.34725	1
ENSG00000105698	-4.37213	1
ENSG00000130382	-4.38654	1
ENSG00000054118	-4.39047	1
ENSG00000143761	-4.43565	1
ENSG00000151923	-4.44536	1
ENSG00000141644	-4.58519	1
ENSG00000105053	-4.60437	1
ENSG00000105723	-4.62415	1
ENSG00000020426	-4.70915	1
ENSG00000132906	-4.75244	1
ENSG00000179562	-4.76729	1
ENSG00000085872	-4.78986	1
ENSG00000205250	-4.79706	1
ENSG00000011451	-4.83691	1
ENSG00000134046	-4.96669	1
ENSG00000086758	-5.11829	1
ENSG00000144524	-5.19337	1
ENSG00000100324	-5.27313	1
ENSG00000132669	-0.54521	0
ENSG00000128590	-0.61162	0
ENSG00000145431	-0.65792	0
ENSG00000139508	-0.74	0
ENSG00000151623	-0.75321	0
ENSG00000108179	-0.77737	0
ENSG00000116663	-0.77952	0
ENSG00000119138	-0.92087	0
ENSG00000138035	-0.9331	0
ENSG00000138496	-0.94928	0
ENSG00000168496	-0.97866	0
ENSG00000198964	-1.03626	0
ENSG00000138604	-1.03964	0
ENSG00000023909	-1.10147	0
ENSG00000091127	-1.11532	0
ENSG00000178966	-1.12369	0
ENSG00000172086	-1.17348	0
ENSG00000129493	-1.18541	0
ENSG00000171604	-1.28026	0
ENSG00000078237	-1.30433	0
ENSG00000102401	-1.34744	0
ENSG00000086598	-1.35487	0
ENSG00000180917	-1.35908	0
ENSG00000197930	-1.37094	0
ENSG00000104320	-1.39924	0
ENSG00000136044	-1.41312	0
ENSG00000117143	-1.41581	0
ENSG00000182400	-1.42523	0
ENSG00000277161	-1.42523	0
ENSG00000197579	-1.43086	0
ENSG00000198721	-1.43288	0
ENSG00000119669	-1.448	0
ENSG00000189369	-1.45044	0
ENSG00000076248	-1.45395	0
ENSG00000151135	-1.45419	0
ENSG00000178764	-1.46005	0
ENSG00000125629	-1.46204	0
ENSG00000006652	-1.4645	0
ENSG00000128708	-1.48463	0
ENSG00000161981	-1.48568	0
ENSG00000183684	-1.48649	0
ENSG00000173276	-1.48875	0
ENSG00000101343	-1.50373	0
ENSG00000184575	-1.5075	0
ENSG00000160818	-1.5075	0
ENSG00000167325	-1.53345	0
ENSG00000172239	-1.53487	0
ENSG00000080819	-1.53496	0
ENSG00000161533	-1.53571	0
ENSG00000164933	-1.5391	0
ENSG00000177683	-1.5396	0
ENSG00000134574	-1.54582	0
ENSG00000135241	-1.54932	0
ENSG00000147119	-1.55055	0
ENSG00000159921	-1.55622	0
ENSG00000165914	-1.57295	0
ENSG00000145332	-1.57932	0
ENSG00000165512	-1.57997	0
ENSG00000145780	-1.58182	0
ENSG00000174132	-1.58701	0
ENSG00000080503	-1.58775	0
ENSG00000163811	-1.59671	0
ENSG00000140848	-1.60283	0
ENSG00000135776	-1.60586	0
ENSG00000110218	-1.61215	0
ENSG00000136100	-1.61706	0
ENSG00000198876	-1.61869	0
ENSG00000124795	-1.62073	0
ENSG00000116649	-1.62375	0
ENSG00000143401	-1.62656	0
ENSG00000120696	-1.63437	0
ENSG00000136143	-1.63931	0
ENSG00000172667	-1.64169	0
ENSG00000125871	-1.64255	0
ENSG00000023697	-1.6486	0
ENSG00000131051	-1.65413	0
ENSG00000178988	-1.6642	0
ENSG00000170385	-1.66722	0
ENSG00000115514	-1.6724	0
ENSG00000177853	-1.67461	0
ENSG00000204386	-1.67507	0
ENSG00000110104	-1.68297	0
ENSG00000138796	-1.68404	0
ENSG00000130340	-1.68641	0
ENSG00000153485	-1.69213	0
ENSG00000175792	-1.69334	0
ENSG00000135829	-1.69895	0
ENSG00000104412	-1.70181	0
ENSG00000100852	-1.70877	0
ENSG00000005175	-1.70939	0
ENSG00000104231	-1.71137	0
ENSG00000138760	-1.71213	0
ENSG00000213516	-1.71463	0
ENSG00000085719	-1.72171	0
ENSG00000179833	-1.72647	0
ENSG00000172340	-1.74096	0
ENSG00000117395	-1.74396	0
ENSG00000148090	-1.74715	0
ENSG00000196233	-1.74807	0
ENSG00000153130	-1.74894	0
ENSG00000112144	-1.75011	0
ENSG00000027697	-1.75049	0
ENSG00000226479	-1.75074	0
ENSG00000113615	-1.75356	0
ENSG00000116918	-1.75487	0
ENSG00000116266	-1.75989	0
ENSG00000197961	-1.76004	0
ENSG00000005801	-1.76793	0
ENSG00000182247	-1.76955	0
ENSG00000166012	-1.77408	0
ENSG00000111875	-1.77458	0
ENSG00000186665	-1.77606	0
ENSG00000065154	-1.78294	0
ENSG00000136159	-1.78409	0
ENSG00000205707	-1.79301	0
ENSG00000106460	-1.79521	0
ENSG00000116406	-1.79656	0
ENSG00000111897	-1.80007	0
ENSG00000169826	-1.80058	0
ENSG00000111581	-1.80244	0
ENSG00000018510	-1.80465	0
ENSG00000120802	-1.80798	0
ENSG00000170871	-1.8095	0
ENSG00000106355	-1.81421	0
ENSG00000134324	-1.81578	0
ENSG00000174013	-1.817	0
ENSG00000184207	-1.82148	0
ENSG00000214367	-1.82204	0
ENSG00000180628	-1.82317	0
ENSG00000111845	-1.8249	0
ENSG00000242247	-1.8289	0
ENSG00000170270	-1.83274	0
ENSG00000123268	-1.83439	0
ENSG00000114867	-1.83609	0
ENSG00000172172	-1.83825	0
ENSG00000130489	-1.83939	0
ENSG00000172765	-1.84037	0
ENSG00000158411	-1.84053	0
ENSG00000132294	-1.84099	0
ENSG00000151327	-1.84306	0
ENSG00000141429	-1.84684	0
ENSG00000115170	-1.84778	0
ENSG00000107679	-1.84799	0
ENSG00000182093	-1.85079	0
ENSG00000154122	-1.85131	0
ENSG00000117335	-1.85548	0
ENSG00000205189	-1.85674	0
ENSG00000066557	-1.8605	0
ENSG00000125351	-1.8626	0
ENSG00000005700	-1.8636	0
ENSG00000144597	-1.86391	0
ENSG00000121486	-1.86575	0
ENSG00000137547	-1.87049	0
ENSG00000067334	-1.87118	0
ENSG00000105220	-1.8715	0
ENSG00000188486	-1.87308	0
ENSG00000077232	-1.87435	0
ENSG00000101928	-1.87636	0
ENSG00000105968	-1.877	0
ENSG00000137040	-1.87965	0
ENSG00000100522	-1.8823	0
ENSG00000156171	-1.88443	0
ENSG00000081087	-1.88678	0
ENSG00000171100	-1.8871	0
ENSG00000163660	-1.89014	0
ENSG00000179456	-1.89127	0
ENSG00000158109	-1.89416	0
ENSG00000110880	-1.89561	0
ENSG00000113593	-1.89878	0
ENSG00000243927	-1.899	0
ENSG00000173085	-1.90466	0
ENSG00000108561	-1.90579	0
ENSG00000180694	-1.91409	0
ENSG00000116171	-1.91506	0
ENSG00000169871	-1.91594	0
ENSG00000132341	-1.9173	0
ENSG00000106049	-1.91921	0
ENSG00000023572	-1.91932	0
ENSG00000053372	-1.92063	0
ENSG00000100422	-1.92134	0
ENSG00000120699	-1.92538	0
ENSG00000012963	-1.92626	0
ENSG00000100814	-1.92917	0
ENSG00000163964	-1.93038	0
ENSG00000112697	-1.93446	0
ENSG00000023287	-1.93932	0
ENSG00000151461	-1.93937	0
ENSG00000109756	-1.94037	0
ENSG00000167005	-1.94148	0
ENSG00000165806	-1.94414	0
ENSG00000174485	-1.94814	0
ENSG00000132964	-1.95009	0
ENSG00000158615	-1.95098	0
ENSG00000113638	-1.95238	0
ENSG00000100941	-1.9531	0
ENSG00000132603	-1.95456	0
ENSG00000166037	-1.95915	0
ENSG00000159596	-1.9619	0
ENSG00000132424	-1.96252	0
ENSG00000144120	-1.96263	0
ENSG00000144320	-1.96269	0
ENSG00000066697	-1.96443	0
ENSG00000134970	-1.96455	0
ENSG00000101166	-1.96511	0
ENSG00000139291	-1.96849	0
ENSG00000131013	-1.96872	0
ENSG00000171806	-1.96889	0
ENSG00000119537	-1.97019	0
ENSG00000166986	-1.97228	0
ENSG00000162851	-1.97625	0
ENSG00000152492	-1.97829	0
ENSG00000165516	-1.97966	0
ENSG00000166946	-1.98268	0
ENSG00000120963	-1.98433	0
ENSG00000123545	-1.98456	0
ENSG00000129071	-1.98536	0
ENSG00000119705	-1.98604	0
ENSG00000182903	-1.9966	0
ENSG00000123739	-1.99862	0
ENSG00000089048	-1.99896	0
ENSG00000085415	-1.99942	0
ENSG00000163938	-2.00127	0
ENSG00000079459	-2.00133	0
ENSG00000153936	-2.00173	0
ENSG00000156469	-2.00237	0
ENSG00000185088	-2.00254	0
ENSG00000125450	-2.00306	0
ENSG00000197498	-2.00399	0
ENSG00000153201	-2.00509	0
ENSG00000085721	-2.00515	0
ENSG00000144034	-2.00526	0
ENSG00000164032	-2.00613	0
ENSG00000186468	-2.00746	0
ENSG00000001084	-2.00746	0
ENSG00000120705	-2.01631	0
ENSG00000111726	-2.01683	0
ENSG00000186298	-2.01748	0
ENSG00000155438	-2.01999	0
ENSG00000165494	-2.0204	0
ENSG00000113460	-2.02321	0
ENSG00000103642	-2.02345	0
ENSG00000120526	-2.02527	0
ENSG00000055044	-2.02679	0
ENSG00000170584	-2.02785	0
ENSG00000151465	-2.02838	0
ENSG00000183891	-2.0308	0
ENSG00000136536	-2.03168	0
ENSG00000155097	-2.03174	0
ENSG00000147905	-2.0318	0
ENSG00000104687	-2.03186	0
ENSG00000125827	-2.03198	0
ENSG00000198839	-2.03257	0
ENSG00000138381	-2.03357	0
ENSG00000101752	-2.03505	0
ENSG00000077097	-2.03522	0
ENSG00000129128	-2.03842	0
ENSG00000198042	-2.03872	0
ENSG00000086065	-2.03937	0
ENSG00000165650	-2.04067	0
ENSG00000107020	-2.04198	0
ENSG00000143753	-2.04252	0
ENSG00000186132	-2.04418	0
ENSG00000103707	-2.0477	0
ENSG00000176871	-2.04955	0
ENSG00000108588	-2.05062	0
ENSG00000137776	-2.05164	0
ENSG00000165476	-2.0517	0
ENSG00000005893	-2.05176	0
ENSG00000150527	-2.05236	0
ENSG00000006625	-2.05319	0
ENSG00000179958	-2.05337	0
ENSG00000125962	-2.05601	0
ENSG00000140262	-2.05871	0
ENSG00000106628	-2.05913	0
ENSG00000179222	-2.05943	0
ENSG00000119862	-2.05974	0
ENSG00000121897	-2.06034	0
ENSG00000186130	-2.06106	0
ENSG00000174173	-2.06275	0
ENSG00000185127	-2.06407	0
ENSG00000106399	-2.06462	0
ENSG00000131725	-2.06637	0
ENSG00000134910	-2.06649	0
ENSG00000168264	-2.06836	0
ENSG00000175606	-2.06921	0
ENSG00000253797	-2.07169	0
ENSG00000166471	-2.07437	0
ENSG00000124784	-2.07528	0
ENSG00000144182	-2.07558	0
ENSG00000104164	-2.07698	0
ENSG00000178105	-2.07722	0
ENSG00000082212	-2.08302	0
ENSG00000120265	-2.08332	0
ENSG00000152382	-2.08351	0
ENSG00000162961	-2.0843	0
ENSG00000100139	-2.08522	0
ENSG00000118418	-2.0862	0
ENSG00000110066	-2.08737	0
ENSG00000111843	-2.08767	0
ENSG00000169288	-2.09154	0
ENSG00000165389	-2.09265	0
ENSG00000205730	-2.09283	0
ENSG00000112304	-2.09363	0
ENSG00000141504	-2.09474	0
ENSG00000162385	-2.09739	0
ENSG00000084073	-2.09789	0
ENSG00000086848	-2.099	0
ENSG00000172270	-2.10079	0
ENSG00000149428	-2.10544	0
ENSG00000148229	-2.10712	0
ENSG00000206560	-2.10768	0
ENSG00000171206	-2.10787	0
ENSG00000178074	-2.1088	0
ENSG00000165175	-2.11085	0
ENSG00000124659	-2.11435	0
ENSG00000183309	-2.11435	0
ENSG00000083444	-2.11672	0
ENSG00000164105	-2.11697	0
ENSG00000163510	-2.11917	0
ENSG00000041357	-2.11967	0
ENSG00000165060	-2.12394	0
ENSG00000102158	-2.12431	0
ENSG00000135932	-2.12431	0
ENSG00000164096	-2.12444	0
ENSG00000068305	-2.12475	0
ENSG00000164823	-2.12475	0
ENSG00000085117	-2.12645	0
ENSG00000137692	-2.12753	0
ENSG00000162702	-2.1303	0
ENSG00000067248	-2.13049	0
ENSG00000182923	-2.13226	0
ENSG00000117906	-2.13232	0
ENSG00000167088	-2.13378	0
ENSG00000198833	-2.13416	0
ENSG00000128039	-2.1372	0
ENSG00000154813	-2.13771	0
ENSG00000105223	-2.13911	0
ENSG00000117597	-2.14235	0
ENSG00000173409	-2.14695	0
ENSG00000135677	-2.14695	0
ENSG00000099785	-2.15008	0
ENSG00000165487	-2.1513	0
ENSG00000144744	-2.15264	0
ENSG00000028116	-2.1529	0
ENSG00000198836	-2.15367	0
ENSG00000179021	-2.15386	0
ENSG00000167840	-2.15451	0
ENSG00000126432	-2.15463	0
ENSG00000100836	-2.15502	0
ENSG00000105379	-2.15753	0
ENSG00000196981	-2.15894	0
ENSG00000164209	-2.15933	0
ENSG00000181555	-2.16069	0
ENSG00000049245	-2.16146	0
ENSG00000112234	-2.16314	0
ENSG00000133983	-2.16424	0
ENSG00000124570	-2.16527	0
ENSG00000114166	-2.16644	0
ENSG00000121022	-2.16722	0
ENSG00000119878	-2.16773	0
ENSG00000064601	-2.16968	0
ENSG00000161203	-2.17319	0
ENSG00000166797	-2.1741	0
ENSG00000134852	-2.1741	0
ENSG00000154079	-2.17534	0
ENSG00000170185	-2.17592	0
ENSG00000170906	-2.17782	0
ENSG00000139793	-2.17795	0
ENSG00000247626	-2.17932	0
ENSG00000258289	-2.18043	0
ENSG00000170043	-2.18161	0
ENSG00000130935	-2.18377	0
ENSG00000184178	-2.18469	0
ENSG00000075336	-2.18475	0
ENSG00000075292	-2.18482	0
ENSG00000164329	-2.18528	0
ENSG00000160785	-2.18541	0
ENSG00000159200	-2.18659	0
ENSG00000088448	-2.19021	0
ENSG00000120656	-2.19152	0
ENSG00000132661	-2.19185	0
ENSG00000146731	-2.19278	0
ENSG00000133641	-2.19443	0
ENSG00000130985	-2.19462	0
ENSG00000196072	-2.19654	0
ENSG00000031698	-2.19667	0
ENSG00000138032	-2.19747	0
ENSG00000184432	-2.19747	0
ENSG00000125863	-2.19892	0
ENSG00000124370	-2.20204	0
ENSG00000050130	-2.20623	0
ENSG00000102897	-2.20656	0
ENSG00000161547	-2.20823	0
ENSG00000203667	-2.20849	0
ENSG00000123124	-2.20889	0
ENSG00000169895	-2.20963	0
ENSG00000123353	-2.21003	0
ENSG00000170677	-2.21116	0
ENSG00000137947	-2.2119	0
ENSG00000136522	-2.21223	0
ENSG00000135535	-2.21263	0
ENSG00000108509	-2.21344	0
ENSG00000151748	-2.21545	0
ENSG00000107815	-2.21887	0
ENSG00000164144	-2.21974	0
ENSG00000149136	-2.22021	0
ENSG00000171497	-2.22459	0
ENSG00000106993	-2.22479	0
ENSG00000126858	-2.22513	0
ENSG00000141543	-2.22533	0
ENSG00000105355	-2.22641	0
ENSG00000108518	-2.22695	0
ENSG00000168301	-2.22729	0
ENSG00000175155	-2.22735	0
ENSG00000108578	-2.22749	0
ENSG00000168216	-2.23202	0
ENSG00000136628	-2.23318	0
ENSG00000112941	-2.23324	0
ENSG00000204370	-2.23521	0
ENSG00000150403	-2.23582	0
ENSG00000244754	-2.23589	0
ENSG00000141076	-2.23603	0
ENSG00000109519	-2.2378	0
ENSG00000137955	-2.23861	0
ENSG00000115233	-2.23943	0
ENSG00000198015	-2.24093	0
ENSG00000122482	-2.24209	0
ENSG00000196781	-2.24257	0
ENSG00000064961	-2.24291	0
ENSG00000164040	-2.24359	0
ENSG00000147162	-2.24537	0
ENSG00000115520	-2.2466	0
ENSG00000036054	-2.24687	0
ENSG00000146802	-2.24804	0
ENSG00000122033	-2.24838	0
ENSG00000111711	-2.2492	0
ENSG00000128595	-2.24934	0
ENSG00000088205	-2.24989	0
ENSG00000152944	-2.25346	0
ENSG00000213463	-2.25367	0
ENSG00000090520	-2.25415	0
ENSG00000128951	-2.25532	0
ENSG00000167635	-2.25594	0
ENSG00000064102	-2.25677	0
ENSG00000163170	-2.25677	0
ENSG00000122557	-2.25856	0
ENSG00000197008	-2.26084	0
ENSG00000108439	-2.26091	0
ENSG00000164022	-2.26133	0
ENSG00000086475	-2.26153	0
ENSG00000205302	-2.26382	0
ENSG00000106392	-2.26389	0
ENSG00000116670	-2.26458	0
ENSG00000165506	-2.26583	0
ENSG00000110344	-2.26666	0
ENSG00000143641	-2.26722	0
ENSG00000110619	-2.26764	0
ENSG00000103260	-2.26777	0
ENSG00000196449	-2.26882	0
ENSG00000131069	-2.26889	0
ENSG00000115652	-2.27007	0
ENSG00000273611	-2.2707	0
ENSG00000091009	-2.27139	0
ENSG00000008952	-2.27292	0
ENSG00000166855	-2.27509	0
ENSG00000110651	-2.27551	0
ENSG00000169251	-2.27628	0
ENSG00000131467	-2.2783	0
ENSG00000178567	-2.27949	0
ENSG00000178467	-2.27956	0
ENSG00000050393	-2.27956	0
ENSG00000244462	-2.27991	0
ENSG00000166197	-2.27998	0
ENSG00000131779	-2.28153	0
ENSG00000111231	-2.28314	0
ENSG00000032444	-2.28321	0
ENSG00000156110	-2.28356	0
ENSG00000182831	-2.28384	0
ENSG00000120832	-2.2849	0
ENSG00000180957	-2.2849	0
ENSG00000134987	-2.28567	0
ENSG00000204392	-2.28616	0
ENSG00000248487	-2.28687	0
ENSG00000118518	-2.28708	0
ENSG00000130332	-2.28722	0
ENSG00000112739	-2.28828	0
ENSG00000090989	-2.29089	0
ENSG00000136897	-2.29173	0
ENSG00000058729	-2.29301	0
ENSG00000109572	-2.29329	0
ENSG00000133835	-2.29449	0
ENSG00000163527	-2.2969	0
ENSG00000158828	-2.2986	0
ENSG00000168538	-2.29889	0
ENSG00000116754	-2.30002	0
ENSG00000198824	-2.30073	0
ENSG00000144635	-2.3028	0
ENSG00000170430	-2.30301	0
ENSG00000132406	-2.305	0
ENSG00000118600	-2.30693	0
ENSG00000066926	-2.30764	0
ENSG00000135002	-2.30772	0
ENSG00000135521	-2.30772	0
ENSG00000134049	-2.30872	0
ENSG00000109133	-2.30872	0
ENSG00000113851	-2.30893	0
ENSG00000138802	-2.309	0
ENSG00000151500	-2.309	0
ENSG00000013374	-2.30972	0
ENSG00000213625	-2.31115	0
ENSG00000082898	-2.31258	0
ENSG00000149313	-2.31308	0
ENSG00000168765	-2.31409	0
ENSG00000126804	-2.31423	0
ENSG00000166272	-2.31473	0
ENSG00000142230	-2.31473	0
ENSG00000131375	-2.31516	0
ENSG00000006451	-2.31646	0
ENSG00000150756	-2.31725	0
ENSG00000095261	-2.31725	0
ENSG00000141030	-2.31804	0
ENSG00000013288	-2.31818	0
ENSG00000095380	-2.31847	0
ENSG00000135617	-2.31869	0
ENSG00000144401	-2.31984	0
ENSG00000123595	-2.32049	0
ENSG00000084652	-2.32113	0
ENSG00000072778	-2.32142	0
ENSG00000188186	-2.322	0
ENSG00000189077	-2.32243	0
ENSG00000106261	-2.32258	0
ENSG00000115128	-2.32366	0
ENSG00000077312	-2.32409	0
ENSG00000148834	-2.32438	0
ENSG00000139083	-2.32532	0
ENSG00000157450	-2.32605	0
ENSG00000163468	-2.32713	0
ENSG00000090674	-2.32757	0
ENSG00000131732	-2.32764	0
ENSG00000170892	-2.32865	0
ENSG00000158417	-2.3293	0
ENSG00000167136	-2.33025	0
ENSG00000159063	-2.3325	0
ENSG00000137513	-2.33628	0
ENSG00000154845	-2.3365	0
ENSG00000142684	-2.33716	0
ENSG00000163605	-2.33796	0
ENSG00000148411	-2.33898	0
ENSG00000112249	-2.33986	0
ENSG00000172269	-2.34	0
ENSG00000122565	-2.34278	0
ENSG00000111266	-2.3441	0
ENSG00000167720	-2.346	0
ENSG00000108384	-2.34762	0
ENSG00000126945	-2.34806	0
ENSG00000130520	-2.34857	0
ENSG00000103121	-2.34924	0
ENSG00000017260	-2.34924	0
ENSG00000038274	-2.35093	0
ENSG00000095951	-2.35321	0
ENSG00000073921	-2.35365	0
ENSG00000165916	-2.35432	0
ENSG00000206053	-2.35483	0
ENSG00000097033	-2.35513	0
ENSG00000143158	-2.3552	0
ENSG00000172336	-2.35587	0
ENSG00000114021	-2.35616	0
ENSG00000010256	-2.35734	0
ENSG00000122873	-2.35853	0
ENSG00000100462	-2.36372	0
ENSG00000171298	-2.36498	0
ENSG00000107960	-2.36535	0
ENSG00000108100	-2.3658	0
ENSG00000060339	-2.36602	0
ENSG00000196365	-2.36662	0
ENSG00000167862	-2.36714	0
ENSG00000170315	-2.36743	0
ENSG00000159593	-2.369	0
ENSG00000166971	-2.36997	0
ENSG00000143799	-2.37303	0
ENSG00000164190	-2.3734	0
ENSG00000115540	-2.37393	0
ENSG00000144827	-2.37452	0
ENSG00000060688	-2.3752	0
ENSG00000198860	-2.37692	0
ENSG00000214026	-2.37872	0
ENSG00000124789	-2.3803	0
ENSG00000204138	-2.38045	0
ENSG00000176209	-2.38368	0
ENSG00000157045	-2.38383	0
ENSG00000132405	-2.38504	0
ENSG00000120438	-2.38541	0
ENSG00000181915	-2.38677	0
ENSG00000204922	-2.38775	0
ENSG00000014216	-2.39009	0
ENSG00000099246	-2.39062	0
ENSG00000148110	-2.391	0
ENSG00000066455	-2.39108	0
ENSG00000109790	-2.39229	0
ENSG00000161013	-2.39297	0
ENSG00000110696	-2.39335	0
ENSG00000134899	-2.39433	0
ENSG00000154814	-2.39638	0
ENSG00000183520	-2.39638	0
ENSG00000016864	-2.3992	0
ENSG00000112701	-2.40003	0
ENSG00000156256	-2.40034	0
ENSG00000008382	-2.40049	0
ENSG00000147383	-2.4024	0
ENSG00000106588	-2.4027	0
ENSG00000170632	-2.40316	0
ENSG00000139579	-2.404	0
ENSG00000089818	-2.40438	0
ENSG00000119421	-2.40469	0
ENSG00000221909	-2.40629	0
ENSG00000103769	-2.40645	0
ENSG00000177556	-2.40713	0
ENSG00000183828	-2.40721	0
ENSG00000134108	-2.4089	0
ENSG00000145781	-2.4092	0
ENSG00000138750	-2.41081	0
ENSG00000127870	-2.41181	0
ENSG00000091140	-2.41212	0
ENSG00000141378	-2.41219	0
ENSG00000186834	-2.4125	0
ENSG00000178719	-2.41258	0
ENSG00000120837	-2.41488	0
ENSG00000187118	-2.41496	0
ENSG00000164818	-2.41535	0
ENSG00000014824	-2.41673	0
ENSG00000129515	-2.41719	0
ENSG00000179933	-2.41735	0
ENSG00000102738	-2.41812	0
ENSG00000185043	-2.41827	0
ENSG00000265808	-2.41897	0
ENSG00000171490	-2.42244	0
ENSG00000174405	-2.42252	0
ENSG00000254685	-2.42298	0
ENSG00000109787	-2.42298	0
ENSG00000155096	-2.42345	0
ENSG00000109270	-2.42345	0
ENSG00000174851	-2.42368	0
ENSG00000145740	-2.42422	0
ENSG00000143751	-2.4243	0
ENSG00000156875	-2.42577	0
ENSG00000177169	-2.42601	0
ENSG00000145833	-2.42647	0
ENSG00000117593	-2.42655	0
ENSG00000168566	-2.42857	0
ENSG00000152219	-2.42973	0
ENSG00000124098	-2.42981	0
ENSG00000109670	-2.43098	0
ENSG00000088766	-2.43183	0
ENSG00000154723	-2.43207	0
ENSG00000111666	-2.43284	0
ENSG00000083937	-2.43355	0
ENSG00000126777	-2.43401	0
ENSG00000103254	-2.43401	0
ENSG00000160218	-2.43417	0
ENSG00000131871	-2.43495	0
ENSG00000189043	-2.4351	0
ENSG00000188997	-2.43667	0
ENSG00000007080	-2.43674	0
ENSG00000163528	-2.43815	0
ENSG00000138398	-2.43823	0
ENSG00000100823	-2.43854	0
ENSG00000125304	-2.43901	0
ENSG00000165782	-2.44034	0
ENSG00000115350	-2.44105	0
ENSG00000066322	-2.4412	0
ENSG00000108256	-2.44136	0
ENSG00000115368	-2.44136	0
ENSG00000109184	-2.44144	0
ENSG00000107854	-2.44167	0
ENSG00000115084	-2.44442	0
ENSG00000116750	-2.44638	0
ENSG00000135972	-2.44867	0
ENSG00000171159	-2.4489	0
ENSG00000112081	-2.4493	0
ENSG00000136738	-2.45032	0
ENSG00000111540	-2.45032	0
ENSG00000197343	-2.45095	0
ENSG00000013306	-2.45253	0
ENSG00000154518	-2.45269	0
ENSG00000118217	-2.45348	0
ENSG00000198000	-2.45372	0
ENSG00000167842	-2.45435	0
ENSG00000204564	-2.45435	0
ENSG00000139826	-2.45451	0
ENSG00000000419	-2.4549	0
ENSG00000175105	-2.45641	0
ENSG00000068383	-2.45688	0
ENSG00000170088	-2.45815	0
ENSG00000143155	-2.45847	0
ENSG00000171421	-2.46069	0
ENSG00000179476	-2.46108	0
ENSG00000155975	-2.46132	0
ENSG00000100591	-2.46156	0
ENSG00000167553	-2.4622	0
ENSG00000136816	-2.46236	0
ENSG00000150093	-2.46299	0
ENSG00000168116	-2.46307	0
ENSG00000127980	-2.46355	0
ENSG00000047249	-2.46427	0
ENSG00000117360	-2.46538	0
ENSG00000163870	-2.4665	0
ENSG00000177156	-2.46721	0
ENSG00000158042	-2.46785	0
ENSG00000147853	-2.46873	0
ENSG00000145817	-2.46889	0
ENSG00000100883	-2.46937	0
ENSG00000102893	-2.47193	0
ENSG00000119335	-2.47201	0
ENSG00000143013	-2.47241	0
ENSG00000103018	-2.47289	0
ENSG00000108061	-2.47321	0
ENSG00000156411	-2.47658	0
ENSG00000114023	-2.47682	0
ENSG00000164898	-2.47778	0
ENSG00000170791	-2.47843	0
ENSG00000140382	-2.47867	0
ENSG00000150753	-2.48012	0
ENSG00000039123	-2.48036	0
ENSG00000257923	-2.48334	0
ENSG00000108651	-2.48382	0
ENSG00000110435	-2.48455	0
ENSG00000149932	-2.48512	0
ENSG00000164167	-2.48528	0
ENSG00000156502	-2.48657	0
ENSG00000160285	-2.48706	0
ENSG00000239306	-2.48706	0
ENSG00000115685	-2.48884	0
ENSG00000132432	-2.48884	0
ENSG00000180370	-2.48973	0
ENSG00000170222	-2.49054	0
ENSG00000171202	-2.49062	0
ENSG00000072756	-2.49208	0
ENSG00000116922	-2.49232	0
ENSG00000172354	-2.4937	0
ENSG00000164338	-2.49427	0
ENSG00000169764	-2.49443	0
ENSG00000143256	-2.49476	0
ENSG00000055917	-2.49517	0
ENSG00000111802	-2.49639	0
ENSG00000183431	-2.49736	0
ENSG00000136718	-2.49761	0
ENSG00000116030	-2.49769	0
ENSG00000172590	-2.49793	0
ENSG00000104131	-2.50014	0
ENSG00000153339	-2.5003	0
ENSG00000048544	-2.50071	0
ENSG00000008282	-2.50136	0
ENSG00000169599	-2.50283	0
ENSG00000277791	-2.50365	0
ENSG00000167775	-2.50381	0
ENSG00000241058	-2.50414	0
ENSG00000094841	-2.50463	0
ENSG00000124198	-2.50471	0
ENSG00000171453	-2.50537	0
ENSG00000134440	-2.5057	0
ENSG00000103671	-2.5066	0
ENSG00000168438	-2.50709	0
ENSG00000078070	-2.50717	0
ENSG00000129255	-2.5084	0
ENSG00000166200	-2.50857	0
ENSG00000165934	-2.50898	0
ENSG00000122140	-2.50996	0
ENSG00000196976	-2.51054	0
ENSG00000145354	-2.51095	0
ENSG00000116455	-2.51276	0
ENSG00000166889	-2.51515	0
ENSG00000128654	-2.51622	0
ENSG00000147471	-2.51639	0
ENSG00000108423	-2.51655	0
ENSG00000182827	-2.51664	0
ENSG00000134825	-2.51796	0
ENSG00000135372	-2.51854	0
ENSG00000100201	-2.51945	0
ENSG00000142864	-2.51986	0
ENSG00000170242	-2.52044	0
ENSG00000132467	-2.5206	0
ENSG00000011295	-2.52143	0
ENSG00000166224	-2.52168	0
ENSG00000120805	-2.52218	0
ENSG00000164610	-2.5235	0
ENSG00000135452	-2.52367	0
ENSG00000129696	-2.52392	0
ENSG00000122068	-2.52417	0
ENSG00000135404	-2.525	0
ENSG00000124209	-2.52616	0
ENSG00000162377	-2.52724	0
ENSG00000108953	-2.52774	0
ENSG00000198843	-2.52791	0
ENSG00000112305	-2.52799	0
ENSG00000082996	-2.52832	0
ENSG00000105364	-2.52941	0
ENSG00000145439	-2.52982	0
ENSG00000093144	-2.53007	0
ENSG00000131966	-2.53007	0
ENSG00000198265	-2.53074	0
ENSG00000188529	-2.53099	0
ENSG00000109919	-2.53191	0
ENSG00000145293	-2.53216	0
ENSG00000104343	-2.535	0
ENSG00000179119	-2.53684	0
ENSG00000073584	-2.53692	0
ENSG00000169813	-2.53742	0
ENSG00000205339	-2.53768	0
ENSG00000103037	-2.53868	0
ENSG00000067704	-2.53944	0
ENSG00000134375	-2.53952	0
ENSG00000172586	-2.54111	0
ENSG00000168291	-2.5412	0
ENSG00000092108	-2.54204	0
ENSG00000029363	-2.54279	0
ENSG00000129625	-2.54305	0
ENSG00000108443	-2.54389	0
ENSG00000172409	-2.54684	0
ENSG00000177981	-2.54768	0
ENSG00000140374	-2.54852	0
ENSG00000198855	-2.55013	0
ENSG00000116221	-2.55047	0
ENSG00000142188	-2.55089	0
ENSG00000084676	-2.55165	0
ENSG00000063322	-2.55266	0
ENSG00000185728	-2.55275	0
ENSG00000213079	-2.553	0
ENSG00000171302	-2.55351	0
ENSG00000177613	-2.55444	0
ENSG00000156026	-2.55453	0
ENSG00000065548	-2.55461	0
ENSG00000120948	-2.55538	0
ENSG00000139433	-2.5558	0
ENSG00000011376	-2.55597	0
ENSG00000146425	-2.55605	0
ENSG00000135900	-2.55639	0
ENSG00000104907	-2.55741	0
ENSG00000121749	-2.55835	0
ENSG00000188215	-2.55843	0
ENSG00000121073	-2.5586	0
ENSG00000213563	-2.55996	0
ENSG00000103495	-2.56022	0
ENSG00000145912	-2.56022	0
ENSG00000079246	-2.56047	0
ENSG00000120688	-2.56056	0
ENSG00000127125	-2.56124	0
ENSG00000186010	-2.56141	0
ENSG00000155313	-2.56183	0
ENSG00000171469	-2.56209	0
ENSG00000107951	-2.56235	0
ENSG00000109016	-2.56243	0
ENSG00000112078	-2.5626	0
ENSG00000153560	-2.56405	0
ENSG00000171853	-2.56422	0
ENSG00000214253	-2.56439	0
ENSG00000167447	-2.56533	0
ENSG00000165264	-2.56567	0
ENSG00000136936	-2.56619	0
ENSG00000109911	-2.56704	0
ENSG00000111142	-2.56713	0
ENSG00000161202	-2.56755	0
ENSG00000125912	-2.56884	0
ENSG00000100216	-2.56901	0
ENSG00000148943	-2.57098	0
ENSG00000182544	-2.57106	0
ENSG00000005100	-2.57209	0
ENSG00000164244	-2.57218	0
ENSG00000100664	-2.57312	0
ENSG00000113583	-2.57321	0
ENSG00000128534	-2.57321	0
ENSG00000196455	-2.57355	0
ENSG00000183513	-2.57398	0
ENSG00000140718	-2.57501	0
ENSG00000213337	-2.57527	0
ENSG00000163634	-2.57587	0
ENSG00000125817	-2.57665	0
ENSG00000101457	-2.57716	0
ENSG00000079332	-2.57725	0
ENSG00000179091	-2.57768	0
ENSG00000136870	-2.57871	0
ENSG00000100410	-2.57975	0
ENSG00000173465	-2.58139	0
ENSG00000010244	-2.58148	0
ENSG00000104960	-2.58199	0
ENSG00000156735	-2.58199	0
ENSG00000114784	-2.58217	0
ENSG00000136450	-2.58303	0
ENSG00000149823	-2.58346	0
ENSG00000114904	-2.58398	0
ENSG00000116752	-2.58415	0
ENSG00000123130	-2.5845	0
ENSG00000095139	-2.58571	0
ENSG00000169740	-2.58606	0
ENSG00000108021	-2.58606	0
ENSG00000119689	-2.58788	0
ENSG00000127445	-2.58857	0
ENSG00000163320	-2.58883	0
ENSG00000180185	-2.58962	0
ENSG00000183011	-2.59135	0
ENSG00000000457	-2.59266	0
ENSG00000133872	-2.59309	0
ENSG00000136478	-2.5937	0
ENSG00000205323	-2.59449	0
ENSG00000177854	-2.59501	0
ENSG00000181904	-2.5951	0
ENSG00000117859	-2.59553	0
ENSG00000084733	-2.59623	0
ENSG00000146085	-2.59702	0
ENSG00000172840	-2.59737	0
ENSG00000154001	-2.59824	0
ENSG00000115875	-2.59876	0
ENSG00000126247	-2.59902	0
ENSG00000182307	-2.60288	0
ENSG00000120137	-2.60419	0
ENSG00000107902	-2.60612	0
ENSG00000173436	-2.60709	0
ENSG00000110315	-2.60823	0
ENSG00000170606	-2.60841	0
ENSG00000172053	-2.60867	0
ENSG00000175166	-2.60867	0
ENSG00000124383	-2.60911	0
ENSG00000179152	-2.6092	0
ENSG00000099817	-2.60938	0
ENSG00000164405	-2.61026	0
ENSG00000101407	-2.61114	0
ENSG00000166411	-2.61114	0
ENSG00000101126	-2.61167	0
ENSG00000138433	-2.61281	0
ENSG00000176978	-2.61476	0
ENSG00000159579	-2.61502	0
ENSG00000108848	-2.6152	0
ENSG00000101966	-2.6152	0
ENSG00000116898	-2.61555	0
ENSG00000105258	-2.61626	0
ENSG00000107672	-2.61626	0
ENSG00000187522	-2.61688	0
ENSG00000106052	-2.61714	0
ENSG00000070785	-2.6175	0
ENSG00000105518	-2.61803	0
ENSG00000133028	-2.6183	0
ENSG00000110011	-2.61936	0
ENSG00000213619	-2.62042	0
ENSG00000154328	-2.62069	0
ENSG00000130764	-2.62087	0
ENSG00000071859	-2.62104	0
ENSG00000069275	-2.62149	0
ENSG00000133773	-2.62175	0
ENSG00000101843	-2.62175	0
ENSG00000146457	-2.62424	0
ENSG00000057608	-2.62424	0
ENSG00000160408	-2.62513	0
ENSG00000182551	-2.62602	0
ENSG00000071127	-2.62611	0
ENSG00000136560	-2.627	0
ENSG00000175581	-2.62781	0
ENSG00000133393	-2.62789	0
ENSG00000115446	-2.62798	0
ENSG00000094880	-2.62825	0
ENSG00000189046	-2.62879	0
ENSG00000118564	-2.6303	0
ENSG00000178896	-2.63165	0
ENSG00000082515	-2.63173	0
ENSG00000147955	-2.63317	0
ENSG00000171109	-2.63442	0
ENSG00000141699	-2.63451	0
ENSG00000065526	-2.63478	0
ENSG00000063241	-2.63496	0
ENSG00000221978	-2.63603	0
ENSG00000166821	-2.6372	0
ENSG00000103194	-2.63765	0
ENSG00000029639	-2.6381	0
ENSG00000196998	-2.63819	0
ENSG00000145216	-2.64061	0
ENSG00000104442	-2.64088	0
ENSG00000122034	-2.64088	0
ENSG00000172071	-2.64115	0
ENSG00000139370	-2.6425	0
ENSG00000117448	-2.64259	0
ENSG00000143418	-2.64323	0
ENSG00000139517	-2.64377	0
ENSG00000174574	-2.64467	0
ENSG00000087269	-2.64476	0
ENSG00000137207	-2.64512	0
ENSG00000171307	-2.64611	0
ENSG00000100442	-2.64647	0
ENSG00000115364	-2.64665	0
ENSG00000102390	-2.64702	0
ENSG00000106397	-2.64756	0
ENSG00000180011	-2.64864	0
ENSG00000153827	-2.64919	0
ENSG00000008838	-2.64946	0
ENSG00000249915	-2.65	0
ENSG00000167740	-2.65018	0
ENSG00000184277	-2.65091	0
ENSG00000198912	-2.65091	0
ENSG00000177971	-2.65136	0
ENSG00000053371	-2.65172	0
ENSG00000108826	-2.65199	0
ENSG00000186350	-2.65199	0
ENSG00000104964	-2.65227	0
ENSG00000047315	-2.6529	0
ENSG00000145919	-2.65354	0
ENSG00000126107	-2.65363	0
ENSG00000132824	-2.65381	0
ENSG00000101782	-2.6539	0
ENSG00000166478	-2.6539	0
ENSG00000135316	-2.65463	0
ENSG00000173418	-2.65535	0
ENSG00000185298	-2.65544	0
ENSG00000117748	-2.65544	0
ENSG00000138095	-2.65581	0
ENSG00000134809	-2.65672	0
ENSG00000051382	-2.65754	0
ENSG00000100294	-2.65826	0
ENSG00000151292	-2.65981	0
ENSG00000077147	-2.66	0
ENSG00000077254	-2.66219	0
ENSG00000126267	-2.6642	0
ENSG00000086712	-2.6642	0
ENSG00000138085	-2.66438	0
ENSG00000171723	-2.66475	0
ENSG00000142892	-2.66484	0
ENSG00000138663	-2.6652	0
ENSG00000130313	-2.66594	0
ENSG00000106591	-2.66594	0
ENSG00000107949	-2.66603	0
ENSG00000115866	-2.66612	0
ENSG00000167969	-2.66667	0
ENSG00000140265	-2.66813	0
ENSG00000117410	-2.66823	0
ENSG00000055147	-2.66841	0
ENSG00000270647	-2.6685	0
ENSG00000061794	-2.67015	0
ENSG00000179218	-2.67043	0
ENSG00000007168	-2.67098	0
ENSG00000147654	-2.67135	0
ENSG00000108733	-2.67199	0
ENSG00000230989	-2.67254	0
ENSG00000135018	-2.67319	0
ENSG00000153006	-2.67392	0
ENSG00000204713	-2.67438	0
ENSG00000130939	-2.67503	0
ENSG00000035141	-2.67577	0
ENSG00000168288	-2.67613	0
ENSG00000147649	-2.67669	0
ENSG00000273749	-2.67798	0
ENSG00000065000	-2.67955	0
ENSG00000118705	-2.68084	0
ENSG00000136003	-2.68214	0
ENSG00000188021	-2.68233	0
ENSG00000186283	-2.68233	0
ENSG00000168610	-2.68297	0
ENSG00000160213	-2.68297	0
ENSG00000119013	-2.68334	0
ENSG00000114850	-2.68372	0
ENSG00000132485	-2.68418	0
ENSG00000161057	-2.68511	0
ENSG00000125611	-2.68548	0
ENSG00000106733	-2.68576	0
ENSG00000113048	-2.68594	0
ENSG00000197771	-2.6865	0
ENSG00000132589	-2.68678	0
ENSG00000111237	-2.68706	0
ENSG00000145494	-2.68715	0
ENSG00000114902	-2.68752	0
ENSG00000176396	-2.6878	0
ENSG00000134001	-2.68826	0
ENSG00000182180	-2.68854	0
ENSG00000116863	-2.68929	0
ENSG00000138073	-2.68966	0
ENSG00000100804	-2.68994	0
ENSG00000168303	-2.69013	0
ENSG00000107897	-2.6904	0
ENSG00000138785	-2.69264	0
ENSG00000125445	-2.69283	0
ENSG00000143368	-2.69469	0
ENSG00000040633	-2.69535	0
ENSG00000162980	-2.69535	0
ENSG00000136875	-2.69582	0
ENSG00000174917	-2.69647	0
ENSG00000130204	-2.69787	0
ENSG00000068912	-2.69815	0
ENSG00000120533	-2.69965	0
ENSG00000244038	-2.69984	0
ENSG00000166579	-2.69993	0
ENSG00000163382	-2.70003	0
ENSG00000175550	-2.70012	0
ENSG00000149658	-2.70144	0
ENSG00000165283	-2.70153	0
ENSG00000126653	-2.70209	0
ENSG00000113575	-2.70228	0
ENSG00000114098	-2.70256	0
ENSG00000172009	-2.70275	0
ENSG00000198900	-2.7036	0
ENSG00000078668	-2.70407	0
ENSG00000085733	-2.70454	0
ENSG00000164961	-2.70472	0
ENSG00000064995	-2.70472	0
ENSG00000067560	-2.70557	0
ENSG00000081307	-2.70698	0
ENSG00000122299	-2.70708	0
ENSG00000136720	-2.70821	0
ENSG00000164134	-2.70849	0
ENSG00000160948	-2.70943	0
ENSG00000181789	-2.70953	0
ENSG00000179115	-2.70962	0
ENSG00000117419	-2.71	0
ENSG00000165801	-2.71019	0
ENSG00000189266	-2.71028	0
ENSG00000129083	-2.71085	0
ENSG00000071537	-2.71123	0
ENSG00000107872	-2.71151	0
ENSG00000186222	-2.71227	0
ENSG00000110711	-2.71255	0
ENSG00000100938	-2.71265	0
ENSG00000079785	-2.71302	0
ENSG00000017797	-2.7135	0
ENSG00000136156	-2.7135	0
ENSG00000062650	-2.71369	0
ENSG00000125995	-2.71416	0
ENSG00000074582	-2.71454	0
ENSG00000169490	-2.71634	0
ENSG00000196683	-2.71691	0
ENSG00000100014	-2.71738	0
ENSG00000056050	-2.71786	0
ENSG00000130024	-2.71805	0
ENSG00000257103	-2.71824	0
ENSG00000275052	-2.71852	0
ENSG00000089022	-2.71852	0
ENSG00000058799	-2.71919	0
ENSG00000132463	-2.71966	0
ENSG00000162642	-2.72166	0
ENSG00000155329	-2.72299	0
ENSG00000143183	-2.72413	0
ENSG00000066855	-2.72413	0
ENSG00000110958	-2.72433	0
ENSG00000164051	-2.72499	0
ENSG00000107581	-2.72547	0
ENSG00000137054	-2.72557	0
ENSG00000136045	-2.72576	0
ENSG00000028203	-2.72709	0
ENSG00000132823	-2.72814	0
ENSG00000135297	-2.72824	0
ENSG00000104915	-2.72939	0
ENSG00000003056	-2.72996	0
ENSG00000176731	-2.73303	0
ENSG00000115947	-2.73408	0
ENSG00000127884	-2.7361	0
ENSG00000166454	-2.73774	0
ENSG00000146909	-2.73802	0
ENSG00000166902	-2.73899	0
ENSG00000164902	-2.73937	0
ENSG00000010165	-2.73966	0
ENSG00000090060	-2.74034	0
ENSG00000113621	-2.74034	0
ENSG00000165118	-2.74111	0
ENSG00000101464	-2.74207	0
ENSG00000116199	-2.7441	0
ENSG00000146834	-2.7441	0
ENSG00000205544	-2.74429	0
ENSG00000116906	-2.74449	0
ENSG00000139505	-2.74468	0
ENSG00000170445	-2.74497	0
ENSG00000108349	-2.74516	0
ENSG00000133997	-2.74603	0
ENSG00000155906	-2.74633	0
ENSG00000169139	-2.74633	0
ENSG00000154305	-2.74807	0
ENSG00000037474	-2.74933	0
ENSG00000234127	-2.74962	0
ENSG00000144567	-2.7502	0
ENSG00000151131	-2.75079	0
ENSG00000116260	-2.75127	0
ENSG00000076053	-2.75244	0
ENSG00000069998	-2.75292	0
ENSG00000198898	-2.75331	0
ENSG00000164258	-2.75341	0
ENSG00000069345	-2.75584	0
ENSG00000055211	-2.75584	0
ENSG00000149923	-2.7574	0
ENSG00000156471	-2.75779	0
ENSG00000174446	-2.75789	0
ENSG00000170619	-2.75877	0
ENSG00000211584	-2.75906	0
ENSG00000113845	-2.75955	0
ENSG00000136280	-2.75965	0
ENSG00000156928	-2.76102	0
ENSG00000105612	-2.76112	0
ENSG00000196323	-2.76219	0
ENSG00000042753	-2.76278	0
ENSG00000132963	-2.76464	0
ENSG00000110917	-2.76503	0
ENSG00000113360	-2.76513	0
ENSG00000119522	-2.76543	0
ENSG00000141741	-2.76641	0
ENSG00000185651	-2.76739	0
ENSG00000143774	-2.76749	0
ENSG00000147679	-2.76758	0
ENSG00000137720	-2.76778	0
ENSG00000089220	-2.76985	0
ENSG00000221883	-2.77034	0
ENSG00000144895	-2.77034	0
ENSG00000164576	-2.77113	0
ENSG00000166913	-2.77162	0
ENSG00000132471	-2.77191	0
ENSG00000215021	-2.77231	0
ENSG00000140598	-2.7726	0
ENSG00000185808	-2.77329	0
ENSG00000100528	-2.77418	0
ENSG00000140995	-2.77468	0
ENSG00000160783	-2.77477	0
ENSG00000163155	-2.77537	0
ENSG00000138138	-2.77586	0
ENSG00000122490	-2.77596	0
ENSG00000154473	-2.77626	0
ENSG00000178585	-2.77636	0
ENSG00000164252	-2.77665	0
ENSG00000100997	-2.77724	0
ENSG00000172262	-2.77754	0
ENSG00000166529	-2.77764	0
ENSG00000179271	-2.77823	0
ENSG00000100418	-2.77922	0
ENSG00000174206	-2.78081	0
ENSG00000158435	-2.78081	0
ENSG00000124702	-2.7817	0
ENSG00000152234	-2.7821	0
ENSG00000137210	-2.78339	0
ENSG00000198677	-2.78369	0
ENSG00000196290	-2.78379	0
ENSG00000125352	-2.78418	0
ENSG00000156671	-2.78548	0
ENSG00000143409	-2.78578	0
ENSG00000120697	-2.78677	0
ENSG00000178096	-2.78687	0
ENSG00000215717	-2.78727	0
ENSG00000184162	-2.78807	0
ENSG00000238227	-2.78986	0
ENSG00000052841	-2.79076	0
ENSG00000182154	-2.79076	0
ENSG00000169964	-2.79106	0
ENSG00000187446	-2.79116	0
ENSG00000172315	-2.79216	0
ENSG00000006831	-2.79256	0
ENSG00000177830	-2.79336	0
ENSG00000250317	-2.79506	0
ENSG00000101439	-2.79516	0
ENSG00000118197	-2.79596	0
ENSG00000110200	-2.79646	0
ENSG00000160201	-2.79686	0
ENSG00000141428	-2.79766	0
ENSG00000052723	-2.79807	0
ENSG00000063854	-2.79827	0
ENSG00000117118	-2.79897	0
ENSG00000123444	-2.79957	0
ENSG00000122741	-2.79967	0
ENSG00000148396	-2.80299	0
ENSG00000143486	-2.80309	0
ENSG00000084090	-2.804	0
ENSG00000171861	-2.8044	0
ENSG00000091527	-2.80561	0
ENSG00000110046	-2.80571	0
ENSG00000171222	-2.80712	0
ENSG00000181038	-2.80733	0
ENSG00000135940	-2.80793	0
ENSG00000113384	-2.80894	0
ENSG00000171067	-2.80925	0
ENSG00000102054	-2.80955	0
ENSG00000185627	-2.80975	0
ENSG00000166181	-2.81107	0
ENSG00000125457	-2.81269	0
ENSG00000148450	-2.81309	0
ENSG00000089775	-2.81309	0
ENSG00000109606	-2.8137	0
ENSG00000104671	-2.81401	0
ENSG00000119431	-2.81472	0
ENSG00000171634	-2.81472	0
ENSG00000140350	-2.81553	0
ENSG00000146282	-2.81695	0
ENSG00000163110	-2.81817	0
ENSG00000115524	-2.81878	0
ENSG00000213015	-2.81919	0
ENSG00000150459	-2.82031	0
ENSG00000100242	-2.82133	0
ENSG00000111684	-2.82133	0
ENSG00000166199	-2.82174	0
ENSG00000204178	-2.82184	0
ENSG00000148444	-2.82235	0
ENSG00000198887	-2.82245	0
ENSG00000147677	-2.82286	0
ENSG00000127838	-2.82306	0
ENSG00000140463	-2.82317	0
ENSG00000133114	-2.82347	0
ENSG00000161920	-2.82358	0
ENSG00000004455	-2.82398	0
ENSG00000136463	-2.82439	0
ENSG00000150316	-2.82449	0
ENSG00000119953	-2.8246	0
ENSG00000144224	-2.82501	0
ENSG00000135624	-2.82654	0
ENSG00000167508	-2.82787	0
ENSG00000183258	-2.8289	0
ENSG00000145945	-2.8291	0
ENSG00000078140	-2.82992	0
ENSG00000100888	-2.83002	0
ENSG00000104472	-2.83043	0
ENSG00000123395	-2.83043	0
ENSG00000112679	-2.83074	0
ENSG00000130724	-2.83084	0
ENSG00000186577	-2.83259	0
ENSG00000058673	-2.83321	0
ENSG00000141458	-2.83341	0
ENSG00000185129	-2.83465	0
ENSG00000157778	-2.83537	0
ENSG00000164751	-2.83557	0
ENSG00000076242	-2.83578	0
ENSG00000165819	-2.8363	0
ENSG00000100568	-2.83722	0
ENSG00000106263	-2.84001	0
ENSG00000174780	-2.84022	0
ENSG00000130810	-2.84529	0
ENSG00000104142	-2.84591	0
ENSG00000121671	-2.84736	0
ENSG00000157823	-2.84778	0
ENSG00000137337	-2.8483	0
ENSG00000141933	-2.8484	0
ENSG00000121864	-2.8485	0
ENSG00000014123	-2.84892	0
ENSG00000112308	-2.84954	0
ENSG00000128699	-2.84965	0
ENSG00000137411	-2.84986	0
ENSG00000121940	-2.85038	0
ENSG00000058600	-2.85121	0
ENSG00000122687	-2.85215	0
ENSG00000215251	-2.85319	0
ENSG00000106636	-2.85319	0
ENSG00000137275	-2.85392	0
ENSG00000105254	-2.8559	0
ENSG00000137200	-2.85642	0
ENSG00000148634	-2.85663	0
ENSG00000198646	-2.85674	0
ENSG00000185608	-2.85705	0
ENSG00000102181	-2.85768	0
ENSG00000112110	-2.85799	0
ENSG00000055208	-2.85956	0
ENSG00000108592	-2.86071	0
ENSG00000177700	-2.86082	0
ENSG00000197982	-2.86082	0
ENSG00000156261	-2.86197	0
ENSG00000225921	-2.86218	0
ENSG00000111605	-2.86292	0
ENSG00000138668	-2.86376	0
ENSG00000165629	-2.86428	0
ENSG00000165233	-2.86439	0
ENSG00000118246	-2.86481	0
ENSG00000141858	-2.86502	0
ENSG00000183665	-2.86586	0
ENSG00000173744	-2.86638	0
ENSG00000143207	-2.86649	0
ENSG00000169714	-2.86702	0
ENSG00000155252	-2.86723	0
ENSG00000057757	-2.86723	0
ENSG00000138463	-2.86775	0
ENSG00000104408	-2.86817	0
ENSG00000135930	-2.86828	0
ENSG00000188986	-2.86849	0
ENSG00000196547	-2.86881	0
ENSG00000089486	-2.86912	0
ENSG00000056097	-2.87049	0
ENSG00000155229	-2.87113	0
ENSG00000100908	-2.87155	0
ENSG00000211460	-2.87239	0
ENSG00000170142	-2.87282	0
ENSG00000128626	-2.87313	0
ENSG00000102119	-2.87324	0
ENSG00000256269	-2.87324	0
ENSG00000136950	-2.8744	0
ENSG00000078747	-2.87525	0
ENSG00000181817	-2.87535	0
ENSG00000086544	-2.87684	0
ENSG00000083544	-2.87716	0
ENSG00000162813	-2.87726	0
ENSG00000104331	-2.87875	0
ENSG00000154582	-2.87938	0
ENSG00000071553	-2.87949	0
ENSG00000117751	-2.8797	0
ENSG00000181704	-2.8797	0
ENSG00000180182	-2.87981	0
ENSG00000111652	-2.88055	0
ENSG00000137133	-2.88087	0
ENSG00000135211	-2.88289	0
ENSG00000145907	-2.88321	0
ENSG00000112514	-2.88427	0
ENSG00000111011	-2.88438	0
ENSG00000119965	-2.8847	0
ENSG00000152795	-2.88534	0
ENSG00000074964	-2.88598	0
ENSG00000073169	-2.88619	0
ENSG00000168275	-2.88683	0
ENSG00000266472	-2.88737	0
ENSG00000110768	-2.88801	0
ENSG00000204574	-2.88875	0
ENSG00000039650	-2.88886	0
ENSG00000147684	-2.89089	0
ENSG00000136146	-2.891	0
ENSG00000134744	-2.89143	0
ENSG00000163607	-2.89196	0
ENSG00000187713	-2.89229	0
ENSG00000213523	-2.89271	0
ENSG00000163703	-2.89389	0
ENSG00000187742	-2.89561	0
ENSG00000184508	-2.89658	0
ENSG00000174243	-2.89722	0
ENSG00000109775	-2.89733	0
ENSG00000100243	-2.89787	0
ENSG00000179010	-2.90002	0
ENSG00000166295	-2.90013	0
ENSG00000116874	-2.90142	0
ENSG00000198841	-2.90163	0
ENSG00000090487	-2.90217	0
ENSG00000014919	-2.90228	0
ENSG00000125901	-2.90304	0
ENSG00000172500	-2.90379	0
ENSG00000163882	-2.90433	0
ENSG00000103507	-2.9066	0
ENSG00000213672	-2.90725	0
ENSG00000111481	-2.90801	0
ENSG00000214941	-2.90823	0
ENSG00000137504	-2.90855	0
ENSG00000159111	-2.90855	0
ENSG00000136938	-2.90877	0
ENSG00000092094	-2.90888	0
ENSG00000196821	-2.9092	0
ENSG00000063978	-2.9092	0
ENSG00000148218	-2.90942	0
ENSG00000086189	-2.90996	0
ENSG00000163159	-2.9105	0
ENSG00000178691	-2.91072	0
ENSG00000134077	-2.91072	0
ENSG00000132382	-2.91083	0
ENSG00000088833	-2.91137	0
ENSG00000105856	-2.91191	0
ENSG00000108671	-2.91191	0
ENSG00000197111	-2.91191	0
ENSG00000113522	-2.91256	0
ENSG00000100632	-2.91278	0
ENSG00000132300	-2.91376	0
ENSG00000126243	-2.9143	0
ENSG00000105619	-2.91539	0
ENSG00000169592	-2.91539	0
ENSG00000154174	-2.91583	0
ENSG00000164024	-2.91604	0
ENSG00000213593	-2.91702	0
ENSG00000105607	-2.91724	0
ENSG00000198146	-2.91735	0
ENSG00000125656	-2.9179	0
ENSG00000127914	-2.91812	0
ENSG00000144580	-2.91942	0
ENSG00000108424	-2.91942	0
ENSG00000110074	-2.91986	0
ENSG00000105323	-2.92008	0
ENSG00000174177	-2.92041	0
ENSG00000170248	-2.92106	0
ENSG00000112685	-2.92172	0
ENSG00000093167	-2.92194	0
ENSG00000101138	-2.92248	0
ENSG00000163807	-2.92248	0
ENSG00000177733	-2.92391	0
ENSG00000090316	-2.92391	0
ENSG00000070010	-2.92413	0
ENSG00000100028	-2.92522	0
ENSG00000145979	-2.92522	0
ENSG00000167792	-2.92555	0
ENSG00000167528	-2.92555	0
ENSG00000116350	-2.92665	0
ENSG00000142507	-2.92665	0
ENSG00000155008	-2.92818	0
ENSG00000148248	-2.92873	0
ENSG00000136270	-2.92906	0
ENSG00000117133	-2.9306	0
ENSG00000127952	-2.93137	0
ENSG00000114650	-2.9317	0
ENSG00000013275	-2.93214	0
ENSG00000136802	-2.93313	0
ENSG00000135334	-2.93368	0
ENSG00000175283	-2.93379	0
ENSG00000167925	-2.93457	0
ENSG00000186141	-2.93468	0
ENSG00000065268	-2.93534	0
ENSG00000186184	-2.93633	0
ENSG00000102531	-2.93722	0
ENSG00000129235	-2.93788	0
ENSG00000085274	-2.93821	0
ENSG00000139637	-2.93843	0
ENSG00000095574	-2.93965	0
ENSG00000117862	-2.93998	0
ENSG00000108094	-2.94064	0
ENSG00000140612	-2.94087	0
ENSG00000176022	-2.94142	0
ENSG00000104824	-2.94209	0
ENSG00000187257	-2.94209	0
ENSG00000110060	-2.94242	0
ENSG00000182087	-2.94297	0
ENSG00000126254	-2.94464	0
ENSG00000162298	-2.94508	0
ENSG00000188342	-2.94653	0
ENSG00000183617	-2.94686	0
ENSG00000035928	-2.94697	0
ENSG00000182325	-2.94708	0
ENSG00000062194	-2.94786	0
ENSG00000141452	-2.94831	0
ENSG00000139726	-2.94864	0
ENSG00000119446	-2.94909	0
ENSG00000180979	-2.94942	0
ENSG00000107745	-2.95121	0
ENSG00000125812	-2.95154	0
ENSG00000213339	-2.9521	0
ENSG00000133895	-2.95232	0
ENSG00000106400	-2.95232	0
ENSG00000057663	-2.95411	0
ENSG00000138081	-2.95646	0
ENSG00000131148	-2.95646	0
ENSG00000139684	-2.95657	0
ENSG00000089693	-2.95691	0
ENSG00000136942	-2.95702	0
ENSG00000116586	-2.95736	0
ENSG00000164162	-2.95736	0
ENSG00000183475	-2.95747	0
ENSG00000169972	-2.95747	0
ENSG00000120333	-2.9578	0
ENSG00000068438	-2.95825	0
ENSG00000105677	-2.95836	0
ENSG00000161980	-2.95836	0
ENSG00000136521	-2.95848	0
ENSG00000105135	-2.9587	0
ENSG00000102030	-2.95915	0
ENSG00000171824	-2.96016	0
ENSG00000134153	-2.9605	0
ENSG00000008324	-2.9605	0
ENSG00000176142	-2.96106	0
ENSG00000117592	-2.96117	0
ENSG00000085377	-2.96117	0
ENSG00000181610	-2.96241	0
ENSG00000110955	-2.96398	0
ENSG00000101182	-2.96488	0
ENSG00000087502	-2.96511	0
ENSG00000083312	-2.96533	0
ENSG00000162928	-2.96533	0
ENSG00000041802	-2.9659	0
ENSG00000180304	-2.96725	0
ENSG00000122203	-2.9677	0
ENSG00000132313	-2.96962	0
ENSG00000175467	-2.97041	0
ENSG00000159086	-2.97166	0
ENSG00000131368	-2.9729	0
ENSG00000101150	-2.9729	0
ENSG00000174891	-2.97347	0
ENSG00000168282	-2.97358	0
ENSG00000119616	-2.97358	0
ENSG00000134248	-2.97392	0
ENSG00000180992	-2.97415	0
ENSG00000148335	-2.97426	0
ENSG00000112996	-2.97483	0
ENSG00000122566	-2.9754	0
ENSG00000144559	-2.9779	0
ENSG00000183597	-2.97858	0
ENSG00000149182	-2.97892	0
ENSG00000100353	-2.97903	0
ENSG00000137100	-2.98074	0
ENSG00000125826	-2.98097	0
ENSG00000165280	-2.98097	0
ENSG00000163743	-2.98108	0
ENSG00000145901	-2.98176	0
ENSG00000183726	-2.98188	0
ENSG00000170502	-2.98416	0
ENSG00000144647	-2.9845	0
ENSG00000092931	-2.98496	0
ENSG00000126226	-2.98587	0
ENSG00000125743	-2.98587	0
ENSG00000186106	-2.98622	0
ENSG00000142252	-2.98896	0
ENSG00000140006	-2.98919	0
ENSG00000138107	-2.98931	0
ENSG00000178449	-2.98954	0
ENSG00000142186	-2.98965	0
ENSG00000107362	-2.99057	0
ENSG00000133935	-2.9908	0
ENSG00000221821	-2.99183	0
ENSG00000140990	-2.9924	0
ENSG00000125970	-2.99309	0
ENSG00000166848	-2.99378	0
ENSG00000164346	-2.9939	0
ENSG00000175324	-2.9947	0
ENSG00000143569	-2.99551	0
ENSG00000179950	-2.99677	0
ENSG00000101413	-2.99746	0
ENSG00000105397	-2.99746	0
[truncated: 14,646 more rows]

## Sheet: Fly-stress-responsive-genes
Gene-ID	GEP	Stress-Responsive-Genes
FBgn0004635	-1.1347	1
FBgn0032906	-1.25367	1
FBgn0033233	-2.90877	1
FBgn0000053	-1.02947	1
FBgn0034162	-1.26424	1
FBgn0033272	-3.18141	1
FBgn0036465	-2.07273	1
FBgn0033327	0.02732	1
FBgn0036772	-1.63949	1
FBgn0036752	-0.66612	1
FBgn0031562	-2.01165	1
FBgn0014075	-3.34652	1
FBgn0039873	-1.32315	1
FBgn0033167	-3.6238	1
FBgn0034976	-2.65599	1
FBgn0036667	-3.34505	1
FBgn0032897	-1.45609	1
FBgn0031643	-2.00167	1
FBgn0036780	-2.03493	1
FBgn0030837	-1.56525	1
FBgn0010414	-2.66658	1
FBgn0034151	-3.05673	1
FBgn0020416	-1.07266	1
FBgn0034259	-1.55279	1
FBgn0025878	-3.32323	1
FBgn0024912	-1.28969	1
FBgn0005642	-2.73889	1
FBgn0031249	-0.22803	1
FBgn0036627	-2.12828	1
FBgn0039628	-2.39146	1
FBgn0026749	-3.36424	1
FBgn0031500	-2.92073	1
FBgn0032229	-3.94453	1
FBgn0030893	-2.76709	1
FBgn0031068	-2.91094	1
FBgn0022160	-0.96322	1
FBgn0040653	0.09102	1
FBgn0027791	-3.305	1
FBgn0036959	-2.85569	1
FBgn0033225	-2.69059	1
FBgn0036795	-3.33964	1
FBgn0036467	-0.33955	1
FBgn0027108	-1.89014	1
FBgn0031908	-1.65877	1
FBgn0037082	-2.37116	1
FBgn0015316	-1.01074	1
FBgn0030745	-1.82659	1
FBgn0040531	-2.18679	1
FBgn0033809	-1.97404	1
FBgn0032055	-2.05493	1
FBgn0037203	-1.31495	1
FBgn0023395	-1.28311	1
FBgn0036495	-4.14153	1
FBgn0029766	-0.1736	1
FBgn0027493	-2.14957	1
FBgn0010278	-1.60577	1
FBgn0035449	-3.10892	1
FBgn0036622	-1.0576	1
FBgn0064227	-4.89454	1
FBgn0042201	-2.23087	1
FBgn0031700	-1.06431	1
FBgn0040732	-1.40358	1
FBgn0039131	-1.48908	1
FBgn0038130	-0.86197	1
FBgn0039044	-2.06739	1
FBgn0037835	-0.78946	1
FBgn0024921	-2.30201	1
FBgn0004414	-3.38443	1
FBgn0038118	-2.15406	1
FBgn0002563	0.79319	1
FBgn0025700	-2.95277	1
FBgn0036262	-0.55535	1
FBgn0029898	-1.42302	1
FBgn0033875	-0.55095	1
FBgn0031637	-2.98999	1
FBgn0033065	-0.29834	1
FBgn0038463	-2.13207	1
FBgn0004435	-2.44473	1
FBgn0032603	-1.63437	1
FBgn0038744	-2.77883	1
FBgn0032935	-1.1427	1
FBgn0015222	-3.91246	1
FBgn0033973	-2.9092	1
FBgn0010622	-2.84871	1
FBgn0039342	-1.25918	1
FBgn0036146	-1.32482	1
FBgn0052071	-1.30997	1
FBgn0001258	-0.73576	1
FBgn0033826	-1.21625	1
FBgn0032069	0.54084	1
FBgn0010220	-2.51986	1
FBgn0039006	-1.61409	1
FBgn0032512	-3.28153	1
FBgn0027584	0.93753	1
FBgn0039754	-1.94453	1
FBgn0025827	-2.48608	1
FBgn0050394	-2.89089	1
FBgn0010786	-2.75088	1
FBgn0041723	-2.66447	1
FBgn0035665	-1.06764	1
FBgn0033294	-0.06368	1
FBgn0041096	-2.52467	1
FBgn0003034	-3.25456	1
FBgn0037926	-2.27502	1
FBgn0004430	-0.75923	1
FBgn0032713	-1.18479	1
FBgn0016675	-1.45922	1
FBgn0040064	-2.7668	1
FBgn0034479	-0.51204	1
FBgn0000320	-2.49981	1
FBgn0043575	-0.94486	1
FBgn0033067	-1.50972	1
FBgn0020388	-2.56209	1
FBgn0025724	-3.29124	1
FBgn0035452	-1.14918	1
FBgn0036165	-2.41388	1
FBgn0035280	-1.92972	1
FBgn0038186	-1.23606	1
FBgn0036975	-0.85137	1
FBgn0020508	-0.84682	1
FBgn0039325	-0.96339	1
FBgn0033165	-4.34081	1
FBgn0037636	-2.63514	1
FBgn0036126	-2.24141	1
FBgn0036875	-1.15586	1
FBgn0028692	-3.099	1
FBgn0031520	-1.86486	1
FBgn0036024	-0.60075	1
FBgn0039868	-1.85972	1
FBgn0041342	-2.94653	1
FBgn0019644	-3.33526	1
FBgn0038449	-1.60713	1
FBgn0026593	-2.23902	1
FBgn0031913	-1.6163	1
FBgn0037323	-1.45079	1
FBgn0034797	-1.35638	1
FBgn0032394	-2.38632	1
FBgn0025678	-2.31423	1
FBgn0050360	-0.44191	1
FBgn0032079	-2.3238	1
FBgn0032860	-3.70953	1
FBgn0037126	-0.81738	1
FBgn0015038	-1.22324	1
FBgn0037883	-3.28167	1
FBgn0003175	-3.34476	1
FBgn0030703	-3.77103	1
FBgn0035544	-1.66009	1
FBgn0034382	-0.98328	1
FBgn0003278	-2.28237	1
FBgn0028533	-0.57244	1
FBgn0033760	-1.52866	1
FBgn0031942	-1.00883	1
FBgn0037714	-0.66813	1
FBgn0037697	-1.85381	1
FBgn0033518	0.17761	1
FBgn0035484	-1.01144	1
FBgn0032144	-1.14576	1
FBgn0031937	-1.81832	1
FBgn0052029	-1.11207	1
FBgn0032161	-1.99309	1
FBgn0034480	0.54292	1
FBgn0021795	-3.05865	1
FBgn0034045	-2.50185	1
FBgn0035196	-0.92555	1
FBgn0025681	-3.54103	1
FBgn0025693	-2.93115	1
FBgn0001086	-1.33101	1
FBgn0037090	-0.80334	1
FBgn0035763	-2.9317	1
FBgn0032116	-2.49769	1
FBgn0052179	-3.90682	1
FBgn0052343	-2.73947	1
FBgn0031232	-2.96815	1
FBgn0035444	-2.84581	1
FBgn0000565	-1.18115	1
FBgn0021872	-3.32424	1
FBgn0036970	-2.55013	1
FBgn0035620	-0.15833	1
FBgn0035372	-3.39927	1
FBgn0038257	-0.80877	1
FBgn0010040	-0.96674	1
FBgn0032699	-1.16825	1
FBgn0036147	-2.4959	1
FBgn0037950	-2.87853	1
FBgn0032087	-1.2975	1
FBgn0027582	-3.11266	1
FBgn0035176	-0.54585	1
FBgn0032494	-1.92599	1
FBgn0015777	-1.67029	1
FBgn0034143	-1.47955	1
FBgn0037974	-1.30636	1
FBgn0038546	-3.53684	1
FBgn0016697	-2.84986	1
FBgn0033593	0.0651	1
FBgn0039312	-0.57355	1
FBgn0035343	-1.24182	1
FBgn0036264	-1.04332	1
FBgn0031925	-1.62798	1
FBgn0035150	-2.91256	1
FBgn0019940	-2.3138	1
FBgn0037378	-3.17632	1
FBgn0028987	-2.20423	1
FBgn0034406	-1.45815	1
FBgn0001142	-1.58139	1
FBgn0038612	-2.91692	1
FBgn0024362	-3.50046	1
FBgn0034290	-1.52504	1
FBgn0003502	-2.26299	1
FBgn0045823	-3.39669	1
FBgn0035667	-0.7147	1
FBgn0031245	-2.34081	1
FBgn0014906	-2.99424	1
FBgn0032049	-0.04883	1
FBgn0031515	-1.26413	1
FBgn0023477	-1.61692	1
FBgn0033733	-1.89379	1
FBgn0028694	-3.02081	1
FBgn0031559	-1.49728	1
FBgn0039040	-1.81051	1
FBgn0014427	-1.29623	1
FBgn0036910	-1.78946	1
FBgn0039761	-0.88143	1
FBgn0033289	-1.78066	1
FBgn0031664	-3.62593	1
FBgn0015245	-2.10948	1
FBgn0040260	-1.01287	1
FBgn0028886	-1.79291	1
FBgn0040600	-1.43905	1
FBgn0040503	-0.38084	1
FBgn0040832	-0.57327	1
FBgn0002774	-2.29676	1
FBgn0027079	-2.68957	1
FBgn0026374	-1.80733	1
FBgn0040972	-2.11466	1
FBgn0050045	-3.90034	1
FBgn0016650	-2.9829	1
FBgn0030774	-1.58351	1
FBgn0020385	-1.60463	1
FBgn0000592	-0.6881	1
FBgn0038701	-0.95015	1
FBgn0036419	-0.74224	1
FBgn0010548	-2.63326	1
FBgn0010497	-1.22702	1
FBgn0031897	-4.25264	1
FBgn0030562	-2.06299	1
FBgn0035830	-2.70454	1
FBgn0032265	-2.70416	1
FBgn0015283	-3.41043	1
FBgn0034515	-1.49842	1
FBgn0038407	-1.38139	1
FBgn0034335	-0.85212	1
FBgn0036838	-2.44481	1
FBgn0034140	-1.09314	1
FBgn0000047	-1.22827	1
FBgn0036359	-2.38692	1
FBgn0028695	-3.29435	1
FBgn0011555	-0.87467	1
FBgn0033054	-2.31768	1
FBgn0033428	-2.77231	1
FBgn0033916	-3.81259	1
FBgn0028381	-2.34476	1
FBgn0037898	-2.59981	1
FBgn0040398	-1.67388	1
FBgn0034997	-1.76346	1
FBgn0002930	-2.51408	1
FBgn0033367	-0.97027	1
FBgn0031734	-1.45091	1
FBgn0032002	-1.0567	1
FBgn0040321	-2.27697	1
FBgn0034606	-2.15631	1
FBgn0037913	-3.23514	1
FBgn0020278	-2.70097	1
FBgn0051248	-1.18256	1
FBgn0037292	-3.13176	1
FBgn0011603	-1.51305	1
FBgn0031489	-1.41766	1
FBgn0001224	-0.135	1
FBgn0033446	-1.29732	1
FBgn0034963	-5.17553	1
FBgn0031603	-3.38037	1
FBgn0034497	-2.43729	1
FBgn0038951	-4.00717	1
FBgn0041337	-1.12227	1
FBgn0000377	-3.31459	1
FBgn0040985	-2.75108	1
FBgn0032216	-2.97109	1
FBgn0035743	-0.09383	1
FBgn0025592	-3.13682	1
FBgn0034728	-1.30002	1
FBgn0039667	-2.65763	1
FBgn0037852	-2.46053	1
FBgn0038147	-1.11986	1
FBgn0037534	-0.65813	1
FBgn0036738	-1.26562	1
FBgn0026576	-3.0523	1
FBgn0002645	-0.58658	1
FBgn0016123	-1.12853	1
FBgn0015351	-2.15811	1
FBgn0038774	-1.56226	1
FBgn0001332	-2.49826	1
FBgn0033188	-1.11441	1
FBgn0041182	-1.41592	1
FBgn0015039	-1.25267	1
FBgn0039864	-2.87906	1
FBgn0032350	-1.70943	1
FBgn0043362	-2.64386	1
FBgn0010470	-2.39669	1
FBgn0035997	-3.09937	1
FBgn0028853	-0.5416	1
FBgn0035039	-2.04883	1
FBgn0032282	-0.41596	1
FBgn0005612	-1.70986	1
FBgn0043791	-0.57469	1
FBgn0037609	-3.32482	1
FBgn0003162	-0.54557	1
FBgn0035734	-2.62522	1
FBgn0024992	-3.46228	1
FBgn0037205	-1.63178	1
FBgn0031801	-0.678	1
FBgn0003076	-1.56593	1
FBgn0035251	-3.00973	1
FBgn0039492	-1.90725	1
FBgn0035886	-1.19301	1
FBgn0034451	-2.0657	1
FBgn0039629	-2.07012	1
FBgn0019928	-0.94781	1
FBgn0032297	-2.00127	1
FBgn0037664	-0.77828	1
FBgn0034052	-1.53287	1
FBgn0016715	-1.58775	1
FBgn0031365	-2.92019	1
FBgn0034715	-2.20085	1
FBgn0036766	-0.95383	1
FBgn0033381	-2.31545	1
FBgn0003863	-1.32847	1
FBgn0013984	-0.94417	1
FBgn0035730	-0.75687	1
FBgn0037151	-2.23006	1
FBgn0023143	-3.09987	1
FBgn0033945	-1.33028	1
FBgn0002571	0.03166	1
FBgn0001977	-2.70538	1
FBgn0037765	-1.79576	1
FBgn0051233	-0.44344	1
FBgn0004396	-2.17456	1
FBgn0031645	-2.35343	1
FBgn0034160	-0.00913	1
FBgn0010651	-2.20729	1
FBgn0002719	-1.6691	1
FBgn0028479	-3.54086	1
FBgn0032068	-0.05064	1
FBgn0028920	-0.58949	1
FBgn0046302	-1.49358	1
FBgn0010222	-1.01932	1
FBgn0027086	-2.41388	1
FBgn0010053	-1.68177	1
FBgn0034292	-1.66123	1
FBgn0036133	-3.4591	1
FBgn0039726	-3.53333	1
FBgn0010173	-1.7153	1
FBgn0030425	-1.50042	1
FBgn0036300	-2.91757	1
FBgn0032021	-2.5211	1
FBgn0033999	-0.27205	1
FBgn0035344	-2.54288	1
FBgn0015585	-2.17	1
FBgn0002868	-0.72838	1
FBgn0034563	-2.30622	1
FBgn0038767	-2.82072	1
FBgn0036587	-0.70679	1
FBgn0038953	-3.22257	1
FBgn0035397	-2.61079	1
FBgn0031327	-0.9603	1
FBgn0015586	-2.56115	1
FBgn0036778	-0.95327	1
FBgn0039135	-2.4323	1
FBgn0001208	-2.01707	1
FBgn0033635	-2.28195	1
FBgn0011670	-3.45293	1
FBgn0031929	-0.89419	1
FBgn0020906	-0.66356	1
FBgn0037934	-0.77715	1
FBgn0033904	-2.30829	1
FBgn0034436	-1.88284	1
FBgn0031579	-1.85925	1
FBgn0035265	-1.23742	1
FBgn0037719	-2.42484	1
FBgn0033777	-1.92369	1
FBgn0034883	-2.20556	1
FBgn0032130	-1.93788	1
FBgn0031598	-3.21934	1
FBgn0036796	-3.53801	1
FBgn0015541	-1.31194	1
FBgn0032596	-2.40545	1
FBgn0033196	-2.37632	1
FBgn0038719	-1.14986	1
FBgn0033048	-2.32938	1
FBgn0003495	-1.53379	1
FBgn0032381	-0.87538	1
FBgn0010038	0.25515	1
FBgn0020622	-2.2057	1
FBgn0031629	-1.83908	1
FBgn0013763	-2.37049	1
FBgn0042125	-3.20783	1
FBgn0029629	-3.16812	1
FBgn0038082	-0.72869	1
FBgn0022800	-2.09597	1
FBgn0040588	-2.58338	1
FBgn0037007	-1.12397	1
FBgn0034362	-2.58797	1
FBgn0035087	-2.09308	1
FBgn0000317	-2.81766	1
FBgn0037354	-1.83013	1
FBgn0003308	-1.01535	1
FBgn0032775	-2.43066	1
FBgn0037553	-2.24824	1
FBgn0000578	-1.90617	1
FBgn0034488	-2.6122	1
FBgn0039611	-2.38873	1
FBgn0010039	-0.5562	1
FBgn0002985	-2.38768	1
FBgn0030482	-1.41219	1
FBgn0003961	0.22944	1
FBgn0035887	-1.6515	1
FBgn0036805	-3.10284	1
FBgn0031611	-4.0228	1
FBgn0026061	-1.27355	1
FBgn0035154	-1.27848	1
FBgn0038798	-5.06178	1
FBgn0002921	-3.16955	1
FBgn0010425	0.23117	1
FBgn0027088	-2.91452	1
FBgn0050044	-4.28293	1
FBgn0032285	-1.9943	1
FBgn0032793	-2.63738	1
FBgn0034438	-2.01089	1
FBgn0034322	-3.33818	1
FBgn0030157	-1.50099	1
FBgn0032495	-1.90379	1
FBgn0036659	-1.4985	1
FBgn0043470	-0.05089	1
FBgn0038236	-2.21638	1
FBgn0037788	-1.78717	1
FBgn0031850	-3.69937	1
FBgn0030272	-1.14669	1
FBgn0027836	-2.69404	1
FBgn0038820	-1.71909	1
FBgn0038455	-1.24076	1
FBgn0037973	-0.63509	1
FBgn0035805	-2.68196	1
FBgn0013773	-1.7162	1
FBgn0035670	-0.74	1
FBgn0033570	-3.83877	1
FBgn0035090	-1.77098	1
FBgn0001230	-0.59427	1
FBgn0028687	-3.27132	1
FBgn0023519	-3.305	1
FBgn0037345	-1.8291	1
FBgn0015282	-3.36796	1
FBgn0032213	-2.9026	1
FBgn0027565	-3.02503	1
FBgn0035434	1.13555	1
FBgn0015035	-0.15274	1
FBgn0037288	-1.9779	1
FBgn0026380	-3.08865	1
FBgn0023129	-2.02022	1
FBgn0051148	-0.61591	1
FBgn0029507	-0.9111	1
FBgn0004876	-2.18069	1
FBgn0036547	-1.94131	1
FBgn0027535	-3.32005	1
FBgn0038388	-3.51111	1
FBgn0036702	-2.55173	1
FBgn0034476	-3.32438	1
FBgn0032358	-2.52924	1
FBgn0010803	-3.27565	1
FBgn0036428	-2.1011	1
FBgn0031824	-2.45783	1
FBgn0037003	-4.01019	1
FBgn0011559	-2.19317	1
FBgn0023479	-3.38443	1
FBgn0031940	-0.49584	1
FBgn0039507	-3.66621	1
FBgn0011554	-2.05974	1
FBgn0000477	-1.60134	1
FBgn0036995	-2.88151	1
FBgn0035933	-2.17886	1
FBgn0032783	-1.93044	1
FBgn0032264	-1.49326	1
FBgn0034318	-1.29928	1
FBgn0034500	-2.27509	1
FBgn0052425	-4.37962	1
FBgn0037279	-2.97053	1
FBgn0002787	-3.06395	1
FBgn0038878	-1.77987	1
FBgn0014011	-2.40583	1
FBgn0032467	-2.77152	1
FBgn0053060	-0.93548	1
FBgn0034509	-2.34176	1
FBgn0040813	-0.08058	1
FBgn0033207	-2.5649	1
FBgn0032008	-2.19093	1
FBgn0005585	-3.36513	1
FBgn0012037	-1.57407	1
FBgn0040259	-0.84513	1
FBgn0032934	-1.82895	1
FBgn0032770	-2.31358	1
FBgn0039311	-0.73447	1
FBgn0034293	-1.77196	1
FBgn0027586	-1.1457	1
FBgn0035661	-2.02075	1
FBgn0040959	-0.93514	1
FBgn0032162	-2.92884	1
FBgn0031865	-1.76793	1
FBgn0030894	-2.54313	1
FBgn0032919	-1.34677	1
FBgn0031661	-3.09185	1
FBgn0038918	-3.95859	1
FBgn0053179	-5.33468	1
FBgn0015037	-0.28708	1
FBgn0020637	-0.10226	1
FBgn0031692	-0.97265	1
FBgn0036992	0.08258	1
FBgn0039052	-1.46506	1
FBgn0033665	-2.58398	1
FBgn0039476	-1.26764	1
FBgn0031461	-2.18429	1
FBgn0040582	-1.02582	1
FBgn0035666	-0.52326	1
FBgn0040602	0.49485	1
FBgn0024285	-2.18115	1
FBgn0002031	-2.68808	1
FBgn0004811	-3.04656	1
FBgn0036949	-1.98599	1
FBgn0033901	-1.73677	1
FBgn0036735	-2.36327	1
FBgn0035236	-4.00185	1
FBgn0031436	-3.20796	1
FBgn0039030	-1.82429	1
FBgn0036767	-1.53111	1
FBgn0004003	-1.28676	1
FBgn0028534	-0.59534	1
FBgn0039594	-1.72094	1
FBgn0033789	-0.30002	1
FBgn0033145	-3.7726	1
FBgn0038014	-3.79266	1
FBgn0043841	-0.8348	1
FBgn0034289	-0.35988	1
FBgn0040211	-0.66168	1
FBgn0038893	-2.21981	1
FBgn0010551	-2.76739	1
FBgn0031034	-0.72714	1
FBgn0050502	-1.19538	1
FBgn0041094	-2.36231	1
FBgn0029689	-2.91018	1
FBgn0035076	-1.10662	1
FBgn0031762	-3.38007	1
FBgn0036997	-2.21538	1
FBgn0039801	-1.26816	1
FBgn0036321	-0.73332	1
FBgn0022700	-0.21116	1
FBgn0051872	-3.43972	1
FBgn0034354	-2.1592	1
FBgn0034128	-1.93033	1
FBgn0038467	-2.8726	1
FBgn0037975	-0.01698	1
FBgn0034511	-0.01832	1
FBgn0035476	-1.28754	1
FBgn0038450	-1.4506	1
FBgn0004868	-3.25291	1
FBgn0036363	-1.60498	1
FBgn0039313	-0.06368	1
FBgn0034879	-3.33993	1
FBgn0031860	-1.50463	1
FBgn0039296	-1.87018	1
FBgn0014000	-2.57261	1
FBgn0024187	-3.72967	1
FBgn0035356	-2.09277	1
FBgn0034663	-0.97596	1
FBgn0036214	-1.00532	1
FBgn0034152	-2.48608	1
FBgn0004926	-3.06758	1
FBgn0039039	-3.71881	1
FBgn0033928	-2.32561	1
FBgn0038525	-3.07875	1
FBgn0032448	-1.10389	1
FBgn0001149	-2.43378	1
FBgn0034542	-2.67457	1
FBgn0038275	-2.53441	1
FBgn0034554	-2.29811	1
FBgn0037930	-2.53308	1
FBgn0004431	0.35778	1
FBgn0038398	-2.25395	1
FBgn0016075	-1.53053	1
FBgn0026741	-2.81909	1
FBgn0032907	-2.81563	1
FBgn0034296	-1.24999	1
FBgn0004509	-3.51161	1
FBgn0032084	-2.33614	1
FBgn0036285	-2.67503	1
FBgn0032029	-2.66	1
FBgn0031563	-2.01935	1
FBgn0010041	0.18618	1
FBgn0031538	-1.84187	1
FBgn0052631	-5.46753	1
FBgn0015001	-1.45123	1
FBgn0043578	-0.0845	1
FBgn0034394	-1.4888	1
FBgn0039241	-1.09185	1
FBgn0028411	-1.21347	1
FBgn0035983	-1.28542	1
FBgn0036496	-0.9972	1
FBgn0032701	-2.83867	1
FBgn0038098	-1.4568	1
FBgn0003261	-2.63156	1
FBgn0039324	-1.92813	1
FBgn0032507	-1.99815	1
FBgn0037635	-1.33635	1
FBgn0038039	-2.79116	1
FBgn0028691	-3.00104	1
FBgn0034741	-0.2677	1
FBgn0033663	-3.70651	1
FBgn0030510	-1.67153	1
FBgn0037819	-1.96151	1
FBgn0037386	0.07292	1
FBgn0039760	-0.43456	1
FBgn0031694	-2.63603	1
FBgn0020509	-3.30031	1
FBgn0025777	-3.15714	1
FBgn0036549	-1.42728	1
FBgn0014269	-3.27621	1
FBgn0001225	0.06371	1
FBgn0031653	0.26903	1
FBgn0033989	-2.94076	1
FBgn0052091	-1.65799	1
FBgn0028986	-3.07534	1
FBgn0034415	-0.68334	1
FBgn0038577	-3.02069	1
FBgn0010357	-0.11043	1
FBgn0051301	-3.40522	1
FBgn0032587	-1.60454	1
FBgn0038854	-2.51474	1
FBgn0029823	-2.01072	1
FBgn0031881	-2.87366	1
FBgn0050458	-1.71142	1
FBgn0037275	-2.32843	1
FBgn0034247	-1.25553	1
FBgn0033659	-1.213	1
FBgn0039800	-2.36297	1
FBgn0031305	-2.10998	1
FBgn0017448	-1.10613	1
FBgn0039519	-0.9912	1
FBgn0035715	-2.75497	1
FBgn0034605	-1.13755	1
FBgn0039132	-2.46945	1
FBgn0035438	-2.86009	1
FBgn0038292	-1.56905	1
FBgn0028990	-2.88683	1
FBgn0037724	-0.07455	1
FBgn0034474	-2.19992	1
FBgn0039756	-1.30761	1
FBgn0032088	-1.23559	1
FBgn0034468	-0.99856	1
FBgn0038465	-1.64787	1
FBgn0033124	-1.76641	1
FBgn0032382	-1.54882	1
FBgn0035186	-2.23026	1
FBgn0004698	-1.8457	1
FBgn0036320	-1.20726	1
FBgn0033296	-0.6011	1
FBgn0025335	-3.34432	1
FBgn0039690	-2.64431	1
FBgn0020412	-2.7118	1
FBgn0013983	-3.89754	1
FBgn0032835	-1.16971	1
FBgn0039703	-2.91888	1
FBgn0002780	-2.18298	1
FBgn0031558	-1.23033	1
FBgn0038083	-0.66045	1
FBgn0032913	0.08198	1
FBgn0035673	-1.74758	1
FBgn0037004	-3.68446	1
FBgn0036290	-1.87541	1
FBgn0033000	-2.39085	1
FBgn0000405	-0.38496	1
FBgn0016794	-1.43063	1
FBgn0034405	-2.35056	1
FBgn0039371	-1.4922	1
FBgn0033639	-1.90882	1
FBgn0032281	-0.21078	1
FBgn0037076	-2.5454	1
FBgn0030696	-1.80012	1
FBgn0039474	-0.31029	1
FBgn0010241	-1.47317	1
FBgn0016122	-1.89781	1
FBgn0002566	-3.7503	1
FBgn0033085	-2.66979	1
FBgn0029167	-0.81927	1
FBgn0016977	-2.33716	1
FBgn0026439	-0.93057	1
FBgn0035300	-1.36736	1
FBgn0037038	-3.5345	1
FBgn0010387	-0.62943	1
FBgn0035575	-3.14293	1
FBgn0034793	-3.57519	1
FBgn0037391	-2.43753	1
FBgn0032477	-2.69787	1
FBgn0039335	-4.59667	1
FBgn0051122	-2.74227	1
FBgn0039419	-2.23168	1
FBgn0013949	-2.36008	1
FBgn0032472	0.10705	1
FBgn0031654	-0.20778	1
FBgn0039326	-0.82472	1
FBgn0035781	-0.75975	1
FBgn0024947	-2.70651	1
FBgn0031800	-2.23087	1
FBgn0035165	-3.38293	1
FBgn0028693	-2.45119	1
FBgn0031227	-3.33468	1
FBgn0031497	-3.50635	1
FBgn0035541	-2.10986	1
FBgn0036479	-3.45308	1
FBgn0023441	-3.60823	1
FBgn0035779	-0.66813	1
FBgn0034153	-2.21974	1
FBgn0039184	-3.32843	1
FBgn0033047	-1.78523	1
FBgn0034538	-1.91822	1
FBgn0000153	-0.6862	1
FBgn0031535	-2.55453	1
FBgn0038578	-2.42322	1
FBgn0038700	-0.59331	1
FBgn0002772	-1.49017	1
FBgn0031450	-2.54347	1
FBgn0033134	-1.60938	1
FBgn0039048	-2.58918	1
FBgn0051619	-4.80955	1
FBgn0010044	-2.37917	1
FBgn0036422	-1.75818	1
FBgn0038654	-2.38157	1
FBgn0033027	-1.25543	1
FBgn0032026	-1.62407	1
FBgn0001114	-0.99186	1
FBgn0032120	-4.07072	1
FBgn0038299	-0.82016	1
FBgn0033519	-0.8898	1
FBgn0038280	-1.08905	1
FBgn0031977	-2.48819	1
FBgn0036663	-1.95143	1
FBgn0034662	-1.04743	1
FBgn0032266	-2.61237	1
FBgn0031813	-1.7027	1
FBgn0037093	-2.23202	1
FBgn0034165	-2.09906	1
FBgn0011769	-3.26424	1
FBgn0038194	-0.68678	1
FBgn0004181	-1.94603	1
FBgn0035241	-2.60612	1
FBgn0010482	-1.66328	1
FBgn0032318	-2.20769	1
FBgn0039685	0.77619	1
FBgn0015584	-2.32547	1
FBgn0036196	-1.48701	1
FBgn0039778	0.88028	1
FBgn0002855	-2.925	1
FBgn0033774	-0.98433	1
FBgn0030828	-2.29881	1
FBgn0040060	-0.78615	1
FBgn0002869	-0.58823	1
FBgn0032455	-2.76425	1
FBgn0015569	-1.44788	1
FBgn0033304	-1.00318	1
FBgn0034312	-2.40042	1
FBgn0000566	-2.85298	1
FBgn0039520	-3.74875	1
FBgn0033216	-2.37251	1
FBgn0038804	-2.57012	1
FBgn0031307	-1.96083	1
FBgn0034387	-3.19548	1
FBgn0033978	0.02266	1
FBgn0036449	-1.93639	1
FBgn0015794	-3.06721	1
FBgn0020294	-2.04507	1
FBgn0031695	-1.27652	1
FBgn0010246	-1.74826	1
FBgn0042206	-1.33916	1
FBgn0039464	-1.01949	1
FBgn0035401	-3.34154	1
FBgn0038718	-0.61458	1
FBgn0037071	-2.82613	1
FBgn0036619	-0.83295	1
FBgn0045064	-1.09007	1
FBgn0034199	-1.72566	1
FBgn0036592	-2.04032	1
FBgn0032613	-1.98393	1
FBgn0031432	-0.45482	1
FBgn0028473	-2.13043	1
FBgn0039472	-1.07078	1
FBgn0033782	-1.28237	1
FBgn0035496	-2.46347	1
FBgn0010423	-0.69631	1
FBgn0041789	-2.85925	1
FBgn0051365	-2.34615	1
FBgn0012042	1.79756	1
FBgn0033588	-4.2117	1
FBgn0032669	-0.58537	1
FBgn0040734	0.27248	1
FBgn0038897	-3.49883	1
FBgn0036257	-2.71454	1
FBgn0037555	-1.81822	1
FBgn0031735	-3.01859	1
FBgn0015019	-2.03676	1
FBgn0050035	-1.94181	1
FBgn0043792	-2.4069	1
FBgn0034229	-1.03378	1
FBgn0029147	-1.13609	1
FBgn0037563	-1.37921	1
FBgn0013279	0.9883	1
FBgn0046294	-0.60755	1
FBgn0016917	-2.71113	1
FBgn0051116	-3.91007	1
FBgn0015570	-0.37107	1
FBgn0033723	-2.69834	1
FBgn0039102	-1.52878	1
FBgn0033830	-1.74053	1
FBgn0032706	-2.25367	1
FBgn0033807	-1.77799	1
FBgn0002284	-3.35225	1
FBgn0025595	-3.19087	1
FBgn0039483	-2.49046	1
FBgn0033226	-2.44961	1
FBgn0029831	-0.60377	1
FBgn0033164	-3.63594	1
FBgn0025725	-3.11391	1
FBgn0038613	-1.7731	1
FBgn0036157	-1.31692	1
FBgn0028978	-2.76523	1
FBgn0031589	-1.88646	1
FBgn0028940	-0.38605	1
FBgn0022774	-1.26784	1
FBgn0026602	-1.54671	1
FBgn0026787	-2.96951	1
FBgn0037577	-2.46985	1
FBgn0034137	-3.49378	1
FBgn0034999	-1.37284	1
FBgn0050222	-2.12582	1
FBgn0023174	-2.53969	1
FBgn0019890	-2.29258	1
FBgn0034053	-2.63998	1
FBgn0031914	-1.08737	1
FBgn0040296	-3.07741	1
FBgn0041194	-1.42213	1
FBgn0038583	-3.9227	1
FBgn0020764	-2.88854	1
FBgn0035926	-0.12216	1
FBgn0033915	-2.89261	1
FBgn0038986	-2.10315	1
FBgn0051216	-1.35856	1
FBgn0033204	-0.3075	1
FBgn0035619	-0.85467	1
FBgn0031418	-1.5739	1
FBgn0011824	-1.78856	1
FBgn0039323	-1.65059	1
FBgn0015279	-2.82368	1
FBgn0035831	-2.85142	1
FBgn0027949	-1.41727	1
FBgn0002570	-0.25443	1
FBgn0032785	-1.49692	1
FBgn0031229	-2.62087	1
FBgn0011771	-2.72232	1
FBgn0040097	-3.67263	1
FBgn0039598	-3.86775	1
FBgn0038790	-1.42857	1
FBgn0031533	-0.68022	1
FBgn0003358	-0.48231	1
FBgn0039509	-1.8895	1
FBgn0036030	-2.67715	1
FBgn0004581	-3.47859	1
FBgn0000052	-2.04275	1
FBgn0030897	-2.55402	1
FBgn0014073	-1.94781	1
FBgn0035591	-2.8044	1
FBgn0033913	-1.95428	1
FBgn0004169	-1.72347	1
FBgn0031277	0.33693	1
FBgn0051021	-4.16127	1
FBgn0051694	-2.86365	1
FBgn0031981	-3.03446	1
FBgn0036969	-1.9526	1
FBgn0039613	-1.52986	1
FBgn0037191	-0.70132	0
FBgn0036810	-2.81899	0
FBgn0033320	-1.65622	0
FBgn0262980	-3.79746	0
FBgn0038397	-3.33803	0
FBgn0261992	-1.81522	0
FBgn0038220	-3.20317	0
FBgn0010583	-2.98154	0
FBgn0025583	0.84675	0
FBgn0031321	-2.3873	0
FBgn0052568	-0.91208	0
FBgn0085397	-4.27397	0
FBgn0030674	-3.40645	0
FBgn0263232	-3.26216	0
FBgn0038427	-4.70501	0
FBgn0035787	-3.69245	0
FBgn0033736	-3.72585	0
FBgn0031885	-3.48892	0
FBgn0020503	-2.72929	0
FBgn0051439	-0.85095	0
FBgn0035785	-4.08314	0
FBgn0039673	-4.79026	0
FBgn0051717	-3.2849	0
FBgn0002732	-1.95713	0
FBgn0031751	0.14897	0
FBgn0266599	-4.33323	0
FBgn0040005	-2.62638	0
FBgn0040477	-1.3734	0
FBgn0066084	-5.90747	0
FBgn0267795	-2.4587	0
FBgn0038481	-0.86899	0
FBgn0005632	-2.65426	0
FBgn0034860	-0.84936	0
FBgn0259979	-2.93005	0
FBgn0051140	-2.74894	0
FBgn0038959	-1.96545	0
FBgn0034138	-4.73966	0
FBgn0003388	-3.18036	0
FBgn0034945	-2.87165	0
FBgn0050428	-1.17651	0
FBgn0033556	-3.44348	0
FBgn0027341	-2.06413	0
FBgn0261804	-6.47521	0
FBgn0029606	-5.13644	0
FBgn0037100	-4.28265	0
FBgn0027610	-1.7555	0
FBgn0038834	-3.57897	0
FBgn0027550	-2.8135	0
FBgn0039198	-4.58727	0
FBgn0037109	-2.48382	0
FBgn0052251	-2.02034	0
FBgn0031987	-2.73063	0
FBgn0034548	-4.46466	0
FBgn0038092	-3.59214	0
FBgn0037010	-3.06637	0
FBgn0037895	-2.63774	0
FBgn0034477	-1.58879	0
FBgn0013772	-0.1151	0
FBgn0038437	-2.42725	0
FBgn0038389	-3.06625	0
FBgn0031426	-1.25041	0
FBgn0038760	-2.79266	0
FBgn0052450	-0.30741	0
FBgn0001187	-1.34755	0
FBgn0028671	-3.1428	0
FBgn0054043	-1.01654	0
FBgn0015614	-3.38368	0
FBgn0032359	-5.32135	0
FBgn0028717	-2.29039	0
FBgn0032450	-2.20051	0
FBgn0051820	-0.18246	0
FBgn0020299	-1.265	0
FBgn0034537	-3.14344	0
FBgn0260745	-1.98667	0
FBgn0050469	-6.34403	0
FBgn0030286	-2.57553	0
FBgn0051933	-2.35986	0
FBgn0263321	-4.0386	0
FBgn0030503	-2.84684	0
FBgn0028491	-3.33003	0
FBgn0039359	-4.12004	0
FBgn0000241	-1.92281	0
FBgn0261241	-2.91246	0
FBgn0259239	-5.1213	0
FBgn0033907	-2.8511	0
FBgn0265351	-3.13936	0
FBgn0032208	-3.28701	0
FBgn0003742	-3.43503	0
FBgn0038199	-1.9025	0
FBgn0037042	-3.36647	0
FBgn0002121	-1.76734	0
FBgn0035812	-2.15547	0
FBgn0032940	-3.51227	0
FBgn0039684	-1.78627	0
FBgn0033392	-2.2512	0
FBgn0026427	-2.89164	0
FBgn0063491	-0.93338	0
FBgn0264492	-3.80007	0
FBgn0037648	-2.89271	0
FBgn0262870	-5.19654	0
FBgn0033154	-5.23841	0
FBgn0259184	-1.19205	0
FBgn0031822	-3.15213	0
FBgn0034543	-2.30073	0
FBgn0036731	-1.13701	0
FBgn0004580	-1.45202	0
FBgn0036849	-4.0654	0
FBgn0036825	-4.29025	0
FBgn0034655	-1.16046	0
FBgn0005617	-2.85831	0
FBgn0259173	-3.26147	0
FBgn0052457	-0.57381	0
FBgn0036212	-3.13733	0
FBgn0044811	-0.65681	0
FBgn0027514	-1.64607	0
FBgn0033855	-2.55038	0
FBgn0032445	-3.47586	0
FBgn0266429	-3.86628	0
FBgn0030586	-1.39908	0
FBgn0263072	-5.85559	0
FBgn0036556	-2.34828	0
FBgn0037590	-5.44411	0
FBgn0032633	-1.53902	0
FBgn0036618	-5.08902	0
FBgn0047338	-0.24265	0
FBgn0015765	-2.87176	0
FBgn0040812	-1.33094	0
FBgn0250907	-1.7336	0
FBgn0086362	-3.45546	0
FBgn0263600	-2.47762	0
FBgn0035542	-1.90444	0
FBgn0032626	-1.46411	0
FBgn0053494	-0.8225	0
FBgn0033434	-3.06745	0
FBgn0039797	-0.89352	0
FBgn0267348	-2.23074	0
FBgn0036124	-2.35292	0
FBgn0034106	-6.02186	0
FBgn0086768	-3.94586	0
FBgn0003462	-3.52616	0
FBgn0033888	-0.72497	0
FBgn0038639	-3.03198	0
FBgn0037260	-4.7171	0
FBgn0003731	-2.6766	0
FBgn0038542	-5.1218	0
FBgn0250845	-0.83138	0
FBgn0004875	-2.40369	0
FBgn0051648	-2.99424	0
FBgn0035928	-5.61954	0
FBgn0034440	-0.29527	0
FBgn0031851	-2.18521	0
FBgn0261596	-4.70087	0
FBgn0029877	-1.79892	0
FBgn0035517	-2.34586	0
FBgn0263929	-3.8535	0
FBgn0035823	-0.99464	0
FBgn0011660	-1.95115	0
FBgn0036411	-4.6708	0
FBgn0025608	-3.76926	0
FBgn0260397	-2.6674	0
FBgn0037763	-1.60253	0
FBgn0035360	-2.09906	0
FBgn0033388	-2.23487	0
FBgn0033337	-3.33424	0
FBgn0053272	-2.16236	0
FBgn0028542	-1.73384	0
FBgn0004588	0.06994	0
FBgn0261789	-2.64629	0
FBgn0261986	-2.52492	0
FBgn0034295	-0.67553	0
FBgn0031782	-2.5782	0
FBgn0262518	-2.6013	0
FBgn0051195	-2.49411	0
FBgn0050115	-4.11654	0
FBgn0052392	-1.49452	0
FBgn0037870	-2.63451	0
FBgn0000157	-3.88427	0
FBgn0040279	-1.82016	0
FBgn0038423	-0.41208	0
FBgn0034867	-3.74236	0
FBgn0015754	-2.25925	0
FBgn0026398	-4.50766	0
FBgn0051675	-3.05949	0
FBgn0041235	-5.80955	0
FBgn0036936	-4.61211	0
FBgn0035932	-4.77873	0
FBgn0034345	-4.35078	0
FBgn0002873	-2.52052	0
FBgn0029657	-1.78682	0
FBgn0039739	-2.12193	0
FBgn0051665	-3.02151	0
FBgn0001218	-3.41396	0
FBgn0259712	-6.11679	0
FBgn0259749	-3.13087	0
FBgn0030570	-2.52907	0
FBgn0037546	-3.09345	0
FBgn0038586	-3.69806	0
FBgn0033138	-1.5425	0
FBgn0036759	-2.53835	0
FBgn0001319	-4.92139	0
FBgn0038621	-5.04549	0
FBgn0029158	-3.81827	0
FBgn0001974	-3.08094	0
FBgn0040637	-3.20756	0
FBgn0031568	-5.35284	0
FBgn0030778	-2.91583	0
FBgn0040099	-0.79764	0
FBgn0033249	-2.72566	0
FBgn0031473	-4.80108	0
FBgn0026369	-2.90909	0
FBgn0039283	-2.34586	0
FBgn0037000	-1.97647	0
FBgn0036066	-3.76376	0
FBgn0085390	-6.73312	0
FBgn0040694	-0.96494	0
FBgn0001995	-2.87557	0
FBgn0039723	-3.65417	0
FBgn0034186	-2.60639	0
FBgn0036414	-4.48132	0
FBgn0034666	-4.88087	0
FBgn0036142	-2.65845	0
FBgn0264002	-5.95054	0
FBgn0037741	-2.47089	0
FBgn0039861	-2.81228	0
FBgn0259982	-2.66292	0
FBgn0051774	-4.28574	0
FBgn0050496	-2.47073	0
FBgn0032149	-2.97994	0
FBgn0039249	-3.28209	0
FBgn0037992	-1.45882	0
FBgn0051627	-0.95176	0
FBgn0033931	-1.0994	0
FBgn0035014	-0.9628	0
FBgn0052068	-2.99011	0
FBgn0020766	-2.92139	0
FBgn0036173	-4.40202	0
FBgn0036532	-1.9267	0
FBgn0086695	-1.46283	0
FBgn0035059	-4.32684	0
FBgn0014848	-3.186	0
FBgn0034592	-0.93368	0
FBgn0031315	-3.38896	0
FBgn0069242	-3.09567	0
FBgn0040074	-1.07142	0
FBgn0261938	-2.33847	0
FBgn0050383	-2.19482	0
FBgn0033058	-5.2061	0
FBgn0030120	-2.60016	0
FBgn0038709	-1.1818	0
FBgn0031530	-3.67466	0
FBgn0085303	-0.92766	0
FBgn0031468	-2.71786	0
FBgn0050016	-1.49443	0
FBgn0039238	-3.03659	0
FBgn0028430	-1.65795	0
FBgn0051635	-4.4316	0
FBgn0037848	-3.03127	0
FBgn0035538	-2.48633	0
FBgn0032058	-2.7824	0
FBgn0001125	-2.5813	0
FBgn0031279	-1.12683	0
FBgn0027054	-3.50865	0
FBgn0005666	-0.82828	0
FBgn0050354	-0.49419	0
FBgn0028689	-3.30929	0
FBgn0260750	-3.07254	0
FBgn0086757	-2.33381	0
FBgn0030648	-4.60367	0
FBgn0259938	-2.26736	0
FBgn0047351	0.04522	0
FBgn0015271	-2.61723	0
FBgn0038432	-2.71653	0
FBgn0020018	-3.74662	0
FBgn0024319	-5.34227	0
FBgn0034270	-2.80622	0
FBgn0052100	-3.13987	0
FBgn0264270	-2.85069	0
FBgn0052110	-2.16871	0
FBgn0032859	-2.52807	0
FBgn0262478	-0.83197	0
FBgn0028983	-1.89325	0
FBgn0037019	-2.94898	0
FBgn0030107	-2.69488	0
FBgn0036491	-3.03363	0
FBgn0032111	-0.54237	0
FBgn0085415	-4.06154	0
FBgn0035558	-1.16715	0
FBgn0053757	-2.61334	0
FBgn0014879	-2.32684	0
FBgn0053784	-3.75049	0
FBgn0038201	-5.06613	0
FBgn0050476	-2.8831	0
FBgn0032656	-2.50422	0
FBgn0023545	-3.72509	0
FBgn0023172	-2.6346	0
FBgn0261276	-2.91921	0
FBgn0265262	-2.06715	0
FBgn0003087	-0.72373	0
FBgn0034967	-4.76102	0
FBgn0025366	-2.66529	0
FBgn0036227	-0.96731	0
FBgn0037238	-2.63891	0
FBgn0053325	-3.73793	0
FBgn0032746	-3.773	0
FBgn0036208	-2.36045	0
FBgn0037668	-1.57764	0
FBgn0031529	-4.15354	0
FBgn0032869	-1.09289	0
FBgn0034389	-3.21612	0
FBgn0033373	-2.67126	0
FBgn0002593	-5.25484	0
FBgn0001222	-3.17046	0
FBgn0033813	-3.96353	0
FBgn0033543	-2.17619	0
FBgn0039443	-2.31984	0
FBgn0260944	-3.36349	0
FBgn0043577	0.08951	0
FBgn0039338	-3.39562	0
FBgn0017578	-3.88747	0
FBgn0039112	-3.44379	0
FBgn0051718	-5.06709	0
FBgn0038528	-2.49281	0
FBgn0033079	-0.44615	0
FBgn0032474	-2.6381	0
FBgn0000180	-1.06082	0
FBgn0036230	-3.74005	0
FBgn0035719	-5.43035	0
FBgn0015278	-3.15946	0
FBgn0037447	-2.13917	0
FBgn0051957	-2.81939	0
FBgn0024555	-2.12652	0
FBgn0266420	-0.82882	0
FBgn0010381	0.85972	0
FBgn0032405	-0.94242	0
FBgn0031650	-4.32482	0
FBgn0035407	-3.09542	0
FBgn0034639	-2.7538	0
FBgn0033699	-4.31101	0
FBgn0028402	-3.66823	0
FBgn0019957	-3.43222	0
FBgn0262531	0.65138	0
FBgn0038286	-2.06028	0
FBgn0031516	-2.72442	0
FBgn0040629	-0.97966	0
FBgn0054054	-1.28856	0
FBgn0087040	-1.18613	0
FBgn0035859	-1.41978	0
FBgn0035663	-2.55809	0
FBgn0052945	-0.39348	0
FBgn0033206	-3.1935	0
FBgn0034689	-3.27244	0
FBgn0036427	-3.43191	0
FBgn0050081	-5.45926	0
FBgn0042131	-1.90833	0
FBgn0015575	-1.8707	0
FBgn0039855	-2.28441	0
FBgn0013997	-2.68919	0
FBgn0038967	-2.31301	0
FBgn0038331	-2.74468	0
FBgn0035161	-0.57465	0
FBgn0010100	-2.97166	0
FBgn0039434	-1.298	0
FBgn0027070	-1.91012	0
FBgn0037818	-1.66356	0
FBgn0031308	-2.8483	0
FBgn0033608	-3.14663	0
FBgn0058470	-1.70524	0
FBgn0036330	-1.87377	0
FBgn0000075	-2.30879	0
FBgn0050401	-4.30244	0
FBgn0267002	-2.23997	0
FBgn0263355	-5.40324	0
FBgn0031003	-3.07875	0
FBgn0051921	-1.19955	0
FBgn0051007	-0.6772	0
FBgn0035710	-1.99741	0
FBgn0017567	-3.47618	0
FBgn0002440	-1.57441	0
FBgn0038558	-1.91262	0
FBgn0032036	-2.44128	0
FBgn0011305	-2.23406	0
FBgn0033486	-3.17358	0
FBgn0031398	-2.57209	0
FBgn0052189	-2.86628	0
FBgn0266124	-3.0354	0
FBgn0032692	-5.19232	0
FBgn0025712	-2.15104	0
FBgn0039469	-2.55376	0
FBgn0083949	-6.4985	0
FBgn0028932	-3.91246	0
FBgn0003071	-1.87044	0
FBgn0039994	-2.6416	0
FBgn0263601	-3.16075	0
FBgn0032664	-0.81264	0
FBgn0036952	-0.34958	0
FBgn0051473	-1.83975	0
FBgn0050065	-1.04493	0
FBgn0034470	-0.67595	0
FBgn0034158	-1.61273	0
FBgn0036819	-2.84001	0
FBgn0025469	-2.54473	0
FBgn0266916	-2.30009	0
FBgn0031244	-3.42446	0
FBgn0034455	-3.18128	0
FBgn0033994	-3.10321	0
FBgn0031711	-4.04859	0
FBgn0052150	-4.44348	0
FBgn0050125	-5.18338	0
FBgn0052479	-2.47353	0
FBgn0039108	-2.11141	0
FBgn0003250	-1.99694	0
FBgn0021856	-3.90747	0
FBgn0002778	-1.8364	0
FBgn0034049	-3.84747	0
FBgn0264294	-3.04478	0
FBgn0036274	-4.9712	0
FBgn0000299	-1.59279	0
FBgn0261290	-2.86019	0
FBgn0001989	-3.11204	0
FBgn0027596	-5.5255	0
FBgn0045470	-4.98805	0
FBgn0037114	-1.70929	0
FBgn0034420	-2.98119	0
FBgn0038157	-5.9328	0
FBgn0011674	-1.01905	0
FBgn0261794	-2.23223	0
FBgn0023095	-3.86544	0
FBgn0051064	-3.94786	0
FBgn0259952	-2.99551	0
FBgn0038681	-1.03878	0
FBgn0033601	-4.38987	0
FBgn0031702	-2.11823	0
FBgn0040056	-3.24523	0
FBgn0038551	-2.58217	0
FBgn0037515	-1.29371	0
FBgn0263607	-2.93379	0
FBgn0003396	-2.29477	0
FBgn0038102	-1.63541	0
FBgn0046685	-2.86512	0
FBgn0035839	-3.62451	0
FBgn0026389	-5.18968	0
FBgn0050033	-2.66997	0
FBgn0035553	-1.45391	0
FBgn0034839	-3.45293	0
FBgn0032799	-3.10644	0
FBgn0022029	-2.42384	0
FBgn0032601	-1.91479	0
FBgn0039900	-1.50242	0
FBgn0037792	-2.2479	0
FBgn0037340	-3.4894	0
FBgn0001120	-0.6564	0
FBgn0032922	-2.34095	0
FBgn0039101	-3.2184	0
FBgn0036727	-2.48536	0
FBgn0035751	-3.41535	0
FBgn0015520	-1.95098	0
FBgn0005655	-0.99611	0
FBgn0034617	-3.40431	0
FBgn0041709	-0.98782	0
FBgn0032439	-1.94937	0
FBgn0026417	-2.50332	0
FBgn0002716	-4.78707	0
FBgn0261881	-3.69675	0
FBgn0033864	-1.8726	0
FBgn0027587	-2.81431	0
FBgn0000071	-0.19359	0
FBgn0033983	-1.85282	0
FBgn0031295	-0.54785	0
FBgn0053544	-4.86775	0
FBgn0038915	-2.1676	0
FBgn0086605	-4.03884	0
FBgn0034501	-1.57308	0
FBgn0037315	-2.44945	0
FBgn0044826	-2.503	0
FBgn0035888	-4.69227	0
FBgn0052107	-1.94569	0
FBgn0250834	-0.64858	0
FBgn0033212	-3.8039	0
FBgn0022224	-2.64792	0
FBgn0036527	-4.54591	0
FBgn0035122	-2.56098	0
FBgn0011764	-2.6175	0
FBgn0039260	-2.99355	0
FBgn0038879	-2.00979	0
FBgn0034713	-1.8657	0
FBgn0030593	-0.46618	0
FBgn0039467	-2.0308	0
FBgn0038872	-2.46236	0
FBgn0035799	-3.05457	0
FBgn0086690	-4.62273	0
FBgn0260991	-1.71425	0
FBgn0037721	-2.037	0
FBgn0031975	-2.2623	0
FBgn0037976	-2.15277	0
FBgn0034791	-3.58294	0
FBgn0016031	-2.07412	0
FBgn0032457	-1.28216	0
FBgn0036394	-0.7134	0
FBgn0038150	-3.9295	0
FBgn0035473	-2.44867	0
FBgn0085423	-5.18915	0
FBgn0053125	-0.88761	0
FBgn0034066	-3.94209	0
FBgn0001179	-2.21759	0
FBgn0031804	-4.0386	0
FBgn0035689	-2.47121	0
FBgn0031384	-3.0194	0
FBgn0000527	0.09133	0
FBgn0014133	-2.79686	0
FBgn0035498	-2.4155	0
FBgn0033784	-3.02644	0
FBgn0266464	-3.61405	0
FBgn0083969	-4.62096	0
FBgn0036239	-2.99815	0
FBgn0262102	-1.1322	0
FBgn0033725	-0.49046	0
FBgn0037603	-3.33789	0
FBgn0035379	-2.36706	0
FBgn0003275	-3.55504	0
FBgn0052117	-0.50496	0
FBgn0028412	-0.5692	0
FBgn0034099	-1.57523	0
FBgn0038475	-2.6122	0
FBgn0036111	-2.76562	0
FBgn0020930	-4.00903	0
FBgn0030719	-3.22324	0
FBgn0040212	-3.05661	0
FBgn0028507	-2.91659	0
FBgn0039156	-1.71288	0
FBgn0039544	-2.42981	0
FBgn0052085	-1.62167	0
FBgn0035985	-1.73721	0
FBgn0031347	-1.1785	0
FBgn0036676	-2.93038	0
FBgn0038763	-3.19959	0
FBgn0036581	-3.21424	0
FBgn0036940	-1.85043	0
FBgn0051015	-1.9072	0
FBgn0004367	-3.87324	0
FBgn0035025	-2.72204	0
FBgn0262737	-2.30522	0
FBgn0262484	-2.3655	0
FBgn0264494	-1.78856	0
FBgn0033792	-0.72435	0
FBgn0038890	-3.36974	0
FBgn0037035	-0.91213	0
FBgn0035268	-3.07923	0
FBgn0037552	-2.35122	0
FBgn0019886	-3.47153	0
FBgn0033656	-3.97846	0
FBgn0034842	-0.87089	0
FBgn0033349	-2.96455	0
FBgn0032291	-1.74434	0
FBgn0000422	-0.69848	0
FBgn0051952	-1.55457	0
FBgn0032812	-3.75438	0
FBgn0036188	-2.78767	0
FBgn0033353	-3.75809	0
FBgn0036155	-5.84146	0
FBgn0031389	-1.41831	0
FBgn0054003	-1.5561	0
FBgn0038849	-3.13822	0
FBgn0261673	-2.43035	0
FBgn0034288	-0.33081	0
FBgn0050076	-4.50014	0
FBgn0036306	-3.08522	0
FBgn0031722	-2.06715	0
FBgn0038143	-2.03842	0
FBgn0010825	-4.05457	0
FBgn0036354	-2.07364	0
FBgn0028743	-2.29541	0
FBgn0262111	-4.57553	0
FBgn0085458	-5.56388	0
FBgn0037227	-2.20257	0
FBgn0033139	-1.53839	0
FBgn0013810	-2.62593	0
FBgn0031571	-4.21277	0
FBgn0003360	-3.15843	0
FBgn0032819	-1.86686	0
FBgn0036896	-1.81634	0
FBgn0065110	-4.34931	0
FBgn0037027	-3.49948	0
FBgn0034709	-0.59667	0
FBgn0051802	-0.55093	0
FBgn0039441	-1.06362	0
FBgn0031738	-2.29279	0
FBgn0037549	-3.72147	0
FBgn0035104	-3.86502	0
FBgn0015544	-2.93523	0
FBgn0000094	-2.22972	0
FBgn0261293	-5.6167	0
FBgn0004381	-2.19595	0
FBgn0036017	-5.20663	0
FBgn0035583	-1.83578	0
FBgn0039958	-2.45285	0
FBgn0036340	-3.28546	0
FBgn0032645	-3.29378	0
FBgn0036734	-3.47281	0
FBgn0033715	-2.70519	0
FBgn0053140	-1.06634	0
FBgn0031693	-1.33308	0
FBgn0029945	-1.75687	0
FBgn0265606	-1.97092	0
FBgn0051800	-3.17997	0
FBgn0034391	-1.89916	0
FBgn0052311	-5.53149	0
FBgn0031462	-1.81578	0
FBgn0035960	-2.9463	0
FBgn0034360	-2.92161	0
FBgn0033184	-2.90703	0
FBgn0036470	-1.23474	0
FBgn0053147	-3.44536	0
FBgn0032969	-0.83514	0
FBgn0045038	-3.71786	0
FBgn0031903	-5.50373	0
FBgn0039732	-3.65345	0
FBgn0037483	-1.48568	0
FBgn0004896	-4.07315	0
FBgn0038608	-0.86965	0
FBgn0042138	-2.93027	0
FBgn0039402	-3.25333	0
FBgn0038470	-0.90341	0
FBgn0034925	-3.82439	0
FBgn0035471	-2.9869	0
FBgn0033469	-3.28069	0
FBgn0031409	-4.17867	0
FBgn0033968	-2.32164	0
FBgn0011211	-3.29732	0
FBgn0034804	-1.64192	0
FBgn0031834	-3.36691	0
FBgn0036250	-5.62167	0
FBgn0000579	-2.93799	0
FBgn0265272	-0.99608	0
FBgn0259703	-6.43596	0
FBgn0087011	-4.72585	0
FBgn0027784	-3.16592	0
FBgn0028841	-1.59227	0
FBgn0032768	-1.06891	0
FBgn0051789	-0.81059	0
FBgn0032244	-1.47437	0
FBgn0037280	-4.28405	0
FBgn0259682	-2.95624	0
FBgn0036977	-4.36617	0
FBgn0043043	-3.97778	0
FBgn0038705	-3.52433	0
FBgn0034626	-3.14599	0
FBgn0034215	-3.05182	0
FBgn0027503	-3.13176	0
FBgn0036704	-1.61237	0
FBgn0040849	-4.97211	0
FBgn0032839	-1.98696	0
FBgn0033021	-2.71757	0
FBgn0002174	-2.77211	0
FBgn0039235	-1.54709	0
FBgn0005778	-1.74836	0
FBgn0262976	-2.58424	0
FBgn0039201	-3.31703	0
FBgn0000063	-1.82322	0
FBgn0038773	-3.02974	0
FBgn0032694	-1.53621	0
FBgn0025821	-1.36777	0
FBgn0261612	-4.77517	0
FBgn0264272	-3.46881	0
FBgn0043884	-3.17189	0
FBgn0053530	-2.95299	0
FBgn0037099	-2.35188	0
FBgn0037936	-0.44686	0
FBgn0050339	-2.58571	0
FBgn0040763	-1.02201	0
FBgn0052283	-1.24015	0
FBgn0259226	-4.35875	0
FBgn0031267	-1.59671	0
FBgn0034304	-3.02198	0
FBgn0028953	-2.05829	0
FBgn0051128	-0.67162	0
FBgn0039612	-2.13055	0
FBgn0085417	-6.15021	0
FBgn0040283	-2.74207	0
FBgn0037406	-5.74082	0
FBgn0033528	-2.72547	0
FBgn0034817	-3.20171	0
FBgn0038797	-0.68641	0
FBgn0052719	-1.32261	0
FBgn0052227	-3.81157	0
FBgn0036922	-2.74149	0
FBgn0022343	-3.27942	0
FBgn0035756	-6.11279	0
FBgn0034323	-3.95299	0
FBgn0043002	-1.54347	0
FBgn0028948	-2.1367	0
FBgn0053771	-5.7815	0
FBgn0035427	-1.5287	0
FBgn0000037	-2.9306	0
FBgn0037313	-3.46259	0
FBgn0031313	-1.59706	0
FBgn0038235	-4.13289	0
FBgn0050293	-0.89988	0
FBgn0263048	-1.60845	0
FBgn0024277	-2.00973	0
FBgn0260648	-2.47345	0
FBgn0027083	-2.96522	0
FBgn0032136	-1.56777	0
FBgn0033042	-1.90336	0
FBgn0032483	-1.59192	0
FBgn0051245	-0.5374	0
FBgn0050382	-2.51161	0
FBgn0039172	-2.42958	0
FBgn0039588	-4.06082	0
FBgn0034437	-1.30151	0
FBgn0262524	-1.54095	0
FBgn0052191	-2.1665	0
FBgn0045852	-3.96985	0
FBgn0004858	-5.1213	0
FBgn0036691	-3.20038	0
FBgn0032346	-2.31775	0
FBgn0264707	-5.83074	0
FBgn0002354	-2.68687	0
FBgn0052718	-0.69844	0
FBgn0053299	-5.1088	0
FBgn0014029	-3.09567	0
FBgn0034990	-3.93744	0
FBgn0035420	-3.67909	0
FBgn0034849	-3.89668	0
FBgn0033340	-3.56559	0
FBgn0050275	-1.33214	0
FBgn0016126	-2.76004	0
FBgn0030928	-2.09813	0
FBgn0010894	-3.81543	0
FBgn0035003	-1.57377	0
FBgn0022338	-1.66736	0
FBgn0264712	-1.76758	0
FBgn0038246	-2.52749	0
FBgn0051706	-1.09369	0
FBgn0051437	-1.94753	0
FBgn0035482	-4.52417	0
FBgn0032870	-2.71596	0
FBgn0260634	-2.49492	0
FBgn0259736	-2.12086	0
FBgn0035231	-0.99594	0
FBgn0051869	-3.97596	0
FBgn0036804	-3.97098	0
FBgn0015477	-3.2113	0
FBgn0031856	-2.23977	0
FBgn0085380	-6.05218	0
FBgn0033440	-2.80601	0
FBgn0032407	-3.03174	0
FBgn0011668	-2.57648	0
FBgn0040284	-2.94375	0
FBgn0037163	-1.78389	0
FBgn0035153	-2.41958	0
FBgn0028663	-3.88982	0
FBgn0035861	-3.60472	0
FBgn0031707	-3.28223	0
FBgn0053696	-5.66273	0
FBgn0028916	-2.73169	0
FBgn0029914	-3.19311	0
FBgn0027885	-3.36647	0
FBgn0037798	-3.32655	0
FBgn0034933	-3.53483	0
FBgn0263973	-5.01066	0
FBgn0033538	-2.11291	0
FBgn0038596	-3.25994	0
FBgn0013733	-2.36915	0
FBgn0038660	-2.29096	0
FBgn0036597	-0.39751	0
FBgn0011676	-1.83146	0
FBgn0265192	-2.76955	0
FBgn0243514	-1.23436	0
FBgn0031749	-1.18436	0
FBgn0016797	-3.40003	0
FBgn0040827	-1.02456	0
FBgn0031335	-0.82467	0
FBgn0051740	-0.43743	0
FBgn0051658	-2.34044	0
FBgn0011703	-0.73528	0
FBgn0032419	-0.87776	0
FBgn0000543	-2.95579	0
FBgn0033089	-2.83424	0
FBgn0052240	-0.44725	0
FBgn0261885	-2.92687	0
FBgn0029006	-3.23406	0
FBgn0261064	-3.0367	0
FBgn0036996	-0.279	0
FBgn0036441	-0.89405	0
FBgn0032845	-3.11416	0
FBgn0042101	-1.69806	0
FBgn0054023	-6.02844	0
FBgn0030717	-3.53232	0
FBgn0045485	-4.96263	0
FBgn0052266	-1.68084	0
FBgn0036022	-0.59381	0
FBgn0033474	-3.40064	0
FBgn0040775	-2.71009	0
FBgn0039299	-0.45716	0
FBgn0050412	-0.90993	0
FBgn0031623	-1.54174	0
FBgn0004870	-3.87366	0
FBgn0050438	-2.34527	0
FBgn0036887	-3.30187	0
FBgn0033599	-3.60823	0
FBgn0031879	-3.28926	0
FBgn0034136	-2.1645	0
FBgn0035415	-3.22553	0
FBgn0028429	-2.84011	0
FBgn0023000	-2.60647	0
FBgn0039305	-2.89604	0
FBgn0034200	-1.78448	0
FBgn0019938	-2.06269	0
FBgn0004865	-0.46492	0
FBgn0030921	-2.1442	0
FBgn0086683	-2.82306	0
FBgn0054021	-0.54884	0
FBgn0033815	-2.86176	0
FBgn0264556	-6.61246	0
FBgn0038981	-2.48657	0
FBgn0020660	-3.14344	0
FBgn0002905	-2.54835	0
FBgn0034512	-0.56982	0
FBgn0004619	-4.11004	0
FBgn0036364	-1.41966	0
FBgn0085195	-0.61394	0
FBgn0034418	-3.34241	0
FBgn0032224	-3.36201	0
FBgn0037824	-1.4087	0
FBgn0050379	-4.27146	0
FBgn0036518	-2.45839	0
FBgn0037972	-2.44269	0
FBgn0032700	-3.58173	0
FBgn0053117	-0.73634	0
FBgn0002791	-3.46913	0
FBgn0004101	-2.49208	0
FBgn0037853	-2.15502	0
FBgn0035934	-4.92796	0
FBgn0040660	-3.1042	0
FBgn0031980	-4.60191	0
FBgn0030610	-3.03032	0
FBgn0263144	-2.88502	0
FBgn0035398	-1.7824	0
FBgn0003041	-2.3215	0
FBgn0052320	-3.3023	0
FBgn0051928	-1.42453	0
FBgn0039846	-3.20636	0
FBgn0002633	-2.72404	0
FBgn0011592	-1.57523	0
FBgn0036224	-3.51705	0
FBgn0033748	-1.62531	0
FBgn0031360	-3.08436	0
FBgn0042187	-1.31678	0
FBgn0038295	-5.53483	0
FBgn0034120	-3.42368	0
FBgn0026379	-3.4452	0
FBgn0052232	-1.52259	0
FBgn0039136	-3.0851	0
FBgn0034011	0.20073	0
FBgn0021776	-2.44607	0
FBgn0037376	-3.30643	0
FBgn0004237	-1.52292	0
FBgn0265469	-5.6381	0
FBgn0000121	-1.29029	0
FBgn0031301	-2.72537	0
FBgn0032899	-1.86334	0
FBgn0052383	-3.70651	0
FBgn0038641	-2.22048	0
FBgn0031600	-3.29237	0
FBgn0263934	-5.51887	0
FBgn0036070	-3.69376	0
FBgn0020633	-1.07665	0
FBgn0050108	-3.21411	0
FBgn0038160	-4.95994	0
FBgn0038190	-1.98353	0
FBgn0003386	-3.31272	0
FBgn0031596	-2.43706	0
FBgn0031546	-1.81046	0
FBgn0043471	-1.25763	0
FBgn0039385	-3.13517	0
FBgn0034856	-0.49439	0
FBgn0032724	-2.5826	0
FBgn0004593	-0.66571	0
FBgn0033480	-3.34051	0
FBgn0086350	-0.91637	0
FBgn0030385	-4.99263	0
FBgn0037305	-3.41058	0
FBgn0051871	-3.68557	0
FBgn0040324	-2.44348	0
FBgn0034060	-2.63873	0
FBgn0010309	-2.39897	0
FBgn0031374	-2.94464	0
FBgn0032312	-0.94625	0
FBgn0003015	-0.53036	0
FBgn0003435	-2.90693	0
FBgn0035089	-1.12674	0
FBgn0039712	-2.94719	0
FBgn0035247	-3.23963	0
FBgn0265001	-5.56935	0
FBgn0036480	-2.95881	0
FBgn0032067	-1.70675	0
FBgn0036713	-2.49452	0
FBgn0051320	-2.27083	0
FBgn0036656	-1.44536	0
FBgn0033363	-4.87408	0
FBgn0262479	-0.81629	0
FBgn0085410	-6.04454	0
FBgn0261850	-2.18357	0
FBgn0050147	-3.11779	0
FBgn0032253	-1.13502	0
FBgn0000413	-3.50144	0
FBgn0259795	-0.72771	0
FBgn0034825	-1.37479	0
FBgn0033500	-4.38534	0
FBgn0039395	-1.2869	0
FBgn0000261	-2.27795	0
FBgn0039459	-2.67208	0
FBgn0005640	-0.63552	0
FBgn0051427	-5.69675	0
FBgn0021767	-5.12532	0
FBgn0036093	-1.25956	0
FBgn0039058	-3.1428	0
FBgn0038250	-2.27523	0
FBgn0033893	-1.17397	0
FBgn0267363	-0.93154	0
FBgn0031484	-2.90823	0
FBgn0025373	-2.17834	0
FBgn0031609	-3.07789	0
FBgn0259111	-2.96443	0
FBgn0032470	-4.30643	0
FBgn0032337	-4.50112	0
FBgn0039622	-2.679	0
FBgn0033730	-1.6515	0
FBgn0033649	-2.78488	0
FBgn0033292	-1.90142	0
FBgn0003891	-2.96162	0
FBgn0086912	-1.87625	0
FBgn0035181	-2.77982	0
FBgn0039495	-1.99235	0
FBgn0031763	-5.29562	0
FBgn0053110	-1.33108	0
FBgn0052133	-3.40538	0
FBgn0035414	-2.09486	0
FBgn0038123	-1.23206	0
FBgn0013751	-2.98211	0
FBgn0037829	-1.95495	0
FBgn0037107	-3.2184	0
FBgn0011745	-3.31158	0
FBgn0004360	-3.42074	0
FBgn0011207	-3.12822	0
FBgn0035533	-2.50063	0
FBgn0010052	-1.58355	0
FBgn0034489	-2.45538	0
FBgn0000639	-0.23063	0
FBgn0036606	-1.38749	0
FBgn0034988	-2.36379	0
FBgn0027528	-2.64747	0
FBgn0036789	-6.52749	0
FBgn0037460	-0.4831	0
FBgn0262029	-4.00139	0
FBgn0016756	-3.01742	0
FBgn0003267	-4.97392	0
FBgn0001138	-2.2875	0
FBgn0052301	-1.51276	0
FBgn0051077	-3.17449	0
FBgn0043530	-2.14778	0
FBgn0263278	-2.97426	0
FBgn0031585	-1.45364	0
FBgn0030699	-2.81178	0
FBgn0028518	-2.70501	0
FBgn0011289	-3.53216	0
FBgn0033929	-2.70294	0
FBgn0051145	-4.43628	0
FBgn0004623	-2.1935	0
FBgn0050372	-2.56995	0
FBgn0051760	-3.1623	0
FBgn0037672	-1.46339	0
FBgn0039559	-2.74894	0
FBgn0004597	-2.70444	0
FBgn0052026	-1.08847	0
FBgn0036198	-3.01101	0
FBgn0013469	-2.2041	0
FBgn0260860	-2.74342	0
FBgn0264253	-2.28125	0
FBgn0035825	-4.39897	0
FBgn0085434	-4.71331	0
FBgn0034904	-1.74584	0
FBgn0016032	-1.95803	0
FBgn0038968	-1.77265	0
FBgn0033633	-3.65236	0
FBgn0031675	-3.69956	0
FBgn0051523	-2.26604	0
FBgn0260660	-3.4369	0
FBgn0261283	-3.04109	0
FBgn0003118	-1.1024	0
FBgn0034950	-2.72404	0
FBgn0035464	-2.73783	0
FBgn0003479	-3.08743	0
FBgn0028965	-3.76768	0
FBgn0039349	-2.4027	0
FBgn0259714	-5.14918	0
FBgn0039804	-1.45827	0
FBgn0083951	-2.44945	0
FBgn0034670	-1.06664	0
FBgn0015025	-3.61017	0
FBgn0037467	-3.55334	0
FBgn0021814	-3.86397	0
FBgn0004914	-2.80118	0
FBgn0044048	-1.06468	0
FBgn0058196	-3.55249	0
FBgn0050101	-1.81934	0
FBgn0035917	-2.45348	0
FBgn0032549	-1.38541	0
FBgn0039809	-2.83064	0
FBgn0039645	-4.58485	0
FBgn0037020	-2.17	0
FBgn0036046	-2.25863	0
FBgn0033086	-3.03919	0
FBgn0039719	-1.11832	0
FBgn0031449	-2.05901	0
FBgn0063923	-3.83444	0
FBgn0031257	-1.9664	0
FBgn0039656	-2.58563	0
FBgn0011276	-4.20983	0
FBgn0034103	-3.8396	0
FBgn0052532	-5.20983	0
FBgn0033863	-1.35163	0
FBgn0033578	-4.19179	0
FBgn0033507	-2.46148	0
FBgn0000140	-1.74255	0
FBgn0041249	-3.49525	0
FBgn0015621	-3.0095	0
FBgn0034237	-3.93434	0
FBgn0003651	-4.52384	0
FBgn0037617	-3.54103	0
FBgn0052023	-1.38851	0
FBgn0031696	-3.66292	0
FBgn0264296	-1.97353	0
FBgn0263234	-1.9355	0
FBgn0039638	-2.09486	0
FBgn0022987	-2.46857	0
FBgn0041624	-4.17371	0
FBgn0034957	-2.05919	0
FBgn0035421	-3.45214	0
FBgn0030566	-2.76102	0
FBgn0050385	-2.30772	0
FBgn0036545	-2.50586	0
FBgn0027617	-3.01508	0
FBgn0036729	-2.22979	0
FBgn0034636	-1.58273	0
FBgn0036868	-2.71795	0
FBgn0037432	-1.51895	0
FBgn0035865	-2.65717	0
FBgn0264000	-6.04073	0
FBgn0035164	-3.41396	0
FBgn0034172	-3.03872	0
FBgn0034141	-3.44552	0
FBgn0032476	-3.13708	0
FBgn0034442	-3.52849	0
FBgn0026396	-6.30016	0
FBgn0037162	-5.91702	0
FBgn0263289	-4.1334	0
FBgn0061492	-1.69176	0
FBgn0034664	-1.19839	0
FBgn0050018	-5.19179	0
FBgn0039029	-1.26088	0
FBgn0031858	-2.32056	0
FBgn0033051	-1.86334	0
FBgn0039300	-4.78548	0
FBgn0052202	-2.36275	0
FBgn0261984	-3.64638	0
FBgn0040658	-4.03009	0
FBgn0026196	-1.42279	0
FBgn0051673	-2.20317	0
FBgn0046301	-3.10992	0
FBgn0035359	-1.49842	0
FBgn0034774	-1.29113	0
FBgn0037517	-1.64553	0
FBgn0034900	-1.12901	0
FBgn0041233	-5.34461	0
FBgn0034869	-3.82092	0
FBgn0033516	-6.08216	0
FBgn0261787	-3.34931	0
FBgn0000547	-3.20716	0
FBgn0024188	-3.27369	0
FBgn0036298	-3.00243	0
FBgn0266411	-4.53416	0
FBgn0036938	-2.21766	0
FBgn0037454	-0.6527	0
FBgn0020617	-4.03884	0
FBgn0037174	-2.4911	0
FBgn0261363	-1.71478	0
FBgn0035976	-2.62087	0
FBgn0041164	-2.75234	0
FBgn0034086	-4.13797	0
FBgn0028494	-2.07917	0
FBgn0004556	-2.09807	0
FBgn0051776	-2.52077	0
FBgn0036405	-3.20689	0
FBgn0034837	-0.79598	0
FBgn0038829	-3.08914	0
FBgn0015320	-2.77034	0
FBgn0036416	-0.01224	0
FBgn0086856	-2.65308	0
FBgn0039647	-2.48576	0
FBgn0035737	-1.42923	0
FBgn0026316	-3.55199	0
FBgn0261873	-6.32655	0
FBgn0050493	-2.55741	0
FBgn0028704	-3.68761	0
FBgn0034720	-1.54603	0
FBgn0003701	-1.51643	0
FBgn0031317	-2.03635	0
[truncated: 7,515 more rows]

## Sheet: Worm-genes-required-for-SR
Worm-Gene	RNAi Phenotype Observed	Allele Phenotype Observed	GEP	Stress-response-phenotype-obsered-in-RNAi	Stress-response-phenotype-in-mutants	Required-for-stress-response		Stress-response-phenotypes
WBGene00016943	life span variant,pathogen susceptibility increased,shortened life span,transgene expression increased	chemical hypersensitive,mRNA levels increased,physiology variant,transgene expression increased	2.70568	1	0	1		Bacillus thuringiensis toxin hypersensitive
WBGene00015646	N.A.	alae morphology variant,body morphology variant,body vacuole,cuticle integrity variant,ectopic expression transgene,epithelial cell development variant,epithelial cell morphology variant,gonad development variant,larval arrest,locomotion variant,molt defect,mRNA levels reduced,mRNA splicing variant,organism high sodium chloride hypersensitive,protein expression reduced cell specific,protein subce…	1.45671	1	0	1		acetylcholinesterase inhibitor hypersensitive
WBGene00008591	organism pathogen response variant,pathogen susceptibility increased,thermotolerance reduced	organism hypersensitive desiccation	1.30396	1	0	1		aldicarb hypersensitive
WBGene00023407	N.A.	organism hypersensitive desiccation	1.16547	1	0	1		anoxia hypersensitive
WBGene00020373	N.A.	organism hypersensitive desiccation	1.0677	1	0	1		arecoline hypersensitive
WBGene00001564	extended life span,life span variant,shortened life span	biosynthesis variant,organism hypersensitive desiccation,physiology variant	1.0555	1	0	1		arsenic hypersensitive
WBGene00044623	age associated fluorescence increased,dumpy,larval lethal,locomotion variant,molt defect,organism morphology variant,paralyzed,protein aggregation variant,protruding vulva,shortened life span,slow growth,transgene subcellular localization variant	bacterially unswollen,bleach hypersensitive,chemical response variant,cuticle carbohydrate surface variant,cuticle fragile,drug hypersensitive,embryonic lethal,epithelial cell morphology variant,larval lethal,lethal,molt defect,nicotine hypersensitive,organism pathogen response variant,pathogen adherence defect,pathogen resistance increased,post hermaphrodite contact variant,skiddy,sterile,ventra…	0.9917	1	0	1		arsenite hypersensitive
WBGene00002116	embryonic lethal,locomotion variant,slow growth	aldicarb hypersensitive	0.974518	1	0	1		bis phenol A hypersensitive
WBGene00002273	N.A.	organism oxidative stress response hypersensitive,paraquat hypersensitive	0.971274	1	0	1		bleach hypersensitive
WBGene00013074	N.A.	organism high sodium chloride hypersensitive	0.896766	1	0	1		cadmium hypersensitive
WBGene00013073	N.A.	organism high sodium chloride hypersensitive	0.867892	1	0	1		calcium channel modulator hypersensitive
WBGene00004932	dauer constitutive,extended life span,larval arrest,life span variant,long defecation cycle,reduced brood size	axon outgrowth variant,dauer formation variant,growth inhibition response to chemical,metal response variant,mRNA levels increased,selenium response variant,silver nanoparticle hypersensitive	0.861024	1	0	1		cell gamma ray hypersensitive
WBGene00000802	germ cell morphology variant,larval lethal,lethal,locomotion variant,muscle detached,neuron degeneration variant,reduced brood size,transgene expression increased,transgene subcellular localization variant	ER stress response variant,reduced brood size,tunicamycin hypersensitive,unfolded protein response variant	0.813001	1	0	1		chemical hypersensitive
WBGene00003999	pathogen susceptibility increased	cadmium hypersensitive,copper hypersensitive,pathogen induced death increased	0.779205	1	0	1		chloroquinone hypersensitive
WBGene00002008	apoptosis reduced,avoids bacterial lawn,cell membrane organization biogenesis variant,diplotene region organization variant,embryo osmotic integrity defective early emb,embryonic lethal,endoplasmic reticulum morphology variant,fat content increased,germ cell compartment anucleate,germ cell compartment expansion variant,germ cell compartment morphology variant,gonad vesiculated,larval arrest,larva…	energy expenditure variant,hypoxia hypersensitive,intestine dark,L1 arrest,lipid hydrolysis regulation variant,organism starvation hypersensitive,thrashing reduced	0.742071	1	0	1		cholesterol depletion hypersensitive
WBGene00003995	lysosome-related organelle localization variant	cadmium hypersensitive	0.683826	1	0	1		cobalt hypersensitive
WBGene00023408	N.A.	organism hypersensitive desiccation	0.67266	1	0	1		colchicine hypersensitive
WBGene00008296	N.A.	organism hypersensitive desiccation	0.560239	1	0	1		cold hypersensitive
WBGene00001113	fat content increased	organism hypersensitive desiccation	0.514154	1	0	1		copper hypersensitive
WBGene00006623	sick,Variant	organism hypersensitive desiccation	0.491394	1	0	1		detergent hypersensitive
WBGene00000298	coelomocyte uptake defective	amplitude of sinusoidal movement variant,antibody staining reduced,antibody staining variant,aqueous adaptation defective,backing decreased,backward point velocity increased,biogenic amine physiology variant,body posture wavelength decreased,chemical hypersensitive,cuticle development variant,dopamine deficient,dopamine metabolism variant,dwelling reduced,foraging hyperactive,forward locomotion i…	0.467811	1	0	1		diethyl ether hypersensitive
WBGene00001609	cell fate transformation,E lineage variant,embryonic lethal,extended life span,large cytoplasmic granules early emb,larval lethal,life span variant,multiple cytoplasmic cavities early emb,no Intestine,no pharynx,octanol chemotaxis defective,organism morphology variant,organism pathogen response variant,pathogen resistance increased,population fitness variant,protein expression ectopic,protein sub…	21U RNA expression variant,AB lineage variant,activity level variant,anterior pharynx extra cells,body elongation defective,cell fate specification variant,cell fate transformation,dauer recovery variant,drug induced life span variant,embryo disorganized,embryonic arrest,embryonic lethal,epithelial morphology variant,excess hypodermal cells,excretory system development variant,extended life span,…	0.427578	1	0	1		drug hypersensitive
WBGene00001137	avoids bacterial lawn,body wall muscle sarcomere morphology variant,cytoplasmic processing body variant,embryonic lethal,foraging behavior variant,growth rate variant,larval arrest,mitochondria morphology variant,mRNA levels reduced,mRNA surveillance defective,nonsense mRNA accumulation,protein degradation variant,sick,slow growth,sterile,thin,transgene expression increased,transgene expression u…	acetylcholine synaptic transmission variant,aldicarb hypersensitive,DMPP resistant,dumpy,enzyme activity reduced,inhibitors of sodium potassium ATPase hypersensitive,levamisole hypersensitive,nicotine hypersensitive,nicotine resistant,pharyngeal contraction defective,pharyngeal physiology variant,pharyngeal pumping reduced,pharyngeal relaxation defective,postsynaptic region morphology variant,pro…	0.417217	1	0	1		egg laying serotonin hypersensitive
WBGene00009813	N.A.	amino acid metabolism variant,cobalt hypersensitive,iron hypersensitive,manganese hypersensitivity,metabolic pathway variant,nickel toxicity resistant,resistant to copper,zinc toxicity resistant	0.365789	1	0	1		emetine hypersensitive
WBGene00003997	N.A.	chloroquinone hypersensitive,colchicine hypersensitive,drug hypersensitive,pathogen susceptibility increased	0.3632	1	0	1		enflurane hypersensitive
WBGene00004909	embryonic lethal,fewer germ cells,larval arrest,no oocytes,nuclear appearance variant,sperm absent	amplitude of sinusoidal movement variant,backward point velocity increased,bent posture variant,coiling frequency decreased,fat,forward point velocity increased,frequency of body bend variant,head bend angle increased,levamisole hypersensitive,nose movement variant,roaming increased,spermatid activation defective,turning frequency variant	0.353237	1	0	1		ethanol hypersensitive
WBGene00000899	dauer formation variant,fat content reduced,organism oxidative stress resistant,transgene expression increased	amplitude of sinusoidal movement variant,backing decreased,backward point velocity variant,body posture amplitude decreased,cadmium hypersensitive,coiling frequency decreased,dauer defective,dauer formation variant,extended life span,fat,frequency of body bend variant,gene expression level high,head bend angle decreased,mRNA levels increased,nose movement variant,pheromone induced larval display …	0.313569	1	0	1		fluoranthene hypersensitive
WBGene00006412	osmotic avoidance defective	athermotactic,chemosensation defective,copper hypersensitive,isothermal tracking behavior variant,metal response variant,octanol chemotaxis defective,osmotic avoidance defective,paraquat hypersensitive,protein modification variant,shortened life span,spontaneous reversal rate variant	0.291559	1	0	1		germ cell hypersensitive ionizing radiation
WBGene00000934	protein aggregation variant	amplitude of sinusoidal movement decreased,aqueous adaptation defective,backing increased,backward point velocity increased,body posture amplitude decreased,body posture wavelength decreased,cell physiology variant,chemical resistant,coiling frequency decreased,dopamine deficient,drug hypersensitive,fat,forward locomotion increased,forward point velocity increased,frequency of body bend variant,h…	0.287626	1	0	1		halothane hypersensitive
WBGene00006762	mitochondria morphology variant,shrinker	aldicarb hypersensitive,axon morphology variant,backward locomotion variant,drug hypersensitive,drug response variant,ectopic axon outgrowth,exaggerated body bends,expulsion defective,expulsion infrequent,foraging behavior variant,GABA levels variant,head movement variant,levamisole hypersensitive,locomotion variant,nervous system morphology variant,quiescence variant,shrinker,sluggish,small,swim…	0.281213	1	0	1		hydrogen sulfide hypersensitive
WBGene00000275	accumulated germline cell corpses,antibody staining reduced,antibody subcellular localization variant,apoptosis reduced,apoptosis variant,embryonic lethal,exploded through vulva,germ cell mitosis variant,gonad development variant,larval lethal,locomotion variant,maternal sterile,meiotic chromosome segregation variant,multiple cytoplasmic cavities early emb,multiple nuclei early emb,pattern of tra…	aldicarb hypersensitive,lethal,locomotion variant,sterile	0.253371	1	0	1		hydroxyurea hypersensitive
WBGene00000695	dauer constitutive,organism stress response variant	bis phenol A hypersensitive	0.239502	1	0	1		hypersensitive to dauer pheromone
WBGene00006594	embryonic lethal,excess maternal pronucleus early emb,foraging behavior variant,larval arrest,larval lethal,locomotion variant,pattern of transgene expression variant,RAB-11 recycling endosome localization variant,RAB-11 recycling endosome morphology variant,receptor mediated endocytosis defective,transgene subcellular localization variant	aldicarb hypersensitive,amplitude of sinusoidal movement decreased,backward locomotion variant,backward point velocity increased,body posture amplitude decreased,body posture wavelength decreased,coiling frequency increased,drug resistant,forward locomotion increased,forward point velocity increased,frequency of body bends increased,habituation variant,head bend angle variant,levamisole hypersens…	0.156357	1	0	1		hypersensitive to iron deficiency
WBGene00010354	Aba ABp division axis defective early emb,ABa ABp EMS synchronous division early emb,aster AB resembles P1 aster early emb,asymmetric cell division defective early emb,cell cell contacts variant four emb,cortical dynamics defective early emb,cytokinesis fails early emb,eggshell morphology variant,embryo osmotic integrity defective early emb,embryo osmotic pressure sensitive early emb,embryonic le…	hypoosmotic shock hypersensitive	0.151529	1	0	1		hypersensitive to laser ablation
WBGene00017864	N.A.	chemical hypersensitive,gene expression variant,slow growth,transgene expression increased	0.128549	1	0	1		hypersensitive to protein aggregation induced paralysis
WBGene00002117	N.A.	aldicarb hypersensitive	0.102305	1	0	1		hypersensitive to zinc deficiency
WBGene00011821	N.A.	endogenous zinc levels reduced,mRNA levels increased,mRNA levels reduced,zinc homeostasis variant,zinc response variant,zinc toxicity hypersensitive	0.0278896	1	0	1		hypoosmotic shock hypersensitive
WBGene00008297	N.A.	organism hypersensitive desiccation	0.00185185	1	0	1		hypoxia hypersensitive
WBGene00006432	egg laying variant,locomotion variant,maternal sterile,organism development variant	aldicarb hypersensitive,levamisole hypersensitive	-0.0107584	1	0	1		imipramine hypersensitive
WBGene00000906	egg laying defective	amphid morphology variant,amphid phasmid morphology variant,cadmium hypersensitive,cephalic sensillum morphology variant,chemosensory response variant,chemotaxis variant,chloride chemotaxis defective,cilia morphology variant,dauer defective,dauer formation variant,deirid sensillum morphology variant,foraging behavior variant,male fertility reduced,male mating defective,male mating efficiency redu…	-0.049072	1	0	1		inhibitors of sodium potassium ATPase hypersensitive
WBGene00002178	N.A.	aldicarb hypersensitive,amplitude of sinusoidal movement increased,backing decreased,backward point velocity decreased,body posture amplitude increased,body posture wavelength decreased,cadmium hypersensitive,coiling frequency increased,copper hypersensitive,foraging reduced,forward locomotion decreased,forward point velocity decreased,frequency of body bend variant,genotoxic induced apoptosis va…	-0.054604	1	0	1		iron hypersensitive
WBGene00000915	apoptosis reduced,avoids bacterial lawn,cell membrane organization biogenesis variant,dauer constitutive,diplotene progression during oogenesis variant,early larval arrest,embryonic lethal,endomitotic oocytes,germ cell compartment expansion variant,germ cell compartment multinucleate,germ cell compartment size variant,germ cell partition morphology variant,germline nuclear positioning variant,gon…	cadmium hypersensitive,chemotaxis variant,dauer constitutive,dauer recovery variant,larval lethal,lethal,odorant chemosensory response variant,sluggish,sterile	-0.0626362	1	0	1		isoflurane hypersensitive
WBGene00001745	aldicarb resistant,egg laying variant,exploded through vulva,gonad development variant,inhibition of oocyte maturation variant,larval lethal,locomotion variant,maternal sterile,microtubule organization biogenesis variant,pattern of transgene expression variant,protein phosphorylation reduced,protruding vulva,receptor mediated endocytosis defective,shortened life span,sick,slow growth,sterile,ster…	aldicarb hypersensitive,egg laying defective,hyperactive,inhibition of oocyte maturation variant,larval arrest,larval lethal,lethal,levamisole hypersensitive,oocyte meiotic maturation variant,quiescence variant,sluggish	-0.0736383	1	0	1		levamisole hypersensitive
WBGene00013591	mitochondria morphology variant,shortened life span,thrashing reduced,transgene expression increased	hypoxia response variant,life span variant,organism heat hypersensitive,organism oxidative stress response hypersensitive,organism UV hypersensitive,protein phosphorylation reduced,slow growth	-0.0775049	1	0	1		locomotion rate serotonin hypersensitive
WBGene00015583	dauer constitutive,extended life span,larval arrest,life span variant,long defecation cycle,reduced brood size	axon outgrowth variant,growth inhibition response to chemical,metal response variant,mRNA levels increased,selenium response variant,silver nanoparticle hypersensitive	-0.0838034	1	0	1		male tail curling serotonin hypersensitive
WBGene00006798	aldicarb resistant,cell development variant,growth rate variant,locomotion variant,mitochondria morphology variant,pathogen resistance increased,protein degradation variant,transgene subcellular localization variant	acetylcholine levels variant,activity level variant,aldicarb resistant,cord commissures variant,dumpy,epithelial attachment variant,evoked postsynaptic current variant,fainter,frequency body bend reduced,gonad development variant,halothane hypersensitive,halothane resistant,isoflurane hypersensitive,isoflurane resistant,locomotion variant,movement variant,multivulva,oocyte morphology variant,slug…	-0.0872804	1	0	1		methyl methanesulfonate hypersensitive
WBGene00001103	cell fate transformation,tumorous germline,vulva cell fate specification variant	hypersensitive to laser ablation	-0.0911637	1	0	1		nicotine hypersensitive
WBGene00020964	N.A.	DNA damage induced focus formation variant,DNA repair variant,enzyme activity reduced,lethal,male behavior variant,male morphology variant,male physiology variant,male pigmentation variant,male sexual development variant,neuron development variant,organism hypersensitive interstrand cross link agents,organism hypersensitive X ray irradiation,sterile	-0.097368	1	0	1		nose touch hypersensitive
WBGene00003996	fat content reduced,gut granule biogenesis reduced,gut granule morphology variant,lysosome-related organelle localization variant,lysosome-related organelle morphology variant	endogenous zinc levels reduced,hypersensitive to zinc deficiency,zinc toxicity hypersensitive	-0.0991171	1	0	1		octanol chemotaxis hypersensitive
WBGene00003144	aldicarb resistant,axon guidance variant,extended life span,mRNA expression variant	copper hypersensitive,protein phosphorylation reduced	-0.113232	1	0	1		organism UV hypersensitive
WBGene00004721	anaphase bridging,cell cycle slow early emb,cell cycle variant,embryonic lethal,exploded through vulva,lethal,nuclear appearance variant,oxygen response variant,protruding vulva,reduced brood size,sick,sterile,transgene expression undetectable,transgene subcellular localization variant	hypoxia hypersensitive	-0.127605	1	0	1		organism electrophilic stress hypersensitive
WBGene00017270	N.A.	bag of worms,cadmium hypersensitive,feeding reduced,vulva morphology variant	-0.137403	1	0	1		organism heat hypersensitive
WBGene00003891	avoids bacterial lawn,defecation cycle variant,exploded through vulva,larval arrest,lethal,octanol chemotaxis defective,paralyzed,protruding vulva,reduced brood size,slow growth,transgene expression increased,vulva development variant	activity level variant,anus morphology variant,body protrusions,chemosensory response variant,egg laying defective,egg retention,gene expression level high,growth rate variant,head morphology variant,hypersensitive to laser ablation,mechanosensation variant,multivulva,octanol chemotaxis defective,organism hypersensitive desiccation,organism osmotic stress response variant,osmotic avoidance defect…	-0.164459	1	0	1		organism high sodium chloride hypersensitive
WBGene00000210	avoids bacterial lawn,clear,embryonic lethal,extended life span,male response to contact defective,maternal sterile,slow growth,sterile,transgene expression increased	mitochondria morphology variant,organism oxidative stress response hypersensitive,slow growth	-0.174681	1	0	1		organism hypersensitive X ray irradiation
WBGene00003412	egg laying variant	aldicarb hypersensitive	-0.184962	1	0	1		organism hypersensitive desiccation
WBGene00006774	egg laying defective,locomotion variant,nicotine resistant	acetylcholine synaptic transmission variant,amplitude of sinusoidal movement variant,antihelmintic response variant,backing decreased,backward point velocity variant,body levamisole resistant,body posture amplitude increased,body posture wavelength decreased,cholinergic agonist resistant,coiling frequency increased,dumpy,egg laying variant,egg retention,evoked postsynaptic current variant,forward…	-0.202927	1	0	1		organism hypersensitive gamma irradiation
WBGene00000296	N.A.	amplitude of sinusoidal movement variant,aqueous adaptation defective,backward locomotion variant,backward point velocity variant,biogenic amine physiology variant,body posture amplitude increased,body posture wavelength decreased,coiling frequency,dopamine deficient,dopamine metabolism variant,enhanced taste aversion defective,foraging behavior variant,forward locomotion variant,forward point ve…	-0.215225	1	0	1		organism hypersensitive interstrand cross link agents
WBGene00003889	aldicarb resistant,cell development variant	ammonium chloride adaptation defective,amplitude of sinusoidal movement variant,aqueous negative chemotaxis variant,backward locomotion variant,backward point velocity increased,body posture amplitude decreased,body posture wavelength decreased,conditional attraction to bacterial lawn,copper response variant,diacetyl chemotaxis defective,forward locomotion decreased,forward point velocity increas…	-0.218321	1	0	1		organism hypersensitive ionizing radiation
WBGene00010341	fat content reduced,gut granule biogenesis reduced,gut granule morphology variant	embryonic lethal,embryonic morphology variant,endogenous zinc levels reduced,fat associated bodies reduced,gastrulation variant,gut granule biogenesis reduced,gut granule birefringence misplaced,hypersensitive to zinc deficiency,larval lethal,organelle organization biogenesis variant,zinc toxicity hypersensitive	-0.230573	1	0	1		organism osmostic stress hypersensitive
WBGene00020343	embryonic lethal,pronuclear nuclear appearance defective early emb	drug hypersensitive,fat associated bodies increased,organism oxidative stress response hypersensitive,osmotic stress response variant,pathogen adherence defect,pathogen susceptibility increased	-0.23654	1	0	1		organism oxidative stress response hypersensitive
WBGene00016236	egg laying variant	carbon dioxide avoidance variant,chemosensory behavior variant,isoamyl alcohol chemotaxis defective,nose touch hypersensitive,octanol chemotaxis defective,osmotic avoidance variant,protein signaling variant,quinine chemotaxis defective	-0.241811	1	0	1		organism starvation hypersensitive
WBGene00003020	amphid phasmid morphology variant,apoptosis fails to occur,apoptosis reduced,cell proliferation increased,cytoplasmic processing body variant,ectopic expression transgene,egg laying variant,embryonic lethal,exploded through vulva,extra cell division postembryonic,extra gonad arms,high temperature induced L1 arrest,larval arrest,larval lethal,maternal sterile,mRNA levels increased,multivulva,nucle…	fertility reduced,fertility variant,larval arrest,lethal,organism starvation hypersensitive,RNAi enhanced,somatic transgene silencing variant,sterile	-0.24563	1	0	1		paraquat hypersensitive
WBGene00006816	body wall muscle sarcomere morphology variant,dauer constitutive,embryonic lethal,locomotion variant	backward kinker,hypersensitive to laser ablation,male mating variant,nuclear positioning variant,P lineages variant,pronuclear migration defective early emb,VNC nuclear positioning variant	-0.251364	1	0	1		pore forming toxin hypersensitive
WBGene00003239	cell division polarity variant,cell migration variant,cleavage furrow defective early emb,distal tip cell migration variant,posterior reversed vulval lineage,vulvaless	axon development variant,axon guidance variant,axon outgrowth variant,axon vesicle variant,cell migration variant,copper hypersensitive,distal tip cell migration variant,drug hypersensitive,drug response variant,ectopic neurite outgrowth,egg laying defective,egg laying variant,HSN migration variant,locomotion variant,neuron morphology variant,protein phosphorylation reduced,Q neuroblast lineage m…	-0.257312	1	0	1		serotonin hypersensitive
WBGene00015010	N.A.	bleach hypersensitive,serotonin deficient	-0.263488	1	0	1		silver nanoparticle hypersensitive
WBGene00006742	aldicarb resistant	amplitude of sinusoidal movement variant,backing decreased,backward locomotion variant,backward point velocity variant,body posture amplitude decreased,body posture amplitude increased,body posture wavelength decreased,cell physiology variant,coiling frequency increased,defecation variant,dopamine adaptation variant,drug adaptation variant,fat,forward locomotion decreased,forward locomotion incre…	-0.264736	1	0	1		tunicamycin hypersensitive
WBGene00002042	DNA damage checkpoint variant,meiosis variant,population fitness variant	cell cycle arrest,DNA damage response variant,embryonic lethal,environmental stimuli induced gene expression variant,genotoxic induced apoptosis variant,germline mortal,high incidence male progeny,hypersensitivity to mutagen,maternal effect lethal emb,mRNA levels reduced,organism hypersensitive ionizing radiation,radiation induced reproductive cell death variant,spontaneous mutation rate increase…	-0.27325	1	0	1		zinc toxicity hypersensitive
WBGene00006783	egg laying variant,locomotion variant,protein degradation variant,shrinker	aldicarb hypersensitive,antibody staining increased,backward locomotion variant,body wall contraction variant,body wall muscle relaxation defective,evoked postsynaptic current variant,GABA synaptic transmission variant,levamisole hypersensitive,locomotion variant,shrinker,sinusoidal movement variant,sluggish,small	-0.280749	1	0	1		organism hypertonic lethality increased
WBGene00006812	fainter,sluggish	amplitude of sinusoidal movement variant,backward locomotion variant,backward point velocity decreased,body posture amplitude decreased,body posture wavelength increased,coiling frequency decreased,diethyl ether hypersensitive,egg size defective early emb,fainter,forward locomotion decreased,forward point velocity decreased,frequency of body bend variant,halothane hypersensitive,head bend angle v…	-0.285049	1	0	1		stress induced lethality increased
WBGene00006288	N.A.	aldicarb hypersensitive	-0.286637	1	0	1
WBGene00015007	alae variant,lethal,mRNA levels increased	bleach hypersensitive,serotonin deficient	-0.293189	1	0	1
WBGene00000103	dauer constitutive,dauer formation variant,extended life span,paraquat resistant,pathogen resistance increased,protein phosphorylation reduced,protein subcellular localization variant,transgene expression increased,transgene subcellular localization variant	conflicting sensory integration variant,extended life span,fat content increased,germ cell hypersensitive ionizing radiation,hypersensitivity to mutagen	-0.299682	1	0	1
WBGene00003368	egg laying defective,pathogen induced gene expression variant,pathogen susceptibility increased	colchicine resistant,genotoxic induced apoptosis variant,hypersensitive to laser ablation,neuron degeneration enhanced,protein expression increased	-0.301197	1	0	1
WBGene00003607	embryonic lethal,fat content increased,larval lethal,late larval lethal,lipid metabolism variant,metabolic pathway variant,organism morphology variant,slow growth,sterile	aging variant,colchicine hypersensitive,drug hypersensitive,germ cell compartment size variant,lethal,sterile	-0.303398	1	0	1
WBGene00006741	N.A.	aldicarb resistant,amplitude of sinusoidal movement variant,backing decreased,backward point velocity decreased,backward point velocity variant,body posture amplitude increased,body posture amplitude variant,body posture wavelength decreased,body width variant,coiler,coiling frequency increased,curly,diethyl ether hypersensitive,forward locomotion decreased,forward point velocity decreased,forwar…	-0.309962	1	0	1
WBGene00006767	aldicarb resistant,hermaphrodite fertility variant,mitochondria morphology variant	aldicarb resistant,amplitude of sinusoidal movement decreased,anterior body contraction defecation cycle variant,backing decreased,backward point velocity decreased,body posture amplitude variant,body posture wavelength increased,body width variant,coelomocyte uptake defective,coiling frequency decreased,dauer constitutive,dauer recovery variant,defecation missing motor steps,dense core vesicle e…	-0.316611	1	0	1
WBGene00006784	body wall muscle sarcomere morphology variant	backward locomotion variant,body bend variant,body wall contraction variant,drug hypersensitive,egg laying response to drug variant,egg laying response to muscimol variant,evoked postsynaptic current variant,locomotion variant,locomotor coordination variant,muscimol resistant,quiescence variant,selenium response variant,short,shrinker,sluggish,small,thrashing reduced	-0.317137	1	0	1
WBGene00006514	shortened life span	drug hypersensitive,extended life span,organism hypertonic lethality increased	-0.326837	1	0	1
WBGene00007653	body wall muscle myosin organization defective	hydrogen sulfide hypersensitive	-0.339159	1	0	1
WBGene00006805	axon fasciculation variant,axon guidance variant,axon midline crossing variant,cell development variant,cell migration variant,cell morphology variant,cord commissures fail to reach target,cytokinesis variant emb,dendrite development variant,distal tip cell migration variant,egg laying variant,embryonic lethal,germ cell morphology variant,gonad development variant,locomotion variant,male gonad de…	activity level variant,aldicarb hypersensitive,aldicarb resistant,ALM migration variant,axon development variant,axon outgrowth variant,axon trajectory variant,axon vesicle variant,bacterially unswollen,CAN cell migration variant,cell migration variant,coiler,commissure handedness defective,commissure variant,drug response variant,dumpy,egg laying defective,egg laying variant,embryonic lethal,HSN…	-0.339539	1	0	1
WBGene00000035	N.A.	acetylcholinesterase activity variant,acetylcholinesterase inhibitor resistant,acetylcholinesterase reduced,detergent hypersensitive,dopamine resistant,enzyme activity reduced,slowing response on food variant	-0.362995	1	0	1
WBGene00001171	protein degradation variant	amplitude of sinusoidal movement variant,axon morphology variant,backward locomotion variant,backward point velocity increased,bag of worms,bloated,body posture amplitude increased,body posture wavelength increased,bursa morphology variant,cloacal structures protrude,coiling frequency increased,defecation variant,ectopic axon outgrowth,egg laying levamisole resistant,egg laying phentolamine resis…	-0.364063	1	0	1
WBGene00006811	dauer lifespan extended,mitochondria morphology variant,organism development variant	amplitude of sinusoidal movement variant,backward locomotion variant,backward point velocity decreased,body posture amplitude decreased,body posture wavelength increased,coiling frequency,diethyl ether hypersensitive,ethanol resistant,fainter,fat,forward locomotion decreased,forward point velocity decreased,frequency of body bend variant,halothane hypersensitive,head bend angle variant,locomotion…	-0.364248	1	0	1
WBGene00000467	apoptosis increased,apoptosis variant,cell corpse number decreased,chemical response variant,dauer formation variant,dauer induction variant,embryonic lethal,extended life span,gamma ray induced apoptosis decreased,germ cell resistant ionizing radiation,high incidence male progeny,lethal,life span variant,mRNA levels reduced,organism ionizing radiation response variant,radiation induced germ cell…	cell corpse number variant,embryonic lethal,environmental stimuli induced gene expression variant,fat content increased,gene expression level reduced,genotoxic induced apoptosis variant,germ cell hypersensitive ionizing radiation,germ cell ionizing radiation response variant,high incidence male progeny,hypoxia hypersensitive,lysosome-related organelle biogenesis variant,mRNA levels reduced,organi…	-0.402988	1	0	1
WBGene00000902	N.A.	amphid morphology variant,amphid phasmid morphology variant,amphid sheath cell morphology variant,chemotaxis variant,chloride chemotaxis defective,dauer defective,dauer formation variant,male mating defective,male mating efficiency reduced,nervous system morphology variant,organism hypersensitive desiccation,osmotic avoidance defective,osmotic avoidance variant,outer labial morphology variant,phe…	-0.404071	1	0	1
WBGene00001130	accumulated germline cell corpses,actin cytoskeleton dynamics variant,actin cytoskeleton filament morphology variant,apoptosis increased,apoptosis variant,asymmetric cell division variant,cell corpse degradation variant,cell death variant,cell fate transformation,cell membrane organization biogenesis variant,clear,cleavage furrow initiation defective early emb,cleavage furrow termination defectiv…	accumulated cell corpses,activity level variant,cell corpse digestion variant,coelomocyte uptake defective,egg laying defective,embryonic lethal,engulfment variant,fertility reduced,hypoxia hypersensitive,L1 arrest,L1 lethal,lethal,locomotion variant,long defecation cycle,phagosome maturation defective,phagosome sealing defective,pharyngeal pumping reduced,reduced brood size,slow growth,sterile,u…	-0.416158	1	0	1
WBGene00008890	octanol chemotaxis variant	amplitude of sinusoidal movement increased,backing increased,backward point velocity variant,body posture wavelength increased,cell stress response variant,coiling frequency increased,drug hypersensitive,fat,fat content increased,forward locomotion increased,forward point velocity increased,frequency of body bends increased,head bend angle increased,life span variant,locomotion rate serotonin hyp…	-0.443972	1	0	1
WBGene00007305	fat content increased	organism hypersensitive desiccation,pheromone induced dauer formation variant	-0.455584	1	0	1
WBGene00016860	N.A.	organism hypersensitive desiccation	-0.457051	1	0	1
WBGene00001796	N.A.	cation homeostasis variant,chemical hypersensitive,constipated,egg laying defective,egg laying variant,gonad development variant,lethal,magnesium homeostasis variant,magnesium hypersensitivity,outward rectifying current variant,slow growth,sluggish,spastic locomotion,sterile	-0.475137	1	0	1
WBGene00001131	aldicarb resistant	aldicarb hypersensitive,evoked postsynaptic amplitude reduced,exaggerated body bends,hyperactive,hypercontracted,muscle membrane potential variant,transgene subcellular localization variant	-0.487527	1	0	1
WBGene00001281	embryo osmotic pressure sensitive early emb,embryonic arrest,embryonic lethal,gonad development variant,meiosis metaphase to anaphase transition block,meiosis variant,mitosis variant,one cell arrest early emb,passage through meiosis defective early emb,pattern of transgene expression variant,protein degradation variant,protruding vulva,sterile,sterile progeny	aldicarb hypersensitive,embryonic lethal,gametogenesis variant,levamisole hypersensitive,metaphase to anaphase transition defect,mitotic spindle defective early emb,no polar body formation,one cell arrest early emb,pronuclear migration defective early emb,pronucleus formation failure early emb,protein expression reduced,pseudocleavage absent early emb	-0.504683	1	0	1
WBGene00003970	developmental delay,intestinal development variant,intestinal vacuole,L2 arrest,pharyngeal morphology variant,protein degradation variant,shortened life span,sick,sluggish,transgene expression increased,unfolded protein response variant	brood size variant,gene expression level high,male tail sensory ray development variant,mRNA levels increased,mRNA levels reduced,protein expression increased,protein phosphorylation reduced,short,tunicamycin hypersensitive	-0.506945	1	0	1
WBGene00004346	octanol chemotaxis defective	carbon dioxide avoidance variant,chemosensory behavior variant,isoamyl alcohol chemotaxis defective,nose touch hypersensitive,octanol chemotaxis defective,osmotic avoidance variant,protein signaling variant,quinine chemotaxis defective	-0.506946	1	0	1
WBGene00004887	age associated fluorescence increased,aldicarb resistant,body wall muscle myosin organization defective,cytoplasmic processing body variant,embryonic arrest,embryonic lethal,endocytic transport defect,flaccid,germline proliferation variant,larval arrest,larval lethal,locomotion variant,molt defect,mRNA surveillance defective,no oocytes,nonsense mRNA accumulation,paralyzed,reduced brood size,short…	aldicarb resistant,germ cell development variant,gonad development variant,late larval arrest,late larval lethal,levamisole hypersensitive,locomotion variant,pharyngeal pumping variant,shortened life span,starved,sterile	-0.536946	1	0	1
WBGene00003247	axon outgrowth variant,cell migration variant,developmental delay postembryonic,distal tip cell migration variant,fat content reduced,locomotion variant,pattern of transgene expression variant,protruding vulva,receptor mediated endocytosis defective	aldicarb hypersensitive,drug response variant,dumpy,egg laying variant,epithelial development variant,gene expression level reduced,hook morphology variant,locomotion variant,protruding vulva,Q neuroblast lineage migration variant,rays missing,spicules crumpled,thrashing reduced	-0.539286	1	0	1
WBGene00000907	embryonic lethal,organism development variant	ammonium acetate chemotaxis defective,aqueous positive chemotaxis defective,associative learning variant,benzaldehyde chemotaxis defective,butanone chemotaxis defective,cadmium hypersensitive,carbon dioxide avoidance variant,chemotaxis variant,constitutive larval display,dauer constitutive,dauer formation variant,extended life span,gene expression level reduced,loss of asymmetry AWC,mRNA levels i…	-0.541107	1	0	1
WBGene00007016	accumulated germline cell corpses,adult lethal,age associated fluorescence increased,apoptosis increased,cadmium response variant,cell membrane organization biogenesis variant,chromosome condensation variant,clear,cytoplasmic processing body variant,developmental delay postembryonic,diet induced life span variant,embryonic lethal,failure to hatch,fat content reduced,fat content variant,fertility …	cadmium response variant,clear,drug induced gene expression variant,environmental stimuli induced gene expression variant,failure to hatch,fat content variant,fewer eggs laid,fluoranthene hypersensitive,mRNA expression variant,organism temperature response variant,reduced brood size,shortened life span,tail morphology variant	-0.542081	1	0	1
WBGene00006772	aldicarb resistant,locomotion variant,protein degradation variant	aldicarb resistant,arecoline hypersensitive,body posture variant,calcium channel modulator hypersensitive,coiler,dopamine adaptation defective,isthmus corpus slippery,locomotion variant,long,loss of asymmetry AWC,loss of left right asymmetry,paralyzed,pharyngeal pumping irregular,pharyngeal pumping reduced,pharyngeal pumping variant,serotonin hypersensitive,sluggish,synapse morphology variant,thi…	-0.581144	1	0	1
WBGene00018908	embryonic lethal,germ cell mitosis variant,sterile	antibody staining reduced,cross link induced focus formation variant,organism hypersensitive interstrand cross link agents,protein ubiquitination variant	-0.581696	1	0	1
WBGene00004860	dumpy,organism development variant,small	cuticle fragile,gland cell morphology variant,levamisole hypersensitive,male tail morphology variant,mRNA levels increased,nicotine hypersensitive,rays fused,reduced brood size,short,small	-0.585669	1	0	1
WBGene00006788	cell development variant,cell morphology variant,egg laying defective,locomotion variant,mitochondria morphology variant,nuclear positioning variant,organism development variant,organism morphology variant,pattern of transgene expression variant,receptor mediated endocytosis defective,transgene expression reduced	aldicarb hypersensitive,backward locomotion variant,bag of worms,bursa morphology variant,dumpy,egg laying imipramine resistant,egg laying levamisole resistant,egg laying phentolamine resistant,egg laying serotonin resistant,egg laying variant,excretory cell development variant,levamisole hypersensitive,locomotion variant,neuronal outgrowth variant,sluggish,somatic gonad development variant	-0.605116	1	0	1
WBGene00000936	cell fate transformation,organism development variant,protein aggregation variant,transgene expression reduced	aldicarb hypersensitive,developmental delay postembryonic,endogenous synaptic amplitude variant,endogenous synaptic event frequency reduced,evoked postsynaptic current variant,GABA synaptic transmission variant,gland cell morphology variant,levamisole hypersensitive,male ray morphology variant,male tail morphology variant,nicotine hypersensitive,pathogen susceptibility increased,postsynaptic regi…	-0.669125	1	0	1
WBGene00006765	egg laying defective,locomotion variant,nicotine resistant	aldicarb resistant,amplitude of sinusoidal movement increased,antihelmintic response variant,backing increased,backward point velocity increased,body posture amplitude variant,body posture wavelength decreased,cholinergic agonist resistant,drug hypersensitive,forward locomotion increased,forward point velocity increased,frequency of body bend variant,head bend angle increased,hypoosmotic shock hy…	-0.687606	1	0	1
WBGene00008538	N.A.	hydrogen sulfide hypersensitive,level of protein expression variant,protein expression reduced	-0.707486	1	0	1
WBGene00010444	exploded through vulva	aldicarb hypersensitive,associative learning variant,memory retention defective	-0.720152	1	0	1
WBGene00001173	mitochondria morphology variant,protein degradation variant	aldicarb resistant,alkaline pH chemotaxis variant,amplitude of sinusoidal movement variant,backward point velocity variant,benzaldehyde chemotaxis variant,body posture amplitude increased,body posture wavelength increased,butanone chemotaxis defective,butanone chemotaxis variant,coiling frequency decreased,diacetyl chemotaxis defective,drug response variant,egg laying defective,egg laying imipram…	-0.725714	1	0	1
WBGene00007518	N.A.	aldicarb hypersensitive,levamisole hypersensitive	-0.746209	1	0	1
WBGene00006743	locomotion variant	AB lineage variant,aldicarb resistant,amplitude of sinusoidal movement variant,backing decreased,backward point velocity variant,body posture amplitude increased,body posture wavelength decreased,body width variant,coiler,coiling frequency increased,ectopic neuron,forward locomotion decreased,forward point velocity variant,frequency of body bend variant,head bend angle variant,levamisole hypersen…	-0.746435	1	0	1
WBGene00003047	centrosome attachment defective early emb,cytoplasmic structure defective early emb,early endosome localization variant,embryonic lethal,everted vulva,excess pronucleus early emb,late endosome localization variant,locomotion variant,mitotic spindle defective early emb,nuclear positioning variant,pronuclear migration defective early emb,pronuclear migration failure early emb,RAB-11 recycling endos…	aldicarb hypersensitive,drug response variant	-0.769901	1	0	1
WBGene00044631	N.A.	bacterially unswollen,bleach hypersensitive,colchicine hypersensitive,cuticle carbohydrate surface variant,cuticle fragile,drug hypersensitive,emetine hypersensitive,exploded through vulva,male mating efficiency reduced,organism hypersensitive desiccation,pathogen adherence variant,pathogen resistance increased,skiddy,slow growth,small	-0.771972	1	0	1
WBGene00005009	N.A.	neuron degeneration variant,paraquat hypersensitive	-0.784114	1	0	1
WBGene00004857	cell fate transformation,small	aldicarb hypersensitive,amplitude of sinusoidal movement variant,backward locomotion variant,backward point velocity decreased,body posture amplitude decreased,body posture wavelength decreased,coiling frequency,dumpy,forward locomotion decreased,forward point velocity decreased,frequency of body bend variant,head bend angle variant,lethal,levamisole hypersensitive,male ray morphology variant,mal…	-0.790471	1	0	1
WBGene00008748	protruding vulva	extended life span,organism heat hypersensitive,protruding vulva,stress induced lethality increased	-0.815014	1	0	1
WBGene00001680	growth rate variant,nuclear positioning variant,protein degradation variant	amplitude of sinusoidal movement variant,arecoline hypersensitive,backward locomotion variant,backward point velocity variant,body posture amplitude increased,body posture wavelength increased,coiler,eating variant,exaggerated body bends,fat,forward point velocity decreased,frequency of body bend variant,grinder relaxation defective,head bend angle increased,isthmus corpus slippery,level of prote…	-0.84124	1	0	1
WBGene00003561	embryonic lethal,reduced brood size,transgene subcellular localization variant	aldicarb hypersensitive,levamisole hypersensitive,pheromone induced dauer formation enhanced,reduced brood size	-0.843999	1	0	1
WBGene00004858	dumpy,locomotion variant,multivulva,small	alae variant,aldicarb hypersensitive,lethal,levamisole hypersensitive,male tail morphology variant,rays missing,short,small,spicules crumpled,sterile	-0.858001	1	0	1
WBGene00003807	bordering,social feeding increased	aldicarb hypersensitive,amplitude of sinusoidal movement variant,backward locomotion variant,backward point velocity increased,body posture amplitude decreased,body posture wavelength decreased,bordering,carbon dioxide avoidance variant,carbon dioxide response variant,coiling frequency,endogenous synaptic event frequency reduced,foraging behavior variant,forward locomotion variant,forward point v…	-0.873618	1	0	1
WBGene00002044	N.A.	anoxia hypersensitive,fat content reduced,lipid composition variant,lipid depleted,shortened life span	-0.878197	1	0	1
WBGene00001648	antibody staining reduced,aster defective early emb,cell division failure,distal germline variant,egg laying variant,embryonic lethal,gonad sheath contraction rate increased,hyperactive,inhibition of oocyte maturation variant,larval arrest,locomotion variant,maternal sterile,meiotic spindle positioning defective,microtubule organization biogenesis variant,mitosis variant,mitotic spindle defective…	acetylcholine synaptic transmission variant,acetylcholinesterase inhibitor hypersensitive,activity level variant,aldicarb hypersensitive,aldicarb response variant,amplitude of sinusoidal movement variant,axon guidance variant,backward locomotion variant,backward point velocity variant,body posture amplitude decreased,body posture wavelength decreased,coiling frequency decreased,constitutive egg l…	-0.911077	1	0	1
WBGene00012981	N.A.	hydrogen sulfide hypersensitive	-0.912098	1	0	1
WBGene00001998	organism development variant,slow growth,spontaneous mutation rate increased	cell cycle variant,induced cell death variant,organism hypersensitive ionizing radiation	-0.920338	1	0	1
WBGene00000238	aging variant,asymmetric cell division variant,body muscle dystrophy,body wall muscle morphology variant,body wall muscle physiology variant,cell fate transformation,egg laying variant,exploded through vulva,frequency of body bend variant,germ cell development variant,gonad development variant,locomotion reduced,locomotion variant,male gonad development variant,male somatic gonad development vari…	aldicarb hypersensitive,amphid phasmid morphology variant,antibody staining reduced,axon branching variant,cell fate transformation,egg laying defective,exploded through vulva,gonad migration variant,levamisole hypersensitive,locomotion variant,male mating efficiency reduced,male posterior alae,male tail sensory ray development variant,P lineages variant,protruding vulva,Q neuroblast lineage migr…	-0.97347	1	0	1
WBGene00003858	organism development variant	carbohydrate metabolism variant,chromatin modification variant,dauer formation variant,drug resistant,gene expression variant,organism heat hypersensitive,organism stress response variant,organism UV hypersensitive,pheromone induced dauer formation defective,protein expression reduced,protein modification variant,shortened life span,transgene subcellular localization variant	-0.979169	1	0	1
WBGene00006600	embryonic lethal,pharyngeal pumping reduced	amplitude of sinusoidal movement increased,aqueous adaptation defective,axon regeneration defective,backing increased,backward point velocity increased,body posture amplitude increased,body posture wavelength increased,cell stress response variant,coiling frequency increased,drug hypersensitive,drug withdrawal response variant,egg retention,extended life span,fat content reduced,fewer eggs laid,f…	-1.01621	1	0	1
WBGene00000567	cleavage furrow initiation defective early emb,embryonic lethal	early larval lethal,embryo disorganized,embryonic arrest,ER stress response variant,germ cell development variant,gonad morphology variant,intestinal vacuole,larval arrest,larval development variant,progeny variant,reduced brood size,short,slow growth,stress induced lethality increased,tunicamycin hypersensitive	-1.03905	1	0	1
WBGene00006807	N.A.	aldicarb resistant,alternative splicing defective,amplitude of sinusoidal movement variant,axon morphology variant,backward locomotion variant,backward point velocity variant,body posture amplitude decreased,body posture wavelength decreased,cadmium hypersensitive,coiler,coiling frequency increased,ectopic axon outgrowth,expulsion infrequent,forward locomotion decreased,forward point velocity var…	-1.05349	1	0	1
WBGene00001145	growth rate variant,protein degradation variant	adult lethal,aldicarb hypersensitive,amplitude of sinusoidal movement variant,antibody staining reduced,backward locomotion variant,backward point velocity increased,body bend variant,body posture amplitude decreased,body posture wavelength decreased,chemical hypersensitive,coiling frequency,early eggs laid,eating variant,forward locomotion increased,forward point velocity increased,frequency of …	-1.0729	1	0	1
WBGene00003374	extended life span	cadmium hypersensitive,copper hypersensitive,kinase activity reduced,metal response variant,protein phosphorylation reduced	-1.26847	1	0	1
WBGene00008403	N.A.	drug hypersensitive,organism UV hypersensitive	-1.55257	1	0	1
WBGene00006353	development variant,multivulva,slow growth	resistant to copper,zinc homeostasis variant,zinc response variant,zinc toxicity hypersensitive	-1.60275	1	0	1
WBGene00003444	cadmium hypersensitive,dauer lifespan extended,fat content reduced,linker cell migration variant,slow growth	N.A.	3.25105	1	1	1
WBGene00003431	cadmium hypersensitive,dauer lifespan extended,embryonic lethal,fat content reduced,linker cell migration variant,lysosome-related organelle morphology variant,RAB-11 recycling endosome morphology variant,slow growth,transgene subcellular localization variant	N.A.	3.14742	1	1	1
WBGene00003452	cadmium hypersensitive,dauer lifespan extended,embryonic lethal,linker cell migration variant,lysosome-related organelle morphology variant,RAB-11 recycling endosome morphology variant,slow growth,transgene subcellular localization variant	N.A.	3.13974	1	1	1
WBGene00003470	cadmium hypersensitive,dauer lifespan extended,embryonic lethal,fat content reduced,linker cell migration variant,lysosome-related organelle morphology variant,RAB-11 recycling endosome morphology variant,slow growth,transgene subcellular localization variant	N.A.	3.05127	1	1	1
WBGene00003426	cadmium hypersensitive,dauer lifespan extended,linker cell migration variant,slow growth	N.A.	2.97059	1	1	1
WBGene00017498	cadmium hypersensitive,linker cell migration variant,slow growth	N.A.	2.91679	1	1	1
WBGene00010399	cadmium hypersensitive,organism osmotic stress response variant,slow growth	N.A.	2.88647	1	1	1
WBGene00003443	cadmium hypersensitive,dauer lifespan extended,embryonic lethal,fat content reduced,linker cell migration variant,lysosome-related organelle morphology variant,maternal sterile,RAB-11 recycling endosome morphology variant,sick,slow growth,transgene subcellular localization variant	N.A.	2.87499	1	1	1
WBGene00006930	cell homeostasis metabolism variant,lipid metabolism variant,nicotine hypersensitive,organism pathogen response variant,pathogen susceptibility increased,transgene subcellular localization variant	N.A.	2.86701	1	1	1
WBGene00003435	cadmium hypersensitive,dauer lifespan extended,fat content reduced,linker cell migration variant,slow growth	N.A.	2.8578	1	1	1
WBGene00003429	cadmium hypersensitive,dauer lifespan extended,embryonic lethal,fat content reduced,linker cell migration variant,lysosome-related organelle morphology variant,RAB-11 recycling endosome morphology variant,slow growth,transgene subcellular localization variant	N.A.	2.75212	1	1	1
WBGene00003438	cadmium hypersensitive,dauer lifespan extended,embryonic lethal,fat content reduced,linker cell migration variant,lysosome-related organelle morphology variant,RAB-11 recycling endosome morphology variant,slow growth,transgene subcellular localization variant	N.A.	2.70944	1	1	1
WBGene00022760	cadmium hypersensitive,dauer lifespan extended,embryonic lethal,fat content reduced,linker cell migration variant,lysosome-related organelle morphology variant,RAB-11 recycling endosome morphology variant,slow growth,transgene subcellular localization variant	N.A.	2.70919	1	1	1
WBGene00002015	cadmium hypersensitive,dauer lifespan extended,larval arrest,life span variant,organism development variant,organism pathogen response variant,pathogen susceptibility increased,protein aggregation variant,slow growth,transgene subcellular localization variant	N.A.	2.48167	1	1	1
WBGene00002017	cadmium hypersensitive,dauer lifespan extended,larval arrest,life span variant,organism development variant,organism pathogen response variant,pathogen susceptibility increased,protein aggregation variant,slow growth,transgene subcellular localization variant	N.A.	2.43537	1	1	1
WBGene00004815	accumulated germline cell corpses,aldicarb resistant,apoptosis increased,chemical hypersensitive,dauer constitutive,embryonic lethal,foraging behavior variant,L1 arrest,larval arrest,late embryonic arrest,maternal sterile,morphology variant,organism morphology variant,posterior body dumpy,posterior body morphology variant,resistant to protein aggregation induced paralysis,slow growth	excess intestinal cells	2.36932	1	1	1
WBGene00009692	cadmium hypersensitive,organism osmotic stress response variant,protein aggregation variant,slow growth,transgene subcellular localization variant	N.A.	2.36168	1	1	1
WBGene00009691	cadmium hypersensitive,organism osmotic stress response variant,protein aggregation variant,slow growth,transgene subcellular localization variant	N.A.	2.35372	1	1	1
WBGene00003442	cadmium hypersensitive,dauer lifespan extended,embryonic lethal,fat content reduced,linker cell migration variant,lysosome-related organelle morphology variant,RAB-11 recycling endosome morphology variant,slow growth,transgene subcellular localization variant	N.A.	2.18382	1	1	1
WBGene00001500	embryonic lethal,extended life span,iron homeostasis variant,life span variant,organism oxidative stress resistant,organism oxidative stress response hypersensitive	shortened life span	2.18266	1	1	1
WBGene00004814	accumulated germline cell corpses,aldicarb resistant,apoptosis increased,chemical hypersensitive,dauer constitutive,embryonic lethal,foraging behavior variant,L1 arrest,larval arrest,late embryonic arrest,maternal sterile,morphology variant,organism morphology variant,posterior body dumpy,posterior body morphology variant,resistant to protein aggregation induced paralysis,slow growth	N.A.	2.17645	1	1	1
WBGene00003462	cadmium hypersensitive,slow growth	N.A.	2.09911	1	1	1
WBGene00000781	dauer constitutive,embryonic lethal,hypoosmotic shock hypersensitive,lethal,life span variant	N.A.	1.96345	1	1	1
WBGene00011584	cadmium hypersensitive,organism osmotic stress response variant,slow growth	N.A.	1.95206	1	1	1
WBGene00009215	bacterially unswollen,cadmium hypersensitive,fertility reduced,life span variant,pathogen load variant,pathogen susceptibility increased,slow growth,tail swelling	N.A.	1.93373	1	1	1
WBGene00001757	cadmium hypersensitive,dauer lifespan extended,fat content reduced,slow growth	N.A.	1.92631	1	1	1
WBGene00003096	dauer constitutive,fat associated bodies increased,life span variant,organism heat hypersensitive,organism pathogen response variant,pathogen induced death increased,pathogen load variant,pathogen susceptibility increased,peptide uptake by intestinal cell decreased	pathogen susceptibility increased	1.78705	1	1	1
WBGene00050875	biofilm absent head,bleach hypersensitive	biofilm absent head,cuticle fragile	1.77933	1	1	1
WBGene00001244	chemical hypersensitive,larval arrest,slow growth	N.A.	1.63828	1	1	1
WBGene00000628	nicotine hypersensitive	N.A.	1.57609	1	1	1
WBGene00009213	bacterially unswollen,cadmium hypersensitive,fertility reduced,life span variant,pathogen load variant,pathogen susceptibility increased,slow growth,tail swelling	N.A.	1.54843	1	1	1
WBGene00011800	cadmium hypersensitive,slow growth	N.A.	1.53767	1	1	1
WBGene00008741	dauer constitutive,embryonic lethal,fat content reduced,organism hypertonic lethality increased	N.A.	1.53154	1	1	1
WBGene00006631	chemical hypersensitive	N.A.	1.49751	1	1	1
WBGene00001751	organism electrophilic stress hypersensitive	N.A.	1.47962	1	1	1
WBGene00006630	chemical hypersensitive	N.A.	1.47825	1	1	1
WBGene00003430	cadmium hypersensitive,dauer lifespan extended,embryonic lethal,fat content reduced,linker cell migration variant,lysosome-related organelle morphology variant,RAB-11 recycling endosome morphology variant,slow growth,transgene subcellular localization variant	N.A.	1.38241	1	1	1
WBGene00010904	cadmium hypersensitive,organism development variant,slow growth	N.A.	1.36328	1	1	1
WBGene00001394	anoxia hypersensitive,egg laying variant,egg shape variable,embryonic lethal,extended life span,failure to hatch,fat content reduced,fewer eggs laid,larval lethal,locomotion reduced,mRNA levels increased,mRNA levels reduced,pattern of transgene expression variant,receptor mediated endocytosis defective,reduced brood size,short,slow growth,small,transgene expression increased	body morphology variant,cuticle development variant,lipid composition variant,physiology variant,reduced brood size,slow growth,sluggish,sperm recruitment variant,spermatozoa retro location defective	1.29387	1	1	1
WBGene00010466	nicotine hypersensitive,sterile	N.A.	1.2715	1	1	1
WBGene00000479	accumulated germline cell corpses,adult lethal,alae absent,apoptosis increased,cell death variant,cell membrane organization biogenesis variant,chromosome condensation variant,cytokinesis fails early emb,cytoplasmic processing body variant,diakinesis progression during oogenesis variant,diplotene progression during oogenesis variant,embryo osmotic integrity defective early emb,embryonic lethal,ex…	dendritic termini number reduced,pattern of transgene expression variant,retarded heterochronic variations	1.20744	1	1	1
WBGene00009908	adult lethal,cadmium hypersensitive,locomotion variant,paralyzed,slow growth	N.A.	1.15172	1	1	1
WBGene00009431	chemical hypersensitive,dauer constitutive,pathogen susceptibility increased	N.A.	1.14633	1	1	1
WBGene00001789	organism electrophilic stress hypersensitive	N.A.	1.1435	1	1	1
WBGene00012186	avoids bacterial lawn,embryonic lethal,L1 arrest,larval arrest,locomotion variant,molt defect,nicotine hypersensitive,protein aggregation variant,slow growth,transgene subcellular localization variant	N.A.	1.12269	1	1	1
WBGene00018643	bacterially unswollen,chemical hypersensitive,increased pathogen accumulation	N.A.	1.09809	1	1	1
WBGene00012484	accumulated germline cell corpses,anaphase bridging,antibody staining reduced,antibody subcellular localization variant,apoptosis increased,avoids bacterial lawn,brood size variant,cell death variant,cleavage furrow defective early emb,complex phenotype early emb,cytokinesis fails early emb,cytokinesis variant emb,embryonic lethal,gamma ray induced apoptosis increased,germ cell hypersensitive ion…	cytokinesis fails early emb,fertility variant,lethal,maternal effect lethal emb,sterile	1.07428	1	1	1
WBGene00010470	body vacuole,cadmium hypersensitive,pseudocoelom morphology variant,shortened life span,slow growth	metal response variant	1.05913	1	1	1
WBGene00019564	cadmium hypersensitive,slow growth	N.A.	1.03533	1	1	1
WBGene00015596	cadmium hypersensitive,slow growth	N.A.	1.02215	1	1	1
WBGene00000663	organism hypertonic lethality increased	N.A.	1.01216	1	1	1
WBGene00010678	germline transgene silencing variant,long,maternal effect sterile,multivulva,organism hypersensitive ionizing radiation,reduced brood size,transgene induced cosuppression variant	N.A.	1.00723	1	1	1
WBGene00001753	apoptosis increased,apoptosis variant,enzyme activity reduced,organism electrophilic stress hypersensitive,shortened life span	N.A.	1.00039	1	1	1
WBGene00003159	cell cycle slow early emb,distal tip cell migration variant,embryonic lethal,exaggerated asynchrony early emb,hydroxyurea hypersensitive,lethal,locomotion variant,maternal sterile,multiple nuclei early emb,nuclear envelope assembly variant early emb,organism morphology variant,protruding vulva,sister chromatid segregation defective early emb,sterile	N.A.	0.997409	1	1	1
WBGene00012433	clear,dumpy,egg laying variant,fat content increased,larval arrest,larval lethal,locomotion variant,organism hypertonic lethality increased,organism morphology variant,pattern of transgene expression variant,receptor mediated endocytosis defective,slow growth,transgene expression increased,transgene subcellular localization variant	lethal,sterile	0.989923	1	1	1
WBGene00000216	cell death variant,hypoosmotic shock hypersensitive,lethal,life span variant,neuron degeneration,pathogen susceptibility increased,peptide uptake by intestinal cell decreased,shortened life span	N.A.	0.985054	1	1	1
WBGene00008842	cadmium hypersensitive,slow growth	N.A.	0.906164	1	1	1
WBGene00008602	cadmium hypersensitive,slow growth	N.A.	0.892266	1	1	1
WBGene00021081	cadmium hypersensitive,slow growth	N.A.	0.891853	1	1	1
WBGene00012067	cadmium hypersensitive,slow growth	N.A.	0.864764	1	1	1
WBGene00001752	organism oxidative stress response hypersensitive,stress induced lethality variant	N.A.	0.861556	1	1	1
WBGene00002005	apoptosis fails to occur,apoptosis reduced,avoids bacterial lawn,cell membrane organization biogenesis variant,chromosome condensation variant,cytoplasmic processing body variant,dead eggs laid,diplotene absent during oogenesis,dumpy,early larval arrest,embryonic lethal,germ cell compartment expansion absent,germ cell compartment expansion variant,germ cell compartment large,germ cell compartment…	lethal,sterile	0.849654	1	1	1
WBGene00000786	hypoosmotic shock hypersensitive,lethal	N.A.	0.822407	1	1	1
WBGene00011733	cadmium hypersensitive,slow growth	N.A.	0.814901	1	1	1
WBGene00001772	enzyme activity reduced,organism electrophilic stress hypersensitive,transgene expression increased	N.A.	0.810899	1	1	1
WBGene00002258	age associated fluorescence increased,dauer constitutive,extended life span,organism oxidative stress resistant,paraquat hypersensitive,shortened life span	N.A.	0.770429	1	1	1
WBGene00009214	bacterially unswollen,cadmium hypersensitive,fertility reduced,life span variant,pathogen load variant,pathogen susceptibility increased,slow growth,tail swelling	N.A.	0.768653	1	1	1
WBGene00015598	cadmium hypersensitive,slow growth	N.A.	0.758845	1	1	1
WBGene00022261	cadmium hypersensitive,slow growth	N.A.	0.758193	1	1	1
WBGene00008592	cadmium hypersensitive,dauer lifespan extended,life span variant,organism development variant,organism pathogen response variant,pathogen susceptibility increased,protein aggregation variant,slow growth,thermotolerance reduced,transgene subcellular localization variant	N.A.	0.702997	1	1	1
WBGene00010508	cadmium hypersensitive,slow growth	N.A.	0.668906	1	1	1
WBGene00019846	paraquat hypersensitive	isothermal tracking behavior variant	0.663721	1	1	1
WBGene00014184	biofilm absent head,bleach hypersensitive	N.A.	0.662415	1	1	1
WBGene00015597	cadmium hypersensitive,slow growth	N.A.	0.655389	1	1	1
WBGene00001767	cadmium hypersensitive,slow growth	N.A.	0.649207	1	1	1
WBGene00017103	clear,mRNA levels reduced,organism oxidative stress response hypersensitive,shortened life span	N.A.	0.648154	1	1	1
WBGene00008053	chromosome condensation variant,cytoplasmic processing body variant,ectopic cleavage furrows early emb,embryonic lethal,gonad development variant,gut granules enlarged,larval arrest,larval lethal,locomotion variant,meiosis variant,meiotic spindle defective early emb,multiple cytoplasmic cavities early emb,multiple nuclei early emb,organism hypertonic lethality increased,pace of P lineage defectiv…	reduced brood size	0.634546	1	1	1
WBGene00001761	organism electrophilic stress hypersensitive	N.A.	0.611296	1	1	1
WBGene00010830	dauer constitutive,dumpy,larval arrest,maternal sterile,nicotine hypersensitive,reduced brood size,sterile	N.A.	0.607135	1	1	1
WBGene00019376	cadmium hypersensitive,fat content increased,lipid metabolism variant,shortened life span,slow growth,transgene expression reduced,transgene subcellular localization variant	enzyme activity reduced	0.591505	1	1	1
WBGene00003647	oxygen response variant,pore forming toxin hypersensitive	N.A.	0.563522	1	1	1
WBGene00004962	hypoxia hypersensitive	germ cell physiology variant,hermaphrodite self sterile,pheromone production variant,spermatid activation defective,spermatogenesis defective hermaphrodite,unfertilized oocytes laid	0.552739	1	1	1
WBGene00005659	nicotine hypersensitive	N.A.	0.53859	1	1	1
WBGene00010485	apoptosis reduced,avoids bacterial lawn,blistered,cell corpse number decreased,dauer constitutive,early larval arrest,embryonic lethal,exploded through vulva,extended life span,foraging behavior variant,general pace of development defective early emb,larval arrest,larval lethal,lethal,maternal sterile,mRNA levels increased,nicotine hypersensitive,organism morphology variant,paraquat resistant,pat…	N.A.	0.532502	1	1	1
WBGene00012103	cadmium hypersensitive,slow growth	N.A.	0.514708	1	1	1
WBGene00000789	hypoosmotic shock hypersensitive,lethal	N.A.	0.512131	1	1	1
WBGene00002981	autophagy variant,embryonic lethal,embryonic lethal late emb,growth variant,L1 lethal,organism starvation hypersensitive,P granule localization defective,protein aggregation variant,SDS sensitive dauer,shortened life span,transgene expression reduced	lethal,sterile	0.49129	1	1	1
WBGene00018755	cadmium hypersensitive,dauer lifespan extended,slow growth	N.A.	0.483451	1	1	1
WBGene00011671	aging variant,cadmium hypersensitive,fertility reduced,life span variant,locomotion reduced,locomotion variant,slow growth,small	N.A.	0.465258	1	1	1
WBGene00010474	nicotine hypersensitive,sterile	N.A.	0.464234	1	1	1
WBGene00007811	cadmium hypersensitive,slow growth	N.A.	0.437168	1	1	1
WBGene00011672	aging variant,cadmium hypersensitive,fertility reduced,life span variant,locomotion reduced,locomotion variant,slow growth,small	N.A.	0.423628	1	1	1
WBGene00020140	apoptosis reduced,avoids bacterial lawn,cell corpse number decreased,dauer constitutive,early larval arrest,embryonic lethal,extended life span,foraging behavior variant,general pace of development defective early emb,larval arrest,maternal sterile,mRNA levels increased,nicotine hypersensitive,paraquat resistant,pattern of transgene expression variant,receptor mediated endocytosis defective,slow …	N.A.	0.417485	1	1	1
WBGene00006727	accumulated germline cell corpses,apoptosis increased,cell membrane organization biogenesis variant,chromosome condensation variant,dead eggs laid,diakinesis progression during oogenesis variant,diplotene region organization variant,embryonic lethal,embryonic polarity variant,germ cell compartment anucleate,germ cell compartment expansion variant,germ cell compartment morphology variant,germ cell…	N.A.	0.406842	1	1	1
WBGene00007977	aldicarb resistant,hypoxia hypersensitive,larval lethal,organism development variant,transgene expression reduced	N.A.	0.385133	1	1	1
WBGene00015600	cadmium hypersensitive,slow growth	N.A.	0.375833	1	1	1
WBGene00022550	cadmium hypersensitive,dauer lifespan extended,slow growth	N.A.	0.365835	1	1	1
WBGene00003097	dauer constitutive,fat associated bodies increased,life span variant,organism heat hypersensitive,organism pathogen response variant,pathogen induced death increased,pathogen load variant,pathogen susceptibility increased,peptide uptake by intestinal cell decreased	N.A.	0.361153	1	1	1
WBGene00009426	organism UV hypersensitive	N.A.	0.349048	1	1	1
WBGene00003157	cell cell contacts variant four emb,early embryonic lethal,ectopic cleavage furrows early emb,embryonic lethal,embryonic lethal late emb,exaggerated asynchrony early emb,excessive blebbing early emb,gonad development variant,hydroxyurea hypersensitive,multiple cytoplasmic cavities early emb,multiple nuclei early emb,nuclear envelope assembly variant early emb,nucleus reforms cell division remnant…	N.A.	0.336948	1	1	1
WBGene00007171	apoptosis reduced,embryonic arrest,embryonic lethal,germ cell hypersensitive ionizing radiation,organism development variant	N.A.	0.336144	1	1	1
WBGene00007325	nicotine hypersensitive	N.A.	0.320278	1	1	1
WBGene00002203	alae secretion variant,alae variant,embryonic lethal,fewer seam cells,larval lethal,lethal,locomotion variant,nicotine hypersensitive,organism morphology variant,precocious heterochronic variations,precocious seam cell fusion,reduced brood size,seam cell fusion variant,slow growth,small,sterile	N.A.	0.311424	1	1	1
WBGene00019875	locomotion variant,nicotine hypersensitive,slow growth,small,sterile	N.A.	0.3071	1	1	1
WBGene00000783	embryonic lethal,hypoosmotic shock hypersensitive,lethal	N.A.	0.301798	1	1	1
WBGene00007042	developmental delay postembryonic,embryonic lethal,gonad arm morphology variant,gonad development variant,larval arrest,larval lethal,locomotion variant,multivulva,no gut granules,organism morphology variant,organism UV hypersensitive,phasmid socket absent,protruding vulva,reduced brood size,slow growth,sterile,transgene expression reduced,vulvaless	ethanol resistant,exploded through vulva,gonad arm morphology variant,larval arrest,phasmid socket absent,protruding vulva	0.279037	1	1	1
WBGene00012541	organism hypertonic lethality increased	N.A.	0.258327	1	1	1
WBGene00011732	cadmium hypersensitive,slow growth	N.A.	0.251036	1	1	1
WBGene00018604	developmental delay,enzyme activity reduced,shortened life span,tunicamycin hypersensitive	N.A.	0.226073	1	1	1
WBGene00006375	apoptosis increased,embryonic lethal,high incidence male progeny,meiosis variant,oogenesis variant,organism hypersensitive ionizing radiation,protein subcellular localization variant,synapsis defective,univalent meiotic chromosomes	protein protein interaction variant	0.218935	1	1	1
WBGene00012199	embryonic lethal,locomotion variant,nicotine hypersensitive,sterile	N.A.	0.216739	1	1	1
WBGene00022816	avoids bacterial lawn,dead eggs laid,Fluorouracil resistant,larval lethal,locomotion variant,molt defect,organism hypertonic lethality increased,slow growth,sterile,transgene expression increased	lethal,molt defect,sterile	0.180987	1	1	1
WBGene00006819	body wall muscle sarcomere morphology variant,engulfment variant,locomotion variant,nicotine hypersensitive,organism morphology variant,paralyzed,protein degradation variant,slow growth,transgene expression reduced	body wall muscle thin filament variant,egg laying variant,flaccid,lethal,muscle birefringence variant,muscle cell morphology variant,paralyzed,sluggish,sperm pseudopod variant,sterile	0.169951	1	1	1
WBGene00005660	nicotine hypersensitive	N.A.	0.152608	1	1	1
WBGene00001904	accumulated cell corpses,anaphase bridging,body elongation defective,cell corpse degradation variant,chromosome condensation variant,chromosome segregation variant,embryonic arrest,embryonic lethal,lysosome-related organelle morphology variant,maternal sterile,nuclear morphology variation early emb,organism hypertonic lethality increased,pathogen susceptibility increased,pharyngeal development va…	N.A.	0.150807	1	1	1
WBGene00020357	cadmium hypersensitive,slow growth,transgene expression increased,transgene expression reduced	N.A.	0.12108	1	1	1
WBGene00018721	chromosome instability,dauer lifespan extended,DNA repair variant,organism UV hypersensitive	N.A.	0.11218	1	1	1
WBGene00015538	cell secretion variant,exploded through vulva,fat content reduced,growth rate variant,larval arrest,larval lethal,locomotion variant,multivulva,organism hypersensitive ionizing radiation,pattern of transgene expression variant,protruding vulva,receptor mediated endocytosis defective,reduced brood size,RNAi resistant,slow growth,sluggish,somatic transgene silencing variant,sterile,sterile progeny,…	N.A.	0.103769	1	1	1
WBGene00011128	avoids bacterial lawn,cell secretion variant,cholesterol depletion hypersensitive,foraging behavior variant,larval arrest,late larval arrest,pattern of transgene expression variant,pharyngeal pumping reduced,receptor mediated endocytosis defective,slow growth,transgene expression increased	lethal,sterile	0.094476	1	1	1
WBGene00020696	cell cycle slow early emb,cytokinesis fails early emb,embryonic lethal,EMS anterior extension fails early emb,large cytoplasmic granules early emb,multiple nuclei early emb,organism high sodium chloride hypersensitive	lethal,sterile	0.0933169	1	1	1
WBGene00017507	complex phenotype early emb,embryonic lethal,larval arrest,organism hypersensitive ionizing radiation,pattern of transgene expression variant,receptor mediated endocytosis defective,slow growth,sterile progeny	N.A.	0.0626681	1	1	1
WBGene00006820	body wall muscle myosin organization defective,body wall muscle sarcomere morphology variant,dumpy,egg laying defective,locomotion reduced,locomotion variant,mitochondria morphology variant,muscle system morphology variant,nicotine hypersensitive	amplitude of sinusoidal movement variant,backward locomotion variant,backward point velocity decreased,body posture amplitude decreased,body posture wavelength decreased,body wall muscle myosin organization defective,body wall muscle sarcomere morphology variant,clear,coiling frequency decreased,forward locomotion decreased,forward point velocity decreased,frequency of body bend variant,gland cel…	0.0621747	1	1	1
WBGene00012289	organism hypersensitive ionizing radiation,slow growth,sterile progeny	N.A.	0.0616866	1	1	1
WBGene00001766	organism electrophilic stress hypersensitive	N.A.	0.0468437	1	1	1
WBGene00011436	locomotion variant,nicotine hypersensitive	N.A.	0.0400579	1	1	1
WBGene00020895	cadmium hypersensitive,slow growth	N.A.	0.0256053	1	1	1
WBGene00016848	clear,mRNA levels reduced,organism oxidative stress response hypersensitive,shortened life span	N.A.	0.0152149	1	1	1
WBGene00017840	pore forming toxin hypersensitive	N.A.	0.00532739	1	1	1
WBGene00003071	aldicarb response variant,body constriction,cell migration variant,cell secretion variant,cholesterol depletion hypersensitive,dumpy,exploded through vulva,growth variant,larval arrest,larval lethal,late larval arrest,locomotion variant,molt defect,organism development variant,organism morphology variant,paralyzed,slow growth,small,transgene expression reduced	N.A.	0.00515376	1	1	1
WBGene00002050	cell corpse number decreased,cleavage furrow initiation defective early emb,early larval arrest,embryonic lethal,foraging behavior variant,growth variant,larval arrest,larval lethal,meiosis variant,nicotine hypersensitive,reduced brood size,sister cell division timing asynchrony reduced,slow growth,somatic cell death variant,swollen intestine	N.A.	0.000478512	1	1	1
WBGene00006917	acidification level defective,avoids bacterial lawn,cell membrane organization biogenesis variant,chromosome condensation variant,cytoplasmic processing body variant,diakinesis progression during oogenesis variant,embryonic lethal,endocytic transport defect,endomitotic oocytes,excretory canal morphology variant,germ cell compartment anucleate,germ cell compartment expansion variant,germline nucle…	body vacuole,cell acidification defective,head cavity,larval lethal,necrotic cell death increased,pumping absent	-0.0100088	1	1	1
WBGene00003928	avoids bacterial lawn,embryonic lethal,larval lethal,maternal sterile,molt defect,organism hypertonic lethality increased,passage through meiosis defective early emb,slow growth	N.A.	-0.0278122	1	1	1
WBGene00010004	cadmium hypersensitive,slow growth	N.A.	-0.0458606	1	1	1
WBGene00015602	cadmium hypersensitive,slow growth	N.A.	-0.0612612	1	1	1
WBGene00001760	body wall muscle myosin organization defective,organism electrophilic stress hypersensitive	N.A.	-0.0872235	1	1	1
WBGene00009432	chemical hypersensitive	N.A.	-0.107189	1	1	1
WBGene00005029	nicotine hypersensitive	N.A.	-0.109382	1	1	1
WBGene00001763	organism electrophilic stress hypersensitive	N.A.	-0.110879	1	1	1
WBGene00012200	embryonic lethal,locomotion variant,nicotine hypersensitive,sterile	N.A.	-0.112285	1	1	1
WBGene00004228	body vacuole,intestinal vacuole,locomotion variant,molt defect,nicotine hypersensitive,small	N.A.	-0.131367	1	1	1
WBGene00021041	hypoosmotic shock hypersensitive,lethal	N.A.	-0.171774	1	1	1
WBGene00001239	anoxia hypersensitive,fat content increased,lipid composition variant	lipid composition variant	-0.173348	1	1	1
WBGene00018260	cadmium hypersensitive,short defecation cycle,slow growth	N.A.	-0.175143	1	1	1
WBGene00004053	embryonic lethal,germ cell hypersensitive ionizing radiation	N.A.	-0.180638	1	1	1
WBGene00000217	cell death variant,hypoosmotic shock hypersensitive,lethal,necrotic cell death variant,neuron degeneration,protein aggregation variant,protein degradation variant,transgene subcellular localization variant	N.A.	-0.197064	1	1	1
WBGene00006941	egg laying variant,level of transgene expression variant,oocyte physiology variant,organism osmostic stress hypersensitive,organism osmotic stress response variant,slow growth,transgene expression reduced	lethal,sterile	-0.226035	1	1	1
WBGene00020260	chemical hypersensitive	N.A.	-0.233613	1	1	1
WBGene00004737	blistered,chromosome segregation variant,dauer lifespan extended,embryonic lethal,high incidence male progeny,larval arrest,locomotion variant,maternal sterile,paraquat hypersensitive,protruding vulva,sterile	N.A.	-0.258815	1	1	1
WBGene00001747	aldicarb resistant,cell development variant,embryonic lethal,germ cell development variant,larval lethal,meiosis defective early emb,organism hypersensitive ionizing radiation,protein phosphorylation increased,shortened life span,sick,sterile,transgene expression reduced,voltage measurement variant	lethal,sterile	-0.258976	1	1	1
WBGene00009460	hypersensitive to protein aggregation induced paralysis	N.A.	-0.2771	1	1	1
WBGene00004006	nicotine hypersensitive	N.A.	-0.277584	1	1	1
WBGene00000018	apoptosis reduced,germ cell hypersensitive ionizing radiation,organism ionizing radiation response variant,pathogen resistance increased	apoptosis variant,gamma ray induced apoptosis increased,genotoxic induced apoptosis variant,lipid synthesis increased,protein subcellular localization variant	-0.308867	1	1	1
WBGene00005647	hypoosmotic shock hypersensitive,lethal	N.A.	-0.313263	1	1	1
WBGene00009885	adult lethal,cadmium hypersensitive,locomotion variant,paralyzed,slow growth	N.A.	-0.320285	1	1	1
WBGene00020432	nicotine hypersensitive,protein aggregation variant,transgene subcellular localization variant	N.A.	-0.326689	1	1	1
WBGene00010085	germ cell hypersensitive ionizing radiation	N.A.	-0.328043	1	1	1
WBGene00004808	accumulated germline cell corpses,apoptosis increased,cell fate transformation,cell proliferation increased,chemical hypersensitive,egg laying variant,embryonic lethal,excessive blebbing early emb,gonad development variant,high incidence male progeny,larval arrest,lethal,locomotion variant,meiosis variant,pachytene progression during oogenesis variant,polar body defective early emb,protruding vul…	high incidence male progeny	-0.328838	1	1	1
WBGene00017345	accumulated germline cell corpses,apoptosis variant,cadmium hypersensitive,cell membrane organization biogenesis variant,embryonic lethal,germ cell compartment morphology variant,germ cell compartment size variant,germline nuclear positioning variant,larval arrest,maternal sterile,oocyte morphology variant,oocyte septum formation variant,oogenesis variant,rachis morphology variant,slow growth	N.A.	-0.346848	1	1	1
WBGene00012190	nicotine hypersensitive	N.A.	-0.364751	1	1	1
WBGene00018262	cadmium hypersensitive,short defecation cycle,slow growth,transgene expression reduced	N.A.	-0.36613	1	1	1
WBGene00016689	organism hypertonic lethality increased	N.A.	-0.373958	1	1	1
WBGene00003831	avoids bacterial lawn,chemical resistant,comma arrest emb,dauer lifespan extended,embryonic lethal,extended life span,fat content increased,foraging behavior variant,halothane hypersensitive,larval arrest,maternal sterile,physiology variant,reduced brood size,slow growth,small,sterile,transgene expression reduced,transgene expression variant	N.A.	-0.395662	1	1	1
WBGene00002080	organism hypersensitive ionizing radiation	N.A.	-0.401238	1	1	1
WBGene00018413	cadmium hypersensitive,short defecation cycle,slow growth	N.A.	-0.403324	1	1	1
WBGene00020507	avoids bacterial lawn,blistered,embryonic lethal,engulfment variant,growth variant,larval arrest,larval lethal,lysosome-related organelle morphology variant,molt defect,organism hypertonic lethality increased,paralyzed,protein aggregation variant,RAB-11 recycling endosome localization variant,RAB-11 recycling endosome morphology variant,slow growth,transgene subcellular localization variant	lethal,sterile	-0.40559	1	1	1
WBGene00007097	cadmium hypersensitive,pathogen susceptibility increased,slow growth	N.A.	-0.407807	1	1	1
WBGene00000837	axon guidance variant,dead eggs laid,embryonic lethal,gonad development variant,hypersensitive to protein aggregation induced paralysis,interphase entry defective early emb,one cell arrest early emb,oocyte septum formation variant,pattern of transgene expression variant,protein subcellular localization variant,reduced brood size	protein degradation variant,protein expression increased	-0.408585	1	1	1
WBGene00004464	avoids bacterial lawn,cell fate transformation,ectopic expression antibody,embryonic lethal,gut granule development variant,intestinal development variant,larval arrest,larval lethal,lethal,lysosome-related organelle morphology variant,maternal sterile,one cell arrest early emb,organism hypertonic lethality increased,passage through meiosis defective early emb,pattern of transgene expression vari…	N.A.	-0.41214	1	1	1
WBGene00011673	cadmium hypersensitive,dauer lifespan extended,slow growth	N.A.	-0.413426	1	1	1
WBGene00001921	accumulated cell corpses,anaphase bridging,apoptosis reduced,body elongation defective,cell corpse degradation variant,cell membrane organization biogenesis variant,chromosome condensation variant,chromosome segregation variant,dauer lifespan extended,diplotene absent during oogenesis,embryonic arrest,embryonic lethal,germ cell compartment expansion variant,gonad small,gonad vesiculated,larval ar…	N.A.	-0.446844	1	1	1
WBGene00003657	adult lethal,avoids bacterial lawn,cell fusion variant,cell migration variant,ectopic expression transgene,egg laying defective,gonad migration variant,linker cell migration variant,linker cell morphology variant,locomotion variant,loss of asymmetry ASE,male gonad development variant,mRNA expression variant,organism hypertonic lethality increased,pattern of transgene expression variant,protruding…	alae morphology variant,anchor cell fusion defective,cell differentiation variant,cilia morphology variant,cuticle morphology variant,dendrite development variant,egg laying defective,egg laying variant,embryonic arrest,embryonic lethal,excretory canal morphology variant,feeding inefficient,gene expression level reduced,intestinal development variant,L1 arrest,larval lethal,lethal,locomotion vari…	-0.451842	1	1	1
WBGene00017934	cell membrane organization biogenesis variant,chromosome condensation variant,germ cell compartment multinucleate,germ cell partition absent,germ cell partition morphology variant,germline nuclear positioning variant,giant oocytes,maternal sterile,multiple nuclei oocyte,nuclear fallout,oocyte morphology variant,oocyte number decreased,oocyte septum formation variant,organism oxidative stress resp…	N.A.	-0.452642	1	1	1
WBGene00020681	chemical hypersensitive	N.A.	-0.459444	1	1	1
WBGene00001755	enzyme activity reduced,organism electrophilic stress hypersensitive	N.A.	-0.468043	1	1	1
WBGene00000095	accumulated germline cell corpses,dumpy,gene expression level reduced,hypoxia hypersensitive,lethal,locomotion variant,mRNA levels reduced,slow growth,sluggish,transgene expression increased,transgene expression reduced	early larval arrest,larval lethal,motor neuron morphology variant,neurite connectivity defective	-0.493168	1	1	1
WBGene00018797	avoids bacterial lawn,larval arrest,organism hypertonic lethality increased,pale,reduced brood size,slow growth	lethal,sterile	-0.506048	1	1	1
WBGene00001756	enzyme activity reduced,organism electrophilic stress hypersensitive	N.A.	-0.506754	1	1	1
WBGene00016174	accumulated germline cell corpses,apoptosis variant,cadmium hypersensitive,cell membrane organization biogenesis variant,embryonic lethal,germ cell compartment morphology variant,germ cell compartment size variant,germline nuclear positioning variant,larval arrest,maternal sterile,oocyte morphology variant,oocyte septum formation variant,oogenesis variant,rachis morphology variant,slow growth	N.A.	-0.520768	1	1	1
WBGene00022797	locomotion variant,nicotine hypersensitive,reduced brood size,sick,small	N.A.	-0.533654	1	1	1
WBGene00015181	cell cycle progression variant,germ cell ionizing radiation response variant,organism hypersensitive ionizing radiation,pattern of transgene expression variant,receptor mediated endocytosis defective,slow growth,sterile progeny	lethal,sterile	-0.543786	1	1	1
WBGene00003597	apoptosis reduced,germ cell hypersensitive ionizing radiation,lethal	N.A.	-0.543827	1	1	1
WBGene00016643	accumulated germline cell corpses,germ cell compartment size variant,germline nuclear positioning variant,maternal sterile,oocyte morphology variant,oogenesis variant,pore forming toxin hypersensitive,protein aggregation variant,rachis morphology variant,transgene expression variant,transgene subcellular localization variant	coelomocyte morphology variant,coelomocyte uptake defective,developmental growth variant,endosome to lysosome trafficking defective,intestinal morphology variant,larval lethal,lysosome homeostasis deficient,molt defect,receptor mediated endocytosis defective	-0.54926	1	1	1
WBGene00004013	autophagy increased,autophagy variant,ectopic expression antibody,embryonic lethal,extended life span,foraging behavior variant,gonad arm morphology variant,gonad development variant,larval arrest,larval lethal,lethal,lipid metabolism variant,locomotion variant,male gonad development variant,male somatic gonad development variant,maternal sterile,mRNA levels increased,mRNA levels reduced,no oocyt…	alimentary system development variant,body elongation defective,embryonic arrest,lethal,no pharynx,rectal development variant,sterile,surface antigen negative,zygotic lethal	-0.549934	1	1	1
WBGene00015540	cell secretion variant,fat content reduced,larval lethal,locomotion variant,multivulva,organism hypersensitive ionizing radiation,pattern of transgene expression variant,protruding vulva,receptor mediated endocytosis defective,RNAi resistant,slow growth,sluggish,somatic transgene silencing variant,sterile progeny,thin	N.A.	-0.569983	1	1	1
WBGene00010115	age associated fluorescence increased,paraquat hypersensitive,shortened life span	N.A.	-0.570738	1	1	1
WBGene00003578	chemical hypersensitive	N.A.	-0.577417	1	1	1
WBGene00015926	hypersensitive to protein aggregation induced paralysis	N.A.	-0.578155	1	1	1
WBGene00001754	dauer lifespan extended,enzyme activity reduced,organism electrophilic stress hypersensitive	N.A.	-0.580778	1	1	1
WBGene00001746	accumulated somatic cell corpses,aldicarb resistant,body axis development variant,C lineage variant,cell differentiation variant,cell division polarity variant,cell fate transformation,ectopic body wall muscle,ectopic endoderm,ectopic expression transgene,ectopic pharyngeal muscle,embryonic cell organization biogenesis variant,embryonic lethal,endoderm absent,excess intestinal cells,failure to ha…	axon morphology variant,embryonic lethal,larval lethal,lethal,locomotion variant,sterile	-0.581353	1	1	1
WBGene00016842	clear,mRNA levels reduced,organism oxidative stress response hypersensitive,shortened life span	N.A.	-0.588927	1	1	1
WBGene00018261	cadmium hypersensitive,short defecation cycle,slow growth	N.A.	-0.605169	1	1	1
WBGene00006416	avoids bacterial lawn,cell secretion variant,early larval arrest,embryonic lethal,extended life span,fat associated bodies increased,fat associated body size increased,fat content increased,fat content reduced,growth rate variant,larval arrest,larval lethal,lethal,lipid composition variant,locomotion variant,long,metabolite content decreased,mRNA levels increased,mRNA levels reduced,multivulva,or…	mRNA levels increased,transgene expression increased	-0.61678	1	1	1
WBGene00001762	body wall muscle myosin organization defective,organism electrophilic stress hypersensitive	N.A.	-0.64884	1	1	1
WBGene00006943	alae secretion variant,amphid phasmid morphology variant,antibody staining variant,asymmetric cell division variant,cell division precocious,cell fate specification variant,cell fate transformation,cell polarity variant,developmental growth variant,developmental morphology variant,distal tip cell development variant,E lineage variant,ectopic expression antibody,ectopic expression transgene,embryo…	amphid phasmid morphology variant,embryonic lethal,fertility variant,lethal,no Intestine,sterile,vulva development variant	-0.650849	1	1	1
WBGene00015553	hypersensitive to protein aggregation induced paralysis	N.A.	-0.661018	1	1	1
WBGene00012341	nicotine hypersensitive,protein aggregation variant,transgene subcellular localization variant	N.A.	-0.696247	1	1	1
WBGene00011476	locomotion variant,nicotine hypersensitive,small	N.A.	-0.723792	1	1	1
WBGene00000255	adult lethal,alae morphology variant,annulae morphology variant,blistered,larval lethal,locomotion variant,molt defect,organism hypertonic lethality increased,reduced brood size,transgene expression variant	blistered,dumpy,male bursa development variant,small	-0.733806	1	1	1
WBGene00002256	age associated fluorescence increased,paraquat hypersensitive,shortened life span	N.A.	-0.759912	1	1	1
WBGene00004356	age associated fluorescence increased,locomotion variant,paraquat hypersensitive,shortened life span	N.A.	-0.793226	1	1	1
WBGene00001917	accumulated cell corpses,anaphase bridging,avoids bacterial lawn,body elongation defective,cell corpse degradation variant,chromosome condensation variant,chromosome segregation variant,embryonic arrest,embryonic lethal,locomotion variant,maternal sterile,nuclear morphology variation early emb,organism hypertonic lethality increased,pathogen susceptibility increased,pharyngeal development variant…	N.A.	-0.813149	1	1	1
WBGene00013754	chemical hypersensitive	N.A.	-0.847026	1	1	1
WBGene00004370	aldicarb hypersensitive	lethal,sterile	-0.857729	1	1	1
WBGene00001582	adult lethal,dumpy,embryonic lethal,exploded through vulva,larval arrest,larval lethal,lethal,organism hypertonic lethality increased,pattern of transgene expression variant,protruding vulva,receptor mediated endocytosis defective,reduced brood size,sick,slow growth,small,sterile,thin	N.A.	-0.863832	1	1	1
WBGene00003927	apoptosis reduced,avoids bacterial lawn,cell membrane organization biogenesis variant,chromosome condensation variant,cytoplasmic processing body variant,diakinesis progression during oogenesis variant,diplotene region organization variant,embryonic lethal,germ cell compartment anucleate,germ cell compartment expansion variant,germ cell compartment morphology variant,germ cell compartment small,g…	lethal,sterile	-0.871129	1	1	1
WBGene00012739	embryonic lethal,organism hypersensitive ionizing radiation,slow growth,sterile progeny	N.A.	-0.876036	1	1	1
WBGene00001953	egg laying defective,egg laying variant,hypoxia hypersensitive,linker cell migration variant,organism development variant,transgene expression reduced	axon morphology variant,constipated,ectopic axon outgrowth,egg laying defective,gene expression level reduced,lethal,M lineage variant,mRNA expression variant,reduced brood size,sterile,vulva morphology variant,vulval muscle variant	-0.879609	1	1	1
WBGene00001939	accumulated cell corpses,anaphase bridging,apoptosis reduced,body elongation defective,cell corpse degradation variant,cell membrane organization biogenesis variant,chromosome condensation variant,chromosome segregation variant,dauer lifespan extended,diplotene absent during oogenesis,egg laying variant,embryonic arrest,embryonic lethal,germ cell compartment expansion variant,gonad small,gonad ve…	N.A.	-0.897829	1	1	1
WBGene00003953	avoids bacterial lawn,embryonic lethal,germ cell compartment morphology variant,gonad vesiculated,larval arrest,larval lethal,lethal,locomotion variant,lysosome-related organelle morphology variant,maternal sterile,one cell arrest early emb,oocyte septum formation variant,organism hypertonic lethality increased,pachytene region organization variant,passage through meiosis defective early emb,prot…	N.A.	-0.912854	1	1	1
WBGene00000843	axon midline crossing variant,coelomocyte uptake defective,cord commissures fail to reach target,gonad development variant,hypersensitive to protein aggregation induced paralysis,protein aggregation variant,sterile progeny,transgene expression increased,unfolded protein accumulation,unfolded protein response variant,ventral cord patterning variant	coelomocyte uptake defective,lethal,sterile	-0.913218	1	1	1
WBGene00020952	cadmium hypersensitive,cleavage furrow initiation defective early emb,dauer constitutive,germ cell morphology variant,meiosis variant,polar body extrusion defective early emb	N.A.	-0.924861	1	1	1
WBGene00011705	hypoosmotic shock hypersensitive,lethal	N.A.	-0.956689	1	1	1
WBGene00004051	high incidence male progeny,meiosis variant,organism hypersensitive gamma irradiation	N.A.	-0.973485	1	1	1
WBGene00004341	accumulated germline cell corpses,apoptosis increased,chemical hypersensitive,cortical dynamics defective early emb,egg laying variant,embryonic lethal,everted vulva,locomotion variant,protein aggregation variant,transgene subcellular localization variant	cytokinesis fails early emb,ectopic cleavage furrows early emb,embryonic lethal,late embryonic arrest,protein expression increased,protruding vulva,reduced brood size,spindle orientation defective early emb,sterile	-0.992576	1	1	1
WBGene00001907	accumulated cell corpses,anaphase bridging,apoptosis reduced,body elongation defective,cell corpse degradation variant,cell membrane organization biogenesis variant,chromosome condensation variant,chromosome segregation variant,diplotene absent during oogenesis,embryonic arrest,embryonic lethal,germ cell compartment expansion variant,gonad small,gonad vesiculated,larval arrest,locomotion variant,…	N.A.	-1.09242	1	1	1
WBGene00009051	avoids bacterial lawn,embryonic lethal,halothane hypersensitive,larval arrest,organism morphology variant,protein metabolism variant,reduced brood size,slow growth,transgene expression increased	N.A.	-1.1256	1	1	1
WBGene00005646	hypoosmotic shock hypersensitive,lethal	lethal,sterile	-1.1472	1	1	1
WBGene00006433	avoids bacterial lawn,chemical resistant,clear,embryonic lethal,foraging behavior variant,larval arrest,life span variant,organism morphology variant,organism oxidative stress resistant,organism oxidative stress response hypersensitive,oxygen consumption variant,reduced brood size,shortened life span,slow growth,sterile,transgene expression increased,transgene expression variant	drug resistant	-1.18514	1	1	1
WBGene00018264	cadmium hypersensitive,short defecation cycle,slow growth	N.A.	-1.22648	1	1	1
WBGene00004900	aldicarb hypersensitive,defecation variant,thrashing increased	amplitude of sinusoidal movement variant,body posture wavelength decreased,coiling frequency decreased,forward locomotion increased,frequency of body bend variant,head bend angle increased,nose movement increased,short,tail bend angle increased,tail movement variant,thin,turning frequency variant	-1.25307	1	1	1
WBGene00004778	apoptosis increased,apoptosis variant,embryonic lethal,exploded through vulva,germ cell development variant,gonad migration variant,hyperactive,larval arrest,locomotion rate serotonin resistant,male tail curling serotonin hypersensitive,maternal sterile,oocytes disorganized,pharyngeal pumping reduced,protruding vulva,reduced brood size,serotonin induced pumping variant,sick,sterile,sterile progen…	cyproheptadine resistant,extended life span,methiothepin resistant,mianserin resistant	-1.35982	1	1	1
WBGene00001935	accumulated cell corpses,anaphase bridging,apoptosis reduced,avoids bacterial lawn,body elongation defective,cell corpse degradation variant,cell membrane organization biogenesis variant,chromosome condensation variant,chromosome segregation variant,dauer lifespan extended,diplotene absent during oogenesis,embryonic arrest,embryonic lethal,germ cell compartment expansion variant,gonad small,gonad…	N.A.	-1.44004	1	1	1
WBGene00001411	feminization of XX and XO animals,hypersensitive to protein aggregation induced paralysis,no oocytes,organism development variant,sperm absent,sterile progeny	21U RNA expression variant,feminization of XX and XO animals,mRNA expression variant,mRNA levels increased,mRNA levels reduced,protein expression absent,RNA expression variant,sperm absent,spermatogenesis variant,sterile	-1.44526	1	1	1
WBGene00001931	accumulated cell corpses,anaphase bridging,apoptosis reduced,body elongation defective,cell corpse degradation variant,cell membrane organization biogenesis variant,chromosome condensation variant,chromosome segregation variant,dauer lifespan extended,diplotene absent during oogenesis,embryonic arrest,embryonic lethal,germ cell compartment expansion variant,gonad small,gonad vesiculated,larval ar…	N.A.	-1.51957	1	1	1
WBGene00019102	organism hypertonic lethality increased	N.A.	-1.61167	1	1	1
WBGene00010572	hypersensitive to protein aggregation induced paralysis	N.A.	-1.78594	1	1	1
WBGene00002114	aldicarb resistant,Bacillus thuringiensis toxin hypersensitive,pore forming toxin hypersensitive	amplitude of sinusoidal movement variant,backing increased,backward point velocity increased,body posture amplitude decreased,body posture wavelength decreased,forward point velocity increased,frequency of body bends increased,head bend angle increased,nose movement variant,path curvature variant,short,tail bend angle increased,thin,turning frequency reduced	1.4255	1	1	1
WBGene00003515	chemical hypersensitive,embryonic lethal,larval arrest,locomotion variant,organism hypersensitive ionizing radiation,organism morphology variant,pattern of transgene expression variant,receptor mediated endocytosis defective,sluggish,sterile progeny,transgene subcellular localization variant	body muscle displaced,body wall muscle myosin organization defective,lethal,muscle cell morphology variant,paralyzed arrested elongation two fold	0.98283	1	1	1
WBGene00008692	Bacillus thuringiensis toxin hypersensitive,pore forming toxin hypersensitive	N.A.	0.870772	1	1	1
WBGene00000723	Bacillus thuringiensis toxin hypersensitive,pore forming toxin hypersensitive	lethal,sterile	0.630413	1	1	1
WBGene00000373	organism oxidative stress response hypersensitive,paraquat hypersensitive,short defecation cycle	metabolic pathway variant	0.608739	1	1	1
WBGene00016061	Bacillus thuringiensis toxin hypersensitive,dauer constitutive,pore forming toxin hypersensitive,shortened life span	N.A.	0.594057	1	1	1
WBGene00000277	aldicarb resistant,avoids bacterial lawn,Bacillus thuringiensis toxin hypersensitive,embryonic lethal,larval arrest,pore forming toxin hypersensitive,reduced brood size,transgene expression reduced	N.A.	0.526415	1	1	1
WBGene00014113	Bacillus thuringiensis toxin hypersensitive,pore forming toxin hypersensitive	N.A.	0.509374	1	1	1
WBGene00015313	Bacillus thuringiensis toxin hypersensitive,larval lethal,pore forming toxin hypersensitive	N.A.	0.434353	1	1	1
WBGene00018295	Bacillus thuringiensis toxin hypersensitive,pore forming toxin hypersensitive	N.A.	0.383965	1	1	1
WBGene00004192	aldicarb resistant,Bacillus thuringiensis toxin hypersensitive,pore forming toxin hypersensitive,reduced brood size,slow growth,small	N.A.	0.37255	1	1	1
WBGene00009259	Bacillus thuringiensis toxin hypersensitive,clear,dumpy,early endosome localization variant,early endosome morphology variant,endoplasmic reticulum localization variant,endoplasmic reticulum morphology variant,golgi apparatus localization variant,golgi apparatus morphology variant,late endosome localization variant,late endosome morphology variant,lysosome-related organelle morphology variant,por…	N.A.	0.356012	1	1	1
WBGene00009218	age associated fluorescence increased,aging variant,Bacillus thuringiensis toxin hypersensitive,body wall muscle morphology variant,locomotion reduced,pore forming toxin hypersensitive,short defecation cycle,shortened life span	cuticle integrity variant,cuticle morphology variant,lipid composition variant	0.344823	1	1	1
WBGene00003151	Bacillus thuringiensis toxin hypersensitive,locomotion variant,pore forming toxin hypersensitive,slow growth	N.A.	0.334146	1	1	1
WBGene00016329	Bacillus thuringiensis toxin hypersensitive,clear,larval lethal,locomotion variant,organism osmotic stress response variant,osmotic avoidance variant,paralyzed,pore forming toxin hypersensitive,sick,slow growth,transgene expression increased,transgene expression reduced	organism osmotic stress response variant,rhythmic tolerance to osmotic stress variant	0.318903	1	1	1
WBGene00000831	axon guidance variant,dauer lifespan extended,life span variant,organism oxidative stress response hypersensitive,paraquat hypersensitive	dauer lifespan extended,egg laying variant,enzyme activity reduced,enzyme activity variant,fat associated bodies increased,fat content increased,hydrogen peroxide levels increased,increased levels of reactive oxygen species,life span variant,lipid composition variant,mRNA levels increased,organism osmostic stress resistant,peroxisome morphology variant,protein carbonylation increased,protein carb…	0.25881	1	1	1
WBGene00012500	Bacillus thuringiensis toxin hypersensitive,pore forming toxin hypersensitive	N.A.	0.244051	1	1	1
WBGene00010706	organism oxidative stress response hypersensitive,paraquat hypersensitive,short defecation cycle	N.A.	0.224992	1	1	1
WBGene00018492	Bacillus thuringiensis toxin hypersensitive,larval lethal,paralyzed,pore forming toxin hypersensitive,slow growth	N.A.	0.224453	1	1	1
WBGene00017487	maternal sterile,organism oxidative stress response hypersensitive,paraquat hypersensitive,shortened life span	N.A.	0.209964	1	1	1
WBGene00017241	apoptosis fails to occur,avoids bacterial lawn,body wall muscle morphology variant,body wall muscle sarcomere morphology variant,cell cycle progression variant,chemical hypersensitive,engulfment variant,foraging behavior variant,germ cell ionizing radiation response variant,larval arrest,late larval arrest,lethal,lipid composition variant,locomotion variant,mRNA levels reduced,organism hypersensi…	organism temperature response variant,sluggish,tail morphology variant	0.197696	1	1	1
WBGene00010705	organism oxidative stress response hypersensitive,paraquat hypersensitive	N.A.	0.195127	1	1	1
WBGene00006923	avoids bacterial lawn,cadmium hypersensitive,cadmium resistant,embryonic lethal,exploded through vulva,extended life span,larval arrest,larval lethal,pathogen resistance increased,pathogen susceptibility increased,protein phosphorylation increased,reduced brood size,shortened life span,sick,slow growth,sluggish,small,sterile,transgene expression increased,transgene expression reduced,transgene su…	antimicrobial gene expression variant,larval lethal,small	0.173914	1	1	1
WBGene00017984	chemical hypersensitive,embryonic lethal,growth rate variant,larval arrest,organism hypersensitive ionizing radiation,reduced brood size	N.A.	0.168744	1	1	1
WBGene00005202	Bacillus thuringiensis toxin hypersensitive,pore forming toxin hypersensitive	N.A.	0.126652	1	1	1
WBGene00009195	Bacillus thuringiensis toxin hypersensitive,pore forming toxin hypersensitive	N.A.	0.123644	1	1	1
WBGene00010427	Bacillus thuringiensis toxin hypersensitive,egg laying variant,fat content reduced,lysosome-related organelle morphology variant,pore forming toxin hypersensitive,RAB-11 recycling endosome localization variant,RAB-11 recycling endosome morphology variant,slow growth,transgene subcellular localization variant	N.A.	0.119	1	1	1
WBGene00017536	organism oxidative stress response hypersensitive,paraquat hypersensitive	N.A.	0.115982	1	1	1
WBGene00011689	Bacillus thuringiensis toxin hypersensitive,pore forming toxin hypersensitive,transgene expression reduced	N.A.	0.0447016	1	1	1
WBGene00006575	Bacillus thuringiensis toxin hypersensitive,cadmium response variant,cell fate transformation,embryonic lethal,growth rate variant,larval arrest,larval lethal,lethal,level of transgene expression variant,loss of asymmetry AWC,multiple anchor cells,organism development variant,organism pathogen response variant,pathogen induced death increased,pathogen susceptibility increased,pattern of transgene…	anoxia resistant,axon guidance variant,cell stress response variant,drug induced gene expression variant,egg laying response to food variant,gene expression level reduced,life span variant,loss of asymmetry AWC,loss of left right asymmetry,pathogen induced gene expression variant,pathogen susceptibility increased,pattern of transgene expression variant,protein phosphorylation reduced	0.0298308	1	1	1
WBGene00017519	Bacillus thuringiensis toxin hypersensitive,pore forming toxin hypersensitive	N.A.	-0.0210641	1	1	1
WBGene00003406	accumulated germline cell corpses,antibody staining reduced,antibody subcellular localization variant,apoptosis increased,cell gamma ray hypersensitive,cell membrane organization biogenesis variant,chemical hypersensitive,chromosome instability,diplotene progression during oogenesis variant,DNA repair variant,ectopic expression transgene,embryonic lethal,fewer germ cells,gamma ray induced apoptos…	apoptosis increased,DNA repair variant,early larval lethal,genotoxic induced apoptosis variant,histone methylation variant,lethal,meiosis variant,meiotic chromosome organization variant,meiotic progression prophase variant,reduced brood size,sterile	-0.0283839	1	1	1
WBGene00022046	blistered,chemical hypersensitive,cytoplasmic processing body variant,gamma ray induced apoptosis decreased,mRNA surveillance defective,nonsense mRNA accumulation,organism hypersensitive ionizing radiation,patchy coloration,pattern of transgene expression variant,radiation induced germ cell apoptosis resistant,receptor mediated endocytosis defective,reduced brood size,slow growth,sterile,sterile …	N.A.	-0.0577332	1	1	1
WBGene00000366	accumulated germline cell corpses,age associated fluorescence increased,amphid phasmid morphology variant,apoptosis increased,avoids bacterial lawn,cell corpse number decreased,cell differentiation variant,cell fate transformation,cell membrane organization biogenesis variant,cell proliferation increased,distal tip cell migration variant,ectopic cell,embryonic cell patterning variant,embryonic le…	bag of worms,embryonic lethal,larval lethal,protruding vulva,sick,slow growth,sterile,vulvaless	-0.0705241	1	1	1
WBGene00011014	Bacillus thuringiensis toxin hypersensitive,pore forming toxin hypersensitive	N.A.	-0.0752131	1	1	1
WBGene00000203	antibody staining reduced,antibody subcellular localization variant,Bacillus thuringiensis toxin hypersensitive,egg laying variant,embryonic lethal,engulfment variant,epithelial morphology variant,high incidence male progeny,larval arrest,lethal,motor neuron morphology variant,multivulva,pore forming toxin hypersensitive,reduced brood size,slow growth,sterile,synapse density variant,transgene sub…	N.A.	-0.0763461	1	1	1
WBGene00018350	avoids bacterial lawn,Bacillus thuringiensis toxin hypersensitive,clear,early endosome localization variant,early endosome morphology variant,early larval lethal,endoplasmic reticulum localization variant,endoplasmic reticulum morphology variant,golgi apparatus localization variant,golgi apparatus morphology variant,late endosome localization variant,late endosome morphology variant,lysosome-rela…	N.A.	-0.109554	1	1	1
WBGene00005818	Bacillus thuringiensis toxin hypersensitive,pore forming toxin hypersensitive	N.A.	-0.118601	1	1	1
WBGene00002169	ectopic expression transgene,embryonic lethal,exploded through vulva,growth rate variant,high temperature induced L1 arrest,larval arrest,larval lethal,lethal,level of transgene expression variant,multivulva,organism hypersensitive ionizing radiation,organism UV hypersensitive,protruding vulva,reduced brood size,RNAi resistant,shortened life span,sick,slow growth,somatic transgene silencing varia…	N.A.	-0.119437	1	1	1
WBGene00010707	organism oxidative stress response hypersensitive,paraquat hypersensitive,short defecation cycle	N.A.	-0.163563	1	1	1
WBGene00005790	Bacillus thuringiensis toxin hypersensitive,pore forming toxin hypersensitive	N.A.	-0.166514	1	1	1
WBGene00015075	chemical hypersensitive,early larval arrest,larval arrest,organism hypersensitive ionizing radiation,pattern of transgene expression variant,protruding vulva,receptor mediated endocytosis defective,slow growth,sterile progeny	N.A.	-0.174681	1	1	1
WBGene00005216	Bacillus thuringiensis toxin hypersensitive,pore forming toxin hypersensitive	N.A.	-0.200326	1	1	1
WBGene00019725	Bacillus thuringiensis toxin hypersensitive,dauer lifespan extended,pore forming toxin hypersensitive	N.A.	-0.216865	1	1	1
WBGene00003745	locomotion variant,organism oxidative stress response hypersensitive,paraquat hypersensitive,shortened life span	fat content increased,locomotion variant	-0.232983	1	1	1
WBGene00010034	Bacillus thuringiensis toxin hypersensitive,lysosome-related organelle morphology variant,pore forming toxin hypersensitive,RAB-11 recycling endosome localization variant,RAB-11 recycling endosome morphology variant,slow growth,small,transgene expression reduced,transgene subcellular localization variant	N.A.	-0.256366	1	1	1
WBGene00006739	aldicarb resistant,chemical hypersensitive,dumpy,egg laying variant,embryonic lethal,organism hypersensitive ionizing radiation,patchy coloration,protein sumoylation variant,slow growth	embryonic lethal,extended life span,fat content reduced,lethal,locomotion reduced,mitochondrial membrane potential reduced,organism homeostasis metabolism variant,oxygen consumption decreased,pharyngeal pumping reduced,protruding vulva,sterile	-0.290101	1	1	1
WBGene00016418	Bacillus thuringiensis toxin hypersensitive,maternal sterile,pore forming toxin hypersensitive	N.A.	-0.306055	1	1	1
WBGene00020855	Bacillus thuringiensis toxin hypersensitive,pore forming toxin hypersensitive	N.A.	-0.331844	1	1	1
WBGene00015148	Bacillus thuringiensis toxin hypersensitive,body wall muscle myosin organization defective,pore forming toxin hypersensitive	N.A.	-0.351876	1	1	1
WBGene00019813	Bacillus thuringiensis toxin hypersensitive,pore forming toxin hypersensitive	N.A.	-0.372006	1	1	1
WBGene00007848	Bacillus thuringiensis toxin hypersensitive,cell secretion variant,clear,embryonic lethal,foraging behavior variant,larval arrest,larval lethal,locomotion variant,pattern of transgene expression variant,pore forming toxin hypersensitive,receptor mediated endocytosis defective,slow growth	N.A.	-0.388174	1	1	1
WBGene00004320	accumulated germline cell corpses,adult lethal,antibody staining increased,apoptosis fails to occur,apoptosis increased,apoptosis reduced,breaks in alae,cell membrane organization biogenesis variant,chemical hypersensitive,chromosome condensation variant,dauer lifespan extended,diplotene absent during oogenesis,diplotene progression during oogenesis variant,diplotene region organization variant,e…	N.A.	-0.39776	1	1	1
WBGene00009196	Bacillus thuringiensis toxin hypersensitive,pore forming toxin hypersensitive	N.A.	-0.412721	1	1	1
WBGene00020585	drug hypersensitive,embryonic lethal,gene expression level reduced,gut granule biogenesis reduced,intestinal development variant,larval lethal,lethal,mRNA levels reduced,muscle excess,muscle missing,organism oxidative stress response hypersensitive,pathogen susceptibility increased,proteasome core activity variant,reduced brood size,shortened life span,sick,small,sterile,transgene expression incr…	N.A.	-0.429032	1	1	1
WBGene00020784	accumulated cell corpses,Bacillus thuringiensis toxin hypersensitive,development variant,larval arrest,larval lethal,lethal,morphology variant,pore forming toxin hypersensitive,protruding vulva,sick,small,sterile	N.A.	-0.456766	1	1	1
WBGene00001479	embryonic lethal,organism oxidative stress response hypersensitive,paraquat hypersensitive	N.A.	-0.474018	1	1	1
WBGene00019976	Bacillus thuringiensis toxin hypersensitive,pore forming toxin hypersensitive	N.A.	-0.475232	1	1	1
WBGene00002201	aldicarb resistant,Bacillus thuringiensis toxin hypersensitive,cell membrane organization biogenesis variant,diakinesis progression during oogenesis variant,dumpy,embryonic lethal,germ cell compartment anucleate,germ cell compartment expansion variant,germ cell compartment size variant,gonad vesiculated,larval lethal,locomotion variant,maternal sterile,oocyte morphology variant,oocyte septum form…	N.A.	-0.525386	1	1	1
WBGene00010094	chemical hypersensitive,embryonic lethal,larval arrest,organism hypersensitive ionizing radiation,pattern of transgene expression variant,receptor mediated endocytosis defective,slow growth,sterile progeny	N.A.	-0.549121	1	1	1
WBGene00015567	apoptosis reduced,Bacillus thuringiensis toxin hypersensitive,cell membrane organization biogenesis variant,germ cell compartment morphology variant,maternal sterile,oocyte number decreased,oogenesis variant,pore forming toxin hypersensitive,rachis morphology variant	N.A.	-0.553075	1	1	1
WBGene00020528	adult lethal,Bacillus thuringiensis toxin hypersensitive,cell secretion variant,dauer lifespan extended,developmental delay postembryonic,larval arrest,larval lethal,locomotion variant,lysosome-related organelle morphology variant,pore forming toxin hypersensitive,RAB-11 recycling endosome morphology variant,slow growth,transgene subcellular localization variant	aqueous adaptation defective	-0.5555	1	1	1
WBGene00001345	anchor cell invasion variant,Bacillus thuringiensis toxin hypersensitive,cell development variant,exploded through vulva,germ cell compartment morphology variant,germ cell compartment size variant,germ cell development variant,germline nuclear positioning variant,gonad arm morphology variant,gonad development variant,gonad migration variant,gonad morphology variant,lethal,maternal sterile,no oocy…	anchor cell invasion variant,connection of gonad variant,everted vulva,lethal,oocyte morphology variant,sterile,uterus morphology variant,vulva morphology variant,vulval invagination variant L4	-0.58021	1	1	1
WBGene00007029	Bacillus thuringiensis toxin hypersensitive,ectopic expression transgene,embryonic lethal,exploded through vulva,extra distal tip cells,L1 lethal,larval lethal,lethal,multivulva,no pharynx,organism morphology variant,pattern of transgene expression variant,pharynx unattached,pore forming toxin hypersensitive,protein subcellular localization variant,receptor mediated endocytosis defective,reduced …	sterile	-0.597785	1	1	1
WBGene00001615	aldicarb resistant,Bacillus thuringiensis toxin hypersensitive,pore forming toxin hypersensitive	lethal,sterile	-0.609013	1	1	1
WBGene00004786	apoptosis fails to occur,cell cycle progression variant,chemical hypersensitive,dumpy,embryonic lethal,exploded through vulva,germ cell ionizing radiation response variant,larval arrest,larval lethal,lethal,organism hypersensitive ionizing radiation,organism morphology variant,protruding vulva,reduced brood size,sick,sterile,transgene expression reduced	antibody staining reduced,dumpy,ectopic expression transgene,egg laying defective,egg laying variant,embryonic arrest,embryonic lethal,gene expression level high,masculinized,mRNA levels increased,protein expression absent,protein expression increased,protein expression reduced,protein subcellular localization variant,transformer,transgene expression increased,X0 lethal,XX lethal	-0.625608	1	1	1
WBGene00009650	age associated fluorescence increased,apoptosis fails to occur,cell cycle progression variant,chemical hypersensitive,exploded through vulva,germ cell ionizing radiation response variant,locomotion variant,organism hypersensitive ionizing radiation,pattern of transgene expression variant,protruding vulva,receptor mediated endocytosis defective,reduced brood size,shortened life span,slow growth,sp…	N.A.	-0.627048	1	1	1
WBGene00000409	Bacillus thuringiensis toxin hypersensitive,dumpy,embryonic lethal,extra cell division postembryonic,larval lethal,maternal sterile,multivulva,organism morphology variant,pore forming toxin hypersensitive,sister cell division timing asynchrony reduced,slow growth,sterile,VPC cell division variant	dumpy,multivulva,pattern of transgene expression variant,phasmid socket absent,reduced brood size,short,transgene expression increased	-0.65444	1	1	1
WBGene00003587	accumulated germline cell corpses,apoptosis increased,bag of worms,breaks in alae,cell membrane organization biogenesis variant,chemical hypersensitive,chromosome condensation variant,complex phenotype early emb,diakinesis region organization variant,diplotene region organization variant,embryonic lethal,everted vulva,exploded through vulva,germ cell compartment expansion absent,germ cell compart…	N.A.	-0.683644	1	1	1
WBGene00020517	adult lethal,Bacillus thuringiensis toxin hypersensitive,cell secretion variant,developmental delay postembryonic,larval arrest,larval lethal,locomotion variant,lysosome-related organelle morphology variant,pore forming toxin hypersensitive,RAB-11 recycling endosome morphology variant,slow growth,transgene subcellular localization variant	aqueous adaptation defective	-0.697371	1	1	1
WBGene00011193	Bacillus thuringiensis toxin hypersensitive,pore forming toxin hypersensitive,RAB-11 recycling endosome localization variant,RAB-11 recycling endosome morphology variant,transgene subcellular localization variant	N.A.	-0.69767	1	1	1
WBGene00015057	organism oxidative stress response hypersensitive,paraquat hypersensitive,shortened life span	gastrulation variant,lethal,sterile	-0.735934	1	1	1
WBGene00016548	Bacillus thuringiensis toxin hypersensitive,pore forming toxin hypersensitive	N.A.	-0.736175	1	1	1
WBGene00004195	Bacillus thuringiensis toxin hypersensitive,L1 arrest,long,pore forming toxin hypersensitive,sick,slow growth	larval arrest	-0.756129	1	1	1
WBGene00013197	Bacillus thuringiensis toxin hypersensitive,pore forming toxin hypersensitive	N.A.	-0.826474	1	1	1
WBGene00012550	Bacillus thuringiensis toxin hypersensitive,cell membrane organization biogenesis variant,chromosome condensation variant,diakinesis progression during oogenesis variant,diplotene region organization variant,embryonic lethal,germ cell compartment anucleate,germ cell compartment expansion variant,integrity of membranous organelles defective early emb,larval arrest,larval lethal,locomotion variant,…	N.A.	-0.852763	1	1	1
WBGene00019121	age associated fluorescence increased,Bacillus thuringiensis toxin hypersensitive,cell cell contacts variant four emb,cell cycle slow early emb,cytoplasmic processing body variant,embryo delayed at pronuclear contact early emb,embryonic lethal,exaggerated asynchrony early emb,excessive blebbing early emb,exploded through vulva,large cytoplasmic granules early emb,larval arrest,locomotion variant,…	N.A.	-0.864832	1	1	1
WBGene00019767	chemical hypersensitive,DNA repair variant,egg laying variant,embryonic lethal,exploded through vulva,germ cell mitosis variant,high incidence male progeny,locomotion variant,meiosis variant,organism hypersensitive ionizing radiation,protruding vulva,reduced brood size,sick,slow growth,spontaneous mutation rate increased,sterile,sterile F1,sterile progeny	N.A.	-0.87593	1	1	1
WBGene00000845	coelomocyte uptake defective,organism oxidative stress response hypersensitive,paraquat hypersensitive,shortened life span	coelomocyte uptake defective	-0.895948	1	1	1
WBGene00019120	age associated fluorescence increased,Bacillus thuringiensis toxin hypersensitive,cell cell contacts variant four emb,cell cycle slow early emb,cytoplasmic processing body variant,embryo delayed at pronuclear contact early emb,embryonic lethal,exaggerated asynchrony early emb,excessive blebbing early emb,exploded through vulva,large cytoplasmic granules early emb,larval arrest,locomotion variant,…	N.A.	-0.896792	1	1	1
WBGene00004807	accumulated germline cell corpses,antibody staining increased,apoptosis increased,breaks in alae,cell proliferation increased,centrosome biogenesis variant,chemical hypersensitive,embryonic lethal,excessive blebbing early emb,exploded through vulva,gonad migration variant,hypersensitive to protein aggregation induced paralysis,larval arrest,larval lethal,late embryonic arrest,lethal,long,maternal…	cell proliferation increased,embryonic lethal,high incidence male progeny,larval lethal,lethal,locomotion variant,sterile	-0.969153	1	1	1
WBGene00003717	Bacillus thuringiensis toxin hypersensitive,pore forming toxin hypersensitive	N.A.	-0.970288	1	1	1
WBGene00004793	Bacillus thuringiensis toxin hypersensitive,pore forming toxin hypersensitive	electrophysiology variant,evoked postsynaptic current variant,habituation variant,nose touch defective,touch resistant tail	-0.97701	1	1	1
WBGene00000205	actin cytoskeleton filament morphology variant,Bacillus thuringiensis toxin hypersensitive,embryonic development variant,embryonic lethal,engulfment variant,epithelial morphology variant,larval arrest,lethal,linker cell migration variant,locomotion variant,pore forming toxin hypersensitive,reduced brood size,sick,sterile,sterile progeny,ventral closure defective,ventral enclosure variant	N.A.	-0.990455	1	1	1
WBGene00020267	Bacillus thuringiensis toxin hypersensitive,cell secretion variant,embryonic lethal,larval arrest,lysosome-related organelle morphology variant,pattern of transgene expression variant,pore forming toxin hypersensitive,RAB-11 recycling endosome localization variant,RAB-11 recycling endosome morphology variant,receptor mediated endocytosis defective,slow growth,transgene subcellular localization va…	N.A.	-1.05147	1	1	1
WBGene00009219	Bacillus thuringiensis toxin hypersensitive,pore forming toxin hypersensitive,sick,small,sterile progeny	N.A.	-1.07249	1	1	1
WBGene00018646	cadmium hypersensitive,organism hypersensitive X ray irradiation,slow growth	N.A.	-1.09801	1	1	1
WBGene00004322	germ cell hypersensitive ionizing radiation,organism hypersensitive ionizing radiation,shortened life span,spontaneous mutation rate increased	N.A.	-1.33354	1	1	1
WBGene00006410	Bacillus thuringiensis toxin hypersensitive,pore forming toxin hypersensitive	axon development variant,axon guidance variant,cell development variant,gene expression level reduced,gonad morphology variant,HSN migration variant,larval lethal,male mating efficiency reduced,protein expression reduced,reduced brood size	-1.36366	1	1	1
WBGene00002235	Bacillus thuringiensis toxin hypersensitive,pore forming toxin hypersensitive	defecation cycle variable length,long defecation cycle	-1.4241	1	1	1
WBGene00016497	age associated fluorescence increased,aldicarb resistant,Bacillus thuringiensis toxin hypersensitive,cell secretion variant,embryonic lethal,endocytic transport defect,larval arrest,larval lethal,locomotion variant,lysosome-related organelle morphology variant,molt defect,pattern of transgene expression variant,pore forming toxin hypersensitive,protein aggregation variant,RAB-11 recycling endosom…	N.A.	-1.48764	1	1	1
WBGene00006587	chemical hypersensitive,locomotion variant,nicotine hypersensitive,organism hypersensitive ionizing radiation,RAB-11 recycling endosome localization variant,RAB-11 recycling endosome morphology variant,sick,slow growth,sluggish,spontaneous spicule protraction,transgene subcellular localization variant	N.A.	1.6444	1	1	1
WBGene00004742	life span variant,organism heat hypersensitive,organism starvation hypersensitive,organism UV hypersensitive,shortened life span	N.A.	1.40777	1	1	1
WBGene00003495	body wall muscle sarcomere morphology variant,cell membrane organization biogenesis variant,chemical hypersensitive,chromosome condensation variant,diplotene region organization variant,germ cell compartment anucleate,germ cell compartment expansion variant,gonad morphology variant,locomotion variant,maternal sterile,mitochondria morphology variant,nicotine hypersensitive,nuclear appearance varia…	body muscle displaced,larval arrest,lethal,oviduct muscle defective,sterile	0.956685	1	1	1
WBGene00018488	accumulated germline cell corpses,apoptosis variant,avoids bacterial lawn,Bacillus thuringiensis toxin hypersensitive,cell membrane organization biogenesis variant,chromosome condensation variant,early larval arrest,embryonic arrest,embryonic lethal,fat associated body size decreased,fat content increased,fat content reduced,germ cell compartment expansion variant,germ cell compartment morphology…	lethal,sterile	0.89184	1	1	1
WBGene00001786	cadmium hypersensitive,chemical hypersensitive,dauer lifespan extended,organism electrophilic stress hypersensitive,slow growth	N.A.	0.587258	1	1	1
WBGene00019100	Bacillus thuringiensis toxin hypersensitive,cadmium hypersensitive,locomotion variant,pore forming toxin hypersensitive,slow growth	N.A.	0.532	1	1	1
WBGene00000097	arsenite hypersensitive,chemical hypersensitive,hypersensitive to protein aggregation induced paralysis,organism toxic chemical response variant,paralyzed,peptide uptake by intestinal cell decreased,protein aggregation variant,protein ubiquitination variant,shortened life span,transgene expression increased	N.A.	0.173351	1	1	1
WBGene00000376	age associated fluorescence increased,Bacillus thuringiensis toxin hypersensitive,cytoplasmic processing body variant,embryonic lethal,locomotion variant,nicotine hypersensitive,pore forming toxin hypersensitive,roller,shortened life span,sick,small,sterile,transgene expression increased,transgene subcellular localization variant	sterile	-0.211198	1	1	1
WBGene00016204	chromosome segregation variant,egg laying variant,embryonic lethal,exploded through vulva,locomotion variant,organism heat hypersensitive,organism oxidative stress response hypersensitive,paraquat hypersensitive,protruding vulva,reduced brood size,slow growth,transgene expression increased	N.A.	-0.607359	1	1	1
WBGene00002188	Bacillus thuringiensis toxin hypersensitive,cadmium hypersensitive,cadmium resistant,extended life span,pore forming toxin hypersensitive,sterile F1,transgene subcellular localization variant	N.A.	-0.63632	1	1	1
WBGene00022861	avoids bacterial lawn,Bacillus thuringiensis toxin hypersensitive,clear,foraging behavior variant,larval arrest,larval lethal,late larval arrest,lethal,mitochondria morphology variant,mRNA levels reduced,multivulva,paraquat hypersensitive,pathogen induced gene expression variant,pore forming toxin hypersensitive,shortened life span,slow growth,sterile,thermotolerance reduced,transgene expression …	embryonic arrest,lethal,mitochondrial content decreased,sterile,transgene expression reduced	-0.703717	1	1	1
WBGene00009920	aldicarb hypersensitive,chemical hypersensitive,levamisole hypersensitive,P granule localization defective,small	body bend variant,body lengthening response to muscimol variant,egg laying defective,egg laying response to muscimol variant,fewer eggs laid,muscimol response variant,short	-0.739777	1	1	1
WBGene00000776	early embryonic lethal,early larval lethal,embryonic lethal,fewer eggs laid,hypoosmotic shock hypersensitive,hypoxia hypersensitive,larval lethal,lethal,locomotion variant,necrotic cell death variant,organism heat hypersensitive,paraquat hypersensitive,slow growth	accumulated germline cell corpses,lysosome morphology variant	0.101883	1	1	1
WBGene00006606	body wall muscle sarcomere morphology variant,cell death variant,hypoosmotic shock hypersensitive,hypoxia hypersensitive,lethal,lysosome homeostasis deficient,mitochondria morphology variant,necrotic cell death variant,organism heat hypersensitive,paraquat hypersensitive	Bacillus thuringiensis toxin resistant,brood size variant,exploded through vulva,gonad morphology variant,hermaphrodite morphology variant,lethal,masculinization of germline,sterile,tail morphology variant,transformer	-0.748153	1	1	1
WBGene00003473	cadmium hypersensitive,dauer lifespan extended,growth variant,life span variant,reduced brood size,slow growth	cadmium hypersensitive,embryonic lethal,metal accumulation increased,organism environmental stimulus response variant,reduced brood size,unfertilized oocytes laid	2.75487	1	1	1
WBGene00002026	cadmium hypersensitive,life span variant,organism osmotic stress response variant,protein aggregation variant,slow growth,transgene subcellular localization variant	organism hypersensitive desiccation	1.81934	1	1	1
WBGene00001395	anoxia hypersensitive,body wall muscle myosin organization defective,dumpy,extended life span,locomotion variant,short,slow growth	lipid composition variant,organism hypersensitive desiccation,reduced brood size,slow growth,sluggish,sperm recruitment variant,spermatozoa retro location defective	1.70279	1	1	1
WBGene00003474	cadmium hypersensitive,growth variant,life span variant,peptide uptake by intestinal cell decreased,reduced brood size,slow growth	cadmium hypersensitive,general pace of development variant,growth inhibition response to chemical,metal accumulation increased,metal response variant,mRNA levels reduced,physiology variant,reduced brood size,silver nanoparticle hypersensitive,unfertilized oocytes laid	1.30311	1	1	1
WBGene00001397	anoxia hypersensitive,reproductive system development variant,short,slow growth,small	cold hypersensitive,dumpy,lipid composition variant,organism hypersensitive desiccation,slow growth	1.26029	1	1	1
WBGene00002007	avoids bacterial lawn,dumpy,embryonic lethal,endoplasmic reticulum morphology variant,fat content increased,germ cell development variant,germ cell morphology variant,gonad development variant,larval arrest,locomotion variant,male gonad development variant,male somatic gonad development variant,mid larval arrest,mRNA levels reduced,nicotine hypersensitive,pattern of transgene expression variant,p…	hypoxia hypersensitive,transgene expression increased,transgene expression reduced	1.10837	1	1	1
WBGene00001398	anoxia hypersensitive,avoids bacterial lawn,clear,cytoplasmic processing body variant,egg laying variant,embryonic lethal,fat associated body size decreased,fat content reduced,fertility reduced,fewer eggs laid,growth rate variant,larval arrest,life span variant,lipid composition variant,locomotion reduced,locomotion variant,lysosome-related organelle morphology variant,maternal sterile,mRNA leve…	cold hypersensitive,organism hypersensitive desiccation	1.03109	1	1	1
WBGene00019154	age associated fluorescence increased,dumpy,engulfment variant,fat content reduced,larval lethal,locomotion variant,lysosome-related organelle morphology variant,molt defect,organism hypertonic lethality increased,paralyzed,protein aggregation variant,RAB-11 recycling endosome morphology variant,shortened life span,small,transgene expression increased,transgene subcellular localization variant	bleach hypersensitive,blistered,body constriction,cuticle carbohydrate surface variant,cuticle fragile,cuticle integrity variant,cuticle physiology variant,drug hypersensitive,embryonic lethal,ivermectin response variant,larval lethal,lethal,levamisole hypersensitive,organism hypersensitive desiccation,organism starvation hypersensitive,pathogen susceptibility increased,skiddy,sterile,tail swelli…	0.922115	1	1	1
WBGene00000301	activity level variant,aldicarb hypersensitive,locomotion variant,organism development variant,sick,transgene expression increased	fat content reduced,fertility reduced,growth variant,late endosome morphology variant,levamisole hypersensitive,mechanosensation variant	0.809232	1	1	1
WBGene00003778	organism oxidative stress response hypersensitive	gene expression variant,mitochondrial metabolism variant,paraquat hypersensitive,protein expression absent	0.808045	1	1	1
WBGene00007072	cadmium hypersensitive,life span variant,slow growth	organism hypersensitive desiccation	0.451182	1	1	1
WBGene00000412	cadmium hypersensitive,dauer lifespan extended,organism osmotic stress response variant,pseudocoelom morphology variant,slow growth	bag of worms,cadmium hypersensitive,cadmium response variant,organism heat hypersensitive,unfertilized oocytes laid	0.300637	1	1	1
WBGene00006405	aldicarb hypersensitive	aldicarb hypersensitive,protein subcellular localization variant	0.262737	1	1	1
WBGene00001399	anoxia hypersensitive,avoids bacterial lawn,clear,cytoplasmic processing body variant,egg laying variant,embryonic lethal,fat associated body size decreased,fat content reduced,fertility reduced,growth rate variant,larval arrest,life span variant,lipid composition variant,lipid depleted,locomotion reduced,locomotion variant,lysosome-related organelle morphology variant,maternal sterile,mRNA level…	cold hypersensitive,organism hypersensitive desiccation	0.25356	1	1	1
WBGene00001396	anoxia hypersensitive,extended life span,short	lipid composition variant,organism hypersensitive desiccation	0.250272	1	1	1
WBGene00007352	avoids bacterial lawn,blistered,chromosome condensation variant,cytoplasmic processing body variant,ectopic cleavage furrows early emb,embryonic lethal,gonad development variant,gut granules enlarged,larval lethal,lethal,locomotion variant,meiosis variant,meiotic spindle defective early emb,multiple cytoplasmic cavities early emb,multiple nuclei early emb,nicotine hypersensitive,protein aggregati…	tunicamycin hypersensitive,unfolded protein response variant	0.085156	1	1	1
WBGene00000102	accumulated germline cell corpses,dauer arrest variant,dauer constitutive,dauer formation variant,extended life span,gene expression level high,germ cell hypersensitive ionizing radiation,life span variant,organism development variant,paraquat resistant,pathogen resistance increased,protein interaction variant,protein phosphorylation increased,protein phosphorylation reduced,protein subcellular l…	carbon dioxide avoidance variant,conflicting sensory integration variant,dauer arrest variant,developmental delay,extended life span,fat content increased,gene expression level high,germ cell hypersensitive ionizing radiation,germ cell resistant ionizing radiation,hypersensitivity to mutagen,mechanosensation variant,mitochondrial content decreased,mRNA levels increased,negative chemotaxis variant…	-0.03355	1	1	1
WBGene00001520	avoids bacterial lawn,halothane hypersensitive,larval arrest,late larval arrest,maternal sterile,mitochondria morphology variant,pattern of transgene expression variant,pharyngeal pumping reduced,receptor mediated endocytosis defective,sterile	diethyl ether hypersensitive,drug induced life span variant,enflurane hypersensitive,ethanol hypersensitive,halothane hypersensitive,isoflurane hypersensitive,locomotion variant,metabolic pathway variant,mitochondrial DNA copy number variant,mitochondrial respiratory chain variant,mitochondrial respiratory complex II variant,mRNA levels increased,mRNA levels reduced,protein complex organization v…	-0.233423	1	1	1
WBGene00001851	age associated fluorescence increased,dauer lifespan shortened,drug induced gene expression variant,extended life span,gene expression level reduced,hypoxia hypersensitive,increased levels of reactive oxygen species,lipid composition variant,mRNA levels increased,mRNA levels reduced,shortened life span,transgene expression increased	anoxia response attenuated,apoptosis increased,axon regeneration defective,cadmium hypersensitive,drug induced gene expression variant,environmental stimuli induced gene expression variant,extended life span,hydrogen sulfide hypersensitive,hypersensitive to iron deficiency,hypoxia hypersensitive,level of protein expression variant,metal homeostasis variant,mRNA levels increased,mRNA levels reduce…	-0.264068	1	1	1
WBGene00009178	developmental delay,tunicamycin hypersensitive	developmental delay,embryonic lethal,organism hypersensitive desiccation	-0.285606	1	1	1
WBGene00002081	accumulated somatic cell corpses,anchor cell invasion variant,apoptosis fails to occur,basement membrane gap expansion variant,body wall muscle sarcomere morphology variant,cell cycle progression variant,distal tip cell migration variant,engulfment failure by killer cell,exploded through vulva,germ cell ionizing radiation response variant,larval lethal,locomotion variant,maternal sterile,mitochon…	aldicarb hypersensitive,anchor cell invasion variant,axon midline crossing variant,axon vesicle variant,basement membrane gap expansion variant,cell polarity variant,commissure handedness defective,drug response variant,larval arrest,protein expression reduced,somatic gonad morphology variant,thrashing reduced	-0.295375	1	1	1
WBGene00004912	chemical hypersensitive	aldicarb response variant,amplitude of sinusoidal movement variant,backing decreased,backward point velocity decreased,body posture wavelength decreased,coiling frequency increased,drug hypersensitive,forward locomotion decreased,forward point velocity decreased,frequency of body bend variant,head bend angle increased,nose movement increased,path curvature variant,pattern of transgene expression …	-0.382747	1	1	1
WBGene00006963	apoptosis increased,embryonic lethal,organism UV hypersensitive,oxidative stress response variant,population fitness variant,transgene expression increased	dauer constitutive,developmental growth variant,DNA damage response variant,DNA repair variant,embryonic lethal,hypersensitivity to mutagen,lethal,long,methyl methanesulfonate hypersensitive,organism pigmentation variant,organism UV hypersensitive,protein degradation variant,reduced brood size,spontaneous mutation rate increased,vulva morphology variant	-0.38814	1	1	1
WBGene00020142	age associated fluorescence increased,chemical response variant,dauer constitutive,dauer death increased,dauer gonad arrest variant,extended life span,germline proliferation variant,life span variant,paraquat hypersensitive,shortened life span	dauer lifespan shortened,dauer recovery variant,dense core vesicle exocytosis variant,drug induced gene expression variant,drug induced life span variant,drug induced locomotion variant,drug response variant,enzyme activity increased,fat content reduced,frequency body bend reduced,hypoxia hypersensitive,lipid depleted,mitochondrial content increased,mRNA expression variant,organism osmostic stres…	-0.508487	1	1	1
WBGene00006527	fat content reduced,locomotion variant,nicotine hypersensitive,slow growth,small	alkaline pH chemotaxis variant,antibody staining increased,body size variant,brood size variant,carbon dioxide avoidance variant,egg laying levamisole resistant,egg laying serotonin hypersensitive,egg laying serotonin resistant,male response to hermaphrodite variant,odorant positive chemotaxis defective,quiescence variant,starvation suppressed pumping defective,swimming induced paralysis,transgen…	-0.526649	1	1	1
WBGene00000939	acquired thermotolerance variant,alae absent,alae morphology variant,alae variant,apoptosis variant,breaks in alae,development variant,developmental timing variant,DNA metabolism variant,egg laying defective,egg laying variant,excess intestinal cells,excess seam cells,exploded through vulva,gene expression variant,germline transgene silencing variant,high incidence male progeny,larval lethal,leth…	acquired thermotolerance variant,dendritic termini number reduced,endomitotic oocytes,excess seam cells,germ cell development variant,high incidence male progeny,male sperm fertilization defect,miRNA expression variant,mRNA levels increased,organism oxidative stress response variant,reduced brood size,retarded seam cell fusion,RNAi enhanced,shortened life span,siRNA expression variant,small RNA s…	-0.597695	1	1	1
WBGene00011622	cadmium hypersensitive,life span variant,peptide uptake by intestinal cell decreased,slow growth	cadmium hypersensitive,general pace of development variant,growth inhibition response to chemical,metal accumulation increased,metal response variant,mRNA levels reduced,physiology variant,reduced brood size,silver nanoparticle hypersensitive,unfertilized oocytes laid	-0.604192	1	1	1
WBGene00022675	aldicarb hypersensitive	acetylcholinesterase inhibitor hypersensitive,solitary feeding increased	-0.8044	1	1	1
WBGene00004457	apoptosis reduced,germ cell hypersensitive ionizing radiation,protein aggregation variant,transgene expression increased,transgene subcellular localization variant	aldicarb hypersensitive,axon branching variant,axon outgrowth variant,axon termination defective,axon trajectory variant,dumpy,egg laying defective,habituation variant,harsh body touch resistant,lawn leaving behavior variant,levamisole hypersensitive,level of transgene expression variant,motor neuron morphology variant,mRNA expression variant,neuron development variant,pattern of transgene expres…	-0.876771	1	1	1
WBGene00001518	aldicarb hypersensitive,dauer lifespan extended	acetylcholinesterase inhibitor hypersensitive,activity level variant,aldicarb hypersensitive,amplitude of sinusoidal movement decreased,backward point velocity decreased,body posture amplitude decreased,coiling frequency decreased,directionality variant,fat,forward locomotion increased,forward point velocity variant,frequency of body bend variant,head bend angle decreased,levamisole hypersensitiv…	-0.947489	1	1	1
WBGene00002147	developmental delay,fat content increased,intestinal development variant,intestinal vacuole,L2 arrest,lethal,level of transgene expression variant,mitochondria morphology variant,mRNA levels reduced,pharyngeal morphology variant,pore forming toxin hypersensitive,protein degradation variant,shortened life span,sick,sluggish,sterile,transgene expression reduced,tunicamycin response variant,unfolded…	developmental delay,drug induced gene expression variant,energy expenditure variant,hypoxia resistant,hypoxia response variant,intestine dark,L1 arrest,larval arrest,lethal,lipid hydrolysis regulation variant,mRNA levels reduced,mRNA splicing variant,organism starvation hypersensitive,pore forming toxin hypersensitive,protein subcellular localization variant,slow growth,small,sterile,thrashing re…	-0.948141	1	1	1
WBGene00012532	membrane trafficking variant,slow growth,transgene expression reduced,tunicamycin hypersensitive,tunicamycin response variant	membrane trafficking variant,protein protein interaction variant,tunicamycin hypersensitive,unfolded protein response variant	-0.971451	1	1	1
WBGene00003960	cadmium hypersensitive,intestinal cell morphology variant	arsenic hypersensitive,cadmium hypersensitive,chemical hypersensitive,copper hypersensitive,growth inhibition response to chemical,organism toxic chemical response variant,phytochelatin synthesis deficient,reduced brood size,silver nanoparticle hypersensitive	-1.87314	1	1	1
WBGene00000830	axon guidance variant,dauer lifespan extended,life span variant,organism oxidative stress response hypersensitive,paraquat hypersensitive	dauer lifespan extended,enzyme activity reduced,enzyme activity variant,fat associated bodies increased,fat content increased,hydrogen peroxide levels increased,increased levels of reactive oxygen species,lipid composition variant,mRNA levels increased,organism hypersensitive desiccation,organism osmostic stress resistant,physiology variant,protein carbonylation increased,protein carbonylation va…	0.0674816	1	1	1
WBGene00003185	Bacillus thuringiensis toxin hypersensitive,cell corpse number decreased,chemical response variant,pathogen susceptibility increased,pore forming toxin hypersensitive	cadmium hypersensitive,cell stress response variant,copper hypersensitive,genotoxic induced apoptosis variant,kinase activity reduced,metal response variant,organism oxidative stress response hypersensitive,organism starvation hypersensitive,protein phosphorylation reduced,protein phosphorylation variant,shortened life span	-0.384211	1	1	1
WBGene00003822	anoxia resistant,Bacillus thuringiensis toxin hypersensitive,cadmium response variant,level of transgene expression variant,organism pathogen response variant,pathogen induced gene expression variant,pathogen susceptibility increased,pore forming toxin hypersensitive,transgene expression reduced	aldicarb hypersensitive,anoxia resistant,benzaldehyde chemotaxis variant,butanone chemotaxis variant,cell stress response variant,egg laying defective,egg laying response to food variant,gene expression level reduced,genetic pathway activation variant,genotoxic induced apoptosis variant,lethal,levamisole hypersensitive,loss of asymmetry AWC,odorant adaptation variant,organism high sodium chloride…	-0.404544	1	1	1
WBGene00018285	age associated fluorescence increased,cell membrane organization biogenesis variant,egg laying variant,embryonic lethal,growth rate variant,high incidence male progeny,larval arrest,lethal,locomotion variant,mRNA levels increased,mRNA levels reduced,oogenesis variant,organism oxidative stress response hypersensitive,organism UV hypersensitive,pace of P lineage defective early emb,pathogen suscept…	embryonic lethal,high incidence male progeny,lethal,methyl methanesulfonate hypersensitive,organism hypersensitive X ray irradiation,organism UV hypersensitive,spontaneous mutation rate increased,sterile	-0.633093	1	1	1
WBGene00006779	Bacillus thuringiensis toxin hypersensitive,body wall muscle sarcomere morphology variant,locomotion variant,mitochondria morphology variant,mitosis variant,pore forming toxin hypersensitive	activity level variant,aldicarb hypersensitive,axon morphology variant,backward locomotion variant,constitutive egg laying,dauer constitutive,defecation cycle variant,drug resistant,echo defecation cycle,egg laying variant,egg retention,endogenous synaptic amplitude variant,endogenous synaptic event frequency reduced,evoked postsynaptic current variant,GABA synaptic transmission variant,locomotio…	-0.675109	1	1	1
WBGene00002004	adult lethal,age associated fluorescence increased,aging variant,amphid phasmid morphology variant,bag of worms,coelomocyte uptake defective,dauer constitutive,environmental stimuli induced gene expression variant,fertility reduced,gonad development variant,hypersensitive to protein aggregation induced paralysis,larval arrest,larval lethal,lethal,locomotion reduced,locomotion variant,mid larval a…	acquired thermotolerance variant,ethanol hypersensitive,L1 arrest,nicotine response variant,organism oxidative stress response variant,shortened life span,thermotolerance reduced	-0.96142	1	1	1
WBGene00002187	Bacillus thuringiensis toxin hypersensitive,cadmium hypersensitive,cadmium resistant,extended life span,pore forming toxin hypersensitive,sterile F1,transgene subcellular localization variant	cadmium hypersensitive,copper hypersensitive,endomitotic oocytes,fertilization defective hermaphrodite,gonad morphology variant,L1 arrest,metal response variant,oogenesis variant,pore forming toxin hypersensitive,sterile,tunicamycin hypersensitive	-0.767986	1	1	1
WBGene00004758	cadmium response variant,chemical hypersensitive,gene expression level reduced,larval lethal,level of transgene expression variant,mitochondrial metabolism variant,organism oxidative stress response hypersensitive,organism pathogen response variant,organism toxic chemical response variant,pathogen induced death increased,pathogen induced gene expression variant,pathogen susceptibility increased,p…	aldicarb hypersensitive,anoxia resistant,axon morphology variant,cell stress response variant,copper hypersensitive,drug response variant,egg laying defective,egg laying response to food variant,endogenous synaptic event frequency reduced,GABA synaptic transmission variant,gene expression level reduced,genotoxic induced apoptosis variant,levamisole hypersensitive,mRNA expression variant,mRNA leve…	-0.829339	1	1	1
WBGene00001177	aldicarb resistant,avoids bacterial lawn,Bacillus thuringiensis toxin hypersensitive,defecation contraction variant,embryonic lethal,extended life span,fertility variant,gene expression level reduced,intestinal physiology variant,levamisole resistant,male sterile,organism oxidative stress response hypersensitive,pathogen induced death increased,pore forming toxin hypersensitive,posterior body wal…	aldicarb resistant,amplitude of sinusoidal movement variant,antimicrobial gene expression variant,backward locomotion variant,backward point velocity decreased,bacterially unswollen,bag of worms,bloated,body posture amplitude decreased,body posture wavelength decreased,chemical response variant,coiling frequency decreased,constipated,dauer formation variant,drug resistant,drug response variant,eg…	-0.839182	1	1	1
WBGene00000912	accumulated germline cell corpses,age associated fluorescence increased,age associated fluorescence reduced,aging variant,anoxia hypersensitive,ATP levels reduced,autophagy increased,autophagy reduced,body wall muscle morphology variant,cell corpse number decreased,coelomocyte uptake defective,dauer constitutive,dauer defective,dauer formation variant,dauer induction variant,enzyme activity reduc…	anoxia hypersensitive,butanone chemotaxis defective,cadmium hypersensitive,conflicting sensory integration variant,cyproheptadine resistant,dauer defective,dead eggs laid,developmental delay,drug response variant,fat content increased,fat content reduced,gene expression level reduced,germ cell hypersensitive ionizing radiation,hormetic temperature induced life span extension defective,isoamyl alc…	-0.218909	1	1	1
WBGene00022822	N.A.	N.A.	3.70271	0	0	0
WBGene00007458	N.A.	N.A.	3.64835	0	0	0
WBGene00008377	N.A.	N.A.	3.5734	0	0	0
WBGene00022820	transgene expression increased	N.A.	3.50175	0	0	0
WBGene00013393	N.A.	N.A.	3.47674	0	0	0
WBGene00006925	life span variant,pathogen susceptibility increased	N.A.	3.42662	0	0	0
WBGene00006929	avoids bacterial lawn,egg laying variant,embryonic lethal,extended life span,germ cell development variant,life span variant,organism pathogen response variant,pathogen susceptibility increased,slow growth,sterile,transgene subcellular localization variant	N.A.	3.42399	0	0	0
WBGene00007459	N.A.	N.A.	3.41452	0	0	0
WBGene00003449	fat content increased	N.A.	3.27079	0	0	0
WBGene00000613	N.A.	N.A.	3.22255	0	0	0
WBGene00013867	N.A.	N.A.	3.20875	0	0	0
WBGene00010084	cell membrane organization biogenesis variant,embryonic lethal,germ cell compartment multinucleate,maternal sterile,oogenesis variant,rachis morphology variant	N.A.	3.17026	0	0	0
WBGene00013394	N.A.	N.A.	3.17024	0	0	0
WBGene00012878	N.A.	N.A.	3.16769	0	0	0
WBGene00009684	fat content increased,transgene expression reduced	N.A.	3.16246	0	0	0
WBGene00003468	dauer lifespan extended,linker cell migration variant	N.A.	3.14552	0	0	0
WBGene00013392	N.A.	N.A.	3.12799	0	0	0
WBGene00003464	fat content increased,sick	N.A.	3.1219	0	0	0
WBGene00006926	life span variant,pathogen susceptibility increased	N.A.	3.10004	0	0	0
WBGene00043147	N.A.	N.A.	3.07525	0	0	0
WBGene00003448	dauer lifespan extended,linker cell migration variant	N.A.	3.07221	0	0	0
WBGene00010007	N.A.	N.A.	3.0655	0	0	0
WBGene00022821	N.A.	N.A.	3.05868	0	0	0
WBGene00013391	N.A.	N.A.	3.04334	0	0	0
WBGene00003432	fat content increased,linker cell migration variant	N.A.	3.03216	0	0	0
WBGene00010065	N.A.	N.A.	3.01719	0	0	0
WBGene00002013	life span variant,organism osmotic stress response variant	physiology variant	3.00873	0	0	0
WBGene00003465	fat content increased	N.A.	3.00349	0	0	0
WBGene00018605	N.A.	N.A.	2.99433	0	0	0
WBGene00003450	dauer lifespan extended,linker cell migration variant	N.A.	2.98605	0	0	0
WBGene00008378	N.A.	N.A.	2.98064	0	0	0
WBGene00003446	dauer lifespan extended,linker cell migration variant	N.A.	2.97623	0	0	0
WBGene00016636	cell membrane organization biogenesis variant,diakinesis progression during oogenesis variant,diplotene progression during oogenesis variant,embryo osmotic integrity defective early emb,embryonic lethal,germ cell compartment expansion variant,germ cell compartment morphology variant,maternal sterile,oocyte morphology variant,oocyte number decreased,sterile	N.A.	2.96652	0	0	0
WBGene00017490	N.A.	N.A.	2.94637	0	0	0
WBGene00003425	fat content increased,linker cell migration variant	N.A.	2.94313	0	0	0
WBGene00014117	N.A.	N.A.	2.91135	0	0	0
WBGene00012880	N.A.	N.A.	2.89647	0	0	0
WBGene00016627	N.A.	N.A.	2.88812	0	0	0
WBGene00003463	dauer lifespan extended,fat content increased,linker cell migration variant	N.A.	2.88716	0	0	0
WBGene00019028	linker cell migration variant	N.A.	2.88109	0	0	0
WBGene00004398	N.A.	left handed roller	2.8721	0	0	0
WBGene00003424	dauer lifespan extended,linker cell migration variant	N.A.	2.86269	0	0	0
WBGene00016447	transgene expression reduced	N.A.	2.85214	0	0	0
WBGene00009898	extended life span,life span variant	N.A.	2.81506	0	0	0
WBGene00008584	pathogen susceptibility increased	N.A.	2.76711	0	0	0
WBGene00016752	axon fasciculation variant,axon midline crossing variant,cord commissures fail to reach target,ventral cord patterning variant	N.A.	2.76526	0	0	0
WBGene00000851	alae absent,dauer body morphology variant,dauer cuticle variant,dauer pharynx morphology variant,dumpy,pharyngeal morphology variant	N.A.	2.75432	0	0	0
WBGene00007709	N.A.	N.A.	2.74686	0	0	0
WBGene00017134	embryonic lethal,failure to hatch	N.A.	2.69221	0	0	0
WBGene00004988	egg laying variant	N.A.	2.66875	0	0	0
WBGene00015605	N.A.	N.A.	2.66452	0	0	0
WBGene00000737	N.A.	N.A.	2.66248	0	0	0
WBGene00001067	cuticle morphology variant,dumpy,exploded through vulva,larval arrest	dumpy	2.65289	0	0	0
WBGene00016178	ABa ABp EMS synchronous division early emb,embryonic lethal,exaggerated asynchrony early emb,excess maternal pronucleus early emb,high incidence male progeny,large cytoplasmic granules early emb,larval arrest,locomotion variant,multiple nuclei early emb,passage through meiosis defective early emb,polar body defective early emb,pronuclear size defective early emb,slow growth	lethal,sterile	2.64776	0	0	0
WBGene00000659	dumpy,embryonic lethal,larval arrest,larval lethal,reduced brood size,sister chromatid segregation defective early emb,sterile	N.A.	2.6451	0	0	0
WBGene00003457	dauer lifespan extended,embryonic lethal,fat content reduced	N.A.	2.6396	0	0	0
WBGene00011063	N.A.	N.A.	2.63041	0	0	0
WBGene00003458	linker cell migration variant	N.A.	2.62729	0	0	0
WBGene00000731	embryonic lethal,protein aggregation variant	N.A.	2.6117	0	0	0
WBGene00011320	N.A.	N.A.	2.60806	0	0	0
WBGene00006039	fat content increased,sick,small,sterile progeny,transgene expression reduced	N.A.	2.60625	0	0	0
WBGene00010613	N.A.	N.A.	2.59751	0	0	0
WBGene00000751	fat content increased,pathogen susceptibility increased	N.A.	2.58331	0	0	0
WBGene00010790	life span variant	starved L1 larvae aggregation variant	2.55639	0	0	0
WBGene00006541	N.A.	amplitude of sinusoidal movement variant,backing decreased,body posture amplitude decreased,body posture wavelength increased,coiling frequency,extended life span,forward locomotion decreased,frequency body bend reduced,head bend angle increased,nose movement increased,Pausing increased,quiescence variant,tail bend angle increased,thin,turning frequency variant,velocity of movement variant	2.54311	0	0	0
WBGene00009897	N.A.	dumpy,innate immune response variant,organism pathogen response variant,pathogen susceptibility increased,shortened life span	2.5365	0	0	0
WBGene00004078	body morphology variant,division axis defective,ectopic expression transgene,embryonic arrest,embryonic lethal,excess hypodermal cells,extended life span,gut granule development variant,intestinal development variant,mRNA poly-A tail length increased,organism development variant,population fitness variant,transgene expression reduced,transgene expression undetectable	ectopic expression transgene,no gut granules,no Intestine	2.51383	0	0	0
WBGene00009892	N.A.	N.A.	2.50813	0	0	0
WBGene00000535	N.A.	physiology variant	2.50619	0	0	0
WBGene00019026	linker cell migration variant	N.A.	2.50452	0	0	0
WBGene00020881	N.A.	N.A.	2.49553	0	0	0
WBGene00003467	N.A.	N.A.	2.48289	0	0	0
WBGene00016638	cell membrane organization biogenesis variant,embryonic lethal,germ cell compartment morphology variant,maternal sterile,sterile,sterile progeny	N.A.	2.47995	0	0	0
WBGene00009221	embryonic arrest,fat content increased,reduced brood size	fat content increased	2.47186	0	0	0
WBGene00015683	N.A.	N.A.	2.46264	0	0	0
WBGene00012212	N.A.	N.A.	2.46085	0	0	0
WBGene00020840	N.A.	N.A.	2.44525	0	0	0
WBGene00017386	dumpy,sick,slow growth	N.A.	2.44465	0	0	0
WBGene00001693	alae secretion variant,body vacuole,breaks in alae,intestinal vacuole,locomotion variant,molt defect,multiple alae,small	N.A.	2.43312	0	0	0
WBGene00002020	larval arrest,life span variant	N.A.	2.43122	0	0	0
WBGene00011979	N.A.	N.A.	2.42943	0	0	0
WBGene00000691	dumpy,early larval lethal,fat content increased,larval lethal,locomotion variant,organism morphology variant,pattern of transgene expression variant,receptor mediated endocytosis defective	N.A.	2.41726	0	0	0
WBGene00020700	N.A.	N.A.	2.41619	0	0	0
WBGene00016434	N.A.	N.A.	2.41462	0	0	0
WBGene00019016	N.A.	N.A.	2.40224	0	0	0
WBGene00001391	N.A.	N.A.	2.39506	0	0	0
WBGene00016052	life span variant	N.A.	2.39072	0	0	0
WBGene00016534	dauer constitutive	N.A.	2.38397	0	0	0
WBGene00016017	N.A.	N.A.	2.38225	0	0	0
WBGene00009600	N.A.	N.A.	2.37426	0	0	0
WBGene00014046	organism pathogen response variant,tail swelling	N.A.	2.36395	0	0	0
WBGene00022645	fat content reduced,life span variant	N.A.	2.36003	0	0	0
WBGene00020070	lysosome-related organelle morphology variant,RAB-11 recycling endosome localization variant,RAB-11 recycling endosome morphology variant,transgene subcellular localization variant	N.A.	2.34691	0	0	0
WBGene00010124	N.A.	N.A.	2.34405	0	0	0
WBGene00010158	life span variant	N.A.	2.32946	0	0	0
WBGene00019989	embryonic lethal	N.A.	2.32829	0	0	0
WBGene00000754	N.A.	N.A.	2.32561	0	0	0
WBGene00006047	transgene expression reduced	N.A.	2.31921	0	0	0
WBGene00016084	N.A.	N.A.	2.31918	0	0	0
WBGene00004239	ABa ABp EMS synchronous division early emb,apoptosis fails to occur,apoptosis reduced,cell cell contacts variant four emb,cell cycle slow early emb,cell membrane organization biogenesis variant,chromosome condensation variant,cytokinesis fails early emb,diplotene region organization variant,embryo osmotic integrity defective early emb,embryo osmotic pressure sensitive early emb,embryonic lethal,E…	N.A.	2.31792	0	0	0
WBGene00000699	dumpy,early larval lethal,fat content increased,larval lethal,late larval lethal,locomotion variant,organism morphology variant,pattern of transgene expression variant,receptor mediated endocytosis defective	N.A.	2.3173	0	0	0
WBGene00000622	N.A.	N.A.	2.29161	0	0	0
WBGene00008825	embryonic lethal,reduced brood size	N.A.	2.28481	0	0	0
WBGene00000696	dumpy,locomotion variant,organism morphology variant	N.A.	2.28275	0	0	0
WBGene00022754	N.A.	N.A.	2.27839	0	0	0
WBGene00000749	dumpy,protein aggregation variant	N.A.	2.27811	0	0	0
WBGene00013474	embryonic lethal	N.A.	2.2681	0	0	0
WBGene00006044	fat content increased,transgene expression reduced	N.A.	2.26786	0	0	0
WBGene00015689	N.A.	N.A.	2.25774	0	0	0
WBGene00000665	dumpy	N.A.	2.2499	0	0	0
WBGene00009681	protein aggregation variant,transgene subcellular localization variant	N.A.	2.2428	0	0	0
WBGene00022597	N.A.	N.A.	2.24115	0	0	0
WBGene00017851	N.A.	N.A.	2.24099	0	0	0
WBGene00008649	N.A.	N.A.	2.22553	0	0	0
WBGene00018731	bacterially unswollen	N.A.	2.22517	0	0	0
WBGene00003456	N.A.	N.A.	2.22409	0	0	0
WBGene00007919	N.A.	N.A.	2.22139	0	0	0
WBGene00012213	N.A.	N.A.	2.20879	0	0	0
WBGene00009990	N.A.	N.A.	2.20535	0	0	0
WBGene00016088	N.A.	N.A.	2.20228	0	0	0
WBGene00007957	N.A.	N.A.	2.20161	0	0	0
WBGene00022751	N.A.	N.A.	2.20107	0	0	0
WBGene00000718	N.A.	N.A.	2.2008	0	0	0
WBGene00000601	motor neuron morphology variant,synapse density variant,transgene subcellular localization variant	N.A.	2.20075	0	0	0
WBGene00000782	protein aggregation variant,transgene subcellular localization variant	N.A.	2.19271	0	0	0
WBGene00020905	N.A.	N.A.	2.19251	0	0	0
WBGene00000734	N.A.	N.A.	2.19211	0	0	0
WBGene00007649	N.A.	N.A.	2.18859	0	0	0
WBGene00009895	N.A.	N.A.	2.18408	0	0	0
WBGene00019978	N.A.	organism temperature response variant,tail morphology variant	2.18087	0	0	0
WBGene00000667	dumpy,exploded through vulva,extended life span,larval arrest,larval lethal,locomotion variant,organism morphology variant,pathogen susceptibility increased	N.A.	2.1764	0	0	0
WBGene00000757	embryonic lethal	N.A.	2.17189	0	0	0
WBGene00015102	early embryonic lethal,embryo osmotic pressure sensitive early emb,embryonic lethal,meiotic chromosome segregation variant,multiple nuclei early emb,polar body extrusion defective early emb,pronucleus centrosomes defective early emb,pseudocleavage defective early emb	N.A.	2.16738	0	0	0
WBGene00000608	breaks in alae,dauer constitutive,multiple alae	N.A.	2.16711	0	0	0
WBGene00004397	dumpy,egg laying variant,locomotion variant,mitochondria morphology variant,protein degradation variant	alae morphology variant,annulae morphology variant,helical cuticle,physiology variant,right handed roller,roller	2.16587	0	0	0
WBGene00001606	embryonic lethal,engulfment variant,transgene expression increased	N.A.	2.1639	0	0	0
WBGene00016893	N.A.	N.A.	2.15593	0	0	0
WBGene00000668	dumpy,exploded through vulva,extended life span,larval arrest,larval lethal,locomotion variant,organism morphology variant,pathogen susceptibility increased	N.A.	2.15328	0	0	0
WBGene00000555	N.A.	N.A.	2.14987	0	0	0
WBGene00000593	embryonic lethal	N.A.	2.14763	0	0	0
WBGene00015084	N.A.	N.A.	2.14571	0	0	0
WBGene00017962	N.A.	N.A.	2.13969	0	0	0
WBGene00016082	N.A.	N.A.	2.13213	0	0	0
WBGene00012781	N.A.	N.A.	2.12978	0	0	0
WBGene00017698	N.A.	N.A.	2.12909	0	0	0
WBGene00001066	dumpy,larval lethal,locomotion variant,reduced brood size	dumpy	2.12357	0	0	0
WBGene00000681	N.A.	N.A.	2.12315	0	0	0
WBGene00000602	motor neuron morphology variant,synapse density variant,transgene subcellular localization variant	N.A.	2.11766	0	0	0
WBGene00013570	N.A.	N.A.	2.11632	0	0	0
WBGene00008295	embryonic lethal	N.A.	2.1122	0	0	0
WBGene00011460	cell membrane organization biogenesis variant,chromosome condensation variant,diplotene region organization variant,germ cell compartment anucleate,germ cell compartment expansion variant,germline nuclear positioning variant,gonad migration variant,gonad morphology variant,larval lethal,maternal sterile,nuclear appearance variant,nuclei small,oocyte morphology variant,oocyte number decreased,oocy…	N.A.	2.10919	0	0	0
WBGene00012256	age associated fluorescence increased,larval arrest,larval lethal,locomotion variant,organism morphology variant,pattern of transgene expression variant,receptor mediated endocytosis defective,shortened life span,transgene subcellular localization variant	N.A.	2.10907	0	0	0
WBGene00003092	N.A.	N.A.	2.1041	0	0	0
WBGene00000700	N.A.	N.A.	2.09988	0	0	0
WBGene00015340	N.A.	N.A.	2.0988	0	0	0
WBGene00003469	N.A.	N.A.	2.09817	0	0	0
WBGene00021114	N.A.	N.A.	2.0834	0	0	0
WBGene00006057	N.A.	N.A.	2.08182	0	0	0
WBGene00011176	cell membrane organization biogenesis variant,germ cell compartment expansion variant,germ cell compartment morphology variant,maternal sterile,oocyte number decreased,oogenesis variant,rachis morphology variant	N.A.	2.07703	0	0	0
WBGene00000690	N.A.	N.A.	2.07029	0	0	0
WBGene00000716	N.A.	N.A.	2.06961	0	0	0
WBGene00010633	N.A.	N.A.	2.06825	0	0	0
WBGene00003522	N.A.	N.A.	2.05749	0	0	0
WBGene00003230	antibody staining variant,cell fate transformation,cytoplasmic processing body variant,ectopic expression antibody,ectopic expression transgene,embryonic arrest,embryonic development variant,embryonic lethal,excess hypodermal cells,excess pharyngeal cells,larval arrest,mRNA expression ectopic,muscle excess,no Intestine,organism development variant,P granule defective,pattern of transgene expressi…	N.A.	2.05725	0	0	0
WBGene00016440	protein aggregation variant,transgene subcellular localization variant	N.A.	2.0572	0	0	0
WBGene00000713	N.A.	N.A.	2.05539	0	0	0
WBGene00007283	embryonic lethal	N.A.	2.05341	0	0	0
WBGene00008809	N.A.	N.A.	2.04644	0	0	0
WBGene00009042	oxygen response variant	N.A.	2.03983	0	0	0
WBGene00008059	N.A.	N.A.	2.03906	0	0	0
WBGene00017743	N.A.	N.A.	2.03784	0	0	0
WBGene00016658	N.A.	N.A.	2.03347	0	0	0
WBGene00009680	fat content increased,transgene expression reduced	N.A.	2.03065	0	0	0
WBGene00000693	dauer constitutive,fat content increased	N.A.	2.02987	0	0	0
WBGene00020674	N.A.	N.A.	2.02706	0	0	0
WBGene00015593	N.A.	N.A.	2.02486	0	0	0
WBGene00013858	dauer lifespan extended	N.A.	2.02281	0	0	0
WBGene00021035	larval arrest,protruding vulva,reduced brood size,sterile,thin	N.A.	2.02243	0	0	0
WBGene00020544	N.A.	N.A.	2.01475	0	0	0
WBGene00000666	transgene subcellular localization variant	N.A.	2.01351	0	0	0
WBGene00020617	N.A.	N.A.	2.00871	0	0	0
WBGene00002012	linker cell migration variant,organism osmotic stress response variant	N.A.	1.99714	0	0	0
WBGene00000620	dumpy,locomotion variant,organism morphology variant	N.A.	1.99045	0	0	0
WBGene00000711	N.A.	N.A.	1.98951	0	0	0
WBGene00000669	dumpy,exploded through vulva,extended life span,larval arrest,larval lethal,locomotion variant,organism morphology variant,pathogen susceptibility increased	N.A.	1.98888	0	0	0
WBGene00014047	N.A.	N.A.	1.98833	0	0	0
WBGene00018297	N.A.	N.A.	1.98095	0	0	0
WBGene00000717	dauer lifespan extended	N.A.	1.97691	0	0	0
WBGene00000784	N.A.	N.A.	1.974	0	0	0
WBGene00015052	N.A.	N.A.	1.97188	0	0	0
WBGene00000989	N.A.	N.A.	1.96932	0	0	0
WBGene00001607	embryonic lethal,engulfment variant	N.A.	1.96921	0	0	0
WBGene00000719	embryonic lethal	N.A.	1.96897	0	0	0
WBGene00007871	extended life span,mitochondrial membrane potential reduced	N.A.	1.96819	0	0	0
WBGene00000756	dumpy,small	N.A.	1.96785	0	0	0
WBGene00008575	N.A.	N.A.	1.96602	0	0	0
WBGene00006038	fat content increased,transgene expression reduced	N.A.	1.96577	0	0	0
WBGene00017263	N.A.	N.A.	1.96452	0	0	0
WBGene00017539	N.A.	N.A.	1.96321	0	0	0
WBGene00010123	life span variant	N.A.	1.96294	0	0	0
WBGene00003879	N.A.	N.A.	1.96089	0	0	0
WBGene00020948	dauer lifespan extended	N.A.	1.95598	0	0	0
WBGene00020033	N.A.	N.A.	1.95559	0	0	0
WBGene00011489	N.A.	N.A.	1.9555	0	0	0
WBGene00003977	life span variant	N.A.	1.95483	0	0	0
WBGene00000694	N.A.	N.A.	1.95451	0	0	0
WBGene00018125	lysosome-related organelle morphology variant,RAB-11 recycling endosome localization variant,RAB-11 recycling endosome morphology variant,transgene subcellular localization variant	N.A.	1.95324	0	0	0
WBGene00001074	cuticle morphology variant,dumpy,locomotion variant,organism morphology variant,roller,short	dumpy	1.9454	0	0	0
WBGene00012020	N.A.	N.A.	1.94279	0	0	0
WBGene00000618	N.A.	N.A.	1.94069	0	0	0
WBGene00000597	N.A.	N.A.	1.94014	0	0	0
WBGene00022884	dauer lifespan extended	N.A.	1.9306	0	0	0
WBGene00007999	avoids bacterial lawn,clear,larval arrest,larval lethal,locomotion variant,molt defect,paralyzed,slow growth	N.A.	1.92969	0	0	0
WBGene00022644	dauer lifespan extended,fat content reduced,life span variant	N.A.	1.92939	0	0	0
WBGene00000676	N.A.	N.A.	1.92853	0	0	0
WBGene00010196	N.A.	N.A.	1.9284	0	0	0
WBGene00012615	N.A.	N.A.	1.92774	0	0	0
WBGene00017648	N.A.	delayed hatching,extended life span,hatching variant,reduced brood size,slow growth	1.92161	0	0	0
WBGene00007365	N.A.	N.A.	1.92132	0	0	0
WBGene00020652	cell membrane organization biogenesis variant,embryonic lethal,germ cell compartment morphology variant,germ cell compartment size variant,germ cell partition morphology variant,germline nuclear positioning variant,larval arrest,maternal sterile,oogenesis variant,rachis morphology variant,sterile	N.A.	1.91999	0	0	0
WBGene00000641	N.A.	N.A.	1.9157	0	0	0
WBGene00007992	N.A.	N.A.	1.90548	0	0	0
WBGene00012557	larval arrest,transgene expression variant	N.A.	1.90502	0	0	0
WBGene00004243	cytokinesis fails early emb,egg morphology variant,embryonic arrest,endomitotic oocytes,failure to hatch,gametogenesis variant,meiotic progression during oogenesis variant,multiple nuclei early emb,nuclear appearance variant,nuclear positioning variant,nuclei small,nucleolus variant,oocytes small,oocytes stacked,oogenesis variant,protein expression ectopic,protein subcellular localization variant…	N.A.	1.90472	0	0	0
WBGene00019232	N.A.	N.A.	1.89716	0	0	0
WBGene00022642	fat content reduced,high incidence male progeny,peptide uptake by intestinal cell decreased	N.A.	1.89569	0	0	0
WBGene00004994	organism osmotic stress response variant	N.A.	1.89323	0	0	0
WBGene00000638	embryonic lethal	N.A.	1.8927	0	0	0
WBGene00000556	N.A.	N.A.	1.89199	0	0	0
WBGene00000729	N.A.	N.A.	1.89065	0	0	0
WBGene00000753	early larval lethal	N.A.	1.88954	0	0	0
WBGene00017659	transgene expression increased	N.A.	1.88605	0	0	0
WBGene00007358	N.A.	N.A.	1.88553	0	0	0
WBGene00012294	N.A.	N.A.	1.88395	0	0	0
WBGene00000727	dumpy,embryonic lethal,larval arrest,larval lethal,locomotion variant,organism morphology variant,pattern of transgene expression variant,receptor mediated endocytosis defective	N.A.	1.88391	0	0	0
WBGene00004798	life span variant,organism development variant	isothermal tracking behavior variant,shortened life span,slow embryonic development,thermotolerance reduced	1.88299	0	0	0
WBGene00001858	embryonic lethal,oocyte morphology variant,transgene expression increased	N.A.	1.88014	0	0	0
WBGene00006056	N.A.	N.A.	1.87854	0	0	0
WBGene00017200	N.A.	N.A.	1.87682	0	0	0
WBGene00004242	cytokinesis fails early emb,egg morphology variant,embryonic arrest,endomitotic oocytes,failure to hatch,gametogenesis variant,meiotic progression during oogenesis variant,multiple nuclei early emb,nuclear appearance variant,nuclear positioning variant,nuclei small,nucleolus variant,oocytes small,oocytes stacked,oogenesis variant,protein expression ectopic,protein subcellular localization variant…	N.A.	1.87406	0	0	0
WBGene00000672	dumpy,locomotion variant,organism morphology variant	N.A.	1.87173	0	0	0
WBGene00008390	N.A.	N.A.	1.87112	0	0	0
WBGene00000785	N.A.	N.A.	1.86914	0	0	0
WBGene00009186	apoptosis fails to occur,apoptosis reduced,cell membrane organization biogenesis variant,chromosome condensation variant,diplotene absent during oogenesis,egg laying variant,embryo osmotic integrity defective early emb,embryonic lethal,germ cell compartment expansion absent,germ cell compartment expansion variant,membrane trafficking variant,no oocytes,oocyte number decreased,pachytene progressio…	N.A.	1.86376	0	0	0
WBGene00000596	N.A.	N.A.	1.86323	0	0	0
WBGene00005003	N.A.	N.A.	1.86293	0	0	0
WBGene00016217	shortened life span	N.A.	1.86209	0	0	0
WBGene00000701	N.A.	N.A.	1.86048	0	0	0
WBGene00020326	N.A.	N.A.	1.85686	0	0	0
WBGene00012211	N.A.	N.A.	1.8536	0	0	0
WBGene00020040	N.A.	N.A.	1.84542	0	0	0
WBGene00003539	N.A.	N.A.	1.84462	0	0	0
WBGene00004931	dauer constitutive,life span variant,long defecation cycle,reduced brood size	dauer formation variant,defecation cycle variable length,developmental delay postembryonic,extended life span,oxidative stress response variant,reduced brood size,selenium response variant	1.84414	0	0	0
WBGene00010651	maternal sterile	N.A.	1.84112	0	0	0
WBGene00000636	developmental delay postembryonic	N.A.	1.84021	0	0	0
WBGene00009041	alae absent,dauer body morphology variant,dauer cuticle variant,dauer pharynx morphology variant,dumpy,pharyngeal morphology variant	N.A.	1.83174	0	0	0
WBGene00012070	N.A.	N.A.	1.83102	0	0	0
WBGene00009787	embryonic lethal	N.A.	1.83045	0	0	0
WBGene00016119	N.A.	N.A.	1.82806	0	0	0
WBGene00010351	cell membrane organization biogenesis variant,dauer lifespan extended,diakinesis progression during oogenesis variant,embryo osmotic integrity defective early emb,embryonic lethal,germ cell compartment expansion variant,germline nuclear positioning variant,maternal sterile,pattern of transgene expression variant,receptor mediated endocytosis defective,sterile	N.A.	1.82716	0	0	0
WBGene00000599	dauer lifespan extended	N.A.	1.82307	0	0	0
WBGene00005017	N.A.	annulae morphology variant,dumpy,helical cuticle,physiology variant,right handed roller,roller,struts variant	1.82281	0	0	0
WBGene00011668	N.A.	N.A.	1.81876	0	0	0
WBGene00000660	N.A.	N.A.	1.81839	0	0	0
WBGene00020713	N.A.	N.A.	1.81746	0	0	0
WBGene00019811	fat content reduced,fertilization defective	N.A.	1.80823	0	0	0
WBGene00000465	early embryonic lethal,embryo osmotic pressure sensitive early emb,embryonic lethal,meiotic chromosome segregation variant,multiple nuclei early emb,polar body extrusion defective early emb,pronucleus centrosomes defective early emb,pseudocleavage defective early emb	N.A.	1.80682	0	0	0
WBGene00000675	avoids bacterial lawn,pale,slow growth,transgene expression increased	N.A.	1.80677	0	0	0
WBGene00015083	accumulated germline cell corpses,apoptosis variant,embryonic lethal,fertilization defective,gonad morphology variant,maternal sterile,ovulation variant,sterile progeny	N.A.	1.80597	0	0	0
WBGene00010555	embryonic lethal	N.A.	1.80549	0	0	0
WBGene00011898	N.A.	N.A.	1.8041	0	0	0
WBGene00008590	N.A.	N.A.	1.80077	0	0	0
WBGene00004232	body vacuole,everted vulva,intestinal vacuole,male tail development variant,molt defect	N.A.	1.80032	0	0	0
WBGene00012783	N.A.	N.A.	1.79271	0	0	0
WBGene00013931	fat content reduced	N.A.	1.79269	0	0	0
WBGene00017303	N.A.	N.A.	1.79161	0	0	0
WBGene00014240	N.A.	extended life span	1.78979	0	0	0
WBGene00016058	N.A.	N.A.	1.78894	0	0	0
WBGene00017228	N.A.	N.A.	1.78575	0	0	0
WBGene00012747	N.A.	N.A.	1.78344	0	0	0
WBGene00010062	N.A.	fat content increased	1.77835	0	0	0
WBGene00017112	N.A.	N.A.	1.77529	0	0	0
WBGene00013986	late larval arrest,maternal sterile	N.A.	1.7748	0	0	0
WBGene00009773	N.A.	N.A.	1.7739	0	0	0
WBGene00009724	dauer constitutive	N.A.	1.77372	0	0	0
WBGene00012087	N.A.	N.A.	1.7688	0	0	0
WBGene00010495	N.A.	N.A.	1.7587	0	0	0
WBGene00007875	life span variant	N.A.	1.75081	0	0	0
WBGene00019017	sick,slow growth	lethal,sterile	1.75062	0	0	0
WBGene00007643	embryonic lethal	N.A.	1.74729	0	0	0
WBGene00015759	N.A.	N.A.	1.74636	0	0	0
WBGene00003231	Aba ABp division axis defective early emb,antibody staining variant,cell cell contacts variant four emb,cytoplasmic processing body variant,dumpy,ectopic expression antibody,ectopic expression transgene,embryonic arrest,embryonic development variant,embryonic lethal,EMS anterior extension fails early emb,excess hypodermal cells,excess pharyngeal cells,exploded through vulva,locomotion variant,mRN…	N.A.	1.74402	0	0	0
WBGene00009035	accumulated germline cell corpses,apoptosis variant,cell membrane organization biogenesis variant,cytokinesis fails early emb,embryo osmotic integrity defective early emb,embryo osmotic pressure sensitive early emb,embryonic lethal,germ cell compartment expansion variant,germ cell compartment morphology variant,germ cell compartment size variant,germline nuclear positioning variant,larval arrest,…	N.A.	1.73954	0	0	0
WBGene00003466	dauer lifespan extended,fat content increased,fat content reduced	N.A.	1.73948	0	0	0
WBGene00014175	N.A.	N.A.	1.73905	0	0	0
WBGene00017484	maternal sterile	N.A.	1.73876	0	0	0
WBGene00009926	apoptosis reduced,cell membrane organization biogenesis variant,chromosome condensation variant,cytoplasmic processing body variant,embryonic lethal,germ cell compartment expansion variant,germ cell compartment multinucleate,germ cell partition morphology variant,germline nuclear positioning variant,larval arrest,larval lethal,locomotion variant,lysosome-related organelle localization variant,mat…	N.A.	1.7384	0	0	0
WBGene00019311	N.A.	N.A.	1.73719	0	0	0
WBGene00013473	N.A.	N.A.	1.73573	0	0	0
WBGene00000616	blistered	N.A.	1.73319	0	0	0
WBGene00000728	dumpy,embryonic lethal,larval arrest,larval lethal,locomotion variant,organism morphology variant,pattern of transgene expression variant,receptor mediated endocytosis defective	N.A.	1.73314	0	0	0
WBGene00007320	N.A.	N.A.	1.73298	0	0	0
WBGene00014158	dauer lifespan extended	N.A.	1.72879	0	0	0
WBGene00009142	extended life span,transgene expression increased	N.A.	1.72486	0	0	0
WBGene00018031	N.A.	N.A.	1.72356	0	0	0
WBGene00007196	N.A.	N.A.	1.7223	0	0	0
WBGene00000653	motor neuron morphology variant,rays displaced,synapse density variant,transgene subcellular localization variant	N.A.	1.71987	0	0	0
WBGene00000707	embryonic lethal,exploded through vulva,slow growth	N.A.	1.71849	0	0	0
WBGene00019963	N.A.	N.A.	1.71825	0	0	0
WBGene00001477	pathogen susceptibility increased	N.A.	1.71004	0	0	0
WBGene00000649	dumpy	N.A.	1.70929	0	0	0
WBGene00004993	N.A.	N.A.	1.70267	0	0	0
WBGene00009701	actin cytoskeleton dynamics variant,apoptosis reduced,avoids bacterial lawn,diplotene region organization variant,eggshell formation variant,embryonic lethal,germ cell compartment expansion variant,germ cell compartment multinucleate,germ cell partition morphology variant,maternal sterile,nuclear appearance variant,nuclei small,oocyte number decreased,oogenesis variant,pachytene region organizati…	lethal,pheromone production variant,sterile	1.69953	0	0	0
WBGene00017218	dauer constitutive,pathogen susceptibility increased	N.A.	1.69921	0	0	0
WBGene00005832	N.A.	N.A.	1.69875	0	0	0
WBGene00008356	N.A.	N.A.	1.69646	0	0	0
WBGene00012257	locomotion variant	N.A.	1.69609	0	0	0
WBGene00011010	N.A.	N.A.	1.69135	0	0	0
WBGene00000213	extended life span,paraquat resistant	N.A.	1.68764	0	0	0
WBGene00020433	N.A.	N.A.	1.68725	0	0	0
WBGene00000621	dumpy,locomotion variant,organism morphology variant	N.A.	1.68684	0	0	0
WBGene00016845	N.A.	N.A.	1.68305	0	0	0
WBGene00000752	fat content increased,pathogen susceptibility increased	N.A.	1.68023	0	0	0
WBGene00000617	N.A.	N.A.	1.67827	0	0	0
WBGene00000169	life span variant,pathogen induced death increased,pathogen resistance increased	shortened life span,transgene expression variant	1.67801	0	0	0
WBGene00008211	N.A.	N.A.	1.67776	0	0	0
WBGene00016361	N.A.	N.A.	1.67173	0	0	0
WBGene00008718	N.A.	N.A.	1.67073	0	0	0
WBGene00010000	locomotion variant	N.A.	1.67023	0	0	0
WBGene00003093	pathogen susceptibility increased	organism environmental stimulus response variant	1.66734	0	0	0
WBGene00019791	N.A.	N.A.	1.66718	0	0	0
WBGene00008218	embryonic lethal,locomotion variant,transformer	N.A.	1.66417	0	0	0
WBGene00009493	N.A.	lethal	1.66216	0	0	0
WBGene00004351	N.A.	N.A.	1.66209	0	0	0
WBGene00019495	dumpy,egg laying variant,embryonic lethal,fat content increased,larval arrest,larval lethal,lethal,locomotion variant,reduced brood size,sick,sterile	N.A.	1.66187	0	0	0
WBGene00013567	N.A.	N.A.	1.6597	0	0	0
WBGene00005018	annulae morphology variant,body wall muscle sarcomere morphology variant,dumpy,embryonic lethal,larval arrest,larval lethal,locomotion variant,mitochondria morphology variant,organism morphology variant,protein degradation variant,reduced brood size,roller,sick	alae morphology variant,annulae morphology variant,cuticle morphology variant,dumpy,early larval lethal,embryonic development variant,helical cuticle,larval body morphology variant,left handed roller,lethal,long,male mating efficiency reduced,male mating variant,pharyngeal pumping reduced,roller,sterile,struts variant,tail morphology variant	1.6587	0	0	0
WBGene00000703	N.A.	N.A.	1.65799	0	0	0
WBGene00010368	N.A.	N.A.	1.65697	0	0	0
WBGene00008851	N.A.	N.A.	1.65667	0	0	0
WBGene00012947	N.A.	N.A.	1.65624	0	0	0
WBGene00015725	N.A.	N.A.	1.65523	0	0	0
WBGene00006956	body vacuole,intestinal vacuole,locomotion variant,small	N.A.	1.65496	0	0	0
WBGene00009401	N.A.	N.A.	1.65186	0	0	0
WBGene00006947	alae secretion variant,body vacuole,breaks in alae,intestinal vacuole,locomotion variant,male tail development variant,molt defect,multiple alae,small	N.A.	1.65163	0	0	0
WBGene00010174	N.A.	N.A.	1.65102	0	0	0
WBGene00017815	N.A.	N.A.	1.64626	0	0	0
WBGene00000252	blistered,locomotion variant,organism development variant	blistered,small	1.64033	0	0	0
WBGene00002265	N.A.	lethal,sterile	1.63984	0	0	0
WBGene00000606	dumpy,sick	N.A.	1.63958	0	0	0
WBGene00001242	N.A.	N.A.	1.63898	0	0	0
WBGene00004044	N.A.	N.A.	1.63821	0	0	0
WBGene00019563	N.A.	N.A.	1.63518	0	0	0
WBGene00007869	extended life span,mitochondrial membrane potential reduced	N.A.	1.63459	0	0	0
WBGene00000657	N.A.	N.A.	1.63458	0	0	0
WBGene00018803	dauer lifespan extended,transgene expression increased	N.A.	1.63408	0	0	0
WBGene00015672	N.A.	N.A.	1.63232	0	0	0
WBGene00007307	N.A.	N.A.	1.6313	0	0	0
WBGene00010262	N.A.	aldicarb resistant,constipated,mitochondria localization variant,neuron degeneration enhanced,neuron morphology variant	1.62962	0	0	0
WBGene00008394	N.A.	N.A.	1.62816	0	0	0
WBGene00007714	embryonic lethal	N.A.	1.62786	0	0	0
WBGene00012608	N.A.	N.A.	1.62713	0	0	0
WBGene00015721	N.A.	N.A.	1.62664	0	0	0
WBGene00003099	pathogen susceptibility increased	organism environmental stimulus response variant	1.62619	0	0	0
WBGene00009982	N.A.	N.A.	1.62405	0	0	0
WBGene00016054	N.A.	N.A.	1.62293	0	0	0
WBGene00011487	N.A.	N.A.	1.61899	0	0	0
WBGene00014173	N.A.	N.A.	1.61718	0	0	0
WBGene00000730	dumpy,embryonic lethal,larval arrest,larval lethal,locomotion variant,organism morphology variant	N.A.	1.61696	0	0	0
WBGene00000722	N.A.	N.A.	1.61451	0	0	0
WBGene00007573	N.A.	N.A.	1.61082	0	0	0
WBGene00001581	slow growth	N.A.	1.60895	0	0	0
WBGene00001070	dumpy,egg laying variant,locomotion variant,organism development variant,roller,small,transgene expression increased	alae morphology variant,annulae morphology variant,dumpy,helical cuticle,left handed roller,struts variant	1.60774	0	0	0
WBGene00006050	locomotion variant	N.A.	1.60688	0	0	0
WBGene00010234	N.A.	N.A.	1.60415	0	0	0
WBGene00012436	lysosome-related organelle morphology variant,RAB-11 recycling endosome localization variant,RAB-11 recycling endosome morphology variant,transgene expression reduced,transgene subcellular localization variant	miRNA expression variant	1.60313	0	0	0
WBGene00015312	N.A.	N.A.	1.60308	0	0	0
WBGene00000930	N.A.	N.A.	1.59728	0	0	0
WBGene00016541	locomotion variant	N.A.	1.59644	0	0	0
WBGene00013932	fat content reduced	lethal,sterile	1.59513	0	0	0
WBGene00016675	organism development variant	N.A.	1.59484	0	0	0
WBGene00016457	N.A.	N.A.	1.59196	0	0	0
WBGene00008594	dauer lifespan extended	N.A.	1.59057	0	0	0
WBGene00016628	N.A.	N.A.	1.58932	0	0	0
WBGene00008536	N.A.	N.A.	1.58919	0	0	0
WBGene00011124	engulfment variant	N.A.	1.58891	0	0	0
WBGene00008607	N.A.	N.A.	1.58801	0	0	0
WBGene00017634	N.A.	N.A.	1.58765	0	0	0
WBGene00011534	N.A.	N.A.	1.58696	0	0	0
WBGene00003770	N.A.	N.A.	1.58672	0	0	0
WBGene00019719	N.A.	N.A.	1.58414	0	0	0
WBGene00019410	dauer lifespan extended	N.A.	1.58285	0	0	0
WBGene00015720	N.A.	N.A.	1.58262	0	0	0
WBGene00005016	annulae morphology variant,dumpy,embryo osmotic integrity defective early emb,embryonic lethal,germ cell compartment expansion variant,germ cell compartment multinucleate,germline nuclear positioning variant,gonad morphology variant,oogenesis variant,organism development variant,protein degradation variant,rachis morphology variant,roller	alae morphology variant,annulae morphology variant,body size variant,dumpy,helical cuticle,left handed roller,long,male ray morphology variant,right handed roller,roller,short,struts variant	1.57905	0	0	0
WBGene00020237	N.A.	N.A.	1.57746	0	0	0
WBGene00018616	germ cell compartment size variant,germline nuclear positioning variant,maternal sterile,oogenesis variant,rachis morphology variant,rachis wide,sick,sterile,sterile progeny	N.A.	1.57691	0	0	0
WBGene00009750	N.A.	N.A.	1.57466	0	0	0
WBGene00009237	N.A.	N.A.	1.57372	0	0	0
WBGene00010125	life span variant,pathogen susceptibility increased	N.A.	1.56867	0	0	0
WBGene00002259	increased pathogen accumulation,life span variant	N.A.	1.56794	0	0	0
WBGene00003766	N.A.	N.A.	1.56752	0	0	0
WBGene00008789	exploded through vulva	N.A.	1.56604	0	0	0
WBGene00011328	N.A.	N.A.	1.56363	0	0	0
WBGene00009959	locomotion variant	N.A.	1.56168	0	0	0
WBGene00013939	N.A.	N.A.	1.55878	0	0	0
WBGene00021134	N.A.	N.A.	1.55696	0	0	0
WBGene00010377	N.A.	N.A.	1.55605	0	0	0
WBGene00007872	extended life span,life span variant,mitochondrial membrane potential reduced	N.A.	1.55488	0	0	0
WBGene00017387	N.A.	N.A.	1.5544	0	0	0
WBGene00000732	N.A.	N.A.	1.55338	0	0	0
WBGene00008519	N.A.	N.A.	1.55336	0	0	0
WBGene00004300	N.A.	male ray morphology variant,male tail sensory ray development variant,ray tips swollen	1.55091	0	0	0
WBGene00002254	N.A.	N.A.	1.55091	0	0	0
WBGene00006419	C lineage variant,embryonic lethal,failure to hatch,gene expression variant,protein subcellular localization variant	N.A.	1.55086	0	0	0
WBGene00019473	drug resistant,fat content reduced	N.A.	1.55032	0	0	0
WBGene00001387	N.A.	N.A.	1.54867	0	0	0
WBGene00012540	N.A.	N.A.	1.54577	0	0	0
WBGene00018619	germ cell compartment size variant,germline nuclear positioning variant,oogenesis variant,rachis morphology variant,rachis wide,sterile	N.A.	1.54491	0	0	0
WBGene00009988	N.A.	N.A.	1.54469	0	0	0
WBGene00020846	N.A.	N.A.	1.54398	0	0	0
WBGene00011000	N.A.	N.A.	1.54253	0	0	0
WBGene00012051	fat content reduced	N.A.	1.54227	0	0	0
WBGene00017841	N.A.	N.A.	1.53935	0	0	0
WBGene00008577	N.A.	N.A.	1.53918	0	0	0
WBGene00000631	motor neuron morphology variant,pathogen susceptibility increased,synapse density variant,transgene subcellular localization variant	N.A.	1.53804	0	0	0
WBGene00007958	N.A.	N.A.	1.53595	0	0	0
WBGene00004099	dauer constitutive,pathogen susceptibility increased	N.A.	1.53203	0	0	0
WBGene00009983	N.A.	N.A.	1.5318	0	0	0
WBGene00017114	N.A.	N.A.	1.52666	0	0	0
WBGene00014186	N.A.	N.A.	1.52516	0	0	0
WBGene00005005	dauer lifespan extended	N.A.	1.52496	0	0	0
WBGene00011120	N.A.	N.A.	1.52213	0	0	0
WBGene00019368	N.A.	N.A.	1.52202	0	0	0
WBGene00022680	N.A.	N.A.	1.51984	0	0	0
WBGene00016004	N.A.	N.A.	1.51836	0	0	0
WBGene00011741	N.A.	N.A.	1.51388	0	0	0
WBGene00011841	N.A.	N.A.	1.51215	0	0	0
WBGene00016501	N.A.	N.A.	1.51132	0	0	0
WBGene00020350	axon fasciculation variant,axon midline crossing variant,cord commissures fail to reach target,ventral cord patterning variant	N.A.	1.51122	0	0	0
WBGene00008495	N.A.	N.A.	1.51023	0	0	0
WBGene00017542	N.A.	N.A.	1.50896	0	0	0
WBGene00016568	N.A.	N.A.	1.50821	0	0	0
WBGene00001712	N.A.	N.A.	1.50706	0	0	0
WBGene00018737	sluggish	N.A.	1.50602	0	0	0
WBGene00008393	N.A.	N.A.	1.5035	0	0	0
WBGene00006048	N.A.	N.A.	1.50272	0	0	0
WBGene00017541	dauer lifespan extended	N.A.	1.49822	0	0	0
WBGene00001726	fewer germ cells,lethal,no oocytes,nuclear appearance variant,sperm morphology variant,sterile	N.A.	1.49809	0	0	0
WBGene00001076	dumpy,larval arrest,protruding vulva,roller	dumpy,enzyme activity reduced,larval body morphology variant,neuronal outgrowth variant,physiology variant	1.49801	0	0	0
WBGene00014029	N.A.	N.A.	1.49755	0	0	0
WBGene00009805	dauer constitutive,fat content increased	N.A.	1.4961	0	0	0
WBGene00017455	N.A.	N.A.	1.49453	0	0	0
WBGene00003514	axon fasciculation variant,body wall muscle morphology variant,embryonic arrest,larval arrest,organism morphology variant	N.A.	1.4944	0	0	0
WBGene00020715	N.A.	N.A.	1.49396	0	0	0
WBGene00007868	extended life span,mitochondrial membrane potential reduced	N.A.	1.49248	0	0	0
WBGene00002260	life span variant,shortened life span	N.A.	1.49008	0	0	0
WBGene00004984	antibody staining reduced,antibody staining variant,body wall muscle development variant,cell differentiation variant,complex phenotype early emb,ectopic expression antibody,ectopic expression transgene,embryonic arrest,embryonic development variant,embryonic lethal,excess hypodermal cells,mRNA expression ectopic,muscle excess,no Intestine,no pharynx,organism development variant,pharyngeal develo…	embryonic lethal,lethal,sterile	1.48839	0	0	0
WBGene00003755	organism morphology variant,sick	amplitude of sinusoidal movement variant,backward locomotion variant,backward point velocity increased,body posture amplitude decreased,body proportion variant,coiling frequency increased,forward locomotion increased,forward point velocity increased,frequency of body bend variant,head bend angle variant,nose movement variant,path curvature decreased,Pausing decreased,roaming increased,tail bend a…	1.4878	0	0	0
WBGene00015339	N.A.	N.A.	1.48705	0	0	0
WBGene00000704	N.A.	N.A.	1.48588	0	0	0
WBGene00018122	linker cell migration variant	N.A.	1.48557	0	0	0
WBGene00017258	N.A.	N.A.	1.48465	0	0	0
WBGene00021121	sick	N.A.	1.48323	0	0	0
WBGene00010424	N.A.	N.A.	1.48313	0	0	0
WBGene00003228	dauer lifespan extended,division axis defective,ectopic expression transgene,embryonic lethal,exploded through vulva,mRNA expression ectopic,no Intestine,no pharynx,sister cell division timing asynchrony reduced,sterile progeny,transgene expression undetectable,variable cell division timing	AB lineage variant,cell fate transformation,embryonic lethal,excess pharyngeal cells,maternal effect lethal emb,muscle excess,no Intestine,P granule localization defective	1.48257	0	0	0
WBGene00006051	locomotion variant	N.A.	1.48059	0	0	0
WBGene00000692	N.A.	N.A.	1.47867	0	0	0
WBGene00000612	egg laying variant,growth rate variant,larval arrest,larval lethal,lethal,locomotion variant,organism morphology variant,paralyzed,reduced brood size,sick,sterile,thin	N.A.	1.47614	0	0	0
WBGene00001716	N.A.	N.A.	1.47419	0	0	0
WBGene00012047	N.A.	N.A.	1.47117	0	0	0
WBGene00012068	N.A.	N.A.	1.47076	0	0	0
WBGene00013290	N.A.	N.A.	1.46962	0	0	0
WBGene00019421	N.A.	N.A.	1.46899	0	0	0
WBGene00020243	N.A.	N.A.	1.46797	0	0	0
WBGene00007733	embryonic lethal,larval arrest,maternal sterile,protruding vulva,reduced brood size,sterile progeny	N.A.	1.46506	0	0	0
WBGene00022589	dauer lifespan extended	N.A.	1.46152	0	0	0
WBGene00008944	N.A.	N.A.	1.4614	0	0	0
WBGene00000614	N.A.	N.A.	1.46001	0	0	0
WBGene00012435	embryonic lethal,miRNA expression variant,organism morphology variant,transgene expression increased	larval body morphology variant,miRNA expression variant,morphology variant,transgene expression increased	1.4574	0	0	0
WBGene00009031	N.A.	N.A.	1.45648	0	0	0
WBGene00011321	fat content increased	N.A.	1.45483	0	0	0
WBGene00015599	N.A.	N.A.	1.45425	0	0	0
WBGene00016422	embryonic lethal,larval arrest,larval lethal,locomotion variant,lysosome-related organelle morphology variant,molt defect,multivulva,organism morphology variant,RAB-11 recycling endosome morphology variant,transgene subcellular localization variant	N.A.	1.45178	0	0	0
WBGene00001444	aldicarb resistant,egg laying defective	amplitude of sinusoidal movement variant,backing decreased,backward point velocity decreased,body posture amplitude decreased,coiling frequency decreased,egg laying response to food variant,forward locomotion decreased,forward point velocity decreased,frequency body bend reduced,head bend angle increased,inactive phase variant,nose movement increased,serotonin response variant,short,turning frequ…	1.45151	0	0	0
WBGene00017307	N.A.	N.A.	1.45007	0	0	0
WBGene00000715	dauer lifespan extended	N.A.	1.44964	0	0	0
WBGene00004139	dauer constitutive,pathogen susceptibility increased,shortened life span	N.A.	1.44883	0	0	0
WBGene00016161	locomotion variant	N.A.	1.44592	0	0	0
WBGene00012746	N.A.	N.A.	1.44325	0	0	0
WBGene00011501	accumulated germline cell corpses,apoptosis reduced,apoptosis variant,early embryonic lethal,embryo osmotic integrity defective early emb,embryonic lethal,germ cell compartment morphology variant,germline nuclear positioning variant,nuclei small,oocyte number decreased,oocyte septum formation variant,oogenesis variant,rachis morphology variant,rachis wide,transgene expression reduced	lethal,sterile	1.44168	0	0	0
WBGene00014039	N.A.	N.A.	1.44124	0	0	0
WBGene00018438	slow embryonic development	N.A.	1.44095	0	0	0
WBGene00016612	N.A.	N.A.	1.44031	0	0	0
WBGene00003663	N.A.	N.A.	1.43879	0	0	0
WBGene00000503	embryonic lethal	N.A.	1.43709	0	0	0
WBGene00008496	N.A.	N.A.	1.43622	0	0	0
WBGene00001065	dumpy,locomotion variant,roller	alae morphology variant,annulae morphology variant,dumpy,helical cuticle,left handed roller,struts variant	1.43606	0	0	0
WBGene00007873	life span variant	N.A.	1.43272	0	0	0
WBGene00000032	pathogen susceptibility increased,shortened life span	N.A.	1.43231	0	0	0
WBGene00000748	N.A.	N.A.	1.43154	0	0	0
WBGene00017229	N.A.	N.A.	1.42996	0	0	0
WBGene00016659	N.A.	N.A.	1.42804	0	0	0
WBGene00009778	N.A.	N.A.	1.42583	0	0	0
WBGene00015348	N.A.	N.A.	1.42491	0	0	0
WBGene00001728	extended life span,paraquat resistant	N.A.	1.4245	0	0	0
WBGene00012140	N.A.	N.A.	1.42394	0	0	0
WBGene00016596	N.A.	N.A.	1.42215	0	0	0
WBGene00001069	cuticle morphology variant,dumpy,egg laying variant,locomotion variant,organism development variant,pattern of transgene expression variant,pattern protein expression variant,slow growth,transgene expression increased	alae morphology variant,annulae morphology variant,dumpy,fat,helical cuticle,left handed roller,roller,short,struts variant	1.42185	0	0	0
WBGene00007159	transgene expression reduced	N.A.	1.42149	0	0	0
WBGene00011795	N.A.	N.A.	1.42086	0	0	0
WBGene00017018	dauer lifespan extended	N.A.	1.42071	0	0	0
WBGene00006394	N.A.	N.A.	1.41892	0	0	0
WBGene00004156	dauer constitutive	N.A.	1.41891	0	0	0
WBGene00011911	N.A.	N.A.	1.41803	0	0	0
WBGene00016332	embryonic lethal,multivulva,reduced brood size	N.A.	1.41738	0	0	0
WBGene00019570	N.A.	N.A.	1.40455	0	0	0
WBGene00017073	larval arrest,lethal,reduced brood size,sick	N.A.	1.40143	0	0	0
WBGene00009466	N.A.	N.A.	1.40132	0	0	0
WBGene00000136	N.A.	N.A.	1.40044	0	0	0
WBGene00019839	N.A.	N.A.	1.39981	0	0	0
WBGene00021072	N.A.	N.A.	1.39957	0	0	0
WBGene00000697	N.A.	N.A.	1.39703	0	0	0
WBGene00020035	cell membrane organization biogenesis variant,embryonic lethal,germ cell compartment morphology variant,germ cell compartment size variant,germ cell partition morphology variant,germline nuclear positioning variant,larval arrest,maternal sterile,oogenesis variant,rachis morphology variant,sterile	amplitude of sinusoidal movement increased,backing decreased,backward point velocity decreased,body posture wavelength decreased,coiling frequency increased,forward locomotion decreased,forward point velocity decreased,frequency body bend reduced,head bend angle variant,nose movement variant,path curvature increased,Pausing increased,roaming reduced,short,tail bend angle increased,thin,turning fr…	1.39644	0	0	0
WBGene00020991	N.A.	N.A.	1.39622	0	0	0
WBGene00017105	N.A.	N.A.	1.39619	0	0	0
WBGene00011214	N.A.	N.A.	1.39598	0	0	0
WBGene00001633	N.A.	N.A.	1.39534	0	0	0
WBGene00020684	dauer constitutive,embryonic lethal	N.A.	1.39444	0	0	0
WBGene00017128	dauer lifespan extended	N.A.	1.3942	0	0	0
WBGene00014097	N.A.	N.A.	1.39241	0	0	0
WBGene00010745	life span variant	N.A.	1.39	0	0	0
WBGene00012261	cytoplasmic processing body variant,early larval lethal,larval arrest,larval lethal,locomotion variant,paralyzed,slow growth,transgene subcellular localization variant	N.A.	1.38974	0	0	0
WBGene00015112	N.A.	N.A.	1.38815	0	0	0
WBGene00015688	N.A.	N.A.	1.38731	0	0	0
WBGene00010549	N.A.	N.A.	1.38719	0	0	0
WBGene00011537	N.A.	N.A.	1.38536	0	0	0
WBGene00020550	embryonic lethal,fat content reduced	N.A.	1.38479	0	0	0
WBGene00007946	N.A.	N.A.	1.38301	0	0	0
WBGene00007278	embryonic lethal	embryonic lethal,gene expression level reduced,high incidence male progeny,meiotic chromatin reorganization variant,protein subcellular localization variant,univalent meiotic chromosomes	1.38215	0	0	0
WBGene00009156	N.A.	N.A.	1.38072	0	0	0
WBGene00000755	N.A.	N.A.	1.37923	0	0	0
WBGene00011548	N.A.	N.A.	1.37776	0	0	0
WBGene00008313	N.A.	N.A.	1.37343	0	0	0
WBGene00001386	N.A.	N.A.	1.37254	0	0	0
WBGene00000219	cell death variant,locomotion variant,protein aggregation variant,protein degradation variant,transgene subcellular localization variant	organism environmental stimulus response variant	1.37231	0	0	0
WBGene00013516	N.A.	N.A.	1.37068	0	0	0
WBGene00020587	slow growth	N.A.	1.37066	0	0	0
WBGene00017278	N.A.	N.A.	1.36948	0	0	0
WBGene00000712	locomotion variant,organism morphology variant	N.A.	1.36911	0	0	0
WBGene00016781	N.A.	N.A.	1.36802	0	0	0
WBGene00019404	N.A.	N.A.	1.36801	0	0	0
WBGene00009486	N.A.	N.A.	1.36619	0	0	0
WBGene00019113	dauer lifespan extended	N.A.	1.36436	0	0	0
WBGene00013060	accumulated germline cell corpses,apoptosis reduced,apoptosis variant,chromosome condensation variant,embryo osmotic integrity defective early emb,embryonic lethal,germ cell compartment expansion variant,germ cell compartment size variant,germ cell compartment small,germline nuclear positioning variant,oocyte morphology variant,oocyte number decreased,oogenesis variant,rachis morphology variant,r…	N.A.	1.36339	0	0	0
WBGene00009634	N.A.	N.A.	1.36226	0	0	0
WBGene00011753	N.A.	N.A.	1.36199	0	0	0
WBGene00001072	clear,dumpy,egg laying defective,larval arrest,locomotion variant,organism development variant,paralyzed,patchy coloration,protein degradation variant,sluggish,transgene expression increased	alae morphology variant,annulae morphology variant,dumpy,gene expression level high,helical cuticle,left handed roller,metabolite content increased,mRNA splicing variant,reduced viability after freezing,struts variant	1.35759	0	0	0
WBGene00008625	N.A.	N.A.	1.3555	0	0	0
WBGene00003094	pathogen susceptibility increased	pathogen load variant,pathogen susceptibility increased	1.35372	0	0	0
WBGene00009302	fat content increased	N.A.	1.34926	0	0	0
WBGene00011262	N.A.	N.A.	1.34801	0	0	0
WBGene00018645	dauer lifespan extended,engulfment variant	N.A.	1.34618	0	0	0
WBGene00009458	N.A.	N.A.	1.34588	0	0	0
WBGene00019730	N.A.	N.A.	1.34519	0	0	0
WBGene00000705	cell membrane organization biogenesis variant,diplotene region organization variant,embryonic lethal,germ cell compartment expansion variant,maternal sterile,oocyte morphology variant,oocyte number decreased,pachytene region organization variant,rachis narrow,slow growth,sterile	N.A.	1.34352	0	0	0
WBGene00000866	Aba ABp division axis defective early emb,cell membrane organization biogenesis variant,chromosome segregation variant karyomeres early emb,embryonic lethal,excess maternal pronucleus early emb,germ cell compartment morphology variant,germline nuclear positioning variant,larval arrest,locomotion variant,long,multiple cytoplasmic cavities early emb,multiple nuclei early emb,polar body defective ea…	N.A.	1.34238	0	0	0
WBGene00003784	embryonic lethal,germline proliferation variant,gonad development variant,male gonad development variant,male somatic gonad development variant,no germ line,P granule localization defective,pattern of transgene expression variant,protein methylation variant,sterile,sterile progeny,transgene subcellular localization variant	crossover defective,embryonic lethal,high incidence male progeny,no germ line,sterile progeny	1.34162	0	0	0
WBGene00003764	N.A.	N.A.	1.34086	0	0	0
WBGene00021113	maternal sterile,reduced brood size	N.A.	1.34041	0	0	0
WBGene00020872	N.A.	N.A.	1.33909	0	0	0
WBGene00008541	transgene expression reduced	N.A.	1.33889	0	0	0
WBGene00009809	N.A.	N.A.	1.33794	0	0	0
WBGene00001071	dumpy,lethal,locomotion variant,transgene expression increased	dumpy,gene expression level high,large,organism osmotic stress response variant,pathogen resistance increased	1.3353	0	0	0
WBGene00004971	N.A.	N.A.	1.33406	0	0	0
WBGene00009308	maternal sterile	N.A.	1.3326	0	0	0
WBGene00000733	N.A.	N.A.	1.33248	0	0	0
WBGene00004819	high incidence male progeny,maternal sterile	N.A.	1.33053	0	0	0
WBGene00010263	N.A.	N.A.	1.33041	0	0	0
WBGene00006366	embryonic lethal,reduced brood size	cuticle development variant,extracellular matrix variant	1.32857	0	0	0
WBGene00012481	N.A.	N.A.	1.32751	0	0	0
WBGene00017978	N.A.	N.A.	1.32646	0	0	0
WBGene00000609	dauer lifespan extended,dumpy	N.A.	1.32629	0	0	0
WBGene00010661	germ cell ionizing radiation response variant	apoptosis increased	1.32497	0	0	0
WBGene00010256	N.A.	N.A.	1.32158	0	0	0
WBGene00013696	axon fasciculation variant,axon midline crossing variant,cord commissures fail to reach target,ventral cord patterning variant	N.A.	1.31943	0	0	0
WBGene00007331	N.A.	N.A.	1.31905	0	0	0
WBGene00000746	N.A.	N.A.	1.31836	0	0	0
WBGene00020414	N.A.	N.A.	1.31766	0	0	0
WBGene00000594	dumpy,early larval lethal,fat content increased,larval lethal,locomotion variant,organism morphology variant,pattern of transgene expression variant,receptor mediated endocytosis defective	N.A.	1.31694	0	0	0
WBGene00018808	N.A.	N.A.	1.31608	0	0	0
WBGene00007203	N.A.	lethal,sterile	1.31495	0	0	0
WBGene00014182	N.A.	N.A.	1.3145	0	0	0
WBGene00014116	N.A.	N.A.	1.31333	0	0	0
WBGene00010290	N.A.	N.A.	1.31202	0	0	0
WBGene00013887	N.A.	N.A.	1.31093	0	0	0
WBGene00007301	N.A.	N.A.	1.30755	0	0	0
WBGene00016670	organism pathogen response variant,pathogen susceptibility increased	N.A.	1.30344	0	0	0
WBGene00017332	N.A.	N.A.	1.30225	0	0	0
WBGene00019312	N.A.	N.A.	1.29961	0	0	0
WBGene00012018	N.A.	N.A.	1.29866	0	0	0
WBGene00020542	N.A.	N.A.	1.29863	0	0	0
WBGene00018809	dauer lifespan extended	N.A.	1.29802	0	0	0
WBGene00006408	N.A.	N.A.	1.29323	0	0	0
WBGene00013943	N.A.	N.A.	1.29229	0	0	0
WBGene00003963	clear,dumpy,embryonic lethal,embryonic lethal late emb,larval arrest,larval lethal,locomotion variant,organism development variant,organism morphology variant,population fitness variant,protein aggregation variant,sluggish,transgene expression increased	lethal,sterile	1.29098	0	0	0
WBGene00016782	N.A.	N.A.	1.28953	0	0	0
WBGene00011536	N.A.	N.A.	1.28831	0	0	0
WBGene00012185	N.A.	N.A.	1.28806	0	0	0
WBGene00014188	N.A.	N.A.	1.28648	0	0	0
WBGene00001458	N.A.	N.A.	1.28546	0	0	0
WBGene00007565	N.A.	N.A.	1.284	0	0	0
WBGene00011235	dumpy	N.A.	1.28007	0	0	0
WBGene00013449	fat content increased	N.A.	1.27974	0	0	0
WBGene00013941	transgene expression reduced	N.A.	1.27853	0	0	0
WBGene00001855	gonad morphology variant,meiotic progression prophase variant	lethal,sterile	1.27681	0	0	0
WBGene00020940	N.A.	N.A.	1.27594	0	0	0
WBGene00019430	asymmetric cell division defective early emb,cell cycle timing defective early emb,cell division variant,chromosome segregation variant,cleavage furrow defective early emb,cytoplasmic dynamics defective early emb,embryonic lethal,excess maternal pronucleus early emb,intestinal cell development variant,maternal sterile,meiosis defective early emb,meiotic spindle defective early emb,polar body extr…	N.A.	1.27537	0	0	0
WBGene00005854	N.A.	N.A.	1.27513	0	0	0
WBGene00010539	N.A.	N.A.	1.27357	0	0	0
WBGene00018138	N.A.	N.A.	1.27268	0	0	0
WBGene00008464	N.A.	N.A.	1.27268	0	0	0
WBGene00007605	N.A.	lethal,sterile	1.27188	0	0	0
WBGene00013297	N.A.	N.A.	1.26717	0	0	0
WBGene00014032	N.A.	N.A.	1.26696	0	0	0
WBGene00019782	N.A.	N.A.	1.26577	0	0	0
WBGene00003395	body axis development variant,cell division precocious,cell fate transformation,dauer lifespan extended,dead eggs laid,dumpy,E lineage variant,embryonic cell organization biogenesis variant,embryonic lethal,endoderm absent,extended life span,gastrulation variant,intestinal development variant,larval lethal,no gut granules,no Intestine,no pharynx,nuclear anchoring variant,organism development vari…	astral microtubule asymmetry defective,asymmetric cell division variant,body elongation defective,cell division precocious,cell fate transformation,E lineage variant,embryonic lethal,endoderm absent,excess pharyngeal cells,lethal,maternal effect lethal emb,muscle excess,no Intestine,pattern antibody staining variant,protein expression increased,protein subcellular localization variant,spindle ori…	1.26401	0	0	0
WBGene00011006	N.A.	N.A.	1.26358	0	0	0
WBGene00006040	transgene expression reduced	N.A.	1.26021	0	0	0
WBGene00013063	N.A.	N.A.	1.25984	0	0	0
WBGene00004996	N.A.	N.A.	1.25654	0	0	0
WBGene00043187	N.A.	N.A.	1.25554	0	0	0
WBGene00006764	backing uncoordinated,body morphology variant,body vacuole,constipated,cuticle integrity variant,egg laying defective,locomotion variant,muscle cell morphology variant,pharyngeal morphology variant	axon guidance variant,backward locomotion variant,body wall muscle morphology variant,body wall muscle thin filament variant,dumpy,lethal,locomotion variant,male mating efficiency reduced,muscle attachment variant,muscle birefringence variant,nervous system morphology variant,paralyzed,sluggish,sterile	1.25529	0	0	0
WBGene00010070	N.A.	N.A.	1.25479	0	0	0
WBGene00020071	linker cell migration variant	N.A.	1.25348	0	0	0
WBGene00000656	blistered	N.A.	1.25184	0	0	0
WBGene00017177	N.A.	N.A.	1.25167	0	0	0
WBGene00005051	N.A.	N.A.	1.2493	0	0	0
WBGene00006418	N.A.	N.A.	1.24811	0	0	0
WBGene00010528	N.A.	N.A.	1.24804	0	0	0
WBGene00020014	N.A.	N.A.	1.24797	0	0	0
WBGene00017975	N.A.	lethal,sterile	1.2462	0	0	0
WBGene00020509	N.A.	N.A.	1.24366	0	0	0
WBGene00018253	N.A.	N.A.	1.24354	0	0	0
WBGene00000634	N.A.	N.A.	1.23977	0	0	0
WBGene00001856	gonad morphology variant,high incidence male progeny,meiosis variant,meiotic progression prophase variant	N.A.	1.23776	0	0	0
WBGene00016894	N.A.	N.A.	1.23747	0	0	0
WBGene00003106	backing uncoordinated,constipated,embryonic lethal,male spicule development variant,male tail morphology variant,tail morphology variant	axon guidance variant,B lineage variant,backward locomotion variant,commisure growth variant,constipated,F lineage variant,gene expression level reduced,hindgut morphology variant,L4 adult molt defect,larval lethal,male copulatory structure absent,male tail development variant,male tail morphology variant,rectal development variant	1.23734	0	0	0
WBGene00021381	N.A.	N.A.	1.23599	0	0	0
WBGene00000931	cell cell contacts variant four emb,cytokinesis fails early emb,dauer constitutive,dumpy,ectopic cleavage furrows early emb,embryonic lethal,excessive blebbing early emb,germ cell mitosis variant,high incidence male progeny,larval arrest,larval lethal,locomotion variant,loose mitotic furrow early emb,meiosis variant,multiple nuclei early emb,P0 spindle position defective early emb,P1 aster defect…	N.A.	1.23582	0	0	0
WBGene00020592	slow growth	N.A.	1.23204	0	0	0
WBGene00019384	N.A.	N.A.	1.22918	0	0	0
WBGene00017127	dauer lifespan extended	N.A.	1.22839	0	0	0
WBGene00007457	N.A.	N.A.	1.22733	0	0	0
WBGene00010874	N.A.	N.A.	1.22731	0	0	0
WBGene00014169	N.A.	N.A.	1.22692	0	0	0
WBGene00013956	N.A.	N.A.	1.22651	0	0	0
WBGene00018083	N.A.	N.A.	1.22637	0	0	0
WBGene00003767	N.A.	N.A.	1.22407	0	0	0
WBGene00010204	embryonic lethal,larval arrest,lethal,locomotion variant,pattern of transgene expression variant,receptor mediated endocytosis defective	N.A.	1.2235	0	0	0
WBGene00009754	N.A.	N.A.	1.22321	0	0	0
WBGene00006053	N.A.	N.A.	1.22163	0	0	0
WBGene00019136	dauer lifespan extended	N.A.	1.22142	0	0	0
WBGene00001955	engulfment variant,transgene expression increased	mRNA levels increased,mRNA levels reduced,transgene expression increased	1.22107	0	0	0
WBGene00000747	N.A.	N.A.	1.22104	0	0	0
WBGene00003649	N.A.	N.A.	1.22039	0	0	0
WBGene00008205	avoids bacterial lawn,early larval arrest,extended life span,fat associated bodies increased,fat associated body size increased,fat content increased,growth rate variant,intestinal vacuole,lipid composition variant,lipid metabolism variant,locomotion variant,long,maternal sterile,metabolite content decreased,mRNA levels increased,mRNA levels reduced,patchy coloration,sick,slow growth,sluggish,sma…	fat associated bodies increased,growth rate variant,intestinal vacuole,lethal,mRNA levels increased,mRNA levels reduced,slow growth,sterile,transgene expression increased	1.21833	0	0	0
WBGene00001862	crossover defective,dead eggs laid,embryonic arrest,embryonic lethal,high incidence male progeny,meiotic chromosome segregation variant,protein subcellular localization variant,synapsis defective	DNA recombination variant,embryonic lethal,failure to hatch,high incidence male progeny,male fertility reduced,meiotic chromosome segregation variant,nullo X gamete,reduced brood size,XXX progeny	1.21819	0	0	0
WBGene00006754	body wall muscle myosin organization defective,body wall muscle sarcomere morphology variant,egg laying defective,egg laying variant,growth rate variant,larval arrest,larval lethal,late larval lethal,lethal,locomotion variant,long,organism morphology variant,paralyzed,pattern of transgene expression variant,protruding vulva,receptor mediated endocytosis defective,reduced brood size,sick,sterile,t…	body wall muscle development variant,body wall muscle morphology variant,body wall muscle physiology variant,egg laying variant,embryonic lethal,flaccid,lethal,paralyzed,sluggish,sperm pseudopod variant,sterile	1.21728	0	0	0
WBGene00011954	N.A.	N.A.	1.21666	0	0	0
WBGene00017839	N.A.	N.A.	1.21518	0	0	0
WBGene00009446	N.A.	N.A.	1.21502	0	0	0
WBGene00022679	dauer lifespan extended	N.A.	1.21487	0	0	0
WBGene00015936	N.A.	N.A.	1.21337	0	0	0
WBGene00009339	N.A.	N.A.	1.21106	0	0	0
WBGene00008063	N.A.	N.A.	1.21092	0	0	0
WBGene00018970	N.A.	N.A.	1.21001	0	0	0
WBGene00013900	N.A.	N.A.	1.208	0	0	0
WBGene00010285	N.A.	N.A.	1.20578	0	0	0
WBGene00008891	locomotion variant,long,slow growth,thin	N.A.	1.20526	0	0	0
WBGene00021005	accumulated germline cell corpses,apoptosis increased,cell membrane organization biogenesis variant,germ cell compartment multinucleate,maternal sterile,sterile	N.A.	1.20507	0	0	0
WBGene00006668	linker cell migration variant	N.A.	1.20417	0	0	0
WBGene00006915	avoids bacterial lawn,clear,dumpy,early larval lethal,embryonic lethal,extended life span,fat content reduced,foraging behavior variant,isoamyl alcohol chemotaxis defective,L1 arrest,larval arrest,larval lethal,life span variant,lipid composition variant,lysosome homeostasis deficient,lysosome-related organelle morphology variant,protein aggregation variant,protein subcellular localization varian…	larval arrest	1.20289	0	0	0
WBGene00009342	apoptosis fails to occur,apoptosis reduced,asymmetric cell division defective early emb,cell membrane organization biogenesis variant,chromosome condensation variant,diet induced life span variant,diplotene absent during oogenesis,embryo osmotic integrity defective early emb,embryonic arrest,embryonic lethal,embryonic polarity variant,fat content reduced,germ cell compartment expansion absent,ger…	embryo osmotic integrity defective early emb,embryonic arrest,embryonic lethal,gonad development variant,larval arrest,male mating defective	1.20281	0	0	0
WBGene00016243	N.A.	N.A.	1.20232	0	0	0
WBGene00010001	N.A.	N.A.	1.20205	0	0	0
WBGene00013130	dumpy,locomotion variant	N.A.	1.19874	0	0	0
WBGene00016013	N.A.	N.A.	1.19782	0	0	0
WBGene00008810	N.A.	behavior variant	1.19648	0	0	0
WBGene00007455	N.A.	N.A.	1.19608	0	0	0
WBGene00000558	N.A.	N.A.	1.19434	0	0	0
WBGene00017964	embryonic lethal	N.A.	1.19317	0	0	0
WBGene00008915	N.A.	N.A.	1.19139	0	0	0
WBGene00013888	N.A.	N.A.	1.19109	0	0	0
WBGene00011535	N.A.	N.A.	1.19083	0	0	0
WBGene00015355	N.A.	N.A.	1.18969	0	0	0
WBGene00019520	N.A.	N.A.	1.18927	0	0	0
WBGene00021389	larval arrest,larval lethal	N.A.	1.18907	0	0	0
WBGene00017666	N.A.	N.A.	1.1883	0	0	0
WBGene00012621	N.A.	N.A.	1.18737	0	0	0
WBGene00003844	N.A.	enzyme activity reduced,morphology variant,reduced brood size	1.18708	0	0	0
WBGene00001455	N.A.	amplitude of sinusoidal movement variant,backing decreased,backward point velocity increased,body posture wavelength increased,coiling frequency increased,fat,forward point velocity increased,head bend angle variant,long,nose movement increased,Pausing increased,roaming increased,tail bend angle variant,turning frequency variant	1.18534	0	0	0
WBGene00017267	N.A.	N.A.	1.18449	0	0	0
WBGene00010142	N.A.	N.A.	1.18446	0	0	0
WBGene00019021	N.A.	N.A.	1.18391	0	0	0
WBGene00011286	N.A.	N.A.	1.1831	0	0	0
WBGene00017154	N.A.	N.A.	1.18237	0	0	0
WBGene00001243	avoids bacterial lawn,behavior variant,early larval lethal,foraging behavior variant,gene expression variant,growth variant,L1 arrest,larval arrest,lipid composition variant,molt defect,shortened life span,slow growth,transgene expression increased,transgene subcellular localization variant	behavior variant,early larval arrest,gene expression level high,gene expression variant,L1 arrest,larval arrest,lipid synthesis defective,physiology variant,transgene subcellular localization variant	1.18106	0	0	0
WBGene00023417	N.A.	male fertility reduced,premature spermatid activation,sperm transfer defective	1.17633	0	0	0
WBGene00020072	lysosome-related organelle morphology variant,RAB-11 recycling endosome localization variant,RAB-11 recycling endosome morphology variant,transgene subcellular localization variant	N.A.	1.17354	0	0	0
WBGene00001703	body vacuole,everted vulva,intestinal vacuole,locomotion variant,small	N.A.	1.17349	0	0	0
WBGene00007804	N.A.	N.A.	1.17342	0	0	0
WBGene00019236	N.A.	N.A.	1.17074	0	0	0
WBGene00000779	embryonic lethal,larval arrest,transgene expression increased	N.A.	1.17061	0	0	0
WBGene00019617	N.A.	N.A.	1.17028	0	0	0
WBGene00014246	N.A.	N.A.	1.16965	0	0	0
WBGene00015765	dauer lifespan extended	N.A.	1.16927	0	0	0
WBGene00015331	N.A.	N.A.	1.16924	0	0	0
WBGene00007239	N.A.	N.A.	1.16913	0	0	0
WBGene00020976	N.A.	N.A.	1.16882	0	0	0
WBGene00001898	apoptosis increased,embryonic lethal,germ cell development variant,germline proliferation variant,germline transgene silencing variant,sterile	N.A.	1.16878	0	0	0
WBGene00019148	N.A.	N.A.	1.16794	0	0	0
WBGene00018245	N.A.	N.A.	1.16742	0	0	0
WBGene00008567	early embryonic lethal,fat content increased,oxygen consumption decreased,pharyngeal pumping reduced,reduced brood size,slow growth	N.A.	1.16687	0	0	0
WBGene00010876	N.A.	N.A.	1.16673	0	0	0
WBGene00017203	N.A.	N.A.	1.16629	0	0	0
WBGene00012383	N.A.	N.A.	1.16566	0	0	0
WBGene00006977	embryonic lethal	lethal,sterile	1.16554	0	0	0
WBGene00009300	fat content increased	N.A.	1.16388	0	0	0
WBGene00022621	N.A.	N.A.	1.16352	0	0	0
WBGene00015073	dauer lifespan extended	N.A.	1.16311	0	0	0
WBGene00020808	dauer lifespan extended,reduced brood size,transgene expression increased	N.A.	1.1621	0	0	0
WBGene00015947	N.A.	N.A.	1.16081	0	0	0
WBGene00000688	dumpy,exploded through vulva,locomotion variant,organism morphology variant	N.A.	1.16067	0	0	0
WBGene00000603	protruding vulva	N.A.	1.15844	0	0	0
WBGene00013230	thermotolerance increased	N.A.	1.15811	0	0	0
WBGene00012379	N.A.	N.A.	1.15455	0	0	0
WBGene00001077	dumpy,embryonic lethal,locomotion variant,small	axon guidance variant,dumpy,male ray morphology variant,male tail sensory ray development variant	1.15391	0	0	0
WBGene00007807	slow growth	N.A.	1.15333	0	0	0
WBGene00017991	N.A.	N.A.	1.15035	0	0	0
WBGene00020803	N.A.	N.A.	1.14987	0	0	0
WBGene00000033	N.A.	N.A.	1.14981	0	0	0
WBGene00012296	N.A.	N.A.	1.14934	0	0	0
WBGene00016660	N.A.	N.A.	1.14912	0	0	0
WBGene00002106	N.A.	N.A.	1.14581	0	0	0
WBGene00017068	late larval arrest	N.A.	1.14478	0	0	0
WBGene00009212	embryonic lethal	N.A.	1.14454	0	0	0
WBGene00007836	embryonic lethal,slow growth	N.A.	1.14431	0	0	0
WBGene00008565	early embryonic lethal,fat associated body size increased,fat content increased,oxygen consumption decreased,pharyngeal pumping reduced,reduced brood size,slow growth	ascaroside biosynthesis defective,ascaroside biosynthesis variant	1.1427	0	0	0
WBGene00020242	N.A.	N.A.	1.14264	0	0	0
WBGene00012844	N.A.	N.A.	1.1419	0	0	0
WBGene00010267	high incidence male progeny	N.A.	1.14188	0	0	0
WBGene00005740	N.A.	N.A.	1.14136	0	0	0
WBGene00000026	N.A.	N.A.	1.14071	0	0	0
WBGene00022886	fat content reduced	N.A.	1.14028	0	0	0
WBGene00010531	N.A.	N.A.	1.13966	0	0	0
WBGene00007770	N.A.	N.A.	1.13669	0	0	0
WBGene00001064	clear,dumpy,egg laying defective,locomotion variant,organism development variant,organism morphology variant,paralyzed,protein degradation variant,sick	alae morphology variant,annulae morphology variant,dumpy,helical cuticle,left handed roller,right handed roller,roller,struts variant	1.13663	0	0	0
WBGene00019798	N.A.	N.A.	1.13608	0	0	0
WBGene00020837	aldicarb resistant	N.A.	1.13352	0	0	0
WBGene00016056	N.A.	N.A.	1.13321	0	0	0
WBGene00012251	N.A.	N.A.	1.13294	0	0	0
WBGene00018694	dauer constitutive,dauer lifespan extended	N.A.	1.13284	0	0	0
WBGene00021503	larval arrest,protein aggregation variant,reduced brood size,transgene subcellular localization variant	N.A.	1.13172	0	0	0
WBGene00010353	cell cycle slow early emb,embryo osmotic pressure sensitive early emb,embryonic lethal,one cell arrest early emb,one cell shape defective early emb,pronuclear nuclear appearance defective early emb,pronuclear size defective early emb,reduced brood size	N.A.	1.1312	0	0	0
WBGene00022781	avoids bacterial lawn,cell secretion variant,embryonic lethal,fat associated bodies increased,fat content increased,foraging behavior variant,intestinal vacuole,larval arrest,late larval arrest,lethal,lipid metabolism variant,locomotion variant,mRNA levels increased,pattern of transgene expression variant,protein aggregation variant,slow growth,sluggish,sterile,transgene subcellular localization …	lethal,sterile	1.13017	0	0	0
WBGene00017509	dauer lifespan extended	N.A.	1.1291	0	0	0
WBGene00019234	slow growth	N.A.	1.12881	0	0	0
WBGene00000515	reduced brood size	N.A.	1.1285	0	0	0
WBGene00010440	dauer lifespan extended	N.A.	1.12822	0	0	0
WBGene00020302	N.A.	N.A.	1.12725	0	0	0
WBGene00013007	slow growth	N.A.	1.12684	0	0	0
WBGene00006565	accumulated cell corpses,accumulated germline cell corpses,antibody staining reduced,antibody subcellular localization variant,apoptosis increased,apoptosis variant,cell membrane organization biogenesis variant,cell size decreased,dumpy,egg laying variant,embryo osmotic integrity defective early emb,embryonic lethal,endoplasmic reticulum morphology variant,engulfment variant,germ cell compartment…	lethal,sterile	1.12637	0	0	0
WBGene00020661	embryonic lethal,larval arrest,protruding vulva,reduced brood size,sterile progeny	N.A.	1.124	0	0	0
WBGene00019879	N.A.	N.A.	1.12243	0	0	0
WBGene00015231	N.A.	N.A.	1.12153	0	0	0
WBGene00022875	N.A.	N.A.	1.11829	0	0	0
WBGene00004133	pathogen susceptibility increased	N.A.	1.11796	0	0	0
WBGene00010469	N.A.	N.A.	1.11696	0	0	0
WBGene00009723	dauer constitutive	N.A.	1.11666	0	0	0
WBGene00004821	reduced brood size,slow growth,spontaneous mutation rate increased	N.A.	1.11611	0	0	0
WBGene00022553	N.A.	N.A.	1.11582	0	0	0
WBGene00008492	N.A.	N.A.	1.11418	0	0	0
WBGene00003669	fat content increased	N.A.	1.11175	0	0	0
WBGene00009470	N.A.	N.A.	1.1108	0	0	0
WBGene00016414	N.A.	N.A.	1.11005	0	0	0
WBGene00008229	N.A.	N.A.	1.10847	0	0	0
WBGene00011462	pattern of transgene expression variant,receptor mediated endocytosis defective	N.A.	1.10784	0	0	0
WBGene00007264	N.A.	N.A.	1.10758	0	0	0
WBGene00007792	N.A.	N.A.	1.10646	0	0	0
WBGene00015899	embryonic lethal	N.A.	1.10543	0	0	0
WBGene00022708	N.A.	N.A.	1.10469	0	0	0
WBGene00008967	N.A.	N.A.	1.10454	0	0	0
WBGene00009938	N.A.	N.A.	1.10176	0	0	0
WBGene00019272	N.A.	N.A.	1.10072	0	0	0
WBGene00007452	N.A.	N.A.	1.10005	0	0	0
WBGene00015894	N.A.	N.A.	1.09926	0	0	0
WBGene00011284	N.A.	N.A.	1.09814	0	0	0
WBGene00021080	N.A.	N.A.	1.09813	0	0	0
WBGene00001000	body wall muscle myosin organization defective,body wall muscle sarcomere morphology variant,mitochondria morphology variant	body wall muscle sarcomere morphology variant	1.09552	0	0	0
WBGene00012313	N.A.	N.A.	1.09238	0	0	0
WBGene00000738	N.A.	N.A.	1.0921	0	0	0
WBGene00000998	aldicarb resistant,axon fasciculation variant,axon midline crossing variant,distal tip cell migration variant,inner labial morphology variant,neuron cell body absent misplaced,protruding vulva,reduced brood size	axon midline crossing variant,ciliated neuron morphology variant,gonad displaced,locomotion variant,nerve ring development variant,nose touch defective,pattern of transgene expression variant,pericellular component development variant,reduced brood size,sensory system variant,twisted pharynx,ventral nerve cord maintenance variant	1.09023	0	0	0
WBGene00016680	organism development variant	N.A.	1.09009	0	0	0
WBGene00013854	embryonic lethal,slow growth,small	lethal,sterile	1.09003	0	0	0
WBGene00018823	reduced brood size	N.A.	1.08792	0	0	0
WBGene00007624	larval arrest,transgene induced cosuppression variant	N.A.	1.08732	0	0	0
WBGene00013700	N.A.	N.A.	1.08572	0	0	0
WBGene00002271	N.A.	organism toxic chemical response variant	1.0856	0	0	0
WBGene00000025	dauer constitutive,L4 lethal,pathogen infected pharynx increase,pathogen susceptibility increased,shortened life span	N.A.	1.08433	0	0	0
WBGene00017060	N.A.	N.A.	1.08239	0	0	0
WBGene00000282	locomotion variant,organism morphology variant	lethal,sterile	1.0823	0	0	0
WBGene00015781	N.A.	N.A.	1.0803	0	0	0
WBGene00018424	dauer constitutive,reduced brood size	N.A.	1.08021	0	0	0
WBGene00013978	embryonic lethal	N.A.	1.07853	0	0	0
WBGene00012357	reduced brood size	N.A.	1.07811	0	0	0
WBGene00000673	dumpy,locomotion variant,organism morphology variant,reduced brood size	N.A.	1.07751	0	0	0
WBGene00011244	N.A.	N.A.	1.07463	0	0	0
WBGene00000215	cell death variant	N.A.	1.07436	0	0	0
WBGene00017579	N.A.	N.A.	1.07367	0	0	0
WBGene00012239	body wall muscle myosin organization defective,dauer lifespan extended,slow growth	N.A.	1.07362	0	0	0
WBGene00019153	N.A.	N.A.	1.07272	0	0	0
WBGene00011798	N.A.	N.A.	1.07234	0	0	0
WBGene00016549	N.A.	N.A.	1.07163	0	0	0
WBGene00008027	N.A.	N.A.	1.07139	0	0	0
WBGene00007584	N.A.	N.A.	1.06973	0	0	0
WBGene00015865	N.A.	N.A.	1.06947	0	0	0
WBGene00007082	fat content reduced,lipid metabolism variant	N.A.	1.06886	0	0	0
WBGene00016345	N.A.	N.A.	1.06847	0	0	0
WBGene00008074	N.A.	N.A.	1.0682	0	0	0
WBGene00007131	larval arrest,small,sterile	N.A.	1.06675	0	0	0
WBGene00004908	N.A.	backing increased,backward point velocity increased,body posture amplitude variant,forward locomotion increased,forward point velocity increased,frequency of body bend variant,head bend angle increased,nose movement increased,path curvature decreased,tail bend angle variant	1.06541	0	0	0
WBGene00018698	sterile	N.A.	1.06523	0	0	0
WBGene00001172	aldicarb resistant,body wall muscle sarcomere morphology variant,egg laying defective,extended life span,mitochondria morphology variant,protein degradation variant	aldicarb resistant,bag of worms,bloated,chemosensory behavior variant,coiler,egg laying defective,egg laying variant,egg retention,negative chemotaxis variant,post translational processing variant	1.0647	0	0	0
WBGene00020058	N.A.	N.A.	1.06409	0	0	0
WBGene00003759	transgene expression increased	aldicarb resistant	1.06391	0	0	0
WBGene00010486	N.A.	N.A.	1.06219	0	0	0
WBGene00016399	N.A.	N.A.	1.06148	0	0	0
WBGene00019406	fat content reduced	N.A.	1.06073	0	0	0
WBGene00008001	cord commissures fail to reach target,fat content reduced	N.A.	1.06056	0	0	0
WBGene00017772	dumpy,exploded through vulva,growth rate variant,larval arrest,lethal,locomotion variant,protruding vulva,reduced brood size,sick,small	N.A.	1.05891	0	0	0
WBGene00016164	N.A.	N.A.	1.05727	0	0	0
WBGene00019527	N.A.	N.A.	1.05686	0	0	0
WBGene00005824	N.A.	N.A.	1.05575	0	0	0
WBGene00017838	N.A.	N.A.	1.05524	0	0	0
WBGene00019450	N.A.	N.A.	1.05453	0	0	0
WBGene00012547	N.A.	N.A.	1.05443	0	0	0
WBGene00011061	dauer lifespan extended,embryonic lethal,transgene expression reduced	N.A.	1.05381	0	0	0
WBGene00008535	N.A.	N.A.	1.05296	0	0	0
WBGene00004358	comma arrest emb,embryonic lethal,pretzel arrest	N.A.	1.05063	0	0	0
WBGene00003057	long	long	1.05045	0	0	0
WBGene00019379	transgene expression increased	N.A.	1.05007	0	0	0
WBGene00012605	N.A.	N.A.	1.0487	0	0	0
WBGene00016263	reduced brood size	N.A.	1.04802	0	0	0
WBGene00000399	N.A.	N.A.	1.04788	0	0	0
WBGene00022669	N.A.	N.A.	1.04783	0	0	0
WBGene00019619	N.A.	N.A.	1.0454	0	0	0
WBGene00011390	N.A.	N.A.	1.04507	0	0	0
WBGene00010547	N.A.	N.A.	1.04477	0	0	0
WBGene00006584	axon development variant,backing uncoordinated,body elongation variant,body morphology variant,body vacuole,constipated,cuticle integrity variant,dumpy,egg laying defective,egg laying variant,embryonic lethal,exploded through vulva,hypercontracted,locomotion variant,muscle cell morphology variant,organism morphology variant,pharyngeal morphology variant,thrashing reduced	N.A.	1.04344	0	0	0
WBGene00021731	N.A.	N.A.	1.0426	0	0	0
WBGene00009722	N.A.	N.A.	1.04134	0	0	0
WBGene00001430	N.A.	N.A.	1.0408	0	0	0
WBGene00020578	fat content increased	N.A.	1.04053	0	0	0
WBGene00012879	cell membrane organization biogenesis variant,germ cell compartment morphology variant,germ cell compartment size variant,germ cell partition morphology variant,germline nuclear positioning variant,maternal sterile,oogenesis variant,rachis morphology variant,rachis wide	N.A.	1.04038	0	0	0
WBGene00020981	N.A.	N.A.	1.03862	0	0	0
WBGene00002085	N.A.	amplitude of sinusoidal movement variant,backing decreased,backward point velocity decreased,body posture amplitude decreased,body posture wavelength decreased,coiling frequency increased,forward locomotion increased,forward point velocity decreased,frequency of body bend variant,head bend angle variant,nose movement variant,path curvature variant,Pausing increased,short,tail bend angle variant,t…	1.03847	0	0	0
WBGene00011910	fat content reduced	N.A.	1.03842	0	0	0
WBGene00000868	cell cycle slow early emb,cell cycle timing defective early emb,cell membrane organization biogenesis variant,chromosome condensation variant,cytokinesis fails early emb,early embryonic lethal,ectopic cleavage furrows early emb,embryonic lethal,excessive blebbing early emb,gametogenesis variant,germ cell compartment expansion absent,germ cell compartment expansion variant,germ cell compartment mo…	N.A.	1.03837	0	0	0
WBGene00008233	bacterially unswollen	N.A.	1.03783	0	0	0
WBGene00000741	locomotion variant,organism morphology variant,slow growth	N.A.	1.03463	0	0	0
WBGene00018563	N.A.	N.A.	1.03427	0	0	0
WBGene00010461	chemical resistant	N.A.	1.03401	0	0	0
WBGene00019388	N.A.	N.A.	1.03246	0	0	0
WBGene00006627	N.A.	N.A.	1.03198	0	0	0
WBGene00020865	fat content reduced,reduced brood size	N.A.	1.03189	0	0	0
WBGene00019024	N.A.	N.A.	1.02897	0	0	0
WBGene00018725	N.A.	N.A.	1.02869	0	0	0
WBGene00015300	N.A.	N.A.	1.02826	0	0	0
WBGene00016898	slow growth	N.A.	1.02748	0	0	0
WBGene00018308	transgene subcellular localization variant	N.A.	1.02721	0	0	0
WBGene00007560	age associated fluorescence increased,shortened life span	N.A.	1.02717	0	0	0
WBGene00011350	accumulated germline cell corpses,apoptosis variant,embryo osmotic integrity defective early emb,embryo osmotic pressure sensitive early emb,embryonic lethal,germ cell compartment expansion variant,germ cell partition morphology variant,germline nuclear positioning variant,maternal sterile,nuclear fallout,one cell arrest early emb,oocyte number decreased,oocyte septum formation variant,oocytes sm…	N.A.	1.02634	0	0	0
WBGene00000685	N.A.	N.A.	1.02463	0	0	0
WBGene00018084	N.A.	N.A.	1.02442	0	0	0
WBGene00000745	N.A.	N.A.	1.02357	0	0	0
WBGene00004141	N.A.	N.A.	1.02316	0	0	0
WBGene00002130	aldicarb resistant,apoptosis fails to occur,apoptosis reduced,cell membrane organization biogenesis variant,chromosome condensation variant,diplotene absent during oogenesis,embryonic lethal,extended life span,fat content reduced,germ cell compartment expansion absent,germ cell compartment expansion variant,germ cell compartment morphology variant,gonad small,larval lethal,maternal sterile,no ooc…	N.A.	1.01913	0	0	0
WBGene00016954	N.A.	N.A.	1.01912	0	0	0
WBGene00009394	N.A.	N.A.	1.019	0	0	0
WBGene00013610	N.A.	N.A.	1.01772	0	0	0
WBGene00015820	N.A.	N.A.	1.01694	0	0	0
WBGene00001828	N.A.	delayed hatching,Q neuroblast lineage migration variant	1.0136	0	0	0
WBGene00011278	dauer lifespan extended	N.A.	1.01343	0	0	0
WBGene00021002	N.A.	N.A.	1.01335	0	0	0
WBGene00009192	N.A.	N.A.	1.01198	0	0	0
WBGene00020786	N.A.	N.A.	1.01179	0	0	0
WBGene00019471	fat content reduced,life span variant	N.A.	1.0098	0	0	0
WBGene00012637	locomotion variant	N.A.	1.00972	0	0	0
WBGene00008068	N.A.	N.A.	1.00951	0	0	0
WBGene00011428	N.A.	N.A.	1.00885	0	0	0
WBGene00020838	transgene expression reduced	N.A.	1.00824	0	0	0
WBGene00019189	N.A.	N.A.	1.00763	0	0	0
WBGene00004811	N.A.	N.A.	1.00757	0	0	0
WBGene00019565	dauer constitutive,drug resistant,fat content reduced,short defecation cycle	N.A.	1.00721	0	0	0
WBGene00010719	cell proliferation increased,distal tip cell migration variant,embryonic lethal,excess intestinal cells,germ cell development variant,gonad migration variant,larval arrest,lethal,locomotion variant,long,masculinization of germline,maternal sterile,molt defect,oocyte morphology variant,oocytes disorganized,protruding vulva,small,sterile,thin,tumorous germline	N.A.	1.00654	0	0	0
WBGene00015819	dauer lifespan extended	N.A.	1.00584	0	0	0
WBGene00004736	accumulated germline cell corpses,apoptosis variant,avoids bacterial lawn,body wall muscle myosin organization defective,diet induced life span variant,diplotene progression during oogenesis variant,embryonic lethal,endoplasmic reticulum metabolism variant,germ cell compartment expansion variant,germ cell compartment size variant,germline nuclear positioning variant,L1 arrest,larval arrest,larval…	N.A.	1.00555	0	0	0
WBGene00019644	N.A.	N.A.	1.00483	0	0	0
WBGene00018343	N.A.	N.A.	1.00442	0	0	0
WBGene00001854	peptide uptake by intestinal cell decreased	N.A.	1.00213	0	0	0
WBGene00018763	N.A.	N.A.	1.00055	0	0	0
WBGene00017418	N.A.	N.A.	0.998611	0	0	0
WBGene00010760	transgene expression reduced	N.A.	0.997488	0	0	0
WBGene00019604	dauer constitutive,reduced brood size	N.A.	0.996383	0	0	0
WBGene00009402	N.A.	N.A.	0.99628	0	0	0
WBGene00013999	dauer lifespan extended	N.A.	0.995847	0	0	0
WBGene00022763	N.A.	N.A.	0.994844	0	0	0
WBGene00010514	N.A.	N.A.	0.993719	0	0	0
WBGene00009327	N.A.	N.A.	0.993663	0	0	0
WBGene00010289	fat content reduced	N.A.	0.993085	0	0	0
WBGene00007308	N.A.	N.A.	0.99141	0	0	0
WBGene00003796	antibody staining reduced,antibody subcellular localization variant,cell membrane organization biogenesis variant,chromosome condensation variant,cytoplasmic processing body variant,diplotene progression during oogenesis variant,distal tip cell migration variant,embryonic lethal,germ cell compartment expansion variant,germ cell compartment large,germ cell compartment morphology variant,germ cell …	N.A.	0.989732	0	0	0
WBGene00009226	N.A.	N.A.	0.989094	0	0	0
WBGene00015516	N.A.	N.A.	0.988181	0	0	0
WBGene00007404	N.A.	N.A.	0.987176	0	0	0
WBGene00019160	fat content increased	N.A.	0.986614	0	0	0
WBGene00021043	larval lethal,peptide uptake by intestinal cell decreased,shortened life span	N.A.	0.984735	0	0	0
WBGene00018730	N.A.	N.A.	0.984359	0	0	0
WBGene00003095	pathogen susceptibility increased	N.A.	0.983632	0	0	0
WBGene00018195	N.A.	N.A.	0.983424	0	0	0
WBGene00007225	N.A.	N.A.	0.983374	0	0	0
WBGene00017937	dauer constitutive	N.A.	0.982072	0	0	0
WBGene00011938	pattern of transgene expression variant,receptor mediated endocytosis defective,slow growth,transgene expression increased	N.A.	0.981871	0	0	0
WBGene00012324	egg laying variant,pattern of transgene expression variant,transgene expression increased	pore forming toxin resistant	0.981847	0	0	0
WBGene00004177	N.A.	N.A.	0.981679	0	0	0
WBGene00008916	N.A.	N.A.	0.981569	0	0	0
WBGene00018119	N.A.	N.A.	0.981549	0	0	0
WBGene00006787	adult lethal,body wall muscle sarcomere morphology variant,dauer constitutive,dendrite development variant,distal tip cell migration variant,embryonic lethal,extended life span,larval lethal,lethal,locomotion reduced,locomotion variant,mitochondria morphology variant,molt defect,muscle detached,myopodia present,organism development variant,paralyzed,paralyzed arrested elongation two fold,pattern …	axon trajectory variant,body wall muscle actin organization defective,body wall muscle cell polarization variant,body wall muscle myosin organization defective,body wall muscle thin filament variant,dendrite development variant,egg laying defective,egg laying variant,egg shape variable,embryonic lethal,flaccid,lethal,locomotion variant,paralyzed arrested elongation two fold,paralyzed body,progres…	0.980011	0	0	0
WBGene00013979	embryonic lethal	N.A.	0.979965	0	0	0
WBGene00017789	N.A.	N.A.	0.979052	0	0	0
WBGene00000610	N.A.	N.A.	0.978445	0	0	0
WBGene00007793	N.A.	N.A.	0.977922	0	0	0
WBGene00009396	pathogen induced death increased,transgene expression reduced	N.A.	0.976568	0	0	0
WBGene00020336	N.A.	N.A.	0.976255	0	0	0
WBGene00004120	N.A.	N.A.	0.975853	0	0	0
WBGene00009424	N.A.	N.A.	0.975656	0	0	0
WBGene00012123	N.A.	N.A.	0.975529	0	0	0
WBGene00009463	N.A.	N.A.	0.974729	0	0	0
WBGene00011362	N.A.	N.A.	0.974029	0	0	0
WBGene00018903	N.A.	N.A.	0.972902	0	0	0
WBGene00012648	N.A.	N.A.	0.97189	0	0	0
WBGene00009344	N.A.	N.A.	0.970732	0	0	0
WBGene00010265	aldicarb resistant,fat content reduced	N.A.	0.970589	0	0	0
WBGene00022665	N.A.	N.A.	0.968311	0	0	0
WBGene00004750	N.A.	N.A.	0.968284	0	0	0
WBGene00017582	N.A.	N.A.	0.968159	0	0	0
WBGene00007867	protein phosphorylation reduced	N.A.	0.967672	0	0	0
WBGene00001729	N.A.	N.A.	0.96746	0	0	0
WBGene00020878	N.A.	N.A.	0.967245	0	0	0
WBGene00018614	dauer lifespan extended	N.A.	0.966696	0	0	0
WBGene00001599	apoptosis reduced,organism development variant,P granule defective,protein expression variant,sterile F1	N.A.	0.965754	0	0	0
WBGene00003554	extended life span,motor neuron morphology variant,synapse density variant,transgene subcellular localization variant	N.A.	0.964773	0	0	0
WBGene00004144	apoptosis increased,apoptosis variant	N.A.	0.964647	0	0	0
WBGene00010254	N.A.	N.A.	0.964161	0	0	0
WBGene00001598	apoptosis reduced,organism development variant,P granule defective,protein expression variant,sterile F1	N.A.	0.963514	0	0	0
WBGene00008595	N.A.	N.A.	0.963118	0	0	0
WBGene00010835	N.A.	N.A.	0.962742	0	0	0
WBGene00021186	N.A.	N.A.	0.961275	0	0	0
WBGene00011763	fat content increased	amplitude of sinusoidal movement decreased,backing decreased,backward point velocity decreased,body posture amplitude decreased,body posture wavelength decreased,coiling frequency decreased,forward locomotion decreased,forward point velocity decreased,frequency body bend reduced,head bend angle variant,nose movement variant,path curvature increased,Pausing increased,roaming reduced,short,tail ben…	0.960861	0	0	0
WBGene00000650	dumpy	N.A.	0.960775	0	0	0
WBGene00004000	N.A.	N.A.	0.956609	0	0	0
WBGene00007969	fat content reduced	N.A.	0.956359	0	0	0
WBGene00002068	accumulated germline cell corpses,apoptosis variant,cell cell contacts variant four emb,cell cycle slow early emb,chromosome condensation variant,chromosome segregation variant,cytokinesis defective early emb,dead eggs laid,diplotene progression during oogenesis variant,ectopic cleavage furrows early emb,embryo osmotic integrity defective early emb,embryo osmotic pressure sensitive early emb,embr…	embryonic lethal,lethal,sterile	0.954685	0	0	0
WBGene00012431	N.A.	N.A.	0.952077	0	0	0
WBGene00020205	N.A.	N.A.	0.951975	0	0	0
WBGene00018489	N.A.	N.A.	0.951823	0	0	0
WBGene00018123	lysosome-related organelle morphology variant,RAB-11 recycling endosome localization variant,RAB-11 recycling endosome morphology variant,transgene subcellular localization variant	N.A.	0.947517	0	0	0
WBGene00015908	N.A.	N.A.	0.946576	0	0	0
WBGene00001695	N.A.	N.A.	0.943688	0	0	0
WBGene00011446	N.A.	N.A.	0.943075	0	0	0
WBGene00002348	aldicarb resistant,axon fasciculation variant,body wall muscle morphology variant,embryonic arrest,embryonic lethal,larval arrest,larval lethal,organism morphology variant,reduced brood size	N.A.	0.942326	0	0	0
WBGene00020785	N.A.	N.A.	0.942088	0	0	0
WBGene00002225	chromosome segregation variant,early embryonic lethal,embryonic lethal,excess maternal pronucleus early emb,high incidence male progeny,larval arrest,meiosis defective early emb,meiosis variant,multiple cytoplasmic cavities early emb,multiple nuclei early emb,one cell arrest early emb,organism morphology variant,passage through meiosis defective early emb,polar body defective early emb,pronuclear…	habituation variant,plate tap reflex variant	0.941382	0	0	0
WBGene00008277	N.A.	N.A.	0.94137	0	0	0
WBGene00007766	N.A.	N.A.	0.941324	0	0	0
WBGene00008862	N.A.	N.A.	0.941205	0	0	0
WBGene00015933	N.A.	N.A.	0.940109	0	0	0
WBGene00012069	N.A.	N.A.	0.938695	0	0	0
WBGene00016274	dauer lifespan extended	N.A.	0.938685	0	0	0
WBGene00021128	N.A.	N.A.	0.938338	0	0	0
WBGene00017590	N.A.	N.A.	0.938247	0	0	0
WBGene00009404	N.A.	N.A.	0.937943	0	0	0
WBGene00009313	N.A.	N.A.	0.937478	0	0	0
WBGene00008572	N.A.	N.A.	0.936424	0	0	0
WBGene00018529	N.A.	N.A.	0.935908	0	0	0
WBGene00016379	N.A.	N.A.	0.934605	0	0	0
WBGene00022578	N.A.	N.A.	0.934241	0	0	0
WBGene00012101	long,rays fused	N.A.	0.933965	0	0	0
WBGene00016262	N.A.	N.A.	0.933516	0	0	0
WBGene00012405	N.A.	N.A.	0.933274	0	0	0
WBGene00020758	N.A.	N.A.	0.931811	0	0	0
WBGene00001724	N.A.	N.A.	0.929337	0	0	0
WBGene00000626	transgene expression reduced	N.A.	0.929234	0	0	0
WBGene00011692	embryonic lethal	N.A.	0.928337	0	0	0
WBGene00007232	N.A.	N.A.	0.927762	0	0	0
WBGene00000029	dauer constitutive,pathogen susceptibility increased	N.A.	0.927277	0	0	0
WBGene00016892	dauer constitutive,reduced brood size	N.A.	0.926501	0	0	0
WBGene00009001	germ cell ionizing radiation response variant	apoptosis increased	0.925866	0	0	0
WBGene00018978	N.A.	gastrulation variant	0.925435	0	0	0
WBGene00019682	N.A.	N.A.	0.925192	0	0	0
WBGene00020202	N.A.	N.A.	0.924954	0	0	0
WBGene00007601	N.A.	N.A.	0.924418	0	0	0
WBGene00010473	reduced brood size,sick	cell membrane organization biogenesis variant,gene expression level reduced,reduced brood size	0.924236	0	0	0
WBGene00000637	N.A.	N.A.	0.921874	0	0	0
WBGene00016163	egg size defective early emb,embryonic lethal,organism morphology variant,sterile progeny	N.A.	0.92171	0	0	0
WBGene00007246	N.A.	N.A.	0.919282	0	0	0
WBGene00018398	fat content reduced	N.A.	0.918162	0	0	0
WBGene00001390	N.A.	N.A.	0.917325	0	0	0
WBGene00010323	N.A.	life span variant,thrashing reduced	0.915645	0	0	0
WBGene00010660	N.A.	N.A.	0.915256	0	0	0
WBGene00010472	N.A.	N.A.	0.915162	0	0	0
WBGene00020788	N.A.	N.A.	0.914943	0	0	0
WBGene00003618	N.A.	N.A.	0.914561	0	0	0
WBGene00020741	N.A.	N.A.	0.914253	0	0	0
WBGene00013234	thermotolerance increased	N.A.	0.913749	0	0	0
WBGene00007169	N.A.	N.A.	0.910857	0	0	0
WBGene00020714	N.A.	N.A.	0.910226	0	0	0
WBGene00011392	aldicarb resistant	N.A.	0.910169	0	0	0
WBGene00021156	locomotion variant	N.A.	0.909871	0	0	0
WBGene00020907	N.A.	N.A.	0.909807	0	0	0
WBGene00003877	acidification level defective,aldicarb resistant,avoids bacterial lawn,clear,fat associated bodies increased,fat content increased,fat content reduced,foraging behavior variant,larval arrest,late larval arrest,life span variant,lipid metabolism variant,peptide uptake by intestinal cell decreased,RAB-11 recycling endosome morphology variant,reduced brood size,short,slow growth,transgene expression…	amino acid metabolism variant,DMPP resistant,fertility reduced,lipid composition variant,lipid metabolism variant,slow development,zygotic lethal	0.909713	0	0	0
WBGene00019912	N.A.	N.A.	0.909213	0	0	0
WBGene00012074	N.A.	N.A.	0.908579	0	0	0
WBGene00000648	N.A.	N.A.	0.908369	0	0	0
WBGene00003753	locomotion variant	amplitude of sinusoidal movement variant,backward locomotion variant,backward point velocity increased,body posture amplitude decreased,body posture wavelength decreased,forward locomotion increased,forward point velocity increased,frequency of body bend variant,head bend angle increased,nose movement variant,path curvature decreased,Pausing decreased,roaming increased,tail bend angle variant,thi…	0.908182	0	0	0
WBGene00010953	N.A.	N.A.	0.90673	0	0	0
WBGene00018487	N.A.	N.A.	0.906089	0	0	0
WBGene00002248	body wall muscle development variant,cell migration variant,early larval lethal,embryonic development variant,embryonic lethal,larval arrest,locomotion variant,organism development variant,organism morphology variant,small	N.A.	0.906018	0	0	0
WBGene00004062	N.A.	N.A.	0.905099	0	0	0
WBGene00017716	egg laying variant,embryonic lethal,reduced brood size	N.A.	0.902993	0	0	0
WBGene00011505	dauer lifespan extended	N.A.	0.902912	0	0	0
WBGene00007773	N.A.	N.A.	0.902648	0	0	0
WBGene00009824	N.A.	N.A.	0.902509	0	0	0
WBGene00022789	growth rate variant,larval arrest,reduced brood size,slow growth	N.A.	0.901365	0	0	0
WBGene00000067	apoptosis fails to occur,apoptosis reduced,asymmetric cell division defective early emb,avoids bacterial lawn,body wall muscle myosin organization defective,cell membrane organization biogenesis variant,chromosome condensation variant,cytoplasmic processing body variant,dead eggs laid,diakinesis progression during oogenesis variant,diplotene region organization variant,distal tip cell migration v…	lethal,pathogen release variant	0.899715	0	0	0
WBGene00019380	embryonic lethal,larval lethal,maternal sterile,patchy coloration,pattern of transgene expression variant,protruding vulva,receptor mediated endocytosis defective,reduced brood size,sick,slow growth,sterile progeny	N.A.	0.899488	0	0	0
WBGene00015044	life span variant,short defecation cycle	N.A.	0.898995	0	0	0
WBGene00014009	N.A.	N.A.	0.898838	0	0	0
WBGene00018268	cell development variant	N.A.	0.897243	0	0	0
WBGene00018418	cord commissures fail to reach target	N.A.	0.895542	0	0	0
WBGene00020261	N.A.	lethal,sterile	0.895079	0	0	0
WBGene00015094	extended life span,organism heat response variant,translation variant	N.A.	0.894572	0	0	0
WBGene00009995	N.A.	N.A.	0.893933	0	0	0
WBGene00004924	transgene expression increased	N.A.	0.893636	0	0	0
WBGene00017843	embryonic lethal	N.A.	0.893467	0	0	0
WBGene00016179	N.A.	N.A.	0.893342	0	0	0
WBGene00003786	extended life span,multivulva	protein metabolism variant	0.892956	0	0	0
WBGene00004017	embryonic lethal,mitosis variant,UV induced mitotic germ cell arrest defective	N.A.	0.89225	0	0	0
WBGene00007231	N.A.	N.A.	0.891797	0	0	0
WBGene00017221	N.A.	N.A.	0.891771	0	0	0
WBGene00016486	N.A.	N.A.	0.891726	0	0	0
WBGene00016731	transgene expression reduced	N.A.	0.891108	0	0	0
WBGene00011837	N.A.	N.A.	0.889123	0	0	0
WBGene00008010	N.A.	amplitude of sinusoidal movement decreased,backing decreased,backward point velocity decreased,body posture amplitude decreased,body posture wavelength decreased,forward point velocity decreased,frequency of body bend variant,head bend angle variant,nose movement variant,path curvature increased,Pausing decreased,short,tail bend angle increased,thin,turning frequency variant	0.88752	0	0	0
WBGene00016830	transgene subcellular localization variant	N.A.	0.886722	0	0	0
WBGene00013090	N.A.	N.A.	0.886668	0	0	0
WBGene00012428	N.A.	N.A.	0.88666	0	0	0
WBGene00008772	N.A.	N.A.	0.885749	0	0	0
WBGene00016398	N.A.	N.A.	0.885304	0	0	0
WBGene00015780	N.A.	N.A.	0.884346	0	0	0
WBGene00018548	N.A.	N.A.	0.884198	0	0	0
WBGene00000639	N.A.	N.A.	0.883769	0	0	0
WBGene00019489	dauer lifespan extended,reduced brood size,sterile,thin	N.A.	0.883371	0	0	0
WBGene00005586	N.A.	N.A.	0.88336	0	0	0
WBGene00008038	N.A.	N.A.	0.882818	0	0	0
WBGene00000772	accumulated germline cell corpses,apoptosis increased,apoptosis variant,embryonic lethal,maternal sterile,organism development variant	apoptosis increased,dendritic termini number reduced,embryonic lethal,fewer germ cells,germ cell development variant,pachytene arrested germline nuclei,reduced brood size,spermatogenesis to oogenesis switch defective	0.881341	0	0	0
WBGene00008354	N.A.	N.A.	0.881189	0	0	0
WBGene00016483	N.A.	N.A.	0.881073	0	0	0
WBGene00008556	N.A.	N.A.	0.880612	0	0	0
WBGene00022546	N.A.	N.A.	0.880586	0	0	0
WBGene00008823	N.A.	N.A.	0.87947	0	0	0
WBGene00017819	N.A.	N.A.	0.878048	0	0	0
WBGene00012322	N.A.	N.A.	0.87728	0	0	0
WBGene00002136	apoptosis fails to occur,apoptosis reduced,cell membrane organization biogenesis variant,chromosome condensation variant,complex phenotype early emb,diplotene absent during oogenesis,diplotene region organization variant,embryonic lethal,extended life span,fat content reduced,germ cell compartment expansion absent,germ cell compartment expansion variant,germ cell compartment morphology variant,ge…	lethal,sterile	0.876033	0	0	0
WBGene00009682	fat content increased	N.A.	0.873299	0	0	0
WBGene00012437	N.A.	N.A.	0.871756	0	0	0
WBGene00009984	N.A.	N.A.	0.870735	0	0	0
WBGene00001189	aldicarb resistant	aldicarb resistant,amplitude of sinusoidal movement variant,backing increased,backward point velocity increased,body posture amplitude increased,body posture wavelength increased,coiler,coiling frequency increased,drug response variant,egg laying defective,egg laying imipramine resistant,egg laying serotonin resistant,egg retention,fat,forward locomotion decreased,forward locomotion variant,forwa…	0.869961	0	0	0
WBGene00015931	N.A.	N.A.	0.869298	0	0	0
WBGene00019105	chemical resistant	N.A.	0.86782	0	0	0
WBGene00018729	N.A.	N.A.	0.867723	0	0	0
WBGene00018052	N.A.	N.A.	0.867632	0	0	0
WBGene00012429	N.A.	N.A.	0.86732	0	0	0
WBGene00007156	N.A.	N.A.	0.867143	0	0	0
WBGene00000030	dauer constitutive,pathogen susceptibility increased,shortened life span	N.A.	0.866945	0	0	0
WBGene00017205	N.A.	N.A.	0.866747	0	0	0
WBGene00004989	N.A.	N.A.	0.866605	0	0	0
WBGene00013145	N.A.	N.A.	0.865995	0	0	0
WBGene00020200	N.A.	N.A.	0.865168	0	0	0
WBGene00011182	N.A.	N.A.	0.864469	0	0	0
WBGene00010253	N.A.	N.A.	0.863945	0	0	0
WBGene00020471	N.A.	N.A.	0.863838	0	0	0
WBGene00015400	dauer constitutive,fat content reduced,organism environmental stimulus response variant,short defecation cycle	N.A.	0.863314	0	0	0
WBGene00010050	N.A.	N.A.	0.863259	0	0	0
WBGene00008143	embryonic lethal,larval arrest,larval lethal,life span variant,paralyzed,thin	N.A.	0.862337	0	0	0
WBGene00020891	N.A.	N.A.	0.861987	0	0	0
WBGene00001603	embryonic lethal,engulfment variant	N.A.	0.861485	0	0	0
WBGene00015726	N.A.	N.A.	0.860632	0	0	0
WBGene00015878	dumpy,organism morphology variant	N.A.	0.860069	0	0	0
WBGene00017955	N.A.	N.A.	0.857978	0	0	0
WBGene00008937	N.A.	N.A.	0.857652	0	0	0
WBGene00016824	N.A.	N.A.	0.856256	0	0	0
WBGene00012618	N.A.	N.A.	0.856184	0	0	0
WBGene00007290	locomotion variant	N.A.	0.855937	0	0	0
WBGene00001099	germ cell development variant,locomotion variant,peptide uptake by intestinal cell decreased,slow growth	N.A.	0.855632	0	0	0
WBGene00016153	N.A.	N.A.	0.854481	0	0	0
WBGene00016077	N.A.	N.A.	0.854248	0	0	0
WBGene00020543	N.A.	N.A.	0.852577	0	0	0
WBGene00006376	embryonic lethal,high incidence male progeny,meiosis variant,sick,synapsis defective,univalent meiotic chromosomes	protein protein interaction variant	0.851545	0	0	0
WBGene00016474	N.A.	N.A.	0.850967	0	0	0
WBGene00019293	N.A.	N.A.	0.850803	0	0	0
WBGene00013490	N.A.	N.A.	0.850665	0	0	0
WBGene00009421	N.A.	N.A.	0.85029	0	0	0
WBGene00020042	avoids bacterial lawn	N.A.	0.850132	0	0	0
WBGene00000389	N.A.	lethal,sterile	0.849885	0	0	0
WBGene00016942	embryonic lethal	N.A.	0.849064	0	0	0
WBGene00015886	N.A.	N.A.	0.849042	0	0	0
WBGene00011676	N.A.	N.A.	0.848852	0	0	0
WBGene00044078	organism development variant	N.A.	0.848151	0	0	0
WBGene00008803	N.A.	N.A.	0.847912	0	0	0
WBGene00003242	adult lethal,blistered,dauer constitutive,distal tip cell migration variant,embryonic arrest,embryonic lethal,excretory canal morphology variant,exploded through vulva,gonad arm morphology variant,gonad development variant,L1 arrest,larval arrest,larval lethal,late larval arrest,locomotion variant,male gonad development variant,male somatic gonad development variant,maternal sterile,no oocytes,pa…	distal tip cell migration variant,lethal,protein expression absent,protein subcellular localization variant,sterile,twisted pharynx	0.847341	0	0	0
WBGene00015394	N.A.	N.A.	0.846023	0	0	0
WBGene00013811	N.A.	N.A.	0.845677	0	0	0
WBGene00009423	N.A.	N.A.	0.845375	0	0	0
WBGene00011801	dauer lifespan extended	N.A.	0.845144	0	0	0
WBGene00000031	dauer constitutive,pathogen susceptibility increased,shortened life span	N.A.	0.84503	0	0	0
WBGene00010064	fat content reduced	N.A.	0.844026	0	0	0
WBGene00010658	N.A.	N.A.	0.843974	0	0	0
WBGene00003746	N.A.	amplitude of sinusoidal movement increased,backing decreased,backward point velocity variant,body posture amplitude decreased,body posture wavelength decreased,coiling frequency increased,forward locomotion increased,forward point velocity variant,frequency of body bends increased,head bend angle variant,nose movement variant,path curvature variant,Pausing decreased,short,tail bend angle variant,…	0.84391	0	0	0
WBGene00015987	dauer lifespan extended	N.A.	0.843673	0	0	0
WBGene00015937	N.A.	N.A.	0.843068	0	0	0
WBGene00020062	N.A.	N.A.	0.843053	0	0	0
WBGene00010617	fat content increased	N.A.	0.841736	0	0	0
WBGene00017244	actin cytoskeleton filament morphology variant,body wall muscle actin organization defective,body wall muscle sarcomere morphology variant,enzyme activity reduced,frequency of body bend variant,intestinal fluorescence increased,pharyngeal morphology variant,pharyngeal pumping reduced,reduced brood size,shortened life span,sick,slow growth,transgene expression increased,unfolded protein accumulati…	gastrulation variant	0.841426	0	0	0
WBGene00007938	high incidence male progeny	N.A.	0.840699	0	0	0
WBGene00012120	N.A.	N.A.	0.840424	0	0	0
WBGene00005805	N.A.	N.A.	0.840313	0	0	0
WBGene00008202	N.A.	N.A.	0.839037	0	0	0
WBGene00004902	N.A.	N.A.	0.838377	0	0	0
WBGene00011778	N.A.	N.A.	0.837984	0	0	0
WBGene00009345	N.A.	N.A.	0.837776	0	0	0
WBGene00018948	organism development variant,peptide uptake by intestinal cell decreased	N.A.	0.837739	0	0	0
WBGene00008040	extended life span,paraquat resistant	N.A.	0.837658	0	0	0
WBGene00010541	extended life span	N.A.	0.837628	0	0	0
WBGene00010609	accumulated germline cell corpses,apoptosis increased,apoptosis reduced,autophagy increased,cell cycle slow early emb,cell membrane organization biogenesis variant,cytokinesis fails early emb,dead eggs laid,ectopic cleavage furrows early emb,embryonic lethal,exaggerated asynchrony early emb,excessive blebbing early emb,germ cell compartment expansion variant,germ cell compartment multinucleate,ge…	N.A.	0.837054	0	0	0
WBGene00010659	extended life span	N.A.	0.836774	0	0	0
WBGene00016485	embryonic lethal	N.A.	0.83664	0	0	0
WBGene00014238	N.A.	N.A.	0.836537	0	0	0
WBGene00020438	N.A.	N.A.	0.836247	0	0	0
WBGene00010419	accumulated germline cell corpses,apoptosis variant,avoids bacterial lawn,cell membrane organization biogenesis variant,diakinesis progression during oogenesis variant,diplotene absent during oogenesis,diplotene region organization variant,embryonic lethal,embryonic terminal arrest variable emb,extended life span,general pace of development defective early emb,germ cell compartment anucleate,germ…	N.A.	0.835731	0	0	0
WBGene00006509	N.A.	N.A.	0.835593	0	0	0
WBGene00020571	N.A.	N.A.	0.834893	0	0	0
WBGene00000678	N.A.	N.A.	0.834718	0	0	0
WBGene00012144	embryonic lethal	lethal,sterile	0.834388	0	0	0
WBGene00011157	N.A.	N.A.	0.834179	0	0	0
WBGene00008824	N.A.	N.A.	0.830489	0	0	0
WBGene00020832	N.A.	N.A.	0.829663	0	0	0
WBGene00007881	N.A.	N.A.	0.829412	0	0	0
WBGene00008304	N.A.	N.A.	0.828599	0	0	0
WBGene00012855	N.A.	N.A.	0.828466	0	0	0
WBGene00021013	N.A.	N.A.	0.828343	0	0	0
WBGene00004998	N.A.	N.A.	0.828337	0	0	0
WBGene00016453	N.A.	N.A.	0.828233	0	0	0
WBGene00018237	organism development variant,slow growth	transgene expression increased	0.827708	0	0	0
WBGene00008194	N.A.	N.A.	0.826621	0	0	0
WBGene00009338	N.A.	N.A.	0.826362	0	0	0
WBGene00013882	N.A.	N.A.	0.82571	0	0	0
WBGene00007440	N.A.	N.A.	0.82486	0	0	0
WBGene00017930	N.A.	N.A.	0.82477	0	0	0
WBGene00022562	N.A.	N.A.	0.824677	0	0	0
WBGene00004001	N.A.	N.A.	0.824002	0	0	0
WBGene00022649	N.A.	N.A.	0.82357	0	0	0
WBGene00020588	embryonic lethal	N.A.	0.823484	0	0	0
WBGene00010128	N.A.	N.A.	0.823121	0	0	0
WBGene00011831	age associated fluorescence increased,exploded through vulva,larval arrest,larval lethal,lethal,locomotion variant,molt defect,organism osmotic stress response variant,paralyzed,protein aggregation variant,reduced brood size,shortened life span,sick,slow growth,transgene subcellular localization variant	lethal,sterile	0.822804	0	0	0
WBGene00021288	N.A.	N.A.	0.822484	0	0	0
WBGene00006636	N.A.	N.A.	0.821712	0	0	0
WBGene00011231	N.A.	N.A.	0.820954	0	0	0
WBGene00007190	lysosome-related organelle morphology variant,RAB-11 recycling endosome localization variant,RAB-11 recycling endosome morphology variant,transgene subcellular localization variant	lethal,sterile	0.820819	0	0	0
WBGene00011561	N.A.	N.A.	0.820798	0	0	0
WBGene00001413	embryonic lethal,feminization of germline,germ cell compartment expansion variant,germ cell compartment size variant,germline nuclear positioning variant,maternal sterile,no oocytes,oogenesis variant,rachis morphology variant,rachis wide,sperm absent	apoptosis fails to occur,apoptosis variant,chromosome morphology variant,DNA damage checkpoint variant,egg laying defective,embryonic lethal,exploded through vulva,feminization of XX and XO animals,gonad morphology variant,hermaphrodite sexual development variant,lethal,male gonad morphology variant,male morphology variant,male sexual development variant,masculinization of germline,meiotic progre…	0.81893	0	0	0
WBGene00012825	N.A.	N.A.	0.818867	0	0	0
WBGene00005612	N.A.	N.A.	0.818761	0	0	0
WBGene00009261	embryonic lethal,larval arrest,reduced brood size,sick	N.A.	0.817927	0	0	0
WBGene00007823	N.A.	N.A.	0.817614	0	0	0
WBGene00008793	N.A.	N.A.	0.817406	0	0	0
WBGene00001447	N.A.	N.A.	0.817008	0	0	0
WBGene00004104	aldicarb resistant,dauer constitutive	N.A.	0.816729	0	0	0
WBGene00020836	N.A.	N.A.	0.815393	0	0	0
WBGene00017636	N.A.	N.A.	0.815249	0	0	0
WBGene00009209	N.A.	N.A.	0.815201	0	0	0
WBGene00015315	N.A.	N.A.	0.814335	0	0	0
WBGene00015434	N.A.	N.A.	0.814298	0	0	0
WBGene00015433	N.A.	N.A.	0.813815	0	0	0
WBGene00018971	N.A.	N.A.	0.813349	0	0	0
WBGene00001428	dauer development variant,life span variant	N.A.	0.812865	0	0	0
WBGene00011236	N.A.	N.A.	0.812439	0	0	0
WBGene00015718	N.A.	N.A.	0.812095	0	0	0
WBGene00000687	N.A.	N.A.	0.811349	0	0	0
WBGene00019332	N.A.	N.A.	0.811224	0	0	0
WBGene00005406	N.A.	N.A.	0.80984	0	0	0
WBGene00000632	N.A.	N.A.	0.809785	0	0	0
WBGene00012255	N.A.	N.A.	0.809426	0	0	0
WBGene00008028	N.A.	N.A.	0.809106	0	0	0
WBGene00016449	apoptosis reduced,cell membrane organization biogenesis variant,diplotene region organization variant,embryonic lethal,germ cell compartment expansion variant,maternal sterile,oocyte number decreased,oogenesis variant,organism development variant,P0 spindle rotation delayed early emb,pachytene region organization variant,rachis morphology variant,sterile	N.A.	0.806837	0	0	0
WBGene00008586	cell proliferation increased,excess intestinal cells	N.A.	0.805703	0	0	0
WBGene00003154	age associated fluorescence increased,avoids bacterial lawn,embryonic lethal,extended life span,larval arrest,maternal sterile,protruding vulva,shortened life span,sick,sister chromatid segregation defective early emb,slow growth,sterile,sterile progeny	N.A.	0.805365	0	0	0
WBGene00017845	N.A.	N.A.	0.805074	0	0	0
WBGene00020841	aldicarb resistant,transgene expression reduced	N.A.	0.804898	0	0	0
WBGene00005983	N.A.	N.A.	0.804695	0	0	0
WBGene00003420	embryonic lethal,germline proliferation variant,gonad development variant,male gonad development variant,male somatic gonad development variant,no germ line,P granule localization defective,pattern of transgene expression variant,slow growth,sterile,sterile progeny,transgene subcellular localization variant	N.A.	0.804669	0	0	0
WBGene00013840	N.A.	N.A.	0.804347	0	0	0
WBGene00006404	N.A.	N.A.	0.802615	0	0	0
WBGene00010195	N.A.	N.A.	0.802039	0	0	0
WBGene00001784	N.A.	N.A.	0.801879	0	0	0
WBGene00009427	N.A.	N.A.	0.80071	0	0	0
WBGene00009645	N.A.	N.A.	0.800166	0	0	0
WBGene00005744	N.A.	N.A.	0.797549	0	0	0
WBGene00021726	N.A.	N.A.	0.796232	0	0	0
WBGene00003536	N.A.	N.A.	0.79544	0	0	0
WBGene00015229	N.A.	N.A.	0.794524	0	0	0
WBGene00012032	transgene expression increased	N.A.	0.794427	0	0	0
WBGene00001079	dumpy,RNAi resistant,somatic transgene silencing variant,transgene expression increased,transgene expression reduced	amplitude of sinusoidal movement decreased,backing decreased,backward point velocity decreased,body posture amplitude decreased,body posture wavelength decreased,body width variant,coiling frequency decreased,dumpy,forward locomotion increased,forward point velocity decreased,frequency of body bend variant,head bend angle variant,lethal,nose movement variant,nose rounded,path curvature increased,…	0.793618	0	0	0
WBGene00001446	N.A.	amplitude of sinusoidal movement increased,backing decreased,body posture amplitude decreased,forward locomotion increased,forward point velocity increased,frequency of body bends increased,head bend angle increased,nose movement variant,path curvature variant,Pausing decreased,roaming increased,tail bend angle decreased,turning frequency reduced	0.793193	0	0	0
WBGene00016594	N.A.	N.A.	0.792695	0	0	0
WBGene00016322	N.A.	N.A.	0.792384	0	0	0
WBGene00017780	embryonic lethal	N.A.	0.792318	0	0	0
WBGene00002272	embryonic lethal	organism environmental stimulus response variant	0.792225	0	0	0
WBGene00011467	fat content reduced	N.A.	0.790848	0	0	0
WBGene00010155	fat content increased	N.A.	0.790631	0	0	0
WBGene00018024	N.A.	N.A.	0.789733	0	0	0
WBGene00002212	N.A.	N.A.	0.789051	0	0	0
WBGene00015569	N.A.	N.A.	0.78887	0	0	0
WBGene00010789	N.A.	N.A.	0.788847	0	0	0
WBGene00016513	N.A.	N.A.	0.788615	0	0	0
WBGene00016783	embryonic lethal	N.A.	0.78819	0	0	0
WBGene00004153	dauer constitutive	N.A.	0.788176	0	0	0
WBGene00008589	N.A.	N.A.	0.787065	0	0	0
WBGene00012456	N.A.	N.A.	0.786621	0	0	0
WBGene00017695	N.A.	N.A.	0.785462	0	0	0
WBGene00009349	N.A.	N.A.	0.784726	0	0	0
WBGene00002214	aldicarb resistant,embryonic lethal,meiotic spindle positioning defective,polar body number defective early emb,protein expression reduced,reduced brood size,spindle position orientation defective early emb	N.A.	0.784026	0	0	0
WBGene00005813	N.A.	N.A.	0.78238	0	0	0
WBGene00003055	embryonic lethal,larval arrest,sick,slow growth,sterile progeny	bursa morphology variant,egg long,long,occurences of decapitation,reduced brood size	0.782214	0	0	0
WBGene00020869	N.A.	N.A.	0.781561	0	0	0
WBGene00015919	fat content reduced	N.A.	0.781355	0	0	0
WBGene00008605	larval arrest,larval lethal,late larval lethal,locomotion variant,molt defect,paralyzed,reduced brood size,sick,slow growth	lethal,sterile	0.781295	0	0	0
WBGene00006585	body morphology variant,body vacuole,constipated,cuticle integrity variant,egg laying defective,hypercontracted,larval lethal,locomotion variant,muscle cell morphology variant,pharyngeal morphology variant,protruding vulva,reduced brood size,sterile,vulval muscle physiology variant	N.A.	0.781184	0	0	0
WBGene00011805	N.A.	N.A.	0.780937	0	0	0
WBGene00002056	adult lethal,distal tip cell migration variant,dumpy,exploded through vulva,intestinal morphology variant,locomotion variant,molt defect,roller,slow growth,small,yolk synthesis variant	N.A.	0.780876	0	0	0
WBGene00010611	N.A.	N.A.	0.780206	0	0	0
WBGene00017420	N.A.	N.A.	0.778673	0	0	0
WBGene00012942	N.A.	N.A.	0.778253	0	0	0
WBGene00016572	N.A.	N.A.	0.777193	0	0	0
WBGene00003523	N.A.	N.A.	0.776739	0	0	0
WBGene00011596	N.A.	N.A.	0.775993	0	0	0
WBGene00005076	N.A.	N.A.	0.775668	0	0	0
WBGene00011530	dauer lifespan extended	N.A.	0.775413	0	0	0
WBGene00004333	antibody staining reduced,chromosome morphology variant,chromosome segregation variant,embryonic lethal,high incidence male progeny,meiosis defective early emb,meiosis variant,meiotic sister chromatid segregation variant,protein expression reduced,protein subcellular localization variant,univalent meiotic chromosomes	N.A.	0.775194	0	0	0
WBGene00000878	N.A.	N.A.	0.773952	0	0	0
WBGene00014154	N.A.	N.A.	0.773495	0	0	0
WBGene00019111	fat content reduced	N.A.	0.773494	0	0	0
WBGene00018311	N.A.	N.A.	0.772162	0	0	0
WBGene00011397	fat content reduced	N.A.	0.771594	0	0	0
WBGene00009143	avoids bacterial lawn,slow growth	lethal,sterile	0.771463	0	0	0
WBGene00007559	N.A.	N.A.	0.771369	0	0	0
WBGene00000865	Aba ABp division axis defective early emb,cell membrane organization biogenesis variant,chromosome segregation variant karyomeres early emb,embryonic lethal,excess maternal pronucleus early emb,germ cell compartment morphology variant,germline nuclear positioning variant,larval arrest,locomotion variant,long,multiple cytoplasmic cavities early emb,multiple nuclei early emb,oogenesis variant,polar…	N.A.	0.77034	0	0	0
WBGene00013233	thermotolerance increased	N.A.	0.769866	0	0	0
WBGene00008163	N.A.	N.A.	0.76985	0	0	0
WBGene00015696	N.A.	N.A.	0.768839	0	0	0
WBGene00005123	fat content reduced	fat content reduced	0.768247	0	0	0
WBGene00017604	N.A.	N.A.	0.767403	0	0	0
WBGene00001829	antibody staining reduced,antibody subcellular localization variant,cell cycle slow early emb,chromosome segregation variant,embryonic lethal,kinetochore organization variant,meiotic chromosome segregation variant,meiotic progression during oogenesis variant,meiotic spindle defective,mitotic chromosome segregation variant,mitotic spindle defective early emb,protein subcellular localization varian…	N.A.	0.767366	0	0	0
WBGene00011388	N.A.	N.A.	0.766905	0	0	0
WBGene00018117	N.A.	N.A.	0.766902	0	0	0
WBGene00000725	N.A.	N.A.	0.766463	0	0	0
WBGene00022652	N.A.	N.A.	0.766279	0	0	0
WBGene00020009	N.A.	N.A.	0.765749	0	0	0
WBGene00010241	N.A.	apoptosis fails to occur	0.765346	0	0	0
WBGene00015722	dauer lifespan extended	N.A.	0.765206	0	0	0
WBGene00019279	N.A.	lethal,sterile	0.764131	0	0	0
WBGene00020732	N.A.	N.A.	0.763919	0	0	0
WBGene00014095	avoids bacterial lawn,growth rate variant,reduced brood size,slow growth,sterile,transgene expression increased	N.A.	0.763522	0	0	0
WBGene00009573	N.A.	N.A.	0.763433	0	0	0
WBGene00015723	N.A.	N.A.	0.762186	0	0	0
WBGene00020232	N.A.	N.A.	0.762072	0	0	0
WBGene00020873	N.A.	N.A.	0.761032	0	0	0
WBGene00020541	N.A.	N.A.	0.76077	0	0	0
WBGene00012785	N.A.	N.A.	0.76064	0	0	0
WBGene00003545	N.A.	N.A.	0.76052	0	0	0
WBGene00015848	N.A.	N.A.	0.760049	0	0	0
WBGene00016669	N.A.	N.A.	0.758813	0	0	0
WBGene00017436	N.A.	N.A.	0.757057	0	0	0
WBGene00002186	N.A.	N.A.	0.756976	0	0	0
WBGene00022048	chromosome segregation variant,embryonic lethal,germ cell morphology variant,meiosis variant,organism morphology variant,ovulation variant,reduced brood size,sterile progeny	actin cytoskeleton dynamics variant,axon guidance variant,embryonic arrest,ovulation variant,reduced brood size,spermatheca development variant,spermatheca physiology variant	0.755442	0	0	0
WBGene00014045	N.A.	N.A.	0.755134	0	0	0
WBGene00018602	N.A.	N.A.	0.753975	0	0	0
WBGene00013284	fat content increased,hydrogen peroxide levels reduced,larval arrest,short defecation cycle	ascaroside biosynthesis defective,ascaroside biosynthesis variant,dauer formation variant,dauer pheromone production defective,fat associated bodies increased,fat content variant,larval arrest,pheromone behavioral response variant,pheromone production variant,physiology variant	0.753409	0	0	0
WBGene00008312	N.A.	N.A.	0.753346	0	0	0
WBGene00020064	embryonic lethal,exploded through vulva,larval arrest,larval lethal,lethal,locomotion variant,mitotic spindle defective early emb,organism morphology variant,protruding vulva,reduced brood size,sick,slow growth,sluggish,sterile,sterile progeny,transgene induced cosuppression variant	N.A.	0.752817	0	0	0
WBGene00022511	N.A.	N.A.	0.75269	0	0	0
WBGene00019313	N.A.	N.A.	0.752547	0	0	0
WBGene00003752	N.A.	amplitude of sinusoidal movement decreased,backing decreased,backward point velocity increased,body posture amplitude decreased,body posture wavelength increased,fat,forward locomotion increased,forward point velocity increased,frequency of body bend variant,head bend angle variant,nose movement variant,path curvature decreased,roaming increased,tail bend angle variant,turning frequency reduced	0.752126	0	0	0
WBGene00015719	N.A.	N.A.	0.752117	0	0	0
WBGene00018530	axon fasciculation variant,axon midline crossing variant,cord commissures fail to reach target,dendrite development variant,ventral cord patterning variant	N.A.	0.751966	0	0	0
WBGene00012945	N.A.	N.A.	0.751799	0	0	0
WBGene00017565	embryonic lethal	fertility reduced,hatching variant,reduced brood size	0.751214	0	0	0
WBGene00006562	N.A.	amplitude of sinusoidal movement variant,backing decreased,backward locomotion variant,backward point velocity increased,body posture amplitude increased,body posture wavelength increased,dwelling reduced,egg laying response to drug variant,forward locomotion increased,forward point velocity increased,head bend angle variant,lethal,long,mechanosensation variant,memory retention defective,neuron a…	0.75007	0	0	0
WBGene00015467	N.A.	amplitude of sinusoidal movement increased,antibody staining variant,aqueous adaptation defective,backward locomotion variant,backward point velocity increased,body posture amplitude increased,body posture wavelength decreased,coiling frequency increased,dopamine deficient,forward locomotion increased,forward point velocity increased,frequency of body bend variant,head bend angle variant,male mat…	0.749928	0	0	0
WBGene00009550	N.A.	N.A.	0.748969	0	0	0
WBGene00019233	slow growth	N.A.	0.74846	0	0	0
WBGene00017414	N.A.	N.A.	0.748455	0	0	0
WBGene00015193	slow growth	N.A.	0.748097	0	0	0
WBGene00010538	N.A.	N.A.	0.745584	0	0	0
WBGene00022617	embryonic lethal	N.A.	0.745434	0	0	0
WBGene00010785	cell cell contacts variant four emb,cell cycle slow early emb,cytoplasmic processing body variant,ectopic cleavage furrows early emb,embryonic lethal,exaggerated asynchrony early emb,excess maternal pronucleus early emb,excessive blebbing early emb,larval arrest,locomotion variant,maternal pronucleus indistinct early emb,multiple nuclei early emb,nuclear envelope assembly variant early emb,nucleu…	maternal effect lethal emb	0.745019	0	0	0
WBGene00017305	N.A.	N.A.	0.744871	0	0	0
WBGene00001068	dumpy	dumpy,small	0.744583	0	0	0
WBGene00015727	dauer lifespan extended	N.A.	0.744341	0	0	0
WBGene00020971	N.A.	N.A.	0.74319	0	0	0
WBGene00020239	N.A.	N.A.	0.743137	0	0	0
WBGene00019921	N.A.	N.A.	0.743026	0	0	0
WBGene00009539	transgene expression increased	N.A.	0.742878	0	0	0
WBGene00002125	embryonic development variant,larval arrest,locomotion variant,slow growth,sterile	N.A.	0.741891	0	0	0
WBGene00018082	N.A.	N.A.	0.741828	0	0	0
WBGene00001388	N.A.	N.A.	0.741795	0	0	0
WBGene00012207	transgene expression reduced	N.A.	0.741137	0	0	0
WBGene00010018	N.A.	N.A.	0.741064	0	0	0
WBGene00017133	fat content increased	N.A.	0.74077	0	0	0
WBGene00003534	N.A.	N.A.	0.73939	0	0	0
WBGene00010635	N.A.	N.A.	0.739177	0	0	0
WBGene00009393	N.A.	N.A.	0.738687	0	0	0
WBGene00015089	N.A.	N.A.	0.738448	0	0	0
WBGene00017294	N.A.	N.A.	0.738094	0	0	0
WBGene00020670	N.A.	N.A.	0.737939	0	0	0
WBGene00019438	N.A.	N.A.	0.736385	0	0	0
WBGene00009803	N.A.	N.A.	0.736384	0	0	0
WBGene00007153	locomotion variant,long,slow growth,thin	N.A.	0.735555	0	0	0
WBGene00002064	accumulated germline cell corpses,apoptosis increased,apoptosis variant,cell membrane organization biogenesis variant,complex phenotype early emb,diplotene progression during oogenesis variant,embryonic lethal,extended life span,germ cell compartment expansion variant,germ cell compartment morphology variant,germ cell compartment multinucleate,germ cell compartment size variant,germline nuclear p…	lethal,sterile	0.734987	0	0	0
WBGene00008448	N.A.	N.A.	0.734977	0	0	0
WBGene00017774	maternal sterile,protruding vulva	actin organization biogenesis variant,embryonic lethal,maternal effect lethal emb	0.734815	0	0	0
WBGene00000905	larval arrest,organism development variant,transgene subcellular localization variant	adult development variant,aging variant,cuticle shedding defect,dauer arrest variant,dauer constitutive,dauer defective,dauer development variant,dauer formation variant,dauer recovery variant,distal tip cell reflex failure,DMPP resistant,extended life span,fat content increased,germ cell compartment expansion variant,gonad migration variant,gonad morphology variant,hermaphrodite germline prolife…	0.734773	0	0	0
WBGene00008655	N.A.	N.A.	0.733849	0	0	0
WBGene00010928	N.A.	N.A.	0.73363	0	0	0
WBGene00003762	N.A.	response to food variant	0.733297	0	0	0
WBGene00015655	fat content increased	N.A.	0.733245	0	0	0
WBGene00004084	dauer lifespan extended,larval arrest,larval lethal	N.A.	0.733014	0	0	0
WBGene00011464	dauer lifespan extended	N.A.	0.731779	0	0	0
WBGene00006351	extra cell division postembryonic	N.A.	0.731575	0	0	0
WBGene00019851	N.A.	N.A.	0.731499	0	0	0
WBGene00007610	N.A.	N.A.	0.731372	0	0	0
WBGene00001595	avoids bacterial lawn,cell fate transformation,cell membrane organization biogenesis variant,cell morphology variant,diplotene absent during oogenesis,diplotene region organization variant,ectopic expression transgene,embryonic arrest,embryonic lethal,feminization of XX and XO animals,fewer germ cells,gene expression level high,germ cell compartment expansion absent,germ cell compartment expansio…	amplitude of sinusoidal movement variant,body posture amplitude decreased,body posture wavelength decreased,ectopic body wall muscle,ectopic neuron,feminization of germline,germ cell arrest,hermaphrodite self sterile,masculinization of germline,meiotic progression during oogenesis variant,mRNA levels reduced,no oocytes,nose movement variant,oocyte morphology variant,physiology variant,protein exp…	0.731189	0	0	0
WBGene00016291	cell membrane organization biogenesis variant,diakinesis progression during oogenesis variant,embryo osmotic integrity defective early emb,embryonic lethal,feminization of germline,germ cell compartment expansion variant,germ cell compartment large,germ cell compartment multinucleate,multiple nuclei oocyte,oocyte accumulation,oocyte morphology variant,oocyte septum formation variant,oocytes small…	lethal,sterile	0.730625	0	0	0
WBGene00009459	N.A.	N.A.	0.729907	0	0	0
WBGene00018347	N.A.	N.A.	0.729159	0	0	0
WBGene00022706	N.A.	N.A.	0.729103	0	0	0
WBGene00018724	N.A.	N.A.	0.728945	0	0	0
WBGene00001570	dumpy,embryonic lethal,lethal,linker cell migration variant,locomotion variant,protein aggregation variant,roller,slow growth,transgene expression increased,transgene expression reduced,transgene subcellular localization variant	N.A.	0.728709	0	0	0
WBGene00017485	N.A.	N.A.	0.728486	0	0	0
WBGene00014067	N.A.	N.A.	0.728323	0	0	0
WBGene00011021	N.A.	N.A.	0.727845	0	0	0
WBGene00010492	fewer germ cells,germ cell development variant,maternal effect sterile,P granule localization defective	fewer germ cells,germ cell development variant,germline proliferation variant,male germline proliferation variant,maternal effect sterile,P granule defective,P granule localization defective,protein subcellular localization variant,sterile F1	0.727343	0	0	0
WBGene00001462	N.A.	amplitude of sinusoidal movement increased,backward locomotion variant,backward point velocity increased,body posture amplitude decreased,body posture wavelength decreased,forward locomotion increased,forward point velocity increased,frequency of body bends increased,head bend angle variant,nose movement variant,path curvature decreased,Pausing decreased,roaming increased,short,tail bend angle in…	0.727267	0	0	0
WBGene00015514	N.A.	N.A.	0.726671	0	0	0
WBGene00018590	N.A.	N.A.	0.725538	0	0	0
WBGene00007422	N.A.	N.A.	0.725362	0	0	0
WBGene00015763	N.A.	N.A.	0.725024	0	0	0
WBGene00002057	embryonic lethal,growth variant,small	N.A.	0.725018	0	0	0
WBGene00011358	N.A.	N.A.	0.723934	0	0	0
WBGene00019523	N.A.	N.A.	0.723821	0	0	0
WBGene00008080	N.A.	N.A.	0.721777	0	0	0
WBGene00018798	N.A.	N.A.	0.721636	0	0	0
WBGene00018049	N.A.	N.A.	0.721521	0	0	0
WBGene00002101	extended life span,life span variant,transgene expression reduced	amplitude of sinusoidal movement variant,backing decreased,backward point velocity decreased,body posture amplitude decreased,body posture wavelength decreased,dauer formation variant,forward locomotion increased,forward point velocity decreased,frequency of body bend variant,head bend angle variant,nose movement decreased,path curvature increased,short,tail bend angle decreased,thin,turning freq…	0.721022	0	0	0
WBGene00007700	aldicarb resistant,exploded through vulva,pattern of transgene expression variant,receptor mediated endocytosis defective,slow growth,sterile progeny	N.A.	0.720162	0	0	0
WBGene00011059	N.A.	N.A.	0.720128	0	0	0
WBGene00013779	dauer lifespan extended	N.A.	0.72009	0	0	0
WBGene00008559	N.A.	N.A.	0.718089	0	0	0
WBGene00011491	N.A.	N.A.	0.717802	0	0	0
WBGene00015944	N.A.	N.A.	0.71714	0	0	0
WBGene00009877	N.A.	N.A.	0.715233	0	0	0
WBGene00020497	body wall muscle myosin organization defective	N.A.	0.715174	0	0	0
WBGene00018048	dauer lifespan extended	N.A.	0.715086	0	0	0
WBGene00017671	transgene expression increased	N.A.	0.71501	0	0	0
WBGene00001435	N.A.	N.A.	0.715003	0	0	0
WBGene00003620	transgene expression reduced	N.A.	0.714185	0	0	0
WBGene00002253	N.A.	N.A.	0.713711	0	0	0
WBGene00015546	N.A.	N.A.	0.713614	0	0	0
WBGene00005664	fat content increased	N.A.	0.713029	0	0	0
WBGene00012171	N.A.	N.A.	0.712986	0	0	0
WBGene00020007	N.A.	N.A.	0.712545	0	0	0
WBGene00018081	N.A.	N.A.	0.7124	0	0	0
WBGene00011342	protein aggregation variant,transgene subcellular localization variant	N.A.	0.712262	0	0	0
WBGene00003957	N.A.	N.A.	0.712253	0	0	0
WBGene00004020	avoids bacterial lawn,embryonic lethal,larval arrest,maternal effect lethal emb,oocyte morphology variant,pattern of transgene expression variant,receptor mediated endocytosis defective,reduced brood size,sterile,transgene expression increased,transgene expression reduced	electrophoretic variant protein,morphology variant	0.71066	0	0	0
WBGene00003091	dauer constitutive,pathogen induced death increased,pathogen susceptibility increased,peptide uptake by intestinal cell decreased	organism environmental stimulus response variant,pathogen susceptibility increased	0.710501	0	0	0
WBGene00013398	N.A.	N.A.	0.709772	0	0	0
WBGene00022876	chromosome segregation variant karyomeres early emb	N.A.	0.708756	0	0	0
WBGene00009581	N.A.	N.A.	0.70797	0	0	0
WBGene00009391	accumulated germline cell corpses,apoptosis variant,germ cell compartment expansion variant,germ cell compartment size variant,germline nuclear positioning variant,maternal sterile,oogenesis variant,pachytene region organization variant,rachis morphology variant	N.A.	0.707707	0	0	0
WBGene00007303	N.A.	N.A.	0.707506	0	0	0
WBGene00003837	N.A.	N.A.	0.707071	0	0	0
WBGene00010411	fat content reduced	N.A.	0.706975	0	0	0
WBGene00011438	N.A.	N.A.	0.706846	0	0	0
WBGene00003994	embryonic lethal,extended life span,shortened life span	N.A.	0.706405	0	0	0
WBGene00011475	N.A.	N.A.	0.70619	0	0	0
WBGene00002226	chromosome segregation variant,early embryonic lethal,embryonic lethal,excess maternal pronucleus early emb,high incidence male progeny,larval arrest,meiosis defective early emb,meiosis variant,multiple cytoplasmic cavities early emb,multiple nuclei early emb,one cell arrest early emb,organism morphology variant,passage through meiosis defective early emb,polar body defective early emb,pronuclear…	N.A.	0.705357	0	0	0
WBGene00008724	N.A.	N.A.	0.704978	0	0	0
WBGene00015766	meiotic progression prophase variant,sterile	N.A.	0.70434	0	0	0
WBGene00016111	N.A.	N.A.	0.704182	0	0	0
WBGene00018057	N.A.	N.A.	0.704105	0	0	0
WBGene00007337	N.A.	N.A.	0.704015	0	0	0
WBGene00011918	N.A.	lethal,sterile	0.703795	0	0	0
WBGene00015965	N.A.	N.A.	0.703597	0	0	0
WBGene00020535	N.A.	N.A.	0.702463	0	0	0
WBGene00013070	N.A.	N.A.	0.701874	0	0	0
WBGene00005263	N.A.	N.A.	0.701815	0	0	0
WBGene00007535	N.A.	N.A.	0.701274	0	0	0
WBGene00013897	N.A.	N.A.	0.701211	0	0	0
WBGene00001483	feminization of germline,feminization of XX and XO animals,organism development variant,pattern of transgene expression variant,protein expression ectopic,receptor mediated endocytosis defective,tumorous germline	feminization of germline,lethal,spermatogenesis variant,sterile	0.701148	0	0	0
WBGene00015912	small	N.A.	0.698921	0	0	0
WBGene00013713	N.A.	N.A.	0.698751	0	0	0
WBGene00010266	clear,sick,slow growth,transgene expression increased	N.A.	0.698063	0	0	0
WBGene00018500	N.A.	N.A.	0.697558	0	0	0
WBGene00017788	N.A.	N.A.	0.697329	0	0	0
WBGene00011432	dumpy,embryonic lethal,exploded through vulva,fat content reduced,larval arrest,lethal,locomotion variant,protruding vulva,slow growth,sterile progeny	N.A.	0.697069	0	0	0
WBGene00015954	N.A.	N.A.	0.696777	0	0	0
WBGene00001732	N.A.	N.A.	0.696531	0	0	0
WBGene00010126	N.A.	N.A.	0.696243	0	0	0
WBGene00004003	embryonic lethal	N.A.	0.696202	0	0	0
WBGene00018706	N.A.	N.A.	0.695929	0	0	0
WBGene00007081	N.A.	N.A.	0.695396	0	0	0
WBGene00016425	N.A.	N.A.	0.695371	0	0	0
WBGene00008964	N.A.	N.A.	0.69512	0	0	0
WBGene00003573	fat content reduced	N.A.	0.694908	0	0	0
WBGene00016358	extended life span	N.A.	0.694709	0	0	0
WBGene00008816	N.A.	N.A.	0.69387	0	0	0
WBGene00014171	N.A.	N.A.	0.693805	0	0	0
WBGene00019412	N.A.	N.A.	0.692867	0	0	0
WBGene00006886	locomotion variant	N.A.	0.692806	0	0	0
WBGene00008710	N.A.	N.A.	0.692664	0	0	0
WBGene00019208	N.A.	N.A.	0.692609	0	0	0
WBGene00007521	aldicarb resistant	N.A.	0.692314	0	0	0
WBGene00017808	N.A.	N.A.	0.691036	0	0	0
WBGene00005879	N.A.	N.A.	0.690844	0	0	0
WBGene00003739	N.A.	amplitude of sinusoidal movement variant,backing decreased,backward point velocity decreased,body posture amplitude increased,body posture wavelength decreased,coiling frequency increased,forward locomotion variant,forward point velocity decreased,frequency of body bend variant,head bend angle variant,nose movement variant,path curvature increased,pausing variant,roaming increased,short,tail bend…	0.690785	0	0	0
WBGene00008333	N.A.	N.A.	0.688638	0	0	0
WBGene00008596	dauer lifespan extended	N.A.	0.688396	0	0	0
WBGene00005678	transgene expression increased	N.A.	0.688371	0	0	0
WBGene00015479	N.A.	N.A.	0.688239	0	0	0
WBGene00009347	slow growth	N.A.	0.687886	0	0	0
WBGene00011168	N.A.	N.A.	0.687063	0	0	0
WBGene00001158	fat associated bodies increased,fat content increased	N.A.	0.686563	0	0	0
WBGene00017021	N.A.	N.A.	0.686038	0	0	0
WBGene00009372	embryonic lethal,gonad development variant,pattern of transgene expression variant,reduced brood size,sister chromatid segregation defective early emb,sterile	distal germline variant,everted vulva,no oocytes,sperm absent,sterile,uterus morphology variant,vulval invagination variant L4	0.685551	0	0	0
WBGene00020410	N.A.	N.A.	0.683829	0	0	0
WBGene00003981	adult lethal,apoptosis reduced,cell membrane organization biogenesis variant,chromosome condensation variant,diplotene region organization variant,egg laying variant,germ cell compartment anucleate,germ cell compartment morphology variant,germ cell partition morphology variant,germline nuclear positioning variant,maternal sterile,nuclear appearance variant,nuclear fallout,nuclei enlarged,oocyte m…	N.A.	0.683767	0	0	0
WBGene00006980	N.A.	ventral nerve cord maintenance variant	0.683367	0	0	0
WBGene00000726	N.A.	N.A.	0.683301	0	0	0
WBGene00011493	extended life span	N.A.	0.683213	0	0	0
WBGene00012716	larval arrest	N.A.	0.682823	0	0	0
WBGene00013699	N.A.	N.A.	0.68281	0	0	0
WBGene00010885	N.A.	N.A.	0.682763	0	0	0
WBGene00001110	aldicarb resistant,embryonic lethal,growth rate variant,high incidence male progeny,larval arrest,lethal,reduced brood size,sick	embryonic lethal,larval arrest,lethal	0.682381	0	0	0
WBGene00022265	N.A.	N.A.	0.6815	0	0	0
WBGene00013078	N.A.	N.A.	0.68109	0	0	0
WBGene00005085	N.A.	N.A.	0.680562	0	0	0
WBGene00016481	N.A.	N.A.	0.680431	0	0	0
WBGene00015692	N.A.	N.A.	0.68036	0	0	0
WBGene00015695	N.A.	N.A.	0.680323	0	0	0
WBGene00015828	dauer lifespan extended	N.A.	0.679322	0	0	0
WBGene00013515	embryonic lethal	N.A.	0.679218	0	0	0
WBGene00044449	N.A.	N.A.	0.67891	0	0	0
WBGene00007866	locomotion variant	N.A.	0.678615	0	0	0
WBGene00015762	fat content reduced	N.A.	0.677121	0	0	0
WBGene00018505	N.A.	N.A.	0.676768	0	0	0
WBGene00012398	N.A.	N.A.	0.676428	0	0	0
WBGene00006780	axon guidance variant,cleavage furrow termination defective early emb,dendrite development variant,dumpy,germ cell morphology variant,locomotion variant,meiosis variant,reduced brood size,slow growth,sluggish,small	amphid phasmid morphology variant,amplitude of sinusoidal movement variant,axon development variant,axon outgrowth variant,backing decreased,backward point velocity decreased,benzaldehyde chemotaxis variant,body posture amplitude variant,body posture wavelength decreased,coiler,coiling frequency increased,curly,dumpy,forward locomotion decreased,forward point velocity decreased,frequency of body …	0.67621	0	0	0
WBGene00011307	anterior pharynx extra cells,cell corpse number decreased,programmed cell death variant,somatic cell death variant	N.A.	0.675868	0	0	0
WBGene00011330	N.A.	N.A.	0.675227	0	0	0
WBGene00008959	embryonic lethal	N.A.	0.67456	0	0	0
WBGene00020289	aldicarb resistant	N.A.	0.673681	0	0	0
WBGene00008207	N.A.	N.A.	0.673171	0	0	0
WBGene00019176	germ cell compartment expansion variant,giant oocytes,maternal sterile,nuclei enlarged	N.A.	0.672699	0	0	0
[truncated: 10,603 more rows]
