# Supplementary material for: Multivariable regulation of gene expression plasticity in metazoans
Source: Open Biol. 2019 Dec 4;9(12):190150. doi: 10.1098/rsob.190150 (PMC6936262; doi:10.1098/rsob.190150)
Supplement: Table S3 [file rsob190150supp4.xlsx]

## Sheet: Sheet1
Human-Genes	GEP-based-on-normal-and-challenging-conditions(rank percentile)	GEP-based-on-normal-conditions(rank percentile)	Signal-responsive-genes
ENSG00000079432	0.182	0.605	1
ENSG00000132906	0.047	0.463	1
ENSG00000104884	0.151	0.541	1
ENSG00000198668	0.397	0.723	1
ENSG00000137992	0.169	0.456	1
ENSG00000127220	0.23	0.482	1
ENSG00000179295	0.285	0.512	1
ENSG00000130699	0.202	0.415	1
ENSG00000144524	0.02	0.225	1
ENSG00000011451	0.04	0.245	1
ENSG00000115568	0.117	0.315	1
ENSG00000175104	0.132	0.329	1
ENSG00000134046	0.031	0.217	1
ENSG00000078304	0.296	0.474	1
ENSG00000104695	0.3	0.469	1
ENSG00000213930	0.18	0.334	1
ENSG00000198586	0.159	0.312	1
ENSG00000100324	0.016	0.146	1
ENSG00000160908	0.265	0.39	1
ENSG00000130382	0.092	0.207	1
ENSG00000068971	0.315	0.418	1
ENSG00000105698	0.094	0.194	1
ENSG00000078403	0.226	0.323	1
ENSG00000086758	0.023	0.119	1
ENSG00000178951	0.228	0.324	1
ENSG00000179562	0.046	0.141	1
ENSG00000020426	0.052	0.145	1
ENSG00000205250	0.043	0.127	1
ENSG00000127603	0.433	0.501	1
ENSG00000136213	0.295	0.36	1
ENSG00000115966	0.131	0.194	1
ENSG00000166974	0.358	0.417	1
ENSG00000198561	0.514	0.572	1
ENSG00000165417	0.304	0.36	1
ENSG00000196305	0.212	0.258	1
ENSG00000126457	0.175	0.219	1
ENSG00000127526	0.227	0.26	1
ENSG00000105053	0.064	0.089	1
ENSG00000085872	0.044	0.068	1
ENSG00000239305	0.35	0.37	1
ENSG00000140829	0.212	0.23	1
ENSG00000105723	0.061	0.078	1
ENSG00000164896	0.097	0.114	1
ENSG00000141644	0.066	0.078	1
ENSG00000101132	0.168	0.178	1
ENSG00000169814	0.225	0.231	1
ENSG00000141556	0.152	0.156	1
ENSG00000076321	0.194	0.197	1
ENSG00000124562	0.245	0.24	1
ENSG00000144566	0.278	0.271	1
ENSG00000170734	0.23	0.221	1
ENSG00000167323	0.308	0.297	1
ENSG00000185104	0.117	0.103	1
ENSG00000135845	0.179	0.158	1
ENSG00000115677	0.143	0.121	1
ENSG00000167468	0.513	0.489	1
ENSG00000114354	0.115	0.088	1
ENSG00000136874	0.363	0.335	1
ENSG00000171552	0.516	0.487	1
ENSG00000143575	0.118	0.085	1
ENSG00000075711	0.558	0.522	1
ENSG00000104969	0.183	0.146	1
ENSG00000170852	0.558	0.521	1
ENSG00000164978	0.332	0.293	1
ENSG00000173230	0.52	0.476	1
ENSG00000182944	0.117	0.072	1
ENSG00000100564	0.383	0.335	1
ENSG00000111669	0.426	0.372	1
ENSG00000112033	0.262	0.208	1
ENSG00000136807	0.215	0.157	1
ENSG00000151923	0.083	0.017	1
ENSG00000167815	0.38	0.314	1
ENSG00000137714	0.338	0.27	1
ENSG00000197894	0.268	0.198	1
ENSG00000103275	0.099	0.027	1
ENSG00000135457	0.437	0.365	1
ENSG00000143761	0.085	0.009	1
ENSG00000135956	0.142	0.061	1
ENSG00000165156	0.701	0.619	1
ENSG00000054118	0.091	0.008	1
ENSG00000130177	0.384	0.299	1
ENSG00000100614	0.436	0.35	1
ENSG00000093183	0.157	0.064	1
ENSG00000099901	0.293	0.198	1
ENSG00000128050	0.54	0.443	1
ENSG00000168763	0.532	0.433	1
ENSG00000101558	0.104	0.003	1
ENSG00000066422	0.389	0.281	1
ENSG00000125977	0.331	0.221	1
ENSG00000095787	0.386	0.275	1
ENSG00000106803	0.24	0.127	1
ENSG00000197386	0.241	0.123	1
ENSG00000115053	0.139	0.008	1
ENSG00000197157	0.253	0.117	1
ENSG00000126067	0.167	0.026	1
ENSG00000125818	0.154	0.011	1
ENSG00000080815	0.345	0.2	1
ENSG00000101152	0.246	0.097	1
ENSG00000113407	0.329	0.177	1
ENSG00000196792	0.449	0.292	1
ENSG00000163344	0.509	0.341	1
ENSG00000185236	0.187	0.016	1
ENSG00000138069	0.212	0.037	1
ENSG00000131100	0.392	0.216	1
ENSG00000143179	0.666	0.49	1
ENSG00000198231	0.263	0.084	1
ENSG00000152942	0.373	0.192	1
ENSG00000136021	0.548	0.366	1
ENSG00000140943	0.246	0.06	1
ENSG00000116001	0.598	0.412	1
ENSG00000160613	0.369	0.179	1
ENSG00000168283	0.727	0.536	1
ENSG00000070423	0.336	0.144	1
ENSG00000108064	0.342	0.15	1
ENSG00000102225	0.297	0.1	1
ENSG00000189241	0.308	0.111	1
ENSG00000150991	0.22	0.017	1
ENSG00000260916	0.899	0.695	1
ENSG00000167114	0.588	0.381	1
ENSG00000167085	0.609	0.402	1
ENSG00000198952	0.224	0.015	1
ENSG00000113648	0.32	0.111	1
ENSG00000103423	0.443	0.233	1
ENSG00000232119	0.32	0.108	1
ENSG00000180008	0.509	0.297	1
ENSG00000103024	0.562	0.348	1
ENSG00000012061	0.534	0.318	1
ENSG00000172113	0.503	0.286	1
ENSG00000103051	0.282	0.063	1
ENSG00000131473	0.776	0.555	1
ENSG00000100280	0.281	0.06	1
ENSG00000162613	0.257	0.035	1
ENSG00000044115	0.506	0.284	1
ENSG00000047932	0.429	0.204	1
ENSG00000198911	0.307	0.077	1
ENSG00000164548	0.346	0.114	1
ENSG00000214022	0.407	0.174	1
ENSG00000168899	0.842	0.609	1
ENSG00000161813	0.47	0.231	1
ENSG00000144848	0.272	0.033	1
ENSG00000126581	0.248	0.008	1
ENSG00000109111	0.304	0.059	1
ENSG00000196591	0.313	0.068	1
ENSG00000175215	0.33	0.085	1
ENSG00000099797	0.313	0.067	1
ENSG00000137710	0.631	0.385	1
ENSG00000071994	0.279	0.031	1
ENSG00000106028	0.275	0.024	1
ENSG00000122042	0.847	0.595	1
ENSG00000166508	0.931	0.673	1
ENSG00000180900	0.618	0.359	1
ENSG00000165527	0.337	0.074	1
ENSG00000134684	0.376	0.112	1
ENSG00000184216	0.492	0.226	1
ENSG00000130713	0.373	0.104	1
ENSG00000127616	0.536	0.266	1
ENSG00000123933	0.402	0.13	1
ENSG00000169567	0.3	0.024	1
ENSG00000178425	0.551	0.274	1
ENSG00000138326	0.309	0.031	1
ENSG00000183735	0.623	0.345	1
ENSG00000140259	0.435	0.156	1
ENSG00000167193	0.34	0.058	1
ENSG00000002330	0.458	0.176	1
ENSG00000108528	0.628	0.346	1
ENSG00000136026	0.889	0.604	1
ENSG00000117475	0.687	0.397	1
ENSG00000125952	0.317	0.022	1
ENSG00000100811	0.333	0.038	1
ENSG00000131724	0.902	0.605	1
ENSG00000168036	0.345	0.047	1
ENSG00000166266	0.532	0.234	1
ENSG00000143771	0.488	0.186	1
ENSG00000069956	0.528	0.226	1
ENSG00000149547	0.544	0.242	1
ENSG00000159140	0.351	0.048	1
ENSG00000079277	0.418	0.114	1
ENSG00000127666	0.548	0.242	1
ENSG00000107937	0.436	0.125	1
ENSG00000175416	0.573	0.255	1
ENSG00000132305	0.338	0.019	1
ENSG00000167658	0.341	0.018	1
ENSG00000169727	0.408	0.084	1
ENSG00000100347	0.535	0.21	1
ENSG00000119950	0.941	0.615	1
ENSG00000132155	0.34	0.014	1
ENSG00000065427	0.46	0.134	1
ENSG00000144867	0.597	0.268	1
ENSG00000135926	0.613	0.282	1
ENSG00000104388	0.343	0.007	1
ENSG00000159692	0.354	0.016	1
ENSG00000239900	0.677	0.339	1
ENSG00000159131	0.492	0.149	1
ENSG00000004961	0.518	0.175	1
ENSG00000135341	0.472	0.128	1
ENSG00000196419	0.355	0.01	1
ENSG00000162889	0.432	0.086	1
ENSG00000177189	0.742	0.394	1
ENSG00000124299	0.616	0.266	1
ENSG00000034713	0.428	0.077	1
ENSG00000104904	0.365	0.013	1
ENSG00000126934	0.408	0.053	1
ENSG00000128294	0.694	0.338	1
ENSG00000177889	0.366	0.01	1
ENSG00000008018	0.368	0.01	1
ENSG00000090861	0.721	0.363	1
ENSG00000142168	0.449	0.09	1
ENSG00000004897	0.467	0.106	1
ENSG00000213614	0.486	0.122	1
ENSG00000072210	0.784	0.419	1
ENSG00000077721	0.402	0.036	1
ENSG00000101161	0.378	0.01	1
ENSG00000152464	0.45	0.082	1
ENSG00000176340	0.381	0.011	1
ENSG00000103197	0.521	0.151	1
ENSG00000158290	0.761	0.391	1
ENSG00000118985	0.929	0.557	1
ENSG00000080371	0.394	0.021	1
ENSG00000108774	0.422	0.045	1
ENSG00000159377	0.419	0.041	1
ENSG00000131669	0.821	0.441	1
ENSG00000132507	0.47	0.082	1
ENSG00000169189	0.459	0.071	1
ENSG00000107959	0.468	0.08	1
ENSG00000174547	0.574	0.184	1
ENSG00000173039	0.438	0.047	1
ENSG00000095059	0.405	0.012	1
ENSG00000137575	0.579	0.184	1
ENSG00000126602	0.655	0.26	1
ENSG00000078369	0.399	0.003	1
ENSG00000091483	0.558	0.161	1
ENSG00000055130	0.483	0.085	1
ENSG00000116044	0.561	0.16	1
ENSG00000104522	0.639	0.237	1
ENSG00000155463	0.432	0.028	1
ENSG00000134352	0.686	0.281	1
ENSG00000143162	0.793	0.388	1
ENSG00000170855	0.643	0.237	1
ENSG00000113658	0.661	0.253	1
ENSG00000164919	0.517	0.105	1
ENSG00000124767	0.506	0.093	1
ENSG00000189180	0.881	0.465	1
ENSG00000131507	0.479	0.061	1
ENSG00000175348	0.485	0.06	1
ENSG00000125835	0.634	0.207	1
ENSG00000113552	0.88	0.45	1
ENSG00000008294	0.566	0.135	1
ENSG00000070495	0.583	0.152	1
ENSG00000100030	0.489	0.058	1
ENSG00000198356	0.546	0.113	1
ENSG00000005022	0.52	0.082	1
ENSG00000165030	0.946	0.505	1
ENSG00000119242	0.82	0.378	1
ENSG00000136603	0.841	0.399	1
ENSG00000137414	0.844	0.402	1
ENSG00000113712	0.479	0.031	1
ENSG00000141367	0.498	0.048	1
ENSG00000158092	0.66	0.21	1
ENSG00000145675	0.895	0.443	1
ENSG00000100401	0.644	0.19	1
ENSG00000263001	0.756	0.3	1
ENSG00000168040	0.668	0.208	1
ENSG00000071054	0.699	0.236	1
ENSG00000155876	0.512	0.048	1
ENSG00000173812	0.475	0.005	1
ENSG00000105568	0.51	0.04	1
ENSG00000169032	0.653	0.183	1
ENSG00000184752	0.498	0.023	1
ENSG00000049541	0.791	0.315	1
ENSG00000104805	0.572	0.095	1
ENSG00000140299	0.635	0.15	1
ENSG00000013583	0.776	0.291	1
ENSG00000196396	0.527	0.04	1
ENSG00000074695	0.766	0.278	1
ENSG00000160752	0.785	0.296	1
ENSG00000099795	0.584	0.094	1
ENSG00000143878	0.922	0.429	1
ENSG00000273841	0.584	0.09	1
ENSG00000119396	0.503	0.008	1
ENSG00000103502	0.586	0.091	1
ENSG00000241685	0.598	0.103	1
ENSG00000114520	0.687	0.192	1
ENSG00000142166	0.664	0.162	1
ENSG00000198431	0.895	0.391	1
ENSG00000135446	0.841	0.336	1
ENSG00000117528	0.774	0.263	1
ENSG00000172531	0.634	0.122	1
ENSG00000119655	0.815	0.3	1
ENSG00000108344	0.551	0.036	1
ENSG00000119318	0.524	0.005	1
ENSG00000121390	0.595	0.076	1
ENSG00000082153	0.675	0.155	1
ENSG00000138363	0.749	0.228	1
ENSG00000117450	0.693	0.165	1
ENSG00000107262	0.629	0.1	1
ENSG00000058262	0.661	0.131	1
ENSG00000102580	0.799	0.269	1
ENSG00000147224	0.804	0.272	1
ENSG00000116679	0.889	0.357	1
ENSG00000144231	0.591	0.058	1
ENSG00000138385	0.697	0.164	1
ENSG00000158470	0.858	0.325	1
ENSG00000115758	0.927	0.392	1
ENSG00000155287	0.753	0.215	1
ENSG00000100934	0.662	0.124	1
ENSG00000180817	0.748	0.209	1
ENSG00000102974	0.686	0.143	1
ENSG00000147669	0.608	0.063	1
ENSG00000173692	0.656	0.111	1
ENSG00000134480	0.762	0.211	1
ENSG00000143294	0.57	0.018	1
ENSG00000174231	0.584	0.03	1
ENSG00000171960	0.655	0.101	1
ENSG00000129562	0.598	0.043	1
ENSG00000130522	0.702	0.144	1
ENSG00000181788	0.708	0.15	1
ENSG00000144747	0.797	0.239	1
ENSG00000144048	0.573	0.013	1
ENSG00000048162	0.887	0.325	1
ENSG00000130725	0.703	0.137	1
ENSG00000136754	0.654	0.085	1
ENSG00000109854	0.798	0.226	1
ENSG00000116005	0.892	0.32	1
ENSG00000113328	0.817	0.241	1
ENSG00000141232	0.885	0.309	1
ENSG00000110330	0.679	0.102	1
ENSG00000167272	0.785	0.207	1
ENSG00000162434	0.704	0.125	1
ENSG00000124783	0.63	0.05	1
ENSG00000007202	0.613	0.03	1
ENSG00000067064	0.865	0.282	1
ENSG00000002549	0.889	0.306	1
ENSG00000197780	0.71	0.126	1
ENSG00000148175	0.923	0.339	1
ENSG00000141522	0.635	0.048	1
ENSG00000272325	0.689	0.1	1
ENSG00000143106	0.639	0.044	1
ENSG00000198176	0.719	0.124	1
ENSG00000197170	0.673	0.078	1
ENSG00000142208	0.723	0.124	1
ENSG00000006007	0.696	0.094	1
ENSG00000132646	0.929	0.322	1
ENSG00000123505	0.778	0.169	1
ENSG00000108582	0.821	0.21	1
ENSG00000050426	0.672	0.058	1
ENSG00000123983	0.708	0.091	1
ENSG00000134697	0.817	0.199	1
ENSG00000164163	0.84	0.222	1
ENSG00000164305	0.844	0.225	1
ENSG00000180530	0.931	0.309	1
ENSG00000165732	0.859	0.232	1
ENSG00000092531	0.756	0.121	1
ENSG00000102144	0.682	0.047	1
ENSG00000111445	0.823	0.185	1
ENSG00000129518	0.76	0.118	1
ENSG00000153879	0.841	0.197	1
ENSG00000044574	0.753	0.108	1
ENSG00000170515	0.689	0.035	1
ENSG00000172331	0.881	0.227	1
ENSG00000189403	0.793	0.134	1
ENSG00000143621	0.714	0.043	1
ENSG00000168439	0.799	0.128	1
ENSG00000114686	0.789	0.115	1
ENSG00000105835	0.983	0.307	1
ENSG00000101361	0.794	0.117	1
ENSG00000124802	0.854	0.173	1
ENSG00000197451	0.796	0.109	1
ENSG00000151665	0.801	0.113	1
ENSG00000105185	0.805	0.117	1
ENSG00000108946	0.701	0.008	1
ENSG00000162521	0.701	0.005	1
ENSG00000130826	0.768	0.071	1
ENSG00000139921	0.775	0.072	1
ENSG00000155959	0.784	0.079	1
ENSG00000106105	0.854	0.143	1
ENSG00000168118	0.737	0.021	1
ENSG00000134294	0.804	0.086	1
ENSG00000117984	0.832	0.112	1
ENSG00000123562	0.878	0.149	1
ENSG00000113013	0.803	0.057	1
ENSG00000106153	0.775	0.009	1
ENSG00000144136	0.935	0.167	1
ENSG00000070831	0.804	0.03	1
ENSG00000051108	0.869	0.083	1
ENSG00000188846	0.883	0.09	1
ENSG00000184897	0.86	0.064	1
ENSG00000140285	0.026	0.988	1
ENSG00000184292	0.043	0.998	1
ENSG00000140479	0.032	0.965	1
ENSG00000053747	0.064	0.98	1
ENSG00000047365	0.021	0.919	1
ENSG00000197471	0.096	0.971	1
ENSG00000136237	0.05	0.912	1
ENSG00000164107	0.132	0.982	1
ENSG00000136750	0.015	0.855	1
ENSG00000069431	0.054	0.889	1
ENSG00000013725	0.076	0.907	1
ENSG00000140678	0.146	0.975	1
ENSG00000037280	0.067	0.889	1
ENSG00000110448	0.134	0.948	1
ENSG00000082293	0.037	0.843	1
ENSG00000170049	0.049	0.843	1
ENSG00000101082	0.105	0.897	1
ENSG00000170214	0.058	0.849	1
ENSG00000163909	0.178	0.969	1
ENSG00000187134	0.12	0.908	1
ENSG00000137265	0.187	0.961	1
ENSG00000198467	0.194	0.962	1
ENSG00000134323	0.046	0.809	1
ENSG00000198929	0.145	0.906	1
ENSG00000050628	0.179	0.939	1
ENSG00000007312	0.102	0.86	1
ENSG00000122367	0.225	0.982	1
ENSG00000065361	0.217	0.964	1
ENSG00000120729	0.031	0.772	1
ENSG00000096996	0.028	0.767	1
ENSG00000156453	0.217	0.947	1
ENSG00000137809	0.235	0.965	1
ENSG00000075340	0.233	0.94	1
ENSG00000187513	0.264	0.969	1
ENSG00000134853	0.281	0.978	1
ENSG00000128918	0.208	0.902	1
ENSG00000061938	0.067	0.755	1
ENSG00000131018	0.172	0.858	1
ENSG00000123384	0.09	0.774	1
ENSG00000143851	0.269	0.94	1
ENSG00000106018	0.078	0.744	1
ENSG00000150347	0.055	0.72	1
ENSG00000003400	0.096	0.753	1
ENSG00000183813	0.184	0.838	1
ENSG00000240184	0.188	0.842	1
ENSG00000152207	0.109	0.76	1
ENSG00000112038	0.005	0.652	1
ENSG00000091831	0.08	0.72	1
ENSG00000205726	0.031	0.67	1
ENSG00000183918	0.174	0.81	1
ENSG00000082438	0.177	0.813	1
ENSG00000138795	0.089	0.721	1
ENSG00000112293	0.036	0.666	1
ENSG00000038945	0.293	0.922	1
ENSG00000112782	0.29	0.916	1
ENSG00000197921	0.23	0.855	1
ENSG00000112769	0.334	0.955	1
ENSG00000128917	0.321	0.938	1
ENSG00000178562	0.194	0.81	1
ENSG00000122223	0.066	0.679	1
ENSG00000128604	0.229	0.841	1
ENSG00000102245	0.192	0.803	1
ENSG00000171873	0.057	0.666	1
ENSG00000198851	0.36	0.968	1
ENSG00000177301	0.251	0.854	1
ENSG00000104879	0.391	0.993	1
ENSG00000019144	0.252	0.853	1
ENSG00000184347	0.346	0.947	1
ENSG00000163485	0.33	0.93	1
ENSG00000089250	0.037	0.634	1
ENSG00000166126	0.108	0.703	1
ENSG00000186810	0.21	0.804	1
ENSG00000177000	0.027	0.618	1
ENSG00000137078	0.202	0.792	1
ENSG00000100311	0.344	0.931	1
ENSG00000156475	0.357	0.943	1
ENSG00000189143	0.406	0.99	1
ENSG00000163884	0.352	0.933	1
ENSG00000043462	0.404	0.985	1
ENSG00000197943	0.312	0.892	1
ENSG00000120156	0.286	0.858	1
ENSG00000137962	0.255	0.824	1
ENSG00000189319	0.062	0.626	1
ENSG00000105641	0.161	0.717	1
ENSG00000134376	0.157	0.706	1
ENSG00000144824	0.215	0.759	1
ENSG00000174600	0.359	0.903	1
ENSG00000124212	0.435	0.979	1
ENSG00000138735	0.223	0.766	1
ENSG00000125618	0.084	0.622	1
ENSG00000102878	0.306	0.844	1
ENSG00000124813	0.106	0.641	1
ENSG00000172349	0.45	0.984	1
ENSG00000116039	0.204	0.737	1
ENSG00000171791	0.323	0.855	1
ENSG00000132334	0.295	0.826	1
ENSG00000152689	0.366	0.891	1
ENSG00000141736	0.288	0.813	1
ENSG00000089820	0.402	0.923	1
ENSG00000184304	0.29	0.806	1
ENSG00000136153	0.367	0.883	1
ENSG00000049540	0.462	0.977	1
ENSG00000091181	0.014	0.525	1
ENSG00000164690	0.188	0.697	1
ENSG00000188130	0.211	0.714	1
ENSG00000143479	0.122	0.624	1
ENSG00000164867	0.5	0.996	1
ENSG00000198523	0.492	0.987	1
ENSG00000009724	0.038	0.53	1
ENSG00000174804	0.416	0.904	1
ENSG00000175274	0.125	0.61	1
ENSG00000171388	0.446	0.929	1
ENSG00000205927	0.461	0.943	1
ENSG00000123358	0.448	0.929	1
ENSG00000165409	0.031	0.512	1
ENSG00000105369	0.462	0.942	1
ENSG00000215788	0.311	0.79	1
ENSG00000137869	0.017	0.496	1
ENSG00000054356	0.503	0.979	1
ENSG00000142599	0.087	0.562	1
ENSG00000135144	0.413	0.887	1
ENSG00000107742	0.52	0.994	1
ENSG00000197540	0.347	0.82	1
ENSG00000198825	0.437	0.907	1
ENSG00000129170	0.393	0.86	1
ENSG00000105707	0.41	0.875	1
ENSG00000197122	0.089	0.552	1
ENSG00000120899	0.408	0.87	1
ENSG00000172399	0.453	0.915	1
ENSG00000156103	0.266	0.727	1
ENSG00000137491	0.528	0.989	1
ENSG00000184922	0.445	0.904	1
ENSG00000073464	0.437	0.894	1
ENSG00000106952	0.428	0.883	1
ENSG00000169282	0.265	0.719	1
ENSG00000077782	0.229	0.682	1
ENSG00000108947	0.337	0.79	1
ENSG00000149809	0.26	0.713	1
ENSG00000138039	0.071	0.523	1
ENSG00000184371	0.292	0.744	1
ENSG00000143184	0.265	0.716	1
ENSG00000166349	0.085	0.534	1
ENSG00000164106	0.533	0.979	1
ENSG00000138675	0.528	0.973	1
ENSG00000047648	0.385	0.829	1
ENSG00000160654	0.452	0.894	1
ENSG00000182533	0.251	0.693	1
ENSG00000174059	0.554	0.994	1
ENSG00000159216	0.02	0.459	1
ENSG00000162104	0.121	0.559	1
ENSG00000131196	0.141	0.579	1
ENSG00000243137	0.36	0.797	1
ENSG00000198947	0.353	0.789	1
ENSG00000081059	0.329	0.763	1
ENSG00000157168	0.506	0.936	1
ENSG00000155011	0.198	0.624	1
ENSG00000171132	0.206	0.631	1
ENSG00000151651	0.513	0.934	1
ENSG00000115896	0.534	0.955	1
ENSG00000146648	0.467	0.885	1
ENSG00000104635	0.248	0.663	1
ENSG00000147459	0.211	0.625	1
ENSG00000138835	0.426	0.838	1
ENSG00000089225	0.097	0.506	1
ENSG00000099866	0.158	0.562	1
ENSG00000162711	0.331	0.734	1
ENSG00000174123	0.327	0.727	1
ENSG00000162551	0.547	0.947	1
ENSG00000090097	0.409	0.808	1
ENSG00000168038	0.074	0.473	1
ENSG00000129221	0.061	0.457	1
ENSG00000107796	0.601	0.997	1
ENSG00000010610	0.563	0.958	1
ENSG00000167751	0.078	0.468	1
ENSG00000115705	0.199	0.588	1
ENSG00000127564	0.557	0.946	1
ENSG00000066336	0.603	0.991	1
ENSG00000142515	0.15	0.536	1
ENSG00000108846	0.505	0.889	1
ENSG00000259207	0.429	0.813	1
ENSG00000151914	0.464	0.846	1
ENSG00000117983	0.487	0.868	1
ENSG00000151632	0.577	0.958	1
ENSG00000256223	0.258	0.636	1
ENSG00000166313	0.287	0.661	1
ENSG00000076555	0.464	0.838	1
ENSG00000169403	0.54	0.913	1
ENSG00000070778	0.322	0.694	1
ENSG00000075391	0.309	0.679	1
ENSG00000147443	0.55	0.917	1
ENSG00000134313	0.071	0.436	1
ENSG00000203857	0.258	0.623	1
ENSG00000153246	0.424	0.788	1
ENSG00000139625	0.261	0.625	1
ENSG00000170989	0.484	0.845	1
ENSG00000125965	0.43	0.79	1
ENSG00000070159	0.532	0.891	1
ENSG00000135925	0.296	0.653	1
ENSG00000104972	0.443	0.8	1
ENSG00000143632	0.637	0.994	1
ENSG00000139626	0.543	0.898	1
ENSG00000106069	0.569	0.919	1
ENSG00000140505	0.23	0.58	1
ENSG00000042832	0.263	0.613	1
ENSG00000100060	0.619	0.968	1
ENSG00000171608	0.559	0.907	1
ENSG00000011009	0.141	0.487	1
ENSG00000198873	0.338	0.682	1
ENSG00000169562	0.535	0.879	1
ENSG00000147588	0.641	0.984	1
ENSG00000134539	0.482	0.824	1
ENSG00000136732	0.396	0.737	1
ENSG00000117308	0.234	0.574	1
ENSG00000072682	0.481	0.821	1
ENSG00000115526	0.254	0.593	1
ENSG00000165495	0.553	0.891	1
ENSG00000090006	0.389	0.726	1
ENSG00000105880	0.499	0.836	1
ENSG00000104921	0.348	0.68	1
ENSG00000136250	0.631	0.963	1
ENSG00000179841	0.431	0.761	1
ENSG00000111859	0.325	0.65	1
ENSG00000171611	0.144	0.468	1
ENSG00000134201	0.605	0.929	1
ENSG00000105851	0.606	0.929	1
ENSG00000130762	0.342	0.663	1
ENSG00000128564	0.651	0.972	1
ENSG00000112983	0.085	0.404	1
ENSG00000106823	0.608	0.926	1
ENSG00000164219	0.259	0.576	1
ENSG00000120251	0.623	0.938	1
ENSG00000188322	0.54	0.854	1
ENSG00000092853	0.491	0.804	1
ENSG00000146006	0.563	0.875	1
ENSG00000115325	0.316	0.627	1
ENSG00000112936	0.681	0.99	1
ENSG00000109610	0.674	0.982	1
ENSG00000091513	0.691	0.998	1
ENSG00000171051	0.656	0.963	1
ENSG00000212127	0.246	0.552	1
ENSG00000198821	0.604	0.91	1
ENSG00000079308	0.662	0.967	1
ENSG00000179934	0.079	0.381	1
ENSG00000159166	0.669	0.968	1
ENSG00000167315	0.151	0.448	1
ENSG00000143627	0.269	0.564	1
ENSG00000102098	0.35	0.644	1
ENSG00000136842	0.693	0.984	1
ENSG00000080839	0.311	0.602	1
ENSG00000168546	0.376	0.664	1
ENSG00000140459	0.3	0.588	1
ENSG00000172543	0.667	0.955	1
ENSG00000099864	0.645	0.931	1
ENSG00000044446	0.245	0.53	1
ENSG00000075239	0.096	0.38	1
ENSG00000170485	0.499	0.78	1
ENSG00000154229	0.298	0.579	1
ENSG00000008441	0.414	0.695	1
ENSG00000118137	0.461	0.742	1
ENSG00000143119	0.716	0.996	1
ENSG00000140564	0.499	0.777	1
ENSG00000100246	0.289	0.562	1
ENSG00000119630	0.623	0.896	1
ENSG00000163235	0.647	0.92	1
ENSG00000171105	0.398	0.669	1
ENSG00000187266	0.3	0.57	1
ENSG00000085871	0.276	0.544	1
ENSG00000196664	0.638	0.906	1
ENSG00000101412	0.486	0.751	1
ENSG00000171303	0.543	0.806	1
ENSG00000169925	0.074	0.334	1
ENSG00000180210	0.4	0.66	1
ENSG00000066468	0.69	0.95	1
ENSG00000262655	0.714	0.974	1
ENSG00000160691	0.621	0.88	1
ENSG00000136928	0.661	0.92	1
ENSG00000135363	0.63	0.888	1
ENSG00000163697	0.515	0.772	1
ENSG00000130592	0.739	0.996	1
ENSG00000162777	0.427	0.683	1
ENSG00000165684	0.154	0.41	1
ENSG00000149798	0.509	0.765	1
ENSG00000158769	0.605	0.861	1
ENSG00000166856	0.117	0.372	1
ENSG00000049192	0.513	0.768	1
ENSG00000153904	0.608	0.862	1
ENSG00000140368	0.633	0.887	1
ENSG00000153094	0.447	0.7	1
ENSG00000100027	0.53	0.782	1
ENSG00000164587	0.01	0.261	1
ENSG00000112658	0.15	0.398	1
ENSG00000109193	0.661	0.908	1
ENSG00000115138	0.427	0.673	1
ENSG00000107099	0.703	0.948	1
ENSG00000185291	0.446	0.691	1
ENSG00000175315	0.657	0.897	1
ENSG00000167191	0.731	0.971	1
ENSG00000125864	0.414	0.651	1
ENSG00000115602	0.715	0.952	1
ENSG00000117560	0.317	0.553	1
ENSG00000149311	0.245	0.481	1
ENSG00000134242	0.657	0.892	1
ENSG00000120690	0.675	0.91	1
ENSG00000092445	0.578	0.811	1
ENSG00000111087	0.255	0.488	1
ENSG00000139514	0.384	0.616	1
ENSG00000115252	0.714	0.945	1
ENSG00000111679	0.75	0.981	1
ENSG00000118257	0.608	0.838	1
ENSG00000172817	0.669	0.899	1
ENSG00000172156	0.621	0.85	1
ENSG00000173757	0.118	0.346	1
ENSG00000109654	0.74	0.966	1
ENSG00000197594	0.65	0.875	1
ENSG00000114013	0.727	0.952	1
ENSG00000178104	0.541	0.765	1
ENSG00000005961	0.425	0.648	1
ENSG00000042286	0.544	0.767	1
ENSG00000110921	0.166	0.388	1
ENSG00000128591	0.758	0.979	1
ENSG00000106003	0.468	0.689	1
ENSG00000011465	0.772	0.992	1
ENSG00000186197	0.444	0.663	1
ENSG00000122224	0.711	0.928	1
ENSG00000182333	0.286	0.502	1
ENSG00000114115	0.707	0.922	1
ENSG00000081237	0.783	0.998	1
ENSG00000169122	0.59	0.801	1
ENSG00000142556	0.202	0.413	1
ENSG00000177548	0.153	0.363	1
ENSG00000130147	0.533	0.743	1
ENSG00000179242	0.648	0.858	1
ENSG00000170322	0.046	0.254	1
ENSG00000101162	0.474	0.681	1
ENSG00000164265	0.491	0.698	1
ENSG00000122126	0.2	0.405	1
ENSG00000163219	0.648	0.851	1
ENSG00000221826	0.356	0.558	1
ENSG00000019991	0.691	0.893	1
ENSG00000131446	0.361	0.561	1
ENSG00000121570	0.48	0.68	1
ENSG00000007264	0.635	0.835	1
ENSG00000077942	0.772	0.972	1
ENSG00000170893	0.476	0.675	1
ENSG00000119535	0.729	0.928	1
ENSG00000174989	0.06	0.259	1
ENSG00000155093	0.624	0.823	1
ENSG00000130649	0.538	0.735	1
ENSG00000136352	0.182	0.378	1
ENSG00000068831	0.734	0.929	1
ENSG00000091879	0.684	0.878	1
ENSG00000179776	0.797	0.991	1
ENSG00000120659	0.392	0.585	1
ENSG00000148400	0.399	0.592	1
ENSG00000108797	0.621	0.814	1
ENSG00000138246	0.094	0.285	1
ENSG00000204539	0.521	0.712	1
ENSG00000170260	0.136	0.326	1
ENSG00000058404	0.788	0.976	1
ENSG00000135604	0.728	0.914	1
ENSG00000265107	0.577	0.762	1
ENSG00000115956	0.801	0.986	1
ENSG00000132561	0.733	0.917	1
ENSG00000120896	0.42	0.604	1
ENSG00000231924	0.4	0.583	1
ENSG00000105339	0.505	0.686	1
ENSG00000017427	0.796	0.977	1
ENSG00000198400	0.343	0.522	1
ENSG00000149418	0.778	0.956	1
ENSG00000142748	0.648	0.825	1
ENSG00000185551	0.724	0.9	1
ENSG00000135074	0.609	0.784	1
ENSG00000109163	0.007	0.181	1
ENSG00000100033	0.789	0.963	1
ENSG00000170558	0.764	0.937	1
ENSG00000115461	0.816	0.988	1
ENSG00000100156	0.112	0.284	1
ENSG00000141905	0.491	0.662	1
ENSG00000187796	0.575	0.746	1
ENSG00000122121	0.659	0.829	1
ENSG00000110777	0.709	0.878	1
ENSG00000175097	0.311	0.48	1
ENSG00000116678	0.79	0.959	1
ENSG00000158186	0.569	0.736	1
ENSG00000163207	0.754	0.921	1
ENSG00000105499	0.66	0.826	1
ENSG00000105374	0.81	0.975	1
ENSG00000108840	0.249	0.413	1
ENSG00000169306	0.731	0.894	1
ENSG00000138615	0.767	0.93	1
ENSG00000266524	0.678	0.84	1
ENSG00000174175	0.676	0.837	1
ENSG00000091592	0.5	0.66	1
ENSG00000147862	0.728	0.887	1
ENSG00000111728	0.464	0.623	1
ENSG00000106144	0.251	0.409	1
ENSG00000139193	0.705	0.862	1
ENSG00000027869	0.751	0.906	1
ENSG00000143514	0.172	0.325	1
ENSG00000167286	0.717	0.87	1
ENSG00000147168	0.838	0.991	1
ENSG00000005844	0.769	0.921	1
ENSG00000255974	0.415	0.567	1
ENSG00000138443	0.179	0.329	1
ENSG00000070444	0.081	0.23	1
ENSG00000114648	0.172	0.32	1
ENSG00000163635	0.391	0.539	1
ENSG00000186081	0.852	0.999	1
ENSG00000105976	0.669	0.816	1
ENSG00000102606	0.02	0.166	1
ENSG00000171551	0.367	0.513	1
ENSG00000153029	0.507	0.653	1
ENSG00000169410	0.129	0.273	1
ENSG00000176749	0.661	0.805	1
ENSG00000166426	0.8	0.944	1
ENSG00000103522	0.696	0.839	1
ENSG00000127412	0.036	0.178	1
ENSG00000135547	0.769	0.91	1
ENSG00000181885	0.854	0.995	1
ENSG00000104881	0.678	0.819	1
ENSG00000151468	0.823	0.963	1
ENSG00000142347	0.831	0.971	1
ENSG00000082781	0.681	0.821	1
ENSG00000177455	0.527	0.666	1
ENSG00000094963	0.763	0.902	1
ENSG00000160255	0.859	0.998	1
ENSG00000108984	0.68	0.819	1
ENSG00000153283	0.703	0.841	1
ENSG00000118308	0.766	0.904	1
ENSG00000166484	0.328	0.465	1
ENSG00000132326	0.505	0.642	1
ENSG00000172164	0.616	0.753	1
ENSG00000079385	0.806	0.942	1
ENSG00000139144	0.45	0.585	1
ENSG00000156127	0.727	0.86	1
ENSG00000158270	0.824	0.957	1
ENSG00000103034	0.827	0.96	1
ENSG00000100365	0.83	0.963	1
ENSG00000006210	0.849	0.982	1
ENSG00000078043	0.057	0.189	1
ENSG00000168938	0.76	0.892	1
ENSG00000116824	0.817	0.949	1
ENSG00000144810	0.834	0.965	1
ENSG00000165168	0.858	0.989	1
ENSG00000186908	0.38	0.51	1
ENSG00000104888	0.82	0.95	1
ENSG00000266094	0.686	0.815	1
ENSG00000077514	0.294	0.421	1
ENSG00000140416	0.82	0.947	1
ENSG00000133805	0.638	0.764	1
ENSG00000136929	0.649	0.775	1
ENSG00000182578	0.871	0.997	1
ENSG00000082512	0.458	0.584	1
ENSG00000154310	0.697	0.822	1
ENSG00000187764	0.807	0.932	1
ENSG00000115844	0.649	0.773	1
ENSG00000147065	0.452	0.574	1
ENSG00000115339	0.824	0.945	1
ENSG00000116194	0.781	0.901	1
ENSG00000198846	0.736	0.855	1
ENSG00000085563	0.833	0.951	1
ENSG00000041982	0.845	0.963	1
ENSG00000164715	0.259	0.376	1
ENSG00000183763	0.503	0.62	1
ENSG00000181374	0.551	0.668	1
ENSG00000152270	0.778	0.894	1
ENSG00000140968	0.87	0.986	1
ENSG00000163848	0.485	0.599	1
ENSG00000114812	0.829	0.943	1
ENSG00000143772	0.598	0.711	1
ENSG00000104415	0.795	0.908	1
ENSG00000168421	0.852	0.964	1
ENSG00000143248	0.883	0.995	1
ENSG00000169851	0.816	0.927	1
ENSG00000101109	0.322	0.433	1
ENSG00000126561	0.51	0.621	1
ENSG00000182866	0.806	0.917	1
ENSG00000162630	0.805	0.915	1
ENSG00000128052	0.835	0.945	1
ENSG00000006016	0.846	0.956	1
ENSG00000145362	0.822	0.931	1
ENSG00000169136	0.217	0.326	1
ENSG00000163600	0.752	0.86	1
ENSG00000183751	0.054	0.161	1
ENSG00000165795	0.879	0.986	1
ENSG00000117020	0.477	0.583	1
ENSG00000117090	0.706	0.811	1
ENSG00000142949	0.766	0.871	1
ENSG00000121281	0.61	0.714	1
ENSG00000184937	0.659	0.763	1
ENSG00000132693	0.455	0.558	1
ENSG00000183715	0.813	0.915	1
ENSG00000186376	0.408	0.51	1
ENSG00000041353	0.774	0.876	1
ENSG00000103241	0.847	0.948	1
ENSG00000158869	0.898	0.998	1
ENSG00000143669	0.578	0.677	1
ENSG00000147257	0.855	0.954	1
ENSG00000167306	0.819	0.917	1
ENSG00000107105	0.752	0.85	1
ENSG00000180447	0.868	0.966	1
ENSG00000100385	0.813	0.91	1
ENSG00000021645	0.823	0.919	1
ENSG00000178573	0.794	0.89	1
ENSG00000130176	0.895	0.991	1
ENSG00000004948	0.111	0.206	1
ENSG00000016402	0.539	0.634	1
ENSG00000106483	0.885	0.98	1
ENSG00000135744	0.899	0.994	1
ENSG00000086991	0.719	0.813	1
ENSG00000167851	0.837	0.93	1
ENSG00000185813	0.261	0.354	1
ENSG00000154188	0.802	0.893	1
ENSG00000046653	0.895	0.986	1
ENSG00000150540	0.71	0.798	1
ENSG00000136689	0.862	0.949	1
ENSG00000138722	0.849	0.934	1
ENSG00000167916	0.606	0.69	1
ENSG00000130203	0.894	0.978	1
ENSG00000154096	0.899	0.983	1
ENSG00000169760	0.72	0.803	1
ENSG00000002587	0.778	0.861	1
ENSG00000004799	0.911	0.994	1
ENSG00000048545	0.33	0.412	1
ENSG00000014257	0.782	0.864	1
ENSG00000091129	0.845	0.924	1
ENSG00000196431	0.151	0.23	1
ENSG00000117632	0.452	0.531	1
ENSG00000147133	0.223	0.302	1
ENSG00000112303	0.809	0.888	1
ENSG00000136167	0.911	0.99	1
ENSG00000160791	0.687	0.765	1
ENSG00000198576	0.743	0.821	1
ENSG00000153208	0.889	0.966	1
ENSG00000160307	0.92	0.997	1
ENSG00000106633	0.183	0.259	1
ENSG00000115165	0.919	0.995	1
ENSG00000132639	0.913	0.988	1
ENSG00000125384	0.839	0.913	1
ENSG00000000938	0.844	0.918	1
ENSG00000141447	0.448	0.522	1
ENSG00000133703	0.073	0.145	1
ENSG00000169554	0.788	0.86	1
ENSG00000180644	0.703	0.774	1
ENSG00000186642	0.886	0.957	1
ENSG00000113525	0.214	0.284	1
ENSG00000175793	0.923	0.993	1
ENSG00000162511	0.926	0.996	1
ENSG00000131435	0.803	0.872	1
ENSG00000101134	0.739	0.807	1
ENSG00000174437	0.113	0.181	1
ENSG00000152192	0.36	0.427	1
ENSG00000104435	0.93	0.997	1
ENSG00000148516	0.728	0.792	1
ENSG00000056972	0.379	0.443	1
ENSG00000101695	0.888	0.951	1
ENSG00000099204	0.874	0.934	1
ENSG00000039537	0.661	0.721	1
ENSG00000064205	0.889	0.949	1
ENSG00000185231	0.038	0.097	1
ENSG00000101445	0.932	0.991	1
ENSG00000166147	0.871	0.929	1
ENSG00000175595	0.245	0.303	1
ENSG00000111341	0.937	0.995	1
ENSG00000145335	0.858	0.915	1
ENSG00000151150	0.866	0.921	1
ENSG00000203859	0.328	0.382	1
ENSG00000108342	0.89	0.944	1
ENSG00000056736	0.877	0.929	1
ENSG00000172724	0.924	0.975	1
ENSG00000163435	0.932	0.983	1
ENSG00000169508	0.935	0.986	1
ENSG00000148344	0.869	0.919	1
ENSG00000006704	0.608	0.657	1
ENSG00000172379	0.862	0.911	1
ENSG00000125787	0.185	0.234	1
ENSG00000177519	0.668	0.717	1
ENSG00000137642	0.933	0.981	1
ENSG00000099308	0.819	0.865	1
ENSG00000101057	0.914	0.96	1
ENSG00000105664	0.935	0.981	1
ENSG00000163737	0.832	0.877	1
ENSG00000129596	0.886	0.931	1
ENSG00000083290	0.456	0.501	1
ENSG00000102871	0.356	0.4	1
ENSG00000129538	0.955	0.999	1
ENSG00000186832	0.931	0.975	1
ENSG00000113594	0.882	0.925	1
ENSG00000197614	0.95	0.993	1
ENSG00000125447	0.101	0.144	1
ENSG00000103168	0.139	0.182	1
ENSG00000125931	0.726	0.768	1
ENSG00000099992	0.323	0.365	1
ENSG00000125898	0.443	0.485	1
ENSG00000171812	0.651	0.693	1
ENSG00000064687	0.615	0.656	1
ENSG00000198670	0.147	0.188	1
ENSG00000104081	0.767	0.807	1
ENSG00000177425	0.675	0.715	1
ENSG00000005469	0.423	0.462	1
ENSG00000135862	0.759	0.798	1
ENSG00000070718	0.36	0.398	1
ENSG00000118513	0.761	0.799	1
ENSG00000102882	0.264	0.302	1
ENSG00000168646	0.633	0.67	1
ENSG00000132965	0.939	0.976	1
ENSG00000175899	0.957	0.994	1
ENSG00000107317	0.959	0.996	1
ENSG00000070814	0.326	0.363	1
ENSG00000114270	0.83	0.866	1
ENSG00000119681	0.888	0.924	1
ENSG00000113088	0.848	0.883	1
ENSG00000107562	0.951	0.986	1
ENSG00000139329	0.955	0.99	1
ENSG00000100413	0.249	0.284	1
ENSG00000100558	0.876	0.909	1
ENSG00000169442	0.962	0.995	1
ENSG00000163017	0.962	0.995	1
ENSG00000170323	0.963	0.996	1
ENSG00000120949	0.437	0.47	1
ENSG00000174080	0.639	0.671	1
ENSG00000101916	0.857	0.889	1
ENSG00000188404	0.955	0.987	1
ENSG00000102970	0.549	0.581	1
ENSG00000126453	0.558	0.59	1
ENSG00000172602	0.849	0.88	1
ENSG00000163823	0.873	0.904	1
ENSG00000197321	0.826	0.856	1
ENSG00000147889	0.838	0.868	1
ENSG00000169896	0.921	0.951	1
ENSG00000143320	0.931	0.961	1
ENSG00000142973	0.878	0.907	1
ENSG00000100368	0.941	0.97	1
ENSG00000110079	0.901	0.929	1
ENSG00000109846	0.967	0.995	1
ENSG00000104689	0.662	0.69	1
ENSG00000081985	0.703	0.73	1
ENSG00000133110	0.965	0.992	1
ENSG00000175354	0.228	0.255	1
ENSG00000163751	0.912	0.939	1
ENSG00000013016	0.725	0.751	1
ENSG00000105894	0.947	0.973	1
ENSG00000172005	0.97	0.996	1
ENSG00000074966	0.804	0.83	1
ENSG00000173114	0.9	0.925	1
ENSG00000124107	0.971	0.996	1
ENSG00000184613	0.955	0.979	1
ENSG00000127951	0.966	0.99	1
ENSG00000106331	0.014	0.038	1
ENSG00000080709	0.819	0.842	1
ENSG00000147465	0.675	0.698	1
ENSG00000143079	0.576	0.598	1
ENSG00000175591	0.704	0.726	1
ENSG00000134363	0.941	0.963	1
ENSG00000186847	0.965	0.987	1
ENSG00000169083	0.803	0.825	1
ENSG00000108702	0.416	0.437	1
ENSG00000172465	0.69	0.711	1
ENSG00000007933	0.791	0.812	1
ENSG00000167601	0.844	0.865	1
ENSG00000113389	0.848	0.869	1
ENSG00000143387	0.939	0.96	1
ENSG00000124466	0.823	0.843	1
ENSG00000152495	0.847	0.867	1
ENSG00000108821	0.976	0.995	1
ENSG00000105327	0.479	0.497	1
ENSG00000163347	0.947	0.965	1
ENSG00000131773	0.694	0.711	1
ENSG00000173198	0.772	0.789	1
ENSG00000144837	0.878	0.895	1
ENSG00000102575	0.917	0.934	1
ENSG00000162366	0.94	0.957	1
ENSG00000019582	0.958	0.975	1
ENSG00000117152	0.964	0.981	1
ENSG00000124491	0.974	0.991	1
ENSG00000138356	0.921	0.937	1
ENSG00000087245	0.958	0.974	1
ENSG00000137573	0.962	0.978	1
ENSG00000113083	0.969	0.985	1
ENSG00000175445	0.977	0.993	1
ENSG00000174799	0.562	0.578	1
ENSG00000101210	0.97	0.985	1
ENSG00000172345	0.709	0.723	1
ENSG00000185862	0.96	0.974	1
ENSG00000164692	0.979	0.993	1
ENSG00000163519	0.808	0.822	1
ENSG00000196616	0.984	0.997	1
ENSG00000145687	0.471	0.483	1
ENSG00000182253	0.941	0.953	1
ENSG00000171951	0.968	0.979	1
ENSG00000129824	0.987	0.998	1
ENSG00000090382	0.989	0.999	1
ENSG00000074410	0.944	0.953	1
ENSG00000144063	0.945	0.954	1
ENSG00000171401	0.957	0.966	1
ENSG00000181104	0.771	0.779	1
ENSG00000121966	0.988	0.996	1
ENSG00000090104	0.989	0.997	1
ENSG00000132446	0.015	0.023	1
ENSG00000130829	0.601	0.608	1
ENSG00000143768	0.611	0.618	1
ENSG00000170962	0.835	0.842	1
ENSG00000172201	0.961	0.968	1
ENSG00000175220	0.084	0.091	1
ENSG00000081189	0.927	0.933	1
ENSG00000013588	0.951	0.957	1
ENSG00000135218	0.986	0.992	1
ENSG00000272398	0.993	0.999	1
ENSG00000154269	0.796	0.801	1
ENSG00000161281	0.919	0.924	1
ENSG00000169242	0.95	0.955	1
ENSG00000145824	0.987	0.992	1
ENSG00000142627	0.852	0.856	1
ENSG00000134871	0.94	0.943	1
ENSG00000101265	0.941	0.944	1
ENSG00000163131	0.941	0.944	1
ENSG00000157404	0.966	0.969	1
ENSG00000118482	0.479	0.481	1
ENSG00000125482	0.507	0.509	1
ENSG00000140199	0.591	0.593	1
ENSG00000115523	0.86	0.862	1
ENSG00000089685	0.969	0.971	1
ENSG00000186340	0.974	0.976	1
ENSG00000163563	0.979	0.981	1
ENSG00000102854	0.923	0.924	1
ENSG00000198417	0.946	0.947	1
ENSG00000149591	0.973	0.974	1
ENSG00000007908	0.872	0.872	1
ENSG00000128567	0.969	0.969	1
ENSG00000196611	0.999	0.998	1
ENSG00000182871	0.851	0.849	1
ENSG00000154277	0.942	0.94	1
ENSG00000159403	0.968	0.966	1
ENSG00000005339	0.289	0.286	1
ENSG00000198121	0.892	0.889	1
ENSG00000168329	0.958	0.955	1
ENSG00000148346	0.996	0.993	1
ENSG00000118785	0.998	0.995	1
ENSG00000169884	0.358	0.354	1
ENSG00000145287	0.991	0.987	1
ENSG00000088179	0.501	0.496	1
ENSG00000120594	0.922	0.917	1
ENSG00000109906	0.964	0.959	1
ENSG00000110848	0.993	0.988	1
ENSG00000167642	0.942	0.936	1
ENSG00000185215	0.81	0.804	1
ENSG00000136869	0.881	0.875	1
ENSG00000125144	0.955	0.949	1
ENSG00000182326	0.975	0.969	1
ENSG00000105825	0.99	0.984	1
ENSG00000125730	0.992	0.986	1
ENSG00000107984	0.995	0.989	1
ENSG00000205268	0.694	0.687	1
ENSG00000108511	0.911	0.904	1
ENSG00000126353	0.961	0.954	1
ENSG00000166741	0.983	0.976	1
ENSG00000165092	0.994	0.987	1
ENSG00000197632	0.998	0.99	1
ENSG00000075213	0.794	0.785	1
ENSG00000143847	0.877	0.868	1
ENSG00000152137	0.958	0.949	1
ENSG00000167244	0.989	0.98	1
ENSG00000133048	0.996	0.987	1
ENSG00000169946	0.938	0.928	1
ENSG00000157873	0.552	0.542	1
ENSG00000115414	0.982	0.972	1
ENSG00000197249	0.986	0.976	1
ENSG00000163661	0.999	0.989	1
ENSG00000001561	0.875	0.864	1
ENSG00000102359	0.925	0.914	1
ENSG00000109472	0.973	0.962	1
ENSG00000185650	0.335	0.323	1
ENSG00000005102	0.758	0.746	1
ENSG00000104267	0.993	0.981	1
ENSG00000251493	0.925	0.912	1
ENSG00000143333	0.907	0.893	1
ENSG00000137462	0.914	0.9	1
ENSG00000012223	0.985	0.971	1
ENSG00000160179	0.949	0.934	1
ENSG00000102962	0.842	0.827	1
ENSG00000168398	0.886	0.871	1
ENSG00000004468	0.974	0.959	1
ENSG00000117594	0.976	0.961	1
ENSG00000100985	0.982	0.967	1
ENSG00000132031	0.741	0.725	1
ENSG00000198223	0.764	0.748	1
ENSG00000006747	0.851	0.835	1
ENSG00000157214	0.893	0.877	1
ENSG00000167779	0.964	0.948	1
ENSG00000166592	0.901	0.884	1
ENSG00000170961	0.916	0.899	1
ENSG00000124882	0.974	0.957	1
ENSG00000105229	0.134	0.116	1
ENSG00000205364	0.994	0.976	1
ENSG00000170374	0.091	0.072	1
ENSG00000140939	0.659	0.64	1
ENSG00000244405	0.718	0.698	1
ENSG00000197461	0.791	0.771	1
ENSG00000197635	0.926	0.906	1
ENSG00000145386	0.986	0.966	1
ENSG00000170458	0.99	0.97	1
ENSG00000125538	0.998	0.978	1
ENSG00000167618	0.692	0.671	1
ENSG00000112208	0.676	0.655	1
ENSG00000124875	0.995	0.974	1
ENSG00000118898	0.949	0.927	1
ENSG00000114268	0.653	0.631	1
ENSG00000112812	0.773	0.751	1
ENSG00000115380	0.982	0.96	1
ENSG00000104332	0.96	0.937	1
ENSG00000164171	0.888	0.865	1
ENSG00000126860	0.968	0.945	1
ENSG00000141448	0.973	0.95	1
ENSG00000078018	0.938	0.914	1
ENSG00000239713	0.728	0.704	1
ENSG00000147044	0.442	0.417	1
ENSG00000160339	0.46	0.435	1
ENSG00000152284	0.8	0.775	1
ENSG00000169967	0.327	0.301	1
ENSG00000131323	0.443	0.417	1
ENSG00000036448	0.666	0.64	1
ENSG00000124126	0.87	0.844	1
ENSG00000167755	0.972	0.946	1
ENSG00000142871	0.976	0.95	1
ENSG00000149968	0.993	0.967	1
ENSG00000129682	0.837	0.81	1
ENSG00000150782	0.945	0.918	1
ENSG00000162063	0.75	0.723	1
ENSG00000165474	0.996	0.969	1
ENSG00000125398	0.979	0.951	1
ENSG00000106484	0.987	0.958	1
ENSG00000107485	0.947	0.917	1
ENSG00000151702	0.747	0.717	1
ENSG00000175538	0.866	0.835	1
ENSG00000164761	0.985	0.954	1
ENSG00000120093	0.72	0.688	1
ENSG00000150630	0.904	0.872	1
ENSG00000162692	0.991	0.959	1
ENSG00000114491	0.316	0.283	1
ENSG00000028137	0.893	0.86	1
ENSG00000159167	0.981	0.948	1
ENSG00000138135	0.982	0.949	1
ENSG00000172575	0.988	0.955	1
ENSG00000167900	0.961	0.927	1
ENSG00000073849	0.764	0.73	1
ENSG00000138821	0.774	0.74	1
ENSG00000128284	0.917	0.883	1
ENSG00000163735	0.996	0.962	1
ENSG00000171848	0.998	0.964	1
ENSG00000168067	0.495	0.46	1
ENSG00000095303	0.915	0.88	1
ENSG00000168685	0.987	0.952	1
ENSG00000100234	0.948	0.912	1
ENSG00000069702	0.961	0.925	1
ENSG00000104518	0.462	0.426	1
ENSG00000134569	0.863	0.827	1
ENSG00000145703	0.98	0.944	1
ENSG00000078401	0.983	0.947	1
ENSG00000108691	0.997	0.961	1
ENSG00000087303	0.963	0.926	1
ENSG00000163736	0.963	0.926	1
ENSG00000019549	0.976	0.939	1
ENSG00000196843	0.601	0.563	1
ENSG00000079616	0.61	0.572	1
ENSG00000122641	0.998	0.96	1
ENSG00000196730	0.82	0.781	1
ENSG00000111371	0.73	0.691	1
ENSG00000119866	0.916	0.877	1
ENSG00000106809	0.923	0.884	1
ENSG00000118523	0.992	0.953	1
ENSG00000169891	0.814	0.774	1
ENSG00000112378	0.833	0.793	1
ENSG00000129521	0.945	0.905	1
ENSG00000169908	0.966	0.926	1
ENSG00000133056	0.807	0.767	1
ENSG00000106624	0.853	0.813	1
ENSG00000129355	0.722	0.681	1
ENSG00000127252	0.835	0.794	1
ENSG00000167941	0.636	0.595	1
ENSG00000049249	0.789	0.748	1
ENSG00000136235	0.981	0.94	1
ENSG00000137673	0.975	0.933	1
ENSG00000112186	0.914	0.872	1
ENSG00000097021	0.851	0.808	1
ENSG00000124253	0.954	0.911	1
ENSG00000105974	0.978	0.935	1
ENSG00000164399	0.338	0.295	1
ENSG00000139531	0.551	0.508	1
ENSG00000100271	0.556	0.513	1
ENSG00000136244	0.999	0.956	1
ENSG00000001167	0.304	0.26	1
ENSG00000100221	0.192	0.147	1
ENSG00000153071	0.898	0.853	1
ENSG00000115457	0.986	0.94	1
ENSG00000146674	0.99	0.944	1
ENSG00000138378	0.933	0.886	1
ENSG00000141655	0.815	0.767	1
ENSG00000179639	0.978	0.93	1
ENSG00000056558	0.882	0.834	1
ENSG00000176697	0.921	0.873	1
ENSG00000104783	0.93	0.882	1
ENSG00000086548	0.991	0.943	1
ENSG00000153234	0.997	0.949	1
ENSG00000111424	0.854	0.805	1
ENSG00000074181	0.931	0.882	1
ENSG00000139219	0.655	0.605	1
ENSG00000151617	0.897	0.847	1
ENSG00000074590	0.916	0.866	1
ENSG00000115008	0.998	0.948	1
ENSG00000157456	0.992	0.941	1
ENSG00000026950	0.667	0.615	1
ENSG00000117399	0.993	0.941	1
ENSG00000140379	0.997	0.945	1
ENSG00000154734	0.962	0.909	1
ENSG00000204291	0.98	0.927	1
ENSG00000125740	0.995	0.942	1
ENSG00000112149	0.978	0.924	1
ENSG00000121858	0.996	0.942	1
ENSG00000134594	0.89	0.835	1
ENSG00000023445	0.97	0.914	1
ENSG00000140092	0.91	0.854	1
ENSG00000030110	0.404	0.346	1
ENSG00000114737	0.81	0.752	1
ENSG00000174125	0.962	0.903	1
ENSG00000138193	0.881	0.822	1
ENSG00000125245	0.824	0.764	1
ENSG00000127561	0.97	0.91	1
ENSG00000104368	0.974	0.914	1
ENSG00000128342	0.987	0.927	1
ENSG00000185479	0.977	0.916	1
ENSG00000169217	0.098	0.037	1
ENSG00000069667	0.85	0.788	1
ENSG00000109743	0.858	0.796	1
ENSG00000117322	0.864	0.802	1
ENSG00000000971	0.959	0.897	1
ENSG00000119508	0.981	0.919	1
ENSG00000134250	0.571	0.508	1
ENSG00000167460	0.395	0.332	1
ENSG00000105971	0.932	0.869	1
ENSG00000116701	0.983	0.919	1
ENSG00000138449	0.994	0.93	1
ENSG00000139133	0.542	0.478	1
ENSG00000138792	0.768	0.704	1
ENSG00000163993	0.997	0.932	1
ENSG00000115009	1	0.935	1
ENSG00000171840	0.887	0.822	1
ENSG00000124831	0.596	0.53	1
ENSG00000006327	0.86	0.794	1
ENSG00000171522	0.869	0.803	1
ENSG00000073060	0.806	0.74	1
ENSG00000143416	0.959	0.892	1
ENSG00000161011	0.161	0.094	1
ENSG00000162595	0.946	0.878	1
ENSG00000150681	0.976	0.908	1
ENSG00000131747	0.998	0.93	1
ENSG00000064886	0.948	0.879	1
ENSG00000105329	0.53	0.461	1
ENSG00000110852	0.94	0.87	1
ENSG00000145681	0.948	0.878	1
ENSG00000169583	0.978	0.908	1
ENSG00000145649	0.916	0.846	1
ENSG00000165682	0.63	0.559	1
ENSG00000213741	0.285	0.213	1
ENSG00000118520	0.888	0.816	1
ENSG00000276043	0.995	0.922	1
ENSG00000170365	0.665	0.592	1
ENSG00000102287	0.9	0.827	1
ENSG00000176387	0.908	0.835	1
ENSG00000106366	0.992	0.918	1
ENSG00000175040	0.726	0.651	1
ENSG00000135678	0.845	0.77	1
ENSG00000104213	0.956	0.881	1
ENSG00000117525	0.991	0.916	1
ENSG00000170312	0.992	0.917	1
ENSG00000137497	0.262	0.187	1
ENSG00000107643	0.262	0.187	1
ENSG00000138794	0.681	0.606	1
ENSG00000115919	0.961	0.885	1
ENSG00000153233	0.951	0.874	1
ENSG00000196937	0.414	0.336	1
ENSG00000122729	0.427	0.349	1
ENSG00000161905	0.711	0.632	1
ENSG00000138772	0.995	0.916	1
ENSG00000058091	0.731	0.651	1
ENSG00000164683	0.954	0.873	1
ENSG00000173511	0.532	0.451	1
ENSG00000180999	0.482	0.4	1
ENSG00000100592	0.527	0.445	1
ENSG00000158050	0.983	0.9	1
ENSG00000147883	0.88	0.796	1
ENSG00000106236	0.98	0.896	1
ENSG00000006128	0.982	0.898	1
ENSG00000066117	0.235	0.151	1
ENSG00000102879	0.956	0.871	1
ENSG00000114541	0.975	0.89	1
ENSG00000164045	0.918	0.832	1
ENSG00000196549	0.982	0.895	1
ENSG00000122861	0.998	0.911	1
ENSG00000156427	0.679	0.591	1
ENSG00000184254	0.984	0.895	1
ENSG00000123610	0.999	0.91	1
ENSG00000135655	0.422	0.332	1
ENSG00000076604	0.481	0.391	1
ENSG00000134202	0.754	0.664	1
ENSG00000181019	0.95	0.86	1
ENSG00000108960	0.753	0.662	1
ENSG00000101955	0.988	0.897	1
ENSG00000169684	0.793	0.702	1
ENSG00000148660	0.432	0.34	1
ENSG00000196405	0.749	0.657	1
ENSG00000154146	0.957	0.864	1
ENSG00000112242	0.561	0.468	1
ENSG00000087494	0.937	0.844	1
ENSG00000166949	0.617	0.523	1
ENSG00000088538	0.798	0.704	1
ENSG00000112237	0.226	0.131	1
ENSG00000131788	0.543	0.448	1
ENSG00000152894	0.899	0.803	1
ENSG00000177494	0.976	0.88	1
ENSG00000170477	0.952	0.855	1
ENSG00000152952	0.956	0.859	1
ENSG00000129757	0.936	0.839	1
ENSG00000100453	0.966	0.868	1
ENSG00000152661	0.994	0.896	1
ENSG00000102384	0.798	0.7	1
ENSG00000179431	0.902	0.803	1
ENSG00000164400	0.918	0.819	1
ENSG00000186891	0.72	0.62	1
ENSG00000143344	0.907	0.807	1
ENSG00000140465	0.975	0.875	1
ENSG00000115590	0.98	0.879	1
ENSG00000092969	0.919	0.817	1
ENSG00000143412	0.872	0.767	1
ENSG00000149557	0.97	0.865	1
ENSG00000151136	0.933	0.828	1
ENSG00000136908	0.411	0.305	1
ENSG00000183625	0.576	0.47	1
ENSG00000137501	0.972	0.866	1
ENSG00000163734	0.999	0.893	1
ENSG00000141753	0.959	0.851	1
ENSG00000110090	0.554	0.446	1
ENSG00000151012	0.996	0.886	1
ENSG00000108395	0.526	0.416	1
ENSG00000169194	0.349	0.238	1
ENSG00000104998	0.768	0.657	1
ENSG00000105509	0.792	0.681	1
ENSG00000035403	0.333	0.222	1
ENSG00000172179	0.694	0.581	1
ENSG00000198682	0.909	0.796	1
ENSG00000054598	0.918	0.805	1
ENSG00000169439	0.946	0.833	1
ENSG00000100612	0.267	0.154	1
ENSG00000170848	0.638	0.524	1
ENSG00000158481	0.814	0.7	1
ENSG00000108602	0.922	0.808	1
ENSG00000164128	0.972	0.858	1
ENSG00000112763	0.365	0.25	1
ENSG00000115594	0.901	0.786	1
ENSG00000163739	0.999	0.884	1
ENSG00000082014	0.831	0.715	1
ENSG00000116106	0.873	0.757	1
ENSG00000116016	0.899	0.783	1
ENSG00000003436	0.956	0.84	1
ENSG00000025708	0.852	0.735	1
ENSG00000125726	0.708	0.59	1
ENSG00000101871	0.867	0.749	1
ENSG00000156970	0.99	0.872	1
ENSG00000138061	0.996	0.878	1
ENSG00000136861	0.434	0.315	1
ENSG00000196371	0.716	0.596	1
ENSG00000182568	0.913	0.793	1
ENSG00000184588	0.977	0.857	1
ENSG00000183087	0.872	0.751	1
ENSG00000145685	0.823	0.699	1
ENSG00000100485	0.537	0.413	1
ENSG00000186895	0.129	0.004	1
ENSG00000137880	0.817	0.692	1
ENSG00000103811	0.932	0.807	1
ENSG00000135919	0.982	0.857	1
ENSG00000148908	0.573	0.447	1
ENSG00000134531	0.874	0.748	1
ENSG00000080007	0.672	0.545	1
ENSG00000163629	0.837	0.71	1
ENSG00000081181	0.869	0.742	1
ENSG00000114315	0.911	0.784	1
ENSG00000134460	0.932	0.805	1
ENSG00000131016	0.985	0.858	1
ENSG00000101945	0.695	0.567	1
ENSG00000106692	0.666	0.537	1
ENSG00000114770	0.581	0.451	1
ENSG00000186827	0.783	0.653	1
ENSG00000175183	0.971	0.841	1
ENSG00000141384	0.745	0.614	1
ENSG00000132170	0.954	0.821	1
ENSG00000148773	0.979	0.846	1
ENSG00000179388	0.998	0.865	1
ENSG00000135476	0.922	0.787	1
ENSG00000073756	0.999	0.864	1
ENSG00000100599	0.622	0.485	1
ENSG00000120885	0.962	0.825	1
ENSG00000105246	0.963	0.826	1
ENSG00000161921	0.939	0.801	1
ENSG00000092841	0.233	0.095	1
ENSG00000166670	0.992	0.854	1
ENSG00000162599	0.818	0.679	1
ENSG00000162545	0.944	0.805	1
ENSG00000173801	0.898	0.759	1
ENSG00000110092	0.912	0.773	1
ENSG00000173486	0.381	0.24	1
ENSG00000102554	0.91	0.769	1
ENSG00000105388	0.986	0.845	1
ENSG00000196154	0.987	0.846	1
ENSG00000164949	0.993	0.852	1
ENSG00000164342	0.913	0.771	1
ENSG00000155465	0.92	0.778	1
ENSG00000099985	0.986	0.843	1
ENSG00000171310	0.851	0.707	1
ENSG00000095752	0.925	0.781	1
ENSG00000022267	0.925	0.781	1
ENSG00000038427	0.992	0.847	1
ENSG00000110911	0.405	0.259	1
ENSG00000111670	0.589	0.441	1
ENSG00000150687	0.981	0.833	1
ENSG00000117724	0.96	0.811	1
ENSG00000157764	0.494	0.345	1
ENSG00000197956	0.746	0.597	1
ENSG00000125378	0.897	0.748	1
ENSG00000141401	0.962	0.813	1
ENSG00000091409	0.928	0.778	1
ENSG00000164056	0.936	0.786	1
ENSG00000112742	0.993	0.842	1
ENSG00000121594	0.8	0.647	1
ENSG00000054793	0.922	0.769	1
ENSG00000099194	0.941	0.787	1
ENSG00000166736	0.339	0.185	1
ENSG00000108389	0.668	0.514	1
ENSG00000155366	0.724	0.57	1
ENSG00000114251	0.989	0.835	1
ENSG00000138031	0.705	0.549	1
ENSG00000137936	0.878	0.722	1
ENSG00000139618	0.864	0.706	1
ENSG00000169245	0.999	0.84	1
ENSG00000157933	0.617	0.457	1
ENSG00000139687	0.459	0.299	1
ENSG00000121807	0.88	0.72	1
ENSG00000100577	0.544	0.383	1
ENSG00000172175	0.742	0.581	1
ENSG00000114126	0.574	0.412	1
ENSG00000066405	0.657	0.495	1
ENSG00000102096	0.76	0.598	1
ENSG00000150995	0.93	0.768	1
ENSG00000123496	0.988	0.826	1
ENSG00000162924	0.868	0.703	1
ENSG00000152455	0.714	0.548	1
ENSG00000153250	0.778	0.612	1
ENSG00000083123	0.536	0.369	1
ENSG00000101577	0.705	0.537	1
ENSG00000213689	0.532	0.364	1
ENSG00000187239	0.647	0.477	1
ENSG00000107447	0.736	0.566	1
ENSG00000019186	0.949	0.778	1
ENSG00000109062	0.831	0.659	1
ENSG00000169252	0.951	0.779	1
ENSG00000156234	0.981	0.808	1
ENSG00000092067	0.339	0.166	1
ENSG00000141480	0.686	0.513	1
ENSG00000115687	0.771	0.597	1
ENSG00000170921	0.498	0.323	1
ENSG00000151883	0.89	0.715	1
ENSG00000095739	0.974	0.798	1
ENSG00000171843	0.74	0.564	1
ENSG00000181649	0.992	0.816	1
ENSG00000149269	0.731	0.554	1
ENSG00000164086	0.661	0.484	1
ENSG00000197299	0.919	0.742	1
ENSG00000133101	0.973	0.795	1
ENSG00000176170	0.952	0.772	1
ENSG00000094804	0.976	0.794	1
ENSG00000137801	0.984	0.802	1
ENSG00000196139	0.993	0.811	1
ENSG00000081041	0.994	0.812	1
ENSG00000163508	0.927	0.745	1
ENSG00000110944	0.837	0.654	1
ENSG00000065485	0.843	0.66	1
ENSG00000109452	0.923	0.74	1
ENSG00000162645	0.98	0.795	1
ENSG00000101384	0.935	0.75	1
ENSG00000203782	0.66	0.474	1
ENSG00000171033	0.904	0.718	1
ENSG00000137752	0.934	0.748	1
ENSG00000008394	0.944	0.757	1
ENSG00000117586	0.955	0.768	1
ENSG00000111335	0.988	0.801	1
ENSG00000135069	0.988	0.801	1
ENSG00000180871	0.888	0.701	1
ENSG00000165617	0.957	0.769	1
ENSG00000136940	0.243	0.055	1
ENSG00000104432	0.915	0.727	1
ENSG00000108786	0.573	0.384	1
ENSG00000069399	0.651	0.462	1
ENSG00000169902	0.793	0.604	1
ENSG00000106537	0.957	0.767	1
ENSG00000196083	0.769	0.578	1
ENSG00000104856	0.831	0.639	1
ENSG00000135299	0.838	0.646	1
ENSG00000115694	0.334	0.142	1
ENSG00000196576	0.829	0.636	1
ENSG00000087842	0.954	0.761	1
ENSG00000197442	0.917	0.724	1
ENSG00000144118	0.583	0.389	1
ENSG00000105173	0.87	0.676	1
ENSG00000120875	0.986	0.792	1
ENSG00000183207	0.534	0.34	1
ENSG00000138376	0.714	0.518	1
ENSG00000170425	0.945	0.749	1
ENSG00000126803	0.952	0.756	1
ENSG00000125845	0.979	0.783	1
ENSG00000101266	0.431	0.235	1
ENSG00000147852	0.98	0.783	1
ENSG00000091704	0.826	0.628	1
ENSG00000003402	0.521	0.323	1
ENSG00000170881	0.561	0.363	1
ENSG00000171700	0.707	0.508	1
ENSG00000175567	0.941	0.742	1
ENSG00000147324	0.736	0.536	1
ENSG00000171617	0.964	0.764	1
ENSG00000142192	0.653	0.452	1
ENSG00000072736	0.6	0.398	1
ENSG00000123104	0.741	0.538	1
ENSG00000196954	0.764	0.561	1
ENSG00000165029	0.774	0.57	1
ENSG00000118971	0.92	0.716	1
ENSG00000157601	0.997	0.792	1
ENSG00000054523	0.67	0.465	1
ENSG00000180914	0.966	0.759	1
ENSG00000135272	0.816	0.608	1
ENSG00000047188	0.443	0.235	1
ENSG00000182541	0.718	0.509	1
ENSG00000204634	0.905	0.696	1
ENSG00000115091	0.381	0.171	1
ENSG00000118263	0.782	0.571	1
ENSG00000176974	0.673	0.461	1
ENSG00000058063	0.531	0.317	1
ENSG00000087095	0.573	0.358	1
ENSG00000111348	0.966	0.751	1
ENSG00000134321	0.999	0.782	1
ENSG00000083454	0.913	0.696	1
ENSG00000168615	0.735	0.516	1
ENSG00000161638	0.873	0.654	1
ENSG00000073050	0.28	0.061	1
ENSG00000012048	0.792	0.573	1
ENSG00000164611	0.97	0.75	1
ENSG00000116489	0.398	0.177	1
ENSG00000029993	0.845	0.623	1
ENSG00000138755	0.995	0.772	1
ENSG00000139192	0.703	0.479	1
ENSG00000115604	0.948	0.723	1
ENSG00000108107	0.279	0.054	1
ENSG00000130208	0.935	0.71	1
ENSG00000133027	0.563	0.337	1
ENSG00000141682	0.995	0.769	1
ENSG00000170345	0.998	0.772	1
ENSG00000051825	0.652	0.426	1
ENSG00000004478	0.418	0.191	1
ENSG00000121797	0.987	0.76	1
ENSG00000214706	0.65	0.423	1
ENSG00000119922	0.998	0.77	1
ENSG00000108861	0.51	0.282	1
ENSG00000105810	0.829	0.6	1
ENSG00000149485	0.903	0.674	1
ENSG00000205358	0.966	0.737	1
ENSG00000101856	0.605	0.375	1
ENSG00000120708	0.995	0.765	1
ENSG00000166333	0.458	0.228	1
ENSG00000128340	0.934	0.704	1
ENSG00000196839	0.904	0.673	1
ENSG00000166483	0.889	0.657	1
ENSG00000150045	0.811	0.578	1
ENSG00000170180	0.34	0.106	1
ENSG00000127955	0.929	0.695	1
ENSG00000262406	0.988	0.753	1
ENSG00000198814	0.903	0.667	1
ENSG00000153002	0.887	0.65	1
ENSG00000124788	0.61	0.372	1
ENSG00000196628	0.876	0.638	1
ENSG00000116711	0.975	0.736	1
ENSG00000108688	0.931	0.691	1
ENSG00000100079	0.94	0.699	1
ENSG00000185745	0.999	0.758	1
ENSG00000145545	0.781	0.539	1
ENSG00000116133	0.939	0.697	1
ENSG00000095794	0.94	0.698	1
ENSG00000133321	0.986	0.744	1
ENSG00000196743	0.653	0.41	1
ENSG00000132819	0.707	0.463	1
ENSG00000152422	0.709	0.465	1
ENSG00000187210	0.831	0.587	1
ENSG00000163545	0.957	0.713	1
ENSG00000143157	0.506	0.261	1
ENSG00000081320	0.78	0.535	1
ENSG00000118596	0.875	0.63	1
ENSG00000006606	0.943	0.698	1
ENSG00000158710	0.848	0.602	1
ENSG00000186470	0.897	0.651	1
ENSG00000116741	0.994	0.748	1
ENSG00000182979	0.362	0.114	1
ENSG00000146872	0.363	0.114	1
ENSG00000151689	0.813	0.564	1
ENSG00000137745	0.839	0.59	1
ENSG00000065833	0.957	0.708	1
ENSG00000103222	0.695	0.445	1
ENSG00000110931	0.518	0.268	1
ENSG00000108599	0.53	0.28	1
ENSG00000135269	0.81	0.56	1
ENSG00000136158	0.934	0.684	1
ENSG00000115828	0.967	0.715	1
ENSG00000074416	0.964	0.711	1
ENSG00000133818	0.878	0.624	1
ENSG00000134470	0.942	0.688	1
ENSG00000057149	0.972	0.718	1
ENSG00000197757	0.938	0.683	1
ENSG00000071051	0.692	0.437	1
ENSG00000079819	0.844	0.589	1
ENSG00000181690	0.846	0.591	1
ENSG00000176105	0.835	0.579	1
ENSG00000102007	0.842	0.586	1
ENSG00000154589	0.982	0.726	1
ENSG00000087460	0.329	0.072	1
ENSG00000183943	0.867	0.61	1
ENSG00000131203	0.998	0.741	1
ENSG00000120889	0.717	0.459	1
ENSG00000008988	0.323	0.065	1
ENSG00000145349	0.804	0.546	1
ENSG00000104870	0.866	0.607	1
ENSG00000113520	0.296	0.036	1
ENSG00000143458	0.757	0.497	1
ENSG00000254087	0.928	0.668	1
ENSG00000241553	0.332	0.071	1
ENSG00000163785	0.444	0.183	1
ENSG00000110002	0.808	0.547	1
ENSG00000069974	0.874	0.613	1
ENSG00000101665	0.907	0.646	1
ENSG00000103490	0.94	0.678	1
ENSG00000107758	0.471	0.208	1
ENSG00000125257	0.824	0.56	1
ENSG00000144909	0.821	0.556	1
ENSG00000185658	0.514	0.249	1
ENSG00000104341	0.832	0.567	1
ENSG00000113070	0.963	0.698	1
ENSG00000197208	0.967	0.702	1
ENSG00000162892	0.982	0.717	1
ENSG00000006062	0.706	0.439	1
ENSG00000112406	0.797	0.53	1
ENSG00000102218	0.883	0.616	1
ENSG00000155903	0.703	0.435	1
ENSG00000134057	0.992	0.724	1
ENSG00000154727	0.802	0.533	1
ENSG00000119917	0.998	0.729	1
ENSG00000143153	0.939	0.669	1
ENSG00000107968	0.984	0.714	1
ENSG00000142089	0.963	0.692	1
ENSG00000189067	0.823	0.55	1
ENSG00000101224	0.883	0.61	1
ENSG00000073111	0.969	0.694	1
ENSG00000148926	0.994	0.719	1
ENSG00000163932	0.736	0.46	1
ENSG00000074800	0.441	0.165	1
ENSG00000159110	0.547	0.271	1
ENSG00000185338	0.884	0.608	1
ENSG00000145779	0.894	0.618	1
ENSG00000135763	0.695	0.418	1
ENSG00000160209	0.39	0.113	1
ENSG00000007350	0.728	0.449	1
ENSG00000115607	0.876	0.597	1
ENSG00000101255	0.967	0.687	1
ENSG00000168734	0.872	0.591	1
ENSG00000122779	0.745	0.463	1
ENSG00000133275	0.308	0.024	1
ENSG00000160862	0.973	0.689	1
ENSG00000085224	0.743	0.455	1
ENSG00000161513	0.801	0.513	1
ENSG00000137193	0.853	0.565	1
ENSG00000105205	0.928	0.64	1
ENSG00000101441	0.605	0.315	1
ENSG00000164109	0.941	0.65	1
ENSG00000067182	0.74	0.449	1
ENSG00000123374	0.824	0.532	1
ENSG00000163947	0.932	0.64	1
ENSG00000105722	0.495	0.202	1
ENSG00000156709	0.721	0.427	1
ENSG00000188042	0.967	0.672	1
ENSG00000112715	0.97	0.675	1
ENSG00000160888	0.787	0.492	1
ENSG00000069943	0.647	0.35	1
ENSG00000100526	0.987	0.69	1
ENSG00000034152	0.61	0.311	1
ENSG00000172893	0.832	0.531	1
ENSG00000116830	0.855	0.551	1
ENSG00000166619	0.4	0.096	1
ENSG00000118503	0.995	0.69	1
ENSG00000164136	0.947	0.639	1
ENSG00000137965	0.995	0.685	1
ENSG00000136068	0.765	0.455	1
ENSG00000077150	0.803	0.491	1
ENSG00000125968	0.994	0.68	1
ENSG00000169715	0.968	0.653	1
ENSG00000072110	0.794	0.479	1
ENSG00000009413	0.864	0.548	1
ENSG00000187840	0.885	0.569	1
ENSG00000213639	0.695	0.378	1
ENSG00000162772	0.943	0.625	1
ENSG00000125844	0.602	0.284	1
ENSG00000115419	0.534	0.216	1
ENSG00000124145	0.938	0.619	1
ENSG00000068024	0.722	0.402	1
ENSG00000133328	0.758	0.438	1
ENSG00000111640	0.409	0.088	1
ENSG00000157514	0.948	0.627	1
ENSG00000118260	0.468	0.146	1
ENSG00000106462	0.985	0.662	1
ENSG00000011422	0.975	0.649	1
ENSG00000274290	0.838	0.511	1
ENSG00000185885	0.995	0.668	1
ENSG00000082641	0.518	0.191	1
ENSG00000084774	0.814	0.486	1
ENSG00000111537	0.959	0.631	1
ENSG00000164885	0.689	0.359	1
ENSG00000108700	0.994	0.664	1
ENSG00000097046	0.947	0.615	1
ENSG00000026103	0.956	0.622	1
ENSG00000071575	0.919	0.585	1
ENSG00000136634	0.831	0.496	1
ENSG00000177192	0.627	0.292	1
ENSG00000145592	0.484	0.147	1
ENSG00000117228	0.996	0.658	1
ENSG00000096060	0.969	0.629	1
ENSG00000112576	0.82	0.478	1
ENSG00000077238	0.833	0.491	1
ENSG00000120833	0.981	0.638	1
ENSG00000170017	0.881	0.537	1
ENSG00000111801	0.949	0.605	1
ENSG00000126947	0.954	0.61	1
ENSG00000184203	0.43	0.084	1
ENSG00000122406	0.393	0.047	1
ENSG00000169385	0.899	0.551	1
ENSG00000138685	0.906	0.557	1
ENSG00000221869	0.961	0.612	1
ENSG00000134575	0.586	0.235	1
ENSG00000174775	0.706	0.355	1
ENSG00000130164	0.874	0.523	1
ENSG00000168710	0.544	0.192	1
ENSG00000186918	0.9	0.547	1
ENSG00000110047	0.693	0.339	1
ENSG00000165943	0.785	0.431	1
ENSG00000169018	0.682	0.327	1
ENSG00000166347	0.834	0.478	1
ENSG00000117394	0.85	0.493	1
ENSG00000127824	0.933	0.576	1
ENSG00000113368	0.979	0.62	1
ENSG00000101146	0.405	0.046	1
ENSG00000114346	0.979	0.619	1
ENSG00000140743	0.792	0.43	1
ENSG00000027001	0.72	0.356	1
ENSG00000146232	0.901	0.537	1
ENSG00000134954	0.841	0.475	1
ENSG00000184557	0.898	0.531	1
ENSG00000166130	0.915	0.548	1
ENSG00000196975	0.911	0.542	1
ENSG00000104812	0.678	0.309	1
ENSG00000112972	0.934	0.564	1
ENSG00000111732	0.511	0.14	1
ENSG00000072042	0.541	0.17	1
ENSG00000122359	0.607	0.236	1
ENSG00000168461	0.954	0.581	1
ENSG00000152465	0.847	0.473	1
ENSG00000109586	0.894	0.52	1
ENSG00000115902	0.899	0.525	1
ENSG00000155760	0.942	0.567	1
ENSG00000132002	0.725	0.349	1
ENSG00000106211	0.907	0.531	1
ENSG00000170525	0.983	0.606	1
ENSG00000051523	0.833	0.454	1
ENSG00000126458	0.85	0.471	1
ENSG00000067057	0.859	0.48	1
ENSG00000117533	0.579	0.198	1
ENSG00000173846	0.818	0.437	1
ENSG00000186432	0.538	0.156	1
ENSG00000106546	0.92	0.536	1
ENSG00000177885	0.421	0.036	1
ENSG00000179163	0.952	0.566	1
ENSG00000090339	0.983	0.597	1
ENSG00000101367	0.498	0.11	1
ENSG00000115738	0.985	0.597	1
ENSG00000178537	0.78	0.391	1
ENSG00000158234	0.882	0.493	1
ENSG00000059728	0.914	0.525	1
ENSG00000143319	0.509	0.119	1
ENSG00000142227	0.927	0.537	1
ENSG00000169857	0.679	0.289	1
ENSG00000100412	0.524	0.133	1
ENSG00000067955	0.663	0.272	1
ENSG00000172007	0.819	0.427	1
ENSG00000118762	0.853	0.461	1
ENSG00000169248	0.999	0.607	1
ENSG00000133816	0.952	0.559	1
ENSG00000100380	0.426	0.032	1
ENSG00000213281	0.624	0.229	1
ENSG00000118412	0.873	0.478	1
ENSG00000135148	0.576	0.179	1
ENSG00000256043	0.908	0.511	1
ENSG00000119707	0.529	0.131	1
ENSG00000198909	0.633	0.235	1
ENSG00000119326	0.903	0.505	1
ENSG00000010278	0.965	0.567	1
ENSG00000076003	0.826	0.427	1
ENSG00000197969	0.739	0.338	1
ENSG00000089289	0.501	0.099	1
ENSG00000100297	0.925	0.523	1
ENSG00000183696	0.966	0.564	1
ENSG00000114738	0.705	0.3	1
ENSG00000182197	0.857	0.452	1
ENSG00000128059	0.835	0.429	1
ENSG00000131236	0.516	0.109	1
ENSG00000112893	0.776	0.367	1
ENSG00000102265	0.976	0.567	1
ENSG00000103257	0.985	0.576	1
ENSG00000113580	0.816	0.406	1
ENSG00000117226	0.989	0.579	1
ENSG00000101347	0.946	0.535	1
ENSG00000109320	0.838	0.427	1
ENSG00000159399	0.961	0.549	1
ENSG00000143748	0.557	0.144	1
ENSG00000123609	0.948	0.534	1
ENSG00000104549	0.891	0.477	1
ENSG00000136810	0.822	0.406	1
ENSG00000144674	0.739	0.322	1
ENSG00000125148	0.965	0.547	1
ENSG00000187193	0.981	0.561	1
ENSG00000088832	0.568	0.147	1
ENSG00000117054	0.828	0.405	1
ENSG00000030582	0.779	0.356	1
ENSG00000140263	0.854	0.43	1
ENSG00000152778	0.941	0.516	1
ENSG00000197045	0.712	0.287	1
ENSG00000101160	0.909	0.484	1
ENSG00000070669	0.989	0.564	1
ENSG00000157184	0.569	0.143	1
ENSG00000115904	0.644	0.218	1
ENSG00000080822	0.705	0.278	1
ENSG00000162413	0.823	0.396	1
ENSG00000164631	0.762	0.335	1
ENSG00000021355	0.911	0.484	1
ENSG00000172432	0.481	0.053	1
ENSG00000163346	0.664	0.235	1
ENSG00000104763	0.755	0.323	1
ENSG00000109466	0.884	0.451	1
ENSG00000090013	0.85	0.415	1
ENSG00000013441	0.955	0.519	1
ENSG00000164543	0.868	0.432	1
ENSG00000124942	0.683	0.247	1
ENSG00000143507	0.909	0.473	1
ENSG00000130449	0.781	0.344	1
ENSG00000135046	0.989	0.551	1
ENSG00000163191	0.869	0.431	1
ENSG00000136161	0.953	0.514	1
ENSG00000145632	0.989	0.55	1
ENSG00000160211	0.904	0.465	1
ENSG00000103479	0.708	0.267	1
ENSG00000100714	0.811	0.37	1
ENSG00000111269	0.669	0.227	1
ENSG00000131981	0.967	0.523	1
ENSG00000157557	0.929	0.484	1
ENSG00000185201	0.96	0.513	1
ENSG00000104738	0.894	0.447	1
ENSG00000113810	0.92	0.472	1
ENSG00000059804	0.96	0.511	1
ENSG00000116560	0.459	0.01	1
ENSG00000138413	0.93	0.48	1
ENSG00000132109	0.839	0.388	1
ENSG00000070961	0.935	0.481	1
ENSG00000150787	0.637	0.18	1
ENSG00000100345	0.64	0.181	1
ENSG00000185947	0.915	0.456	1
ENSG00000116761	0.962	0.502	1
ENSG00000164574	0.749	0.289	1
ENSG00000085063	0.849	0.388	1
ENSG00000137845	0.776	0.314	1
ENSG00000139318	0.99	0.527	1
ENSG00000141510	0.808	0.344	1
ENSG00000035862	0.96	0.495	1
ENSG00000085662	0.895	0.429	1
ENSG00000165704	0.841	0.373	1
ENSG00000172936	0.827	0.358	1
ENSG00000120053	0.874	0.405	1
ENSG00000116478	0.725	0.254	1
ENSG00000136997	0.974	0.503	1
ENSG00000091137	0.808	0.331	1
ENSG00000163565	0.984	0.506	1
ENSG00000265972	0.987	0.508	1
ENSG00000112245	0.629	0.148	1
ENSG00000151332	0.744	0.262	1
ENSG00000120738	0.994	0.512	1
ENSG00000152409	0.954	0.471	1
ENSG00000138166	0.993	0.509	1
ENSG00000028528	0.518	0.033	1
ENSG00000151929	0.888	0.403	1
ENSG00000138764	0.896	0.411	1
ENSG00000185507	0.975	0.486	1
ENSG00000123131	0.881	0.39	1
ENSG00000120437	0.907	0.416	1
ENSG00000112062	0.568	0.076	1
ENSG00000072274	0.822	0.33	1
ENSG00000075426	0.858	0.365	1
[truncated: 12,330 more rows]
