# Supplementary material for: Multivariable regulation of gene expression plasticity in metazoans
Source: Open Biol. 2019 Dec 4;9(12):190150. doi: 10.1098/rsob.190150 (PMC6936262; doi:10.1098/rsob.190150)
Supplement: Table S4 [file rsob190150supp5.xlsx]

## Sheet: Human-genes
ID	Description	Human-GEP	Mouse-Ortholog-GEP	Fly-Ortholog-GEP	Worm-Ortholog-GEP
ENSG00000115009	chemokine (C-C motif) ligand 20 [Source:HGNC Symbol;Acc:HGNC:10619]	1.62011	-	-	-
ENSG00000169429	chemokine (C-X-C motif) ligand 8 [Source:HGNC Symbol;Acc:HGNC:6025]	1.58622	-	-	-
ENSG00000169245	chemokine (C-X-C motif) ligand 10 [Source:HGNC Symbol;Acc:HGNC:10637]	1.57782	-	-	-
ENSG00000137959	interferon-induced protein 44-like [Source:HGNC Symbol;Acc:HGNC:17817]	1.43249	-	-	-
ENSG00000169248	chemokine (C-X-C motif) ligand 11 [Source:HGNC Symbol;Acc:HGNC:10638]	1.4003	-	-	-
ENSG00000196611	matrix metallopeptidase 1 [Source:HGNC Symbol;Acc:HGNC:7155]	1.37649	-	-	-
ENSG00000185745	interferon-induced protein with tetratricopeptide repeats 1 [Source:HGNC Symbol;Acc:HGNC:5407]	1.37307	-	-	-
ENSG00000163739	chemokine (C-X-C motif) ligand 1 (melanoma growth stimulating activity, alpha) [Source:HGNC Symbol;Acc:HGNC:4602]	1.33726	-	-	-
ENSG00000134321	radical S-adenosyl methionine domain containing 2 [Source:HGNC Symbol;Acc:HGNC:30908]	1.30958	-0.23604	-	-
ENSG00000163734	chemokine (C-X-C motif) ligand 3 [Source:HGNC Symbol;Acc:HGNC:4604]	1.16772	-	-	-
ENSG00000123610	tumor necrosis factor, alpha-induced protein 6 [Source:HGNC Symbol;Acc:HGNC:11898]	1.07042	-	-	-
ENSG00000073756	prostaglandin-endoperoxide synthase 2 (prostaglandin G/H synthase and cyclooxygenase) [Source:HGNC Symbol;Acc:HGNC:9605]	1.05633	-	-	-
ENSG00000163661	pentraxin 3, long [Source:HGNC Symbol;Acc:HGNC:9692]	1.01092	-0.24069	-	-
ENSG00000109321	amphiregulin [Source:HGNC Symbol;Acc:HGNC:651]	1.00722	-0.39534	-	-
ENSG00000143546	S100 calcium binding protein A8 [Source:HGNC Symbol;Acc:HGNC:10498]	0.98433	0.42141	-	-
ENSG00000134326	cytidine monophosphate (UMP-CMP) kinase 2, mitochondrial [Source:HGNC Symbol;Acc:HGNC:27015]	0.97783	-1.42973	-	-
ENSG00000136244	interleukin 6 [Source:HGNC Symbol;Acc:HGNC:6018]	0.97782	0.64608	-	-
ENSG00000165949	interferon, alpha-inducible protein 27 [Source:HGNC Symbol;Acc:HGNC:5397]	0.9681	-	-	-
ENSG00000171848	ribonucleotide reductase M2 [Source:HGNC Symbol;Acc:HGNC:10452]	0.95599	-0.23686	-	-
ENSG00000131747	topoisomerase (DNA) II alpha 170kDa [Source:HGNC Symbol;Acc:HGNC:11989]	0.9366	-0.19562	-	-
ENSG00000119917	interferon-induced protein with tetratricopeptide repeats 3 [Source:HGNC Symbol;Acc:HGNC:5411]	0.91176	-	-	-
ENSG00000125538	interleukin 1, beta [Source:HGNC Symbol;Acc:HGNC:5992]	0.90736	-	-	-
ENSG00000179388	early growth response 3 [Source:HGNC Symbol;Acc:HGNC:3240]	0.89204	-5.03505	-	-
ENSG00000118785	secreted phosphoprotein 1 [Source:HGNC Symbol;Acc:HGNC:11255]	0.88114	0.21678	-	-
ENSG00000197632	serpin peptidase inhibitor, clade B (ovalbumin), member 2 [Source:HGNC Symbol;Acc:HGNC:8584]	0.88102	-0.51969	-	-
ENSG00000115008	interleukin 1, alpha [Source:HGNC Symbol;Acc:HGNC:5991]	0.79615	-	-	-
ENSG00000170345	FBJ murine osteosarcoma viral oncogene homolog [Source:HGNC Symbol;Acc:HGNC:3796]	0.79547	0.01504	-	-
ENSG00000131203	indoleamine 2,3-dioxygenase 1 [Source:HGNC Symbol;Acc:HGNC:6059]	0.78315	-0.69537	-	-
ENSG00000119922	interferon-induced protein with tetratricopeptide repeats 2 [Source:HGNC Symbol;Acc:HGNC:5409]	0.73841	-0.27287	-	-
ENSG00000122641	inhibin, beta A [Source:HGNC Symbol;Acc:HGNC:6066]	0.72336	-1.14089	-	-
ENSG00000122861	plasminogen activator, urokinase [Source:HGNC Symbol;Acc:HGNC:9052]	0.72154	-	-	-
ENSG00000126787	discs, large (Drosophila) homolog-associated protein 5 [Source:HGNC Symbol;Acc:HGNC:16864]	0.71636	-2.57381	-2.50529	-
ENSG00000153234	nuclear receptor subfamily 4, group A, member 2 [Source:HGNC Symbol;Acc:HGNC:7981]	0.7137	-1.8822	-	-
ENSG00000157601	MX dynamin-like GTPase 1 [Source:HGNC Symbol;Acc:HGNC:7532]	0.70289	-	-	-
ENSG00000168078	PDZ binding kinase [Source:HGNC Symbol;Acc:HGNC:18282]	0.69533	-0.25629	-	-
ENSG00000123689	G0/G1 switch 2 [Source:HGNC Symbol;Acc:HGNC:30229]	0.68996	-	-	-
ENSG00000163993	S100 calcium binding protein P [Source:HGNC Symbol;Acc:HGNC:10504]	0.68555	-	-	-
ENSG00000130513	growth differentiation factor 15 [Source:HGNC Symbol;Acc:HGNC:30142]	0.6652	-1.36561	-	-
ENSG00000108691	chemokine (C-C motif) ligand 2 [Source:HGNC Symbol;Acc:HGNC:10618]	0.65475	-0.0472	-	-
ENSG00000134827	transcobalamin I (vitamin B12 binding protein, R binder family) [Source:HGNC Symbol;Acc:HGNC:11652]	0.64111	-	-	-
ENSG00000078081	lysosomal-associated membrane protein 3 [Source:HGNC Symbol;Acc:HGNC:14582]	0.59253	-	-	-
ENSG00000138180	centrosomal protein 55kDa [Source:HGNC Symbol;Acc:HGNC:1161]	0.57171	-1.31836	-	-
ENSG00000121742	gap junction protein, beta 6, 30kDa [Source:HGNC Symbol;Acc:HGNC:4288]	0.57143	-2.39426	-	-
ENSG00000138646	HECT and RLD domain containing E3 ubiquitin protein ligase 5 [Source:HGNC Symbol;Acc:HGNC:24368]	0.56782	-	-	-
ENSG00000140379	BCL2-related protein A1 [Source:HGNC Symbol;Acc:HGNC:991]	0.55698	-	-	-
ENSG00000121858	tumor necrosis factor (ligand) superfamily, member 10 [Source:HGNC Symbol;Acc:HGNC:11925]	0.55499	-2.26209	-	-
ENSG00000165474	gap junction protein, beta 2, 26kDa [Source:HGNC Symbol;Acc:HGNC:4284]	0.53562	-1.73154	-	-
ENSG00000148346	lipocalin 2 [Source:HGNC Symbol;Acc:HGNC:6526]	0.51381	1.1025	-	-
ENSG00000135114	2'-5'-oligoadenylate synthetase-like [Source:HGNC Symbol;Acc:HGNC:8090]	0.50812	-0.85697	-	-
ENSG00000117228	guanylate binding protein 1, interferon-inducible [Source:HGNC Symbol;Acc:HGNC:4182]	0.4989	-	-	-
ENSG00000187608	ISG15 ubiquitin-like modifier [Source:HGNC Symbol;Acc:HGNC:4053]	0.49323	-0.17371	-	-
ENSG00000138061	cytochrome P450, family 1, subfamily B, polypeptide 1 [Source:HGNC Symbol;Acc:HGNC:2597]	0.48712	-0.51249	-	-
ENSG00000147676	mal, T-cell differentiation protein 2 (gene/pseudogene) [Source:HGNC Symbol;Acc:HGNC:13634]	0.48573	-2.40461	-	-
ENSG00000163735	chemokine (C-X-C motif) ligand 5 [Source:HGNC Symbol;Acc:HGNC:10642]	0.48163	-	-	-
ENSG00000151012	solute carrier family 7 (anionic amino acid transporter light chain, xc- system), member 11 [Source:HGNC Symbol;Acc:HGNC:11059]	0.47983	-1.28065	-	-
ENSG00000172183	interferon stimulated exonuclease gene 20kDa [Source:HGNC Symbol;Acc:HGNC:6130]	0.46081	-1.04904	-	-
ENSG00000131979	GTP cyclohydrolase 1 [Source:HGNC Symbol;Acc:HGNC:4193]	0.45606	-1.77972	-0.54557	0.467811
ENSG00000275302	chemokine (C-C motif) ligand 4 [Source:HGNC Symbol;Acc:HGNC:10630]	0.45138	-1.16185	-	-
ENSG00000133048	chitinase 3-like 1 (cartilage glycoprotein-39) [Source:HGNC Symbol;Acc:HGNC:1932]	0.44837	-	-	-
ENSG00000126709	interferon, alpha-inducible protein 6 [Source:HGNC Symbol;Acc:HGNC:4054]	0.44483	-	-	-
ENSG00000271503	chemokine (C-C motif) ligand 5 [Source:HGNC Symbol;Acc:HGNC:10632]	0.43998	-0.33419	-	-
ENSG00000112984	kinesin family member 20A [Source:HGNC Symbol;Acc:HGNC:9787]	0.43777	-	-	-
ENSG00000141682	phorbol-12-myristate-13-acetate-induced protein 1 [Source:HGNC Symbol;Acc:HGNC:9108]	0.41845	-1.01339	-	-
ENSG00000138772	annexin A3 [Source:HGNC Symbol;Acc:HGNC:541]	0.41292	-1.00984	-	-
ENSG00000124875	chemokine (C-X-C motif) ligand 6 [Source:HGNC Symbol;Acc:HGNC:10643]	0.39897	-	-	-
ENSG00000138755	chemokine (C-X-C motif) ligand 9 [Source:HGNC Symbol;Acc:HGNC:7098]	0.39631	0.1868	-	-
ENSG00000125740	FBJ murine osteosarcoma viral oncogene homolog B [Source:HGNC Symbol;Acc:HGNC:3797]	0.39392	-1.22857	-	-
ENSG00000137965	interferon-induced protein 44 [Source:HGNC Symbol;Acc:HGNC:16938]	0.39014	-	-	-
ENSG00000120708	transforming growth factor, beta-induced, 68kDa [Source:HGNC Symbol;Acc:HGNC:11771]	0.38975	-0.43817	-	-
ENSG00000185885	interferon induced transmembrane protein 1 [Source:HGNC Symbol;Acc:HGNC:5412]	0.38932	-	-	-
ENSG00000168209	DNA-damage-inducible transcript 4 [Source:HGNC Symbol;Acc:HGNC:24944]	0.38629	-0.8389	-	-
ENSG00000198074	aldo-keto reductase family 1, member B10 (aldose reductase) [Source:HGNC Symbol;Acc:HGNC:382]	0.3824	-	-	-
ENSG00000118503	tumor necrosis factor, alpha-induced protein 3 [Source:HGNC Symbol;Acc:HGNC:11896]	0.37055	-0.74022	-	-
ENSG00000164932	collagen triple helix repeat containing 1 [Source:HGNC Symbol;Acc:HGNC:18831]	0.36726	-1.29184	-	-
ENSG00000107984	dickkopf WNT signaling pathway inhibitor 1 [Source:HGNC Symbol;Acc:HGNC:2891]	0.36351	-3.99355	-	-
ENSG00000276043	ubiquitin-like with PHD and ring finger domains 1 [Source:HGNC Symbol;Acc:HGNC:12556]	0.36169	-	-	-
ENSG00000102760	regulator of cell cycle [Source:HGNC Symbol;Acc:HGNC:20369]	0.35372	-1.41642	-	-
ENSG00000138449	solute carrier family 40 (iron-regulated transporter), member 1 [Source:HGNC Symbol;Acc:HGNC:10909]	0.34801	-1.18282	-	-
ENSG00000081041	chemokine (C-X-C motif) ligand 2 [Source:HGNC Symbol;Acc:HGNC:4603]	0.33771	-	-	-
ENSG00000143228	NUF2, NDC80 kinetochore complex component [Source:HGNC Symbol;Acc:HGNC:14621]	0.32908	-	-	-
ENSG00000187479	chromosome 11 open reading frame 96 [Source:HGNC Symbol;Acc:HGNC:38675]	0.32804	-	-	-
ENSG00000125968	inhibitor of DNA binding 1, dominant negative helix-loop-helix protein [Source:HGNC Symbol;Acc:HGNC:5360]	0.32502	-0.75692	-	-
ENSG00000166922	secretogranin V [Source:HGNC Symbol;Acc:HGNC:10816]	0.32234	-	-	-
ENSG00000138678	1-acylglycerol-3-phosphate O-acyltransferase 9 [Source:HGNC Symbol;Acc:HGNC:28157]	0.31907	-1.47317	-	-
ENSG00000166923	gremlin 1, DAN family BMP antagonist [Source:HGNC Symbol;Acc:HGNC:2001]	0.30879	-	-	-
ENSG00000163221	S100 calcium binding protein A12 [Source:HGNC Symbol;Acc:HGNC:10489]	0.3057	-	-	-
ENSG00000165092	aldehyde dehydrogenase 1 family, member A1 [Source:HGNC Symbol;Acc:HGNC:402]	0.3007	-	-	-
ENSG00000138160	kinesin family member 11 [Source:HGNC Symbol;Acc:HGNC:6388]	0.29917	-1.35661	-	-0.323166
ENSG00000108700	chemokine (C-C motif) ligand 8 [Source:HGNC Symbol;Acc:HGNC:10635]	0.29457	-	-	-
ENSG00000205364	metallothionein 1M [Source:HGNC Symbol;Acc:HGNC:14296]	0.29104	-	-	-
ENSG00000152661	gap junction protein, alpha 1, 43kDa [Source:HGNC Symbol;Acc:HGNC:4274]	0.29099	-	-	-
ENSG00000204287	major histocompatibility complex, class II, DR alpha [Source:HGNC Symbol;Acc:HGNC:4947]	0.28861	-	-	-
ENSG00000148926	adrenomedullin [Source:HGNC Symbol;Acc:HGNC:259]	0.28823	-1.15264	-	-
ENSG00000116741	regulator of G-protein signaling 2 [Source:HGNC Symbol;Acc:HGNC:9998]	0.28751	-0.97656	-	-
ENSG00000120738	early growth response 1 [Source:HGNC Symbol;Acc:HGNC:3238]	0.28016	0.20977	-	-
ENSG00000143476	denticleless E3 ubiquitin protein ligase homolog (Drosophila) [Source:HGNC Symbol;Acc:HGNC:30288]	0.27694	-	-2.30315	-0.0438291
ENSG00000173391	oxidized low density lipoprotein (lectin-like) receptor 1 [Source:HGNC Symbol;Acc:HGNC:8133]	0.27035	-	-	-
ENSG00000149968	matrix metallopeptidase 3 [Source:HGNC Symbol;Acc:HGNC:7173]	0.26899	-0.79636	-	-
ENSG00000117399	cell division cycle 20 [Source:HGNC Symbol;Acc:HGNC:1723]	0.26845	-	-	-
ENSG00000110848	CD69 molecule [Source:HGNC Symbol;Acc:HGNC:1694]	0.26187	-	-	-
ENSG00000104267	carbonic anhydrase II [Source:HGNC Symbol;Acc:HGNC:1373]	0.25639	-1.20586	-	-
ENSG00000272398	CD24 molecule [Source:HGNC Symbol;Acc:HGNC:1645]	0.25272	-1.06546	-	-
ENSG00000112742	TTK protein kinase [Source:HGNC Symbol;Acc:HGNC:12401]	0.24866	-2.23372	-1.82322	-
ENSG00000196139	aldo-keto reductase family 1, member C3 [Source:HGNC Symbol;Acc:HGNC:386]	0.2457	-	-	-
ENSG00000164949	GTP binding protein overexpressed in skeletal muscle [Source:HGNC Symbol;Acc:HGNC:4234]	0.24447	-1.19057	-	-
ENSG00000132274	tripartite motif containing 22 [Source:HGNC Symbol;Acc:HGNC:16379]	0.23532	-	-	-
ENSG00000072571	hyaluronan-mediated motility receptor (RHAMM) [Source:HGNC Symbol;Acc:HGNC:5012]	0.23049	-	-	-
ENSG00000268104	solute carrier family 6 (amino acid transporter), member 14 [Source:HGNC Symbol;Acc:HGNC:11047]	0.21794	-3.19919	-	-
ENSG00000138166	dual specificity phosphatase 5 [Source:HGNC Symbol;Acc:HGNC:3071]	0.21791	-	-	-
ENSG00000011426	anillin, actin binding protein [Source:HGNC Symbol;Acc:HGNC:14082]	0.21374	-2.88555	-1.5586	-
ENSG00000170312	cyclin-dependent kinase 1 [Source:HGNC Symbol;Acc:HGNC:1722]	0.20832	-0.44387	-0.95836	-
ENSG00000171241	SHC SH2-domain binding protein 1 [Source:HGNC Symbol;Acc:HGNC:29547]	0.20437	-0.58487	-	-
ENSG00000106366	serpin peptidase inhibitor, clade E (nexin, plasminogen activator inhibitor type 1), member 1 [Source:HGNC Symbol;Acc:HGNC:8583]	0.2034	-0.2314	-	-
ENSG00000038427	versican [Source:HGNC Symbol;Acc:HGNC:2464]	0.20276	-1.75809	-	-
ENSG00000137331	immediate early response 3 [Source:HGNC Symbol;Acc:HGNC:5392]	0.20264	-0.45607	-	-
ENSG00000181649	pleckstrin homology-like domain, family A, member 2 [Source:HGNC Symbol;Acc:HGNC:12385]	0.20124	-	-	-
ENSG00000137628	DEAD (Asp-Glu-Ala-Asp) box polypeptide 60 [Source:HGNC Symbol;Acc:HGNC:25942]	0.18815	-1.39074	-	-
ENSG00000166670	matrix metallopeptidase 10 [Source:HGNC Symbol;Acc:HGNC:7156]	0.18561	-2.25168	-	-
ENSG00000080986	NDC80 kinetochore complex component [Source:HGNC Symbol;Acc:HGNC:16909]	0.18347	-1.90877	-	-0.00816358
ENSG00000135549	protein kinase (cAMP-dependent, catalytic) inhibitor beta [Source:HGNC Symbol;Acc:HGNC:9018]	0.17082	-2.21826	-	-
ENSG00000118523	connective tissue growth factor [Source:HGNC Symbol;Acc:HGNC:2500]	0.16765	-0.57512	-	-
ENSG00000157456	cyclin B2 [Source:HGNC Symbol;Acc:HGNC:1580]	0.15823	-0.2689	-	-
ENSG00000125730	complement component 3 [Source:HGNC Symbol;Acc:HGNC:1318]	0.15765	-0.71203	-	-
ENSG00000185022	v-maf avian musculoaponeurotic fibrosarcoma oncogene homolog F [Source:HGNC Symbol;Acc:HGNC:6780]	0.15023	-1.5514	-	-
ENSG00000134057	cyclin B1 [Source:HGNC Symbol;Acc:HGNC:1579]	0.14712	-0.65025	-	-
ENSG00000089127	2'-5'-oligoadenylate synthetase 1, 40/46kDa [Source:HGNC Symbol;Acc:HGNC:8086]	0.14705	-	-	-
ENSG00000168542	collagen, type III, alpha 1 [Source:HGNC Symbol;Acc:HGNC:2201]	0.14099	-1.47827	-	-
ENSG00000183486	MX dynamin-like GTPase 2 [Source:HGNC Symbol;Acc:HGNC:7533]	0.13619	-	-	-
ENSG00000139211	adhesion molecule with Ig-like domain 2 [Source:HGNC Symbol;Acc:HGNC:24073]	0.12732	-2.6742	-	-
ENSG00000152253	SPC25, NDC80 kinetochore complex component [Source:HGNC Symbol;Acc:HGNC:24031]	0.12643	-2.26708	-	-
ENSG00000145287	placenta-specific 8 [Source:HGNC Symbol;Acc:HGNC:19254]	0.12398	-	-	-
ENSG00000178695	potassium channel tetramerization domain containing 12 [Source:HGNC Symbol;Acc:HGNC:14678]	0.11897	-	-	-
ENSG00000086548	carcinoembryonic antigen-related cell adhesion molecule 6 (non-specific cross reacting antigen) [Source:HGNC Symbol;Acc:HGNC:1818]	0.11542	-	-	-
ENSG00000166825	alanyl (membrane) aminopeptidase [Source:HGNC Symbol;Acc:HGNC:500]	0.11299	-2.1904	-	-
ENSG00000163220	S100 calcium binding protein A9 [Source:HGNC Symbol;Acc:HGNC:10499]	0.11265	0.3893	-	-
ENSG00000162692	vascular cell adhesion molecule 1 [Source:HGNC Symbol;Acc:HGNC:12663]	0.1113	-	-	-
ENSG00000137804	nucleolar and spindle associated protein 1 [Source:HGNC Symbol;Acc:HGNC:18538]	0.1079	-2.08608	-	-
ENSG00000108932	solute carrier family 16, member 6 [Source:HGNC Symbol;Acc:HGNC:10927]	0.10266	-1.8534	-	-
ENSG00000117525	coagulation factor III (thromboplastin, tissue factor) [Source:HGNC Symbol;Acc:HGNC:3541]	0.10246	-	-	-
ENSG00000105825	tissue factor pathway inhibitor 2 [Source:HGNC Symbol;Acc:HGNC:11761]	0.09908	-1.74352	-	-
ENSG00000156970	BUB1 mitotic checkpoint serine/threonine kinase B [Source:HGNC Symbol;Acc:HGNC:1149]	0.09876	-1.31176	-	-
ENSG00000181458	transmembrane protein 45A [Source:HGNC Symbol;Acc:HGNC:25480]	0.09745	-	-	-
ENSG00000163359	collagen, type VI, alpha 3 [Source:HGNC Symbol;Acc:HGNC:2213]	0.09668	-1.56069	-	-
ENSG00000088325	TPX2, microtubule-associated [Source:HGNC Symbol;Acc:HGNC:1249]	0.09153	-1.28149	-	-
ENSG00000162614	nexilin (F actin binding protein) [Source:HGNC Symbol;Acc:HGNC:29557]	0.08972	-2.15849	-	-
ENSG00000100292	heme oxygenase 1 [Source:HGNC Symbol;Acc:HGNC:5013]	0.08966	-	-	-
ENSG00000138642	HECT and RLD domain containing E3 ubiquitin protein ligase family member 6 [Source:HGNC Symbol;Acc:HGNC:26072]	0.08904	-	-	-
ENSG00000127324	tetraspanin 8 [Source:HGNC Symbol;Acc:HGNC:11855]	0.08852	-2.6919	-	-
ENSG00000109805	non-SMC condensin I complex, subunit G [Source:HGNC Symbol;Acc:HGNC:24304]	0.08691	-	-	-
ENSG00000139318	dual specificity phosphatase 6 [Source:HGNC Symbol;Acc:HGNC:3072]	0.08503	-0.7769	-	-
ENSG00000121552	cystatin A (stefin A) [Source:HGNC Symbol;Acc:HGNC:2481]	0.08104	-	-	-
ENSG00000164181	ELOVL fatty acid elongase 7 [Source:HGNC Symbol;Acc:HGNC:26292]	0.06226	-3.19853	-	-
ENSG00000170458	CD14 molecule [Source:HGNC Symbol;Acc:HGNC:1628]	0.06093	-0.29357	-	-
ENSG00000146674	insulin-like growth factor binding protein 3 [Source:HGNC Symbol;Acc:HGNC:5472]	0.05949	-1.37295	-	-
ENSG00000070669	asparagine synthetase (glutamine-hydrolyzing) [Source:HGNC Symbol;Acc:HGNC:753]	0.05876	-	-1.30415	0.475303
ENSG00000114251	wingless-type MMTV integration site family, member 5A [Source:HGNC Symbol;Acc:HGNC:12784]	0.04046	-2.00162	-	-
ENSG00000090382	lysozyme [Source:HGNC Symbol;Acc:HGNC:6740]	0.0389	-5.09591	-	-
ENSG00000147408	chondroitin sulfate N-acetylgalactosaminyltransferase 1 [Source:HGNC Symbol;Acc:HGNC:24290]	0.03693	-2.33054	-	-
ENSG00000205413	sterile alpha motif domain containing 9 [Source:HGNC Symbol;Acc:HGNC:1348]	0.03361	-	-	-
ENSG00000167244	insulin-like growth factor 2 [Source:HGNC Symbol;Acc:HGNC:5466]	0.03355	-2.48916	-	-
ENSG00000135842	family with sequence similarity 129, member A [Source:HGNC Symbol;Acc:HGNC:16784]	0.03195	-	-	-
ENSG00000090104	regulator of G-protein signaling 1 [Source:HGNC Symbol;Acc:HGNC:9991]	0.02596	-0.46051	-	-
ENSG00000117226	guanylate binding protein 3 [Source:HGNC Symbol;Acc:HGNC:4184]	0.02212	-	-	-
ENSG00000118193	kinesin family member 14 [Source:HGNC Symbol;Acc:HGNC:19181]	0.02186	-4.86565	-2.43082	-
ENSG00000144802	nuclear factor of kappa light polypeptide gene enhancer in B-cells inhibitor, zeta [Source:HGNC Symbol;Acc:HGNC:29805]	0.02115	-0.63543	-	-
ENSG00000145632	polo-like kinase 2 [Source:HGNC Symbol;Acc:HGNC:19699]	0.02044	-1.79626	-	-
ENSG00000122952	ZW10 interacting kinetochore protein [Source:HGNC Symbol;Acc:HGNC:13195]	0.01786	-2.72881	-	-
ENSG00000135046	annexin A1 [Source:HGNC Symbol;Acc:HGNC:533]	0.017	-1.26327	-	-
ENSG00000121966	chemokine (C-X-C motif) receptor 4 [Source:HGNC Symbol;Acc:HGNC:2561]	0.01661	-0.93907	-	-
ENSG00000172575	RAS guanyl releasing protein 1 (calcium and DAG-regulated) [Source:HGNC Symbol;Acc:HGNC:9878]	0.01358	-3.37707	-	-
ENSG00000090889	kinesin family member 4A [Source:HGNC Symbol;Acc:HGNC:13339]	0.01245	-	-	-
ENSG00000198901	protein regulator of cytokinesis 1 [Source:HGNC Symbol;Acc:HGNC:9341]	0.01142	-1.11829	-	-
ENSG00000165304	maternal embryonic leucine zipper kinase [Source:HGNC Symbol;Acc:HGNC:16870]	0.00471	-0.83182	-	0.0772217
ENSG00000204389	heat shock 70kDa protein 1A [Source:HGNC Symbol;Acc:HGNC:5232]	0.00389	-	-	-
ENSG00000175063	ubiquitin-conjugating enzyme E2C [Source:HGNC Symbol;Acc:HGNC:15937]	0.00019	-0.28499	-	-
ENSG00000101955	sushi-repeat containing protein, X-linked [Source:HGNC Symbol;Acc:HGNC:11309]	-0.00971	-2.84487	-	-
ENSG00000262406	matrix metallopeptidase 12 [Source:HGNC Symbol;Acc:HGNC:7158]	-0.01076	-	-	-
ENSG00000111335	2'-5'-oligoadenylate synthetase 2, 69/71kDa [Source:HGNC Symbol;Acc:HGNC:8087]	-0.01408	-1.83105	-	-
ENSG00000118515	serum/glucocorticoid regulated kinase 1 [Source:HGNC Symbol;Acc:HGNC:10810]	-0.01451	-1.26327	-	-
ENSG00000133106	epithelial stromal interaction 1 (breast) [Source:HGNC Symbol;Acc:HGNC:16465]	-0.02011	-1.62562	-	-
ENSG00000135069	phosphoserine aminotransferase 1 [Source:HGNC Symbol;Acc:HGNC:19129]	-0.0232	-0.64194	-1.29623	-1.23935
ENSG00000123496	interleukin 13 receptor, alpha 2 [Source:HGNC Symbol;Acc:HGNC:5975]	-0.02988	-2.98622	-	-
ENSG00000176890	thymidylate synthetase [Source:HGNC Symbol;Acc:HGNC:12441]	-0.03775	-3.55656	-1.30772	-
ENSG00000265972	thioredoxin interacting protein [Source:HGNC Symbol;Acc:HGNC:16952]	-0.03861	-1.21133	-	-
ENSG00000129824	ribosomal protein S4, Y-linked 1 [Source:HGNC Symbol;Acc:HGNC:10425]	-0.04265	-	-	-
ENSG00000106484	mesoderm specific transcript [Source:HGNC Symbol;Acc:HGNC:7028]	-0.04311	-	-	-
ENSG00000123700	potassium channel, inwardly rectifying subfamily J, member 2 [Source:HGNC Symbol;Acc:HGNC:6263]	-0.04674	-	-	-
ENSG00000180730	shisa family member 2 [Source:HGNC Symbol;Acc:HGNC:20366]	-0.04838	-1.97647	-	-
ENSG00000113369	arrestin domain containing 3 [Source:HGNC Symbol;Acc:HGNC:29263]	-0.05132	-	-	-
ENSG00000100526	cyclin-dependent kinase inhibitor 3 [Source:HGNC Symbol;Acc:HGNC:1791]	-0.05712	-1.11341	-	-
ENSG00000101447	family with sequence similarity 83, member D [Source:HGNC Symbol;Acc:HGNC:16122]	-0.05745	-2.93943	-	-
ENSG00000164379	forkhead box Q1 [Source:HGNC Symbol;Acc:HGNC:20951]	-0.05811	-2.2451	-	-
ENSG00000117318	inhibitor of DNA binding 3, dominant negative helix-loop-helix protein [Source:HGNC Symbol;Acc:HGNC:5362]	-0.06647	-0.88534	-	-
ENSG00000074527	netrin 4 [Source:HGNC Symbol;Acc:HGNC:13658]	-0.0667	-2.65082	-	-
ENSG00000187957	delta/notch-like EGF repeat containing [Source:HGNC Symbol;Acc:HGNC:24456]	-0.07116	-	-3.28926	-0.182005
ENSG00000168685	interleukin 7 receptor [Source:HGNC Symbol;Acc:HGNC:6024]	-0.07345	-1.46929	-	-
ENSG00000196154	S100 calcium binding protein A4 [Source:HGNC Symbol;Acc:HGNC:10494]	-0.07814	-	-	-
ENSG00000145824	chemokine (C-X-C motif) ligand 14 [Source:HGNC Symbol;Acc:HGNC:10640]	-0.08466	-2.1016	-	-
ENSG00000128342	leukemia inhibitory factor [Source:HGNC Symbol;Acc:HGNC:6596]	-0.08895	-2.51961	-	-
ENSG00000121797	chemokine (C-C motif) receptor-like 2 [Source:HGNC Symbol;Acc:HGNC:1612]	-0.09188	-	-	-
ENSG00000145386	cyclin A2 [Source:HGNC Symbol;Acc:HGNC:1578]	-0.09256	-0.63998	-	-
ENSG00000181634	tumor necrosis factor (ligand) superfamily, member 15 [Source:HGNC Symbol;Acc:HGNC:11931]	-0.09325	-	-	-
ENSG00000115457	insulin-like growth factor binding protein 2, 36kDa [Source:HGNC Symbol;Acc:HGNC:5471]	-0.09377	-	-	-
ENSG00000135218	CD36 molecule (thrombospondin receptor) [Source:HGNC Symbol;Acc:HGNC:1663]	-0.10086	-0.57149	-	-
ENSG00000099985	oncostatin M [Source:HGNC Symbol;Acc:HGNC:8506]	-0.10495	-1.89132	-	-
ENSG00000163808	kinesin family member 15 [Source:HGNC Symbol;Acc:HGNC:17273]	-0.10583	-	-	0.25056
ENSG00000111206	forkhead box M1 [Source:HGNC Symbol;Acc:HGNC:3818]	-0.10648	-3.43784	-	-0.821036
ENSG00000197249	serpin peptidase inhibitor, clade A (alpha-1 antiproteinase, antitrypsin), member 1 [Source:HGNC Symbol;Acc:HGNC:8941]	-0.10779	-	-	-
ENSG00000136826	Kruppel-like factor 4 (gut) [Source:HGNC Symbol;Acc:HGNC:6348]	-0.10861	-	-	-
ENSG00000123975	CDC28 protein kinase regulatory subunit 2 [Source:HGNC Symbol;Acc:HGNC:2000]	-0.11099	-1.23923	-	-
ENSG00000128383	apolipoprotein B mRNA editing enzyme, catalytic polypeptide-like 3A [Source:HGNC Symbol;Acc:HGNC:17343]	-0.1146	-	-	-
ENSG00000105388	carcinoembryonic antigen-related cell adhesion molecule 5 [Source:HGNC Symbol;Acc:HGNC:1817]	-0.11514	-	-	-
ENSG00000133321	retinoic acid receptor responder (tazarotene induced) 3 [Source:HGNC Symbol;Acc:HGNC:9869]	-0.1176	-	-	-
ENSG00000244734	hemoglobin, beta [Source:HGNC Symbol;Acc:HGNC:4827]	-0.12076	-	-	-
ENSG00000240065	proteasome (prosome, macropain) subunit, beta type, 9 [Source:HGNC Symbol;Acc:HGNC:9546]	-0.1226	-	-	-
ENSG00000120875	dual specificity phosphatase 4 [Source:HGNC Symbol;Acc:HGNC:3070]	-0.12433	-	-	-
ENSG00000131016	A kinase (PRKA) anchor protein 12 [Source:HGNC Symbol;Acc:HGNC:370]	-0.12537	-0.85815	-	-
ENSG00000111247	RAD51 associated protein 1 [Source:HGNC Symbol;Acc:HGNC:16956]	-0.12641	-	-	-
ENSG00000101003	GINS complex subunit 1 (Psf1 homolog) [Source:HGNC Symbol;Acc:HGNC:28980]	-0.12795	-1.27739	-	0.645568
ENSG00000115738	inhibitor of DNA binding 2, dominant negative helix-loop-helix protein [Source:HGNC Symbol;Acc:HGNC:5361]	-0.13109	-0.95935	-	-
ENSG00000102837	olfactomedin 4 [Source:HGNC Symbol;Acc:HGNC:17190]	-0.13858	-0.81685	-	-
ENSG00000104327	calbindin 1, 28kDa [Source:HGNC Symbol;Acc:HGNC:1434]	-0.14869	-4.78627	-	-
ENSG00000103257	solute carrier family 7 (amino acid transporter light chain, L system), member 5 [Source:HGNC Symbol;Acc:HGNC:11063]	-0.15059	-1.39096	-	-
ENSG00000119888	epithelial cell adhesion molecule [Source:HGNC Symbol;Acc:HGNC:11529]	-0.15072	-1.93932	-	-
ENSG00000114200	butyrylcholinesterase [Source:HGNC Symbol;Acc:HGNC:983]	-0.15133	-3.5449	-	-
ENSG00000012223	lactotransferrin [Source:HGNC Symbol;Acc:HGNC:6720]	-0.15494	-	-	-
ENSG00000188820	family with sequence similarity 26, member F [Source:HGNC Symbol;Acc:HGNC:33391]	-0.15536	0.17053	-	-
ENSG00000137807	kinesin family member 23 [Source:HGNC Symbol;Acc:HGNC:6392]	-0.1592	-1.67213	-1.06573	0.583899
ENSG00000106462	enhancer of zeste 2 polycomb repressive complex 2 subunit [Source:HGNC Symbol;Acc:HGNC:3527]	-0.1606	-1.9482	-	-
ENSG00000173467	anterior gradient 3 [Source:HGNC Symbol;Acc:HGNC:24167]	-0.16062	-3.82644	-	-
ENSG00000164761	tumor necrosis factor receptor superfamily, member 11b [Source:HGNC Symbol;Acc:HGNC:11909]	-0.16722	-1.76808	-	-
ENSG00000107968	mitogen-activated protein kinase kinase kinase 8 [Source:HGNC Symbol;Acc:HGNC:6860]	-0.16879	-1.62513	-	-
ENSG00000136514	receptor (chemosensory) transporter protein 4 [Source:HGNC Symbol;Acc:HGNC:23992]	-0.17298	-1.28704	-	-
ENSG00000107201	DEAD (Asp-Glu-Ala-Asp) box polypeptide 58 [Source:HGNC Symbol;Acc:HGNC:19102]	-0.17449	-2.36982	-	-
ENSG00000163536	serpin peptidase inhibitor, clade I (neuroserpin), member 1 [Source:HGNC Symbol;Acc:HGNC:8943]	-0.18032	-3.44426	-	-
ENSG00000277586	neurofilament, light polypeptide [Source:HGNC Symbol;Acc:HGNC:7739]	-0.18162	-	-	-
ENSG00000197766	complement factor D (adipsin) [Source:HGNC Symbol;Acc:HGNC:2771]	-0.18475	-0.99827	-	-
ENSG00000196616	alcohol dehydrogenase 1B (class I), beta polypeptide [Source:HGNC Symbol;Acc:HGNC:250]	-0.18597	-	-	-
ENSG00000249992	transmembrane protein 158 (gene/pseudogene) [Source:HGNC Symbol;Acc:HGNC:30293]	-0.18781	-3.21558	-	-
ENSG00000132530	XIAP associated factor 1 [Source:HGNC Symbol;Acc:HGNC:30932]	-0.18935	-	-	-
ENSG00000184254	aldehyde dehydrogenase 1 family, member A3 [Source:HGNC Symbol;Acc:HGNC:409]	-0.18948	-3.49102	-	-
ENSG00000165072	MAM domain containing 2 [Source:HGNC Symbol;Acc:HGNC:23673]	-0.19098	-0.82447	-	-
ENSG00000137801	thrombospondin 1 [Source:HGNC Symbol;Acc:HGNC:11785]	-0.191	-0.83929	-	-
ENSG00000165244	zinc finger protein 367 [Source:HGNC Symbol;Acc:HGNC:18320]	-0.1933	-3.39532	-	-
ENSG00000163565	interferon, gamma-inducible protein 16 [Source:HGNC Symbol;Acc:HGNC:5395]	-0.19619	-	-	-
ENSG00000101187	solute carrier organic anion transporter family, member 4A1 [Source:HGNC Symbol;Acc:HGNC:10953]	-0.19808	-2.28054	-2.49736	-
ENSG00000087586	aurora kinase A [Source:HGNC Symbol;Acc:HGNC:11393]	-0.19929	-0.9062	-	-
ENSG00000129173	E2F transcription factor 8 [Source:HGNC Symbol;Acc:HGNC:24727]	-0.20013	-2.30693	-	-
ENSG00000105835	nicotinamide phosphoribosyltransferase [Source:HGNC Symbol;Acc:HGNC:30092]	-0.20023	-2.08908	-	-
ENSG00000166741	nicotinamide N-methyltransferase [Source:HGNC Symbol;Acc:HGNC:7861]	-0.20111	-1.35731	-	-
ENSG00000158050	dual specificity phosphatase 2 [Source:HGNC Symbol;Acc:HGNC:3068]	-0.20196	-1.86271	-	-
ENSG00000170525	6-phosphofructo-2-kinase/fructose-2,6-biphosphatase 3 [Source:HGNC Symbol;Acc:HGNC:8874]	-0.20207	-2.40706	-	-
ENSG00000140450	arrestin domain containing 4 [Source:HGNC Symbol;Acc:HGNC:28087]	-0.20543	-2.46029	-	-
ENSG00000156076	WNT inhibitory factor 1 [Source:HGNC Symbol;Acc:HGNC:18081]	-0.20578	-1.24938	-	-
ENSG00000116701	neutrophil cytosolic factor 2 [Source:HGNC Symbol;Acc:HGNC:7661]	-0.20709	-	-	-
ENSG00000164484	transmembrane protein 200A [Source:HGNC Symbol;Acc:HGNC:21075]	-0.20744	-4.9885	-	-
ENSG00000090339	intercellular adhesion molecule 1 [Source:HGNC Symbol;Acc:HGNC:5344]	-0.21217	-1.11819	-	-
ENSG00000007062	prominin 1 [Source:HGNC Symbol;Acc:HGNC:9454]	-0.2126	-0.84806	-	-
ENSG00000087074	protein phosphatase 1, regulatory subunit 15A [Source:HGNC Symbol;Acc:HGNC:14375]	-0.21536	-2.13885	-	-
ENSG00000005249	protein kinase, cAMP-dependent, regulatory, type II, beta [Source:HGNC Symbol;Acc:HGNC:9392]	-0.21591	-1.69521	-	-
ENSG00000078401	endothelin 1 [Source:HGNC Symbol;Acc:HGNC:3176]	-0.21816	-1.96584	-	-
ENSG00000115380	EGF containing fibulin-like extracellular matrix protein 1 [Source:HGNC Symbol;Acc:HGNC:3218]	-0.21863	-0.1951	-	-
ENSG00000232810	tumor necrosis factor [Source:HGNC Symbol;Acc:HGNC:11892]	-0.22018	-2.24093	-	-
ENSG00000138135	cholesterol 25-hydroxylase [Source:HGNC Symbol;Acc:HGNC:1907]	-0.22026	-0.34327	-	0.141653
ENSG00000176907	chromosome 8 open reading frame 4 [Source:HGNC Symbol;Acc:HGNC:1357]	-0.22103	-	-	-
ENSG00000163032	visinin-like 1 [Source:HGNC Symbol;Acc:HGNC:12722]	-0.22644	-2.75565	-	-
ENSG00000162892	interleukin 24 [Source:HGNC Symbol;Acc:HGNC:11346]	-0.2338	-	-	-
ENSG00000135919	serpin peptidase inhibitor, clade E (nexin, plasminogen activator inhibitor type 1), member 2 [Source:HGNC Symbol;Acc:HGNC:8951]	-0.23516	-0.86794	-	-
ENSG00000204388	heat shock 70kDa protein 1B [Source:HGNC Symbol;Acc:HGNC:5233]	-0.24211	-	-	-
ENSG00000118849	retinoic acid receptor responder (tazarotene induced) 1 [Source:HGNC Symbol;Acc:HGNC:9867]	-0.24636	-2.10234	-	-
ENSG00000006128	tachykinin, precursor 1 [Source:HGNC Symbol;Acc:HGNC:11517]	-0.24739	-3.57278	-	-
ENSG00000115414	fibronectin 1 [Source:HGNC Symbol;Acc:HGNC:3778]	-0.24754	-	-	-
ENSG00000154589	lymphocyte antigen 96 [Source:HGNC Symbol;Acc:HGNC:17156]	-0.24932	-	-	-
ENSG00000101938	chordin-like 1 [Source:HGNC Symbol;Acc:HGNC:29861]	-0.25432	-	-	-
ENSG00000196549	membrane metallo-endopeptidase [Source:HGNC Symbol;Acc:HGNC:7154]	-0.25668	-2.14982	-	-
ENSG00000100985	matrix metallopeptidase 9 [Source:HGNC Symbol;Acc:HGNC:7176]	-0.25789	-	-	-
ENSG00000158164	thymosin beta 15a [Source:HGNC Symbol;Acc:HGNC:30744]	-0.25889	-	-	-
ENSG00000177409	sterile alpha motif domain containing 9-like [Source:HGNC Symbol;Acc:HGNC:1349]	-0.25929	-	-	-
ENSG00000187193	metallothionein 1X [Source:HGNC Symbol;Acc:HGNC:7405]	-0.26072	-	-	-
ENSG00000180573	histone cluster 1, H2ac [Source:HGNC Symbol;Acc:HGNC:4733]	-0.2616	-	-	-
ENSG00000106560	GTPase, IMAP family member 2 [Source:HGNC Symbol;Acc:HGNC:21789]	-0.26171	-	-	-
ENSG00000120833	suppressor of cytokine signaling 2 [Source:HGNC Symbol;Acc:HGNC:19382]	-0.26249	-	-	-
ENSG00000197279	zinc finger protein 165 [Source:HGNC Symbol;Acc:HGNC:12953]	-0.26418	-	-	-
ENSG00000156234	chemokine (C-X-C motif) ligand 13 [Source:HGNC Symbol;Acc:HGNC:10639]	-0.26446	-	-	-
ENSG00000164120	hydroxyprostaglandin dehydrogenase 15-(NAD) [Source:HGNC Symbol;Acc:HGNC:5154]	-0.26479	-0.46337	-	-
ENSG00000123219	centromere protein K [Source:HGNC Symbol;Acc:HGNC:29479]	-0.27071	-0.98157	-	-
ENSG00000136235	glycoprotein (transmembrane) nmb [Source:HGNC Symbol;Acc:HGNC:4462]	-0.27123	-1.34395	-	-
ENSG00000106066	carboxypeptidase, vitellogenic-like [Source:HGNC Symbol;Acc:HGNC:14399]	-0.27373	-5.2659	-	-
ENSG00000119508	nuclear receptor subfamily 4, group A, member 3 [Source:HGNC Symbol;Acc:HGNC:7982]	-0.27914	-4.83033	-	-
ENSG00000150687	protease, serine, 23 [Source:HGNC Symbol;Acc:HGNC:14370]	-0.28021	-1.66992	-	-
ENSG00000159167	stanniocalcin 1 [Source:HGNC Symbol;Acc:HGNC:11373]	-0.28175	-2.26569	-	-
ENSG00000139572	G protein-coupled receptor 84 [Source:HGNC Symbol;Acc:HGNC:4535]	-0.28576	-1.62455	-	-
ENSG00000162645	guanylate binding protein 2, interferon-inducible [Source:HGNC Symbol;Acc:HGNC:4183]	-0.29013	-	-	-
ENSG00000139269	inhibin, beta E [Source:HGNC Symbol;Acc:HGNC:24029]	-0.29112	-3.10793	-	-
ENSG00000162407	phosphatidic acid phosphatase type 2B [Source:HGNC Symbol;Acc:HGNC:9229]	-0.29628	-	-	-
ENSG00000204262	collagen, type V, alpha 2 [Source:HGNC Symbol;Acc:HGNC:2210]	-0.29695	-1.91844	-	-
ENSG00000115590	interleukin 1 receptor, type II [Source:HGNC Symbol;Acc:HGNC:5994]	-0.29832	-	-	-
ENSG00000154451	guanylate binding protein 5 [Source:HGNC Symbol;Acc:HGNC:19895]	-0.29837	-	-	-
ENSG00000204291	collagen, type XV, alpha 1 [Source:HGNC Symbol;Acc:HGNC:2192]	-0.29848	-2.65354	-	-
ENSG00000106236	neuronal pentraxin II [Source:HGNC Symbol;Acc:HGNC:7953]	-0.29873	-	-	-
ENSG00000138778	centromere protein E, 312kDa [Source:HGNC Symbol;Acc:HGNC:1856]	-0.29944	-	-	-
ENSG00000111913	family with sequence similarity 65, member B [Source:HGNC Symbol;Acc:HGNC:13872]	-0.30338	-3.4069	-	-
ENSG00000026025	vimentin [Source:HGNC Symbol;Acc:HGNC:12692]	-0.30481	-	-	-
ENSG00000153132	calmegin [Source:HGNC Symbol;Acc:HGNC:2060]	-0.30872	-	-	-
ENSG00000147852	very low density lipoprotein receptor [Source:HGNC Symbol;Acc:HGNC:12698]	-0.31246	-2.12136	-	-
ENSG00000196562	sulfatase 2 [Source:HGNC Symbol;Acc:HGNC:20392]	-0.31366	-	-	-
ENSG00000145703	IQ motif containing GTPase activating protein 2 [Source:HGNC Symbol;Acc:HGNC:6111]	-0.31412	-2.43012	-	-
ENSG00000211445	glutathione peroxidase 3 [Source:HGNC Symbol;Acc:HGNC:4555]	-0.31549	-1.30882	-	-
ENSG00000163563	myeloid cell nuclear differentiation antigen [Source:HGNC Symbol;Acc:HGNC:7183]	-0.31752	-	-	-
ENSG00000082397	erythrocyte membrane protein band 4.1-like 3 [Source:HGNC Symbol;Acc:HGNC:3380]	-0.31991	-2.45451	-	-
ENSG00000136960	ectonucleotide pyrophosphatase/phosphodiesterase 2 [Source:HGNC Symbol;Acc:HGNC:3357]	-0.32081	-2.05445	-	-
ENSG00000176046	nuclear protein, transcriptional regulator, 1 [Source:HGNC Symbol;Acc:HGNC:29990]	-0.32299	-0.45958	-	-
ENSG00000125845	bone morphogenetic protein 2 [Source:HGNC Symbol;Acc:HGNC:1069]	-0.32393	-	-	-
ENSG00000125398	SRY (sex determining region Y)-box 9 [Source:HGNC Symbol;Acc:HGNC:11204]	-0.32449	-	-	-
ENSG00000148773	marker of proliferation Ki-67 [Source:HGNC Symbol;Acc:HGNC:7107]	-0.3274	-0.00254	-	-
ENSG00000164692	collagen, type I, alpha 2 [Source:HGNC Symbol;Acc:HGNC:2198]	-0.33079	-1.70656	-	-
ENSG00000114346	epithelial cell transforming 2 [Source:HGNC Symbol;Acc:HGNC:3155]	-0.33085	-0.57014	-2.3215	0.254677
ENSG00000113368	lamin B1 [Source:HGNC Symbol;Acc:HGNC:6637]	-0.33125	-	-	-
ENSG00000102524	tumor necrosis factor (ligand) superfamily, member 13b [Source:HGNC Symbol;Acc:HGNC:11929]	-0.33159	-2.62389	-	-
ENSG00000132465	joining chain of multimeric IgA and IgM [Source:HGNC Symbol;Acc:HGNC:5713]	-0.33212	0.01294	-	-
ENSG00000205403	complement factor I [Source:HGNC Symbol;Acc:HGNC:5394]	-0.33967	-	-	-
ENSG00000133134	brain expressed X-linked 2 [Source:HGNC Symbol;Acc:HGNC:30933]	-0.34165	-	-	-
ENSG00000086300	sorting nexin 10 [Source:HGNC Symbol;Acc:HGNC:14974]	-0.34205	-2.59283	-	-
ENSG00000170786	short chain dehydrogenase/reductase family 16C, member 5 [Source:HGNC Symbol;Acc:HGNC:30311]	-0.34238	-4.41612	-	-
ENSG00000130303	bone marrow stromal cell antigen 2 [Source:HGNC Symbol;Acc:HGNC:1119]	-0.34252	-1.1528	-	-
ENSG00000104722	neurofilament, medium polypeptide [Source:HGNC Symbol;Acc:HGNC:7734]	-0.34262	-	-	-
ENSG00000047457	ceruloplasmin (ferroxidase) [Source:HGNC Symbol;Acc:HGNC:2295]	-0.3432	-1.73822	-	-
ENSG00000138207	retinol binding protein 4, plasma [Source:HGNC Symbol;Acc:HGNC:9922]	-0.34364	-2.05104	-	-
ENSG00000179639	Fc fragment of IgE, high affinity I, receptor for; alpha polypeptide [Source:HGNC Symbol;Acc:HGNC:3609]	-0.34395	-2.14682	-	-
ENSG00000096006	cysteine-rich secretory protein 3 [Source:HGNC Symbol;Acc:HGNC:16904]	-0.34617	-	-	-
ENSG00000149131	serpin peptidase inhibitor, clade G (C1 inhibitor), member 1 [Source:HGNC Symbol;Acc:HGNC:1228]	-0.34692	-1.25922	-	-
ENSG00000112149	CD83 molecule [Source:HGNC Symbol;Acc:HGNC:1703]	-0.34832	-1.38534	-	-
ENSG00000105974	caveolin 1, caveolae protein, 22kDa [Source:HGNC Symbol;Acc:HGNC:1527]	-0.34868	-1.71123	-	-
ENSG00000128965	ChaC glutathione-specific gamma-glutamylcyclotransferase 1 [Source:HGNC Symbol;Acc:HGNC:28680]	-0.34947	-0.80697	-	-0.534721
ENSG00000183044	4-aminobutyrate aminotransferase [Source:HGNC Symbol;Acc:HGNC:23]	-0.3508	-2.15882	-1.76567	-
ENSG00000204257	major histocompatibility complex, class II, DM alpha [Source:HGNC Symbol;Acc:HGNC:4934]	-0.35085	-	-	-
ENSG00000204103	v-maf avian musculoaponeurotic fibrosarcoma oncogene homolog B [Source:HGNC Symbol;Acc:HGNC:6408]	-0.35168	-1.9191	-	-
ENSG00000109099	peripheral myelin protein 22 [Source:HGNC Symbol;Acc:HGNC:9118]	-0.35764	-1.55796	-	-
ENSG00000169583	chloride intracellular channel 3 [Source:HGNC Symbol;Acc:HGNC:2064]	-0.35964	-2.68529	-	-
ENSG00000185479	keratin 6B, type II [Source:HGNC Symbol;Acc:HGNC:6444]	-0.36043	-	-	-
ENSG00000067715	synaptotagmin I [Source:HGNC Symbol;Acc:HGNC:11509]	-0.36105	-	-	-
ENSG00000133135	ring finger protein 128, E3 ubiquitin protein ligase [Source:HGNC Symbol;Acc:HGNC:21153]	-0.36119	-1.25787	-	-
ENSG00000241399	CD302 molecule [Source:HGNC Symbol;Acc:HGNC:30843]	-0.36344	-1.24852	-	-
ENSG00000186185	kinesin family member 18B [Source:HGNC Symbol;Acc:HGNC:27102]	-0.36435	-	-	-
ENSG00000118777	ATP-binding cassette, sub-family G (WHITE), member 2 (Junior blood group) [Source:HGNC Symbol;Acc:HGNC:74]	-0.3671	-	-	-
ENSG00000135245	hypoxia inducible lipid droplet-associated [Source:HGNC Symbol;Acc:HGNC:28859]	-0.37004	-2.35483	-	-
ENSG00000196878	laminin, beta 3 [Source:HGNC Symbol;Acc:HGNC:6490]	-0.37219	-	-	-
ENSG00000026751	SLAM family member 7 [Source:HGNC Symbol;Acc:HGNC:21394]	-0.37413	-1.85361	-	-
ENSG00000184588	phosphodiesterase 4B, cAMP-specific [Source:HGNC Symbol;Acc:HGNC:8781]	-0.38015	-1.95126	-	-
ENSG00000175445	lipoprotein lipase [Source:HGNC Symbol;Acc:HGNC:6677]	-0.38379	-0.37499	-	-
ENSG00000132386	serpin peptidase inhibitor, clade F (alpha-2 antiplasmin, pigment epithelium derived factor), member 1 [Source:HGNC Symbol;Acc:HGNC:8824]	-0.38398	-1.77177	-	-
ENSG00000171855	interferon, beta 1, fibroblast [Source:HGNC Symbol;Acc:HGNC:5434]	-0.38651	-3.12608	-	-
ENSG00000196352	CD55 molecule, decay accelerating factor for complement (Cromer blood group) [Source:HGNC Symbol;Acc:HGNC:2665]	-0.38679	-	-	-
ENSG00000212724	keratin associated protein 2-3 [Source:HGNC Symbol;Acc:HGNC:18906]	-0.38762	-	-	-
ENSG00000094804	cell division cycle 6 [Source:HGNC Symbol;Acc:HGNC:1744]	-0.38955	-0.4115	-1.22438	-
ENSG00000019549	snail family zinc finger 2 [Source:HGNC Symbol;Acc:HGNC:11094]	-0.38964	-2.36156	-	-
ENSG00000171004	heparan sulfate 6-O-sulfotransferase 2 [Source:HGNC Symbol;Acc:HGNC:19133]	-0.39017	-4.52649	-	-
ENSG00000142871	cysteine-rich, angiogenic inducer, 61 [Source:HGNC Symbol;Acc:HGNC:2654]	-0.39034	-	-	-
ENSG00000108821	collagen, type I, alpha 1 [Source:HGNC Symbol;Acc:HGNC:2197]	-0.39147	-	-	-
ENSG00000177494	zinc finger, BED-type containing 2 [Source:HGNC Symbol;Acc:HGNC:20710]	-0.39358	-	-	-
ENSG00000144959	neutral cholesterol ester hydrolase 1 [Source:HGNC Symbol;Acc:HGNC:29260]	-0.39407	-2.94998	-	-
ENSG00000164089	ethanolamine-phosphate phospho-lyase [Source:HGNC Symbol;Acc:HGNC:14404]	-0.39595	-	-	-
ENSG00000134028	ADAM-like, decysin 1 [Source:HGNC Symbol;Acc:HGNC:16299]	-0.39762	-1.52604	-	-
ENSG00000117594	hydroxysteroid (11-beta) dehydrogenase 1 [Source:HGNC Symbol;Acc:HGNC:5208]	-0.39891	-	-	-
ENSG00000150681	regulator of G-protein signaling 18 [Source:HGNC Symbol;Acc:HGNC:14261]	-0.39905	-2.10203	-	-
ENSG00000099860	growth arrest and DNA-damage-inducible, beta [Source:HGNC Symbol;Acc:HGNC:4096]	-0.40245	-1.55309	-	-
ENSG00000069482	galanin/GMAP prepropeptide [Source:HGNC Symbol;Acc:HGNC:4114]	-0.40327	-2.96364	-	-
ENSG00000102265	TIMP metallopeptidase inhibitor 1 [Source:HGNC Symbol;Acc:HGNC:11820]	-0.40347	-0.01264	-	-
ENSG00000189058	apolipoprotein D [Source:HGNC Symbol;Acc:HGNC:612]	-0.40415	-	-	-
ENSG00000161800	Rac GTPase activating protein 1 [Source:HGNC Symbol;Acc:HGNC:9804]	-0.40564	-	-	0.233903
ENSG00000011422	plasminogen activator, urokinase receptor [Source:HGNC Symbol;Acc:HGNC:9053]	-0.40612	-1.68989	-	-
ENSG00000176788	brain abundant, membrane attached signal protein 1 [Source:HGNC Symbol;Acc:HGNC:957]	-0.40888	-0.91056	-	-
ENSG00000137673	matrix metallopeptidase 7 [Source:HGNC Symbol;Acc:HGNC:7174]	-0.40985	-	-	-
ENSG00000166803	KIAA0101 [Source:HGNC Symbol;Acc:HGNC:28961]	-0.40995	-1.13296	-	-
ENSG00000167772	angiopoietin-like 4 [Source:HGNC Symbol;Acc:HGNC:16039]	-0.41008	-2.23447	-	-
ENSG00000112297	absent in melanoma 1 [Source:HGNC Symbol;Acc:HGNC:356]	-0.41022	-1.87769	-	-
ENSG00000140465	cytochrome P450, family 1, subfamily A, polypeptide 1 [Source:HGNC Symbol;Acc:HGNC:2595]	-0.41202	-0.17674	-	-
ENSG00000063438	aryl-hydrocarbon receptor repressor [Source:HGNC Symbol;Acc:HGNC:346]	-0.4126	-2.5021	-	-
ENSG00000116711	phospholipase A2, group IVA (cytosolic, calcium-dependent) [Source:HGNC Symbol;Acc:HGNC:9035]	-0.41302	-	-	-
ENSG00000182326	complement component 1, s subcomponent [Source:HGNC Symbol;Acc:HGNC:1247]	-0.41937	-	-	-
ENSG00000185507	interferon regulatory factor 7 [Source:HGNC Symbol;Acc:HGNC:6122]	-0.42153	-	-	-
ENSG00000129038	lysyl oxidase-like 1 [Source:HGNC Symbol;Acc:HGNC:6665]	-0.42161	-2.72795	-	-
ENSG00000111674	enolase 2 (gamma, neuronal) [Source:HGNC Symbol;Acc:HGNC:3353]	-0.423	-	-	-
ENSG00000121211	meiotic nuclear divisions 1 homolog (S. cerevisiae) [Source:HGNC Symbol;Acc:HGNC:24839]	-0.42362	-	-	-
ENSG00000164266	serine peptidase inhibitor, Kazal type 1 [Source:HGNC Symbol;Acc:HGNC:11244]	-0.42463	-1.92429	-	-
ENSG00000114541	FERM domain containing 4B [Source:HGNC Symbol;Acc:HGNC:24886]	-0.42664	-	-	-
ENSG00000183691	noggin [Source:HGNC Symbol;Acc:HGNC:7866]	-0.42771	-	-	-
ENSG00000121152	non-SMC condensin I complex, subunit H [Source:HGNC Symbol;Acc:HGNC:1112]	-0.42804	-1.75331	-2.7537	-
ENSG00000095739	BMP and activin membrane-bound inhibitor [Source:HGNC Symbol;Acc:HGNC:30251]	-0.42855	-1.70158	-	-
ENSG00000104368	plasminogen activator, tissue [Source:HGNC Symbol;Acc:HGNC:9051]	-0.4288	-1.35731	-	-
ENSG00000004468	CD38 molecule [Source:HGNC Symbol;Acc:HGNC:1667]	-0.43183	-1.58476	-	-
ENSG00000148671	adipogenesis regulatory factor [Source:HGNC Symbol;Acc:HGNC:24043]	-0.43193	-	-	-
ENSG00000096696	desmoplakin [Source:HGNC Symbol;Acc:HGNC:3052]	-0.43355	-	-	-
ENSG00000035499	DEP domain containing 1B [Source:HGNC Symbol;Acc:HGNC:24902]	-0.43471	-1.9681	-	-
ENSG00000163568	absent in melanoma 2 [Source:HGNC Symbol;Acc:HGNC:357]	-0.43471	-3.44977	-	-
ENSG00000184678	histone cluster 2, H2be [Source:HGNC Symbol;Acc:HGNC:4760]	-0.43637	-	-	-
ENSG00000186340	thrombospondin 2 [Source:HGNC Symbol;Acc:HGNC:11786]	-0.43991	-	-	-
ENSG00000136997	v-myc avian myelocytomatosis viral oncogene homolog [Source:HGNC Symbol;Acc:HGNC:7553]	-0.44064	-3.37168	-	-
ENSG00000128422	keratin 17, type I [Source:HGNC Symbol;Acc:HGNC:6427]	-0.44064	-	-	-
ENSG00000124882	epiregulin [Source:HGNC Symbol;Acc:HGNC:3443]	-0.44087	-	-	-
ENSG00000124491	coagulation factor XIII, A1 polypeptide [Source:HGNC Symbol;Acc:HGNC:3531]	-0.44101	-0.9559	-	-
ENSG00000141448	GATA binding protein 6 [Source:HGNC Symbol;Acc:HGNC:4174]	-0.44556	-3.32482	-	-
ENSG00000112096	superoxide dismutase 2, mitochondrial [Source:HGNC Symbol;Acc:HGNC:11180]	-0.44711	-2.63308	-3.12532	-
ENSG00000071539	thyroid hormone receptor interactor 13 [Source:HGNC Symbol;Acc:HGNC:12307]	-0.44721	-1.94131	-1.26403	0.198152
ENSG00000163453	insulin-like growth factor binding protein 7 [Source:HGNC Symbol;Acc:HGNC:5476]	-0.4476	-1.40343	-	-
ENSG00000167552	tubulin, alpha 1a [Source:HGNC Symbol;Acc:HGNC:20766]	-0.45111	-	-	-
ENSG00000177606	jun proto-oncogene [Source:HGNC Symbol;Acc:HGNC:6204]	-0.45304	-1.18679	-	-
ENSG00000109472	carboxypeptidase E [Source:HGNC Symbol;Acc:HGNC:2303]	-0.45518	-1.27676	-	-
ENSG00000163053	solute carrier family 16, member 14 [Source:HGNC Symbol;Acc:HGNC:26417]	-0.45546	-4.36142	-	-
ENSG00000133101	cyclin A1 [Source:HGNC Symbol;Acc:HGNC:1577]	-0.45914	-4.88726	-	-
ENSG00000198805	purine nucleoside phosphorylase [Source:HGNC Symbol;Acc:HGNC:7892]	-0.45979	-	-	0.208409
ENSG00000149591	transgelin [Source:HGNC Symbol;Acc:HGNC:11553]	-0.46186	-1.30739	-	-
ENSG00000060982	branched chain amino-acid transaminase 1, cytosolic [Source:HGNC Symbol;Acc:HGNC:976]	-0.46261	-	-	-
ENSG00000073737	dehydrogenase/reductase (SDR family) member 9 [Source:HGNC Symbol;Acc:HGNC:16888]	-0.46915	-	-	-
ENSG00000183709	interferon, lambda 2 [Source:HGNC Symbol;Acc:HGNC:18364]	-0.46935	-	-	-
ENSG00000160862	alpha-2-glycoprotein 1, zinc-binding [Source:HGNC Symbol;Acc:HGNC:910]	-0.47069	-3.8483	-	-
ENSG00000231389	major histocompatibility complex, class II, DP alpha 1 [Source:HGNC Symbol;Acc:HGNC:4938]	-0.47449	-	-	-
ENSG00000057149	serpin peptidase inhibitor, clade B (ovalbumin), member 3 [Source:HGNC Symbol;Acc:HGNC:10569]	-0.47519	-	-	-
ENSG00000172348	regulator of calcineurin 2 [Source:HGNC Symbol;Acc:HGNC:3041]	-0.47608	-1.97943	-	-
ENSG00000177575	CD163 molecule [Source:HGNC Symbol;Acc:HGNC:1631]	-0.47782	-1.73111	-	-
ENSG00000137501	synaptotagmin-like 2 [Source:HGNC Symbol;Acc:HGNC:15585]	-0.47827	-1.92057	-	-
ENSG00000164128	neuropeptide Y receptor Y1 [Source:HGNC Symbol;Acc:HGNC:7956]	-0.48016	-2.67761	-	-
ENSG00000163535	shugoshin-like 2 (S. pombe) [Source:HGNC Symbol;Acc:HGNC:30812]	-0.48088	-	-	-
ENSG00000104147	Opa interacting protein 5 [Source:HGNC Symbol;Acc:HGNC:20300]	-0.48136	-2.6765	-	-
ENSG00000122862	serglycin [Source:HGNC Symbol;Acc:HGNC:9361]	-0.48288	-1.23793	-	-
ENSG00000125848	fibronectin leucine rich transmembrane protein 3 [Source:HGNC Symbol;Acc:HGNC:3762]	-0.48584	-	-	-
ENSG00000124731	triggering receptor expressed on myeloid cells 1 [Source:HGNC Symbol;Acc:HGNC:17760]	-0.48965	-2.42694	-	-
ENSG00000167755	kallikrein-related peptidase 6 [Source:HGNC Symbol;Acc:HGNC:6367]	-0.49084	-	-	-
ENSG00000124191	TOX high mobility group box family member 2 [Source:HGNC Symbol;Acc:HGNC:16095]	-0.49102	-4.24359	-	-
ENSG00000147872	perilipin 2 [Source:HGNC Symbol;Acc:HGNC:248]	-0.49131	-1.94197	-	-
ENSG00000102794	immunoresponsive 1 homolog (mouse) [Source:HGNC Symbol;Acc:HGNC:33904]	-0.49157	0.15615	-	-
ENSG00000109255	neuromedin U [Source:HGNC Symbol;Acc:HGNC:7859]	-0.49277	-2.26611	-	-
ENSG00000123485	Holliday junction recognition protein [Source:HGNC Symbol;Acc:HGNC:25444]	-0.4938	-	-	-
ENSG00000137033	interleukin 33 [Source:HGNC Symbol;Acc:HGNC:16028]	-0.49508	-0.68416	-	-
ENSG00000113140	secreted protein, acidic, cysteine-rich (osteonectin) [Source:HGNC Symbol;Acc:HGNC:11219]	-0.49531	-	-	-
ENSG00000175183	cysteine and glycine-rich protein 2 [Source:HGNC Symbol;Acc:HGNC:2470]	-0.49598	-1.96241	-	-
ENSG00000152804	hematopoietically expressed homeobox [Source:HGNC Symbol;Acc:HGNC:4901]	-0.49842	-1.94369	-5.31043	-
ENSG00000124225	prostate transmembrane protein, androgen induced 1 [Source:HGNC Symbol;Acc:HGNC:14107]	-0.49846	-2.2029	-	-
ENSG00000064042	LIM and calponin homology domains 1 [Source:HGNC Symbol;Acc:HGNC:29191]	-0.4991	-2.90325	-	-
ENSG00000121005	cysteine-rich secretory protein LCCL domain containing 1 [Source:HGNC Symbol;Acc:HGNC:18206]	-0.49977	-	-	-
ENSG00000124107	secretory leukocyte peptidase inhibitor [Source:HGNC Symbol;Acc:HGNC:11092]	-0.50406	-	-	-
ENSG00000102024	plastin 3 [Source:HGNC Symbol;Acc:HGNC:9091]	-0.50459	-2.43823	-	-
ENSG00000117650	NIMA-related kinase 2 [Source:HGNC Symbol;Acc:HGNC:7745]	-0.50576	-1.60056	-	-
ENSG00000164125	family with sequence similarity 198, member B [Source:HGNC Symbol;Acc:HGNC:25312]	-0.50734	-	-	-
ENSG00000188313	phospholipid scramblase 1 [Source:HGNC Symbol;Acc:HGNC:9092]	-0.50818	-	-	-
ENSG00000120217	CD274 molecule [Source:HGNC Symbol;Acc:HGNC:17635]	-0.50892	-0.77243	-	-
ENSG00000104419	N-myc downstream regulated 1 [Source:HGNC Symbol;Acc:HGNC:7679]	-0.50904	-1.72557	-	-
ENSG00000186377	cytochrome P450, family 4, subfamily X, polypeptide 1 [Source:HGNC Symbol;Acc:HGNC:20244]	-0.51136	-4.4011	-	-
ENSG00000147642	syntabulin (syntaxin-interacting) [Source:HGNC Symbol;Acc:HGNC:26011]	-0.51136	-2.5492	-	-
ENSG00000023445	baculoviral IAP repeat containing 3 [Source:HGNC Symbol;Acc:HGNC:591]	-0.51198	-2.965	-	-
ENSG00000186088	gamma-secretase activating protein [Source:HGNC Symbol;Acc:HGNC:28042]	-0.51299	-3.18089	-2.39897	-
ENSG00000077152	ubiquitin-conjugating enzyme E2T [Source:HGNC Symbol;Acc:HGNC:25009]	-0.51323	-2.99436	-	-
ENSG00000112715	vascular endothelial growth factor A [Source:HGNC Symbol;Acc:HGNC:12680]	-0.51396	-2.8895	-	-
ENSG00000172005	mal, T-cell differentiation protein [Source:HGNC Symbol;Acc:HGNC:6817]	-0.51428	-2.30386	-	-
ENSG00000101210	eukaryotic translation elongation factor 1 alpha 2 [Source:HGNC Symbol;Acc:HGNC:3192]	-0.51571	-2.96815	-	-
ENSG00000139970	reticulon 1 [Source:HGNC Symbol;Acc:HGNC:10467]	-0.51744	-2.8894	-	-
ENSG00000152377	sparc/osteonectin, cwcv and kazal-like domains proteoglycan (testican) 1 [Source:HGNC Symbol;Acc:HGNC:11251]	-0.51767	-	-	-
ENSG00000164611	pituitary tumor-transforming 1 [Source:HGNC Symbol;Acc:HGNC:9690]	-0.51779	-	-	-
ENSG00000165997	ADP-ribosylation factor-like 5B [Source:HGNC Symbol;Acc:HGNC:23052]	-0.51781	-3.07157	-	-
ENSG00000196754	S100 calcium binding protein A2 [Source:HGNC Symbol;Acc:HGNC:10492]	-0.51907	-	-	-
ENSG00000145934	teneurin transmembrane protein 2 [Source:HGNC Symbol;Acc:HGNC:29943]	-0.51963	-3.24783	-	-
ENSG00000124762	cyclin-dependent kinase inhibitor 1A (p21, Cip1) [Source:HGNC Symbol;Acc:HGNC:1784]	-0.51998	-0.69813	-	-
ENSG00000149557	fasciculation and elongation protein zeta 1 (zygin I) [Source:HGNC Symbol;Acc:HGNC:3659]	-0.52094	-1.71227	-	-
ENSG00000127561	synaptogyrin 3 [Source:HGNC Symbol;Acc:HGNC:11501]	-0.52193	-	-	-
ENSG00000188906	leucine-rich repeat kinase 2 [Source:HGNC Symbol;Acc:HGNC:18618]	-0.52384	-	-	-
ENSG00000101825	matrix-remodelling associated 5 [Source:HGNC Symbol;Acc:HGNC:7539]	-0.52415	-	-	-
ENSG00000113083	lysyl oxidase [Source:HGNC Symbol;Acc:HGNC:6664]	-0.52438	-1.50648	-	-
ENSG00000128567	podocalyxin-like [Source:HGNC Symbol;Acc:HGNC:9171]	-0.52662	-3.41658	-	-
ENSG00000089685	baculoviral IAP repeat containing 5 [Source:HGNC Symbol;Acc:HGNC:593]	-0.52793	-0.08547	-2.28511	-
ENSG00000096060	FK506 binding protein 5 [Source:HGNC Symbol;Acc:HGNC:3721]	-0.52957	-1.58485	-	-
ENSG00000162496	dehydrogenase/reductase (SDR family) member 3 [Source:HGNC Symbol;Acc:HGNC:17693]	-0.53018	-	-	-
ENSG00000186310	nucleosome assembly protein 1-like 3 [Source:HGNC Symbol;Acc:HGNC:7639]	-0.5308	-	-	-
ENSG00000155850	solute carrier family 26 (anion exchanger), member 2 [Source:HGNC Symbol;Acc:HGNC:10994]	-0.53621	-3.37034	-	-
ENSG00000176171	BCL2/adenovirus E1B 19kDa interacting protein 3 [Source:HGNC Symbol;Acc:HGNC:1084]	-0.53629	-	-	-
ENSG00000047597	X-linked Kx blood group [Source:HGNC Symbol;Acc:HGNC:12811]	-0.53644	-4.79546	-	-
ENSG00000024526	DEP domain containing 1 [Source:HGNC Symbol;Acc:HGNC:22949]	-0.53753	-0.89167	-	-
ENSG00000073111	minichromosome maintenance complex component 2 [Source:HGNC Symbol;Acc:HGNC:6944]	-0.53765	-1.25037	-	0.805365
ENSG00000163874	zinc finger CCCH-type containing 12A [Source:HGNC Symbol;Acc:HGNC:26259]	-0.53799	-2.8199	-	-
ENSG00000079257	latexin [Source:HGNC Symbol;Acc:HGNC:13347]	-0.53805	-	-	-
ENSG00000139055	endoplasmic reticulum protein 27 [Source:HGNC Symbol;Acc:HGNC:26495]	-0.53841	-	-	-
ENSG00000100479	polymerase (DNA directed), epsilon 2, accessory subunit [Source:HGNC Symbol;Acc:HGNC:9178]	-0.53862	-1.81751	-2.06046	-
ENSG00000159403	complement component 1, r subcomponent [Source:HGNC Symbol;Acc:HGNC:1246]	-0.53881	-	-	-
ENSG00000142945	kinesin family member 2C [Source:HGNC Symbol;Acc:HGNC:6393]	-0.53935	-	-	-
ENSG00000124785	neuritin 1 [Source:HGNC Symbol;Acc:HGNC:17972]	-0.53975	-1.26583	-	-
ENSG00000163710	procollagen C-endopeptidase enhancer 2 [Source:HGNC Symbol;Acc:HGNC:8739]	-0.54004	-1.14746	-	-
ENSG00000184515	brain expressed, X-linked 5 [Source:HGNC Symbol;Acc:HGNC:27990]	-0.54059	-	-	-
ENSG00000132669	Ras and Rab interactor 2 [Source:HGNC Symbol;Acc:HGNC:18750]	-0.54521	-	-	-
ENSG00000175305	cyclin E2 [Source:HGNC Symbol;Acc:HGNC:1590]	-0.54698	-0.90649	-	-
ENSG00000149289	zinc finger CCCH-type containing 12C [Source:HGNC Symbol;Acc:HGNC:29362]	-0.54979	-3.15098	-	-
ENSG00000113805	contactin 3 (plasmacytoma associated) [Source:HGNC Symbol;Acc:HGNC:2173]	-0.55027	-	-	-
ENSG00000121316	phospholipase B domain containing 1 [Source:HGNC Symbol;Acc:HGNC:26215]	-0.55104	-1.73423	-	-
ENSG00000169715	metallothionein 1E [Source:HGNC Symbol;Acc:HGNC:7397]	-0.55156	-	-	-
ENSG00000171951	secretogranin II [Source:HGNC Symbol;Acc:HGNC:10575]	-0.55199	-2.60331	-	-
ENSG00000126860	ecotropic viral integration site 2A [Source:HGNC Symbol;Acc:HGNC:3499]	-0.5526	-	-	-
ENSG00000112183	RNA binding motif protein 24 [Source:HGNC Symbol;Acc:HGNC:21539]	-0.55368	-2.14644	-	-
ENSG00000131981	lectin, galactoside-binding, soluble, 3 [Source:HGNC Symbol;Acc:HGNC:6563]	-0.55379	-0.1153	-	-
ENSG00000136231	insulin-like growth factor 2 mRNA binding protein 3 [Source:HGNC Symbol;Acc:HGNC:28868]	-0.55423	-	-	-
ENSG00000133169	brain expressed, X-linked 1 [Source:HGNC Symbol;Acc:HGNC:1036]	-0.55453	-	-	-
ENSG00000152766	ankyrin repeat domain 22 [Source:HGNC Symbol;Acc:HGNC:28321]	-0.55461	-2.387	-	-
ENSG00000155090	Kruppel-like factor 10 [Source:HGNC Symbol;Acc:HGNC:11810]	-0.55586	-1.67627	-	-
ENSG00000113739	stanniocalcin 2 [Source:HGNC Symbol;Acc:HGNC:11374]	-0.55646	-3.08119	-	-
ENSG00000188042	ADP-ribosylation factor-like 4C [Source:HGNC Symbol;Acc:HGNC:698]	-0.55935	-	-	-
ENSG00000174944	purinergic receptor P2Y, G-protein coupled, 14 [Source:HGNC Symbol;Acc:HGNC:16442]	-0.56273	-1.39528	-	-
ENSG00000115828	glutaminyl-peptide cyclotransferase [Source:HGNC Symbol;Acc:HGNC:9753]	-0.56422	-1.37165	-	-
ENSG00000112773	family with sequence similarity 46, member A [Source:HGNC Symbol;Acc:HGNC:18345]	-0.56463	-1.18007	-	-
ENSG00000197208	solute carrier family 22 (organic cation/zwitterion transporter), member 4 [Source:HGNC Symbol;Acc:HGNC:10968]	-0.56482	-2.00399	-	-
ENSG00000163082	sphingosine-1-phosphate phosphatase 2 [Source:HGNC Symbol;Acc:HGNC:19953]	-0.56659	-2.2327	-	-
ENSG00000109846	crystallin, alpha B [Source:HGNC Symbol;Acc:HGNC:2389]	-0.56837	-1.2587	-	-
ENSG00000101255	tribbles pseudokinase 3 [Source:HGNC Symbol;Acc:HGNC:16228]	-0.571	-1.05673	-	-
ENSG00000160182	trefoil factor 1 [Source:HGNC Symbol;Acc:HGNC:11755]	-0.57106	-4.75516	-	-
ENSG00000169908	transmembrane 4 L six family member 1 [Source:HGNC Symbol;Acc:HGNC:11853]	-0.57124	-2.28546	-	-
ENSG00000103460	TOX high mobility group box family member 3 [Source:HGNC Symbol;Acc:HGNC:11972]	-0.57143	-1.54389	-	-
ENSG00000183696	uridine phosphorylase 1 [Source:HGNC Symbol;Acc:HGNC:12576]	-0.574	-	-	-
ENSG00000157404	v-kit Hardy-Zuckerman 4 feline sarcoma viral oncogene homolog [Source:HGNC Symbol;Acc:HGNC:6342]	-0.57534	-2.955	-	-
ENSG00000213626	limb bud and heart development [Source:HGNC Symbol;Acc:HGNC:29532]	-0.57546	-2.77784	-	-
ENSG00000180914	oxytocin receptor [Source:HGNC Symbol;Acc:HGNC:8529]	-0.57585	-2.76935	-	-
ENSG00000100453	granzyme B (granzyme 2, cytotoxic T-lymphocyte-associated serine esterase 1) [Source:HGNC Symbol;Acc:HGNC:4709]	-0.57867	-	-	-
ENSG00000125347	interferon regulatory factor 1 [Source:HGNC Symbol;Acc:HGNC:6116]	-0.57871	-1.48823	-	-
ENSG00000101670	lipase, endothelial [Source:HGNC Symbol;Acc:HGNC:6623]	-0.58299	-1.24588	-	-
ENSG00000127951	fibrinogen-like 2 [Source:HGNC Symbol;Acc:HGNC:3696]	-0.58457	-0.89012	-	-
ENSG00000134802	solute carrier family 43, member 3 [Source:HGNC Symbol;Acc:HGNC:17466]	-0.58478	-1.6997	-	-
ENSG00000111348	Rho GDP dissociation inhibitor (GDI) beta [Source:HGNC Symbol;Acc:HGNC:679]	-0.58597	-	-	-
ENSG00000166292	transmembrane protein 100 [Source:HGNC Symbol;Acc:HGNC:25607]	-0.58647	-2.20397	-	-
ENSG00000205358	metallothionein 1H [Source:HGNC Symbol;Acc:HGNC:7400]	-0.5866	-	-	-
ENSG00000203760	centromere protein W [Source:HGNC Symbol;Acc:HGNC:21488]	-0.58671	-2.09962	-	-
ENSG00000133636	neurotensin [Source:HGNC Symbol;Acc:HGNC:8038]	-0.58682	-0.68341	-	-
ENSG00000151790	tryptophan 2,3-dioxygenase [Source:HGNC Symbol;Acc:HGNC:11708]	-0.58751	-3.31244	-2.14133	-0.141277
ENSG00000010278	CD9 molecule [Source:HGNC Symbol;Acc:HGNC:1709]	-0.58922	-	-	-
ENSG00000125148	metallothionein 2A [Source:HGNC Symbol;Acc:HGNC:7406]	-0.58955	-	-	-
ENSG00000173890	G protein-coupled receptor 160 [Source:HGNC Symbol;Acc:HGNC:23693]	-0.59127	-2.29258	-	-
ENSG00000113532	ST8 alpha-N-acetyl-neuraminide alpha-2,8-sialyltransferase 4 [Source:HGNC Symbol;Acc:HGNC:10871]	-0.59127	-3.44379	-	-
ENSG00000112964	growth hormone receptor [Source:HGNC Symbol;Acc:HGNC:4263]	-0.59401	-2.33054	-	-
ENSG00000164434	fatty acid binding protein 7, brain [Source:HGNC Symbol;Acc:HGNC:3562]	-0.59433	-0.91967	-	-
ENSG00000175197	DNA-damage-inducible transcript 3 [Source:HGNC Symbol;Acc:HGNC:2726]	-0.59691	-1.42442	-	-
ENSG00000118495	pleiomorphic adenoma gene-like 1 [Source:HGNC Symbol;Acc:HGNC:9046]	-0.59708	-1.89507	-	-
ENSG00000133110	periostin, osteoblast specific factor [Source:HGNC Symbol;Acc:HGNC:16953]	-0.59747	-0.51358	-2.46682	0.0260511
ENSG00000186847	keratin 14, type I [Source:HGNC Symbol;Acc:HGNC:6416]	-0.6006	-	-	-
ENSG00000104413	epithelial splicing regulatory protein 1 [Source:HGNC Symbol;Acc:HGNC:25966]	-0.60207	-2.69348	-	-
ENSG00000117152	regulator of G-protein signaling 4 [Source:HGNC Symbol;Acc:HGNC:10000]	-0.60277	-2.32409	-	-
ENSG00000068079	interferon-induced protein 35 [Source:HGNC Symbol;Acc:HGNC:5399]	-0.60294	-2.30814	-	-
ENSG00000137267	tubulin, beta 2A class IIa [Source:HGNC Symbol;Acc:HGNC:12412]	-0.60327	-1.29853	-	-
ENSG00000184731	family with sequence similarity 110, member C [Source:HGNC Symbol;Acc:HGNC:33340]	-0.60362	-2.63352	-	-
ENSG00000107242	phosphatidylinositol-4-phosphate 5-kinase, type I, beta [Source:HGNC Symbol;Acc:HGNC:8995]	-0.60364	-3.50832	-	-
ENSG00000167779	insulin-like growth factor binding protein 6 [Source:HGNC Symbol;Acc:HGNC:5475]	-0.60384	-1.621	-	-
ENSG00000171617	ectodermal-neural cortex 1 (with BTB domain) [Source:HGNC Symbol;Acc:HGNC:3345]	-0.60388	-1.99206	-	-
ENSG00000155324	GRAM domain containing 3 [Source:HGNC Symbol;Acc:HGNC:24911]	-0.60428	-3.38549	-	-
ENSG00000109511	annexin A10 [Source:HGNC Symbol;Acc:HGNC:534]	-0.60487	-3.72681	-	-
ENSG00000116285	ERBB receptor feedback inhibitor 1 [Source:HGNC Symbol;Acc:HGNC:18185]	-0.60608	-1.59475	-	-
ENSG00000074416	monoglyceride lipase [Source:HGNC Symbol;Acc:HGNC:17038]	-0.60795	-2.45158	-	-
ENSG00000109906	zinc finger and BTB domain containing 16 [Source:HGNC Symbol;Acc:HGNC:12930]	-0.60834	-1.27981	-	-
ENSG00000116717	growth arrest and DNA-damage-inducible, alpha [Source:HGNC Symbol;Acc:HGNC:4095]	-0.60988	-0.64871	-	-
ENSG00000114698	phospholipid scramblase 4 [Source:HGNC Symbol;Acc:HGNC:16497]	-0.61041	-2.80894	-	-
ENSG00000187498	collagen, type IV, alpha 1 [Source:HGNC Symbol;Acc:HGNC:2202]	-0.61059	-	-	-
ENSG00000087303	nidogen 2 (osteonidogen) [Source:HGNC Symbol;Acc:HGNC:13389]	-0.61092	-	-	-
ENSG00000113070	heparin-binding EGF-like growth factor [Source:HGNC Symbol;Acc:HGNC:3059]	-0.61156	-	-	-
ENSG00000128590	DnaJ (Hsp40) homolog, subfamily B, member 9 [Source:HGNC Symbol;Acc:HGNC:6968]	-0.61162	-2.25003	-2.84944	-
ENSG00000144655	cysteine-serine-rich nuclear protein 1 [Source:HGNC Symbol;Acc:HGNC:14300]	-0.61235	-1.72232	-	-
ENSG00000105246	Epstein-Barr virus induced 3 [Source:HGNC Symbol;Acc:HGNC:3129]	-0.61284	-1.86997	-	-
ENSG00000170323	fatty acid binding protein 4, adipocyte [Source:HGNC Symbol;Acc:HGNC:3559]	-0.61332	-	-	-
ENSG00000174371	exonuclease 1 [Source:HGNC Symbol;Acc:HGNC:3511]	-0.61352	-2.24298	-1.05652	-
ENSG00000175426	proprotein convertase subtilisin/kexin type 1 [Source:HGNC Symbol;Acc:HGNC:8743]	-0.61385	-3.48697	-	-
ENSG00000155792	DEP domain containing MTOR-interacting protein [Source:HGNC Symbol;Acc:HGNC:22953]	-0.61522	-2.10687	-	-
ENSG00000169413	ribonuclease, RNase A family, k6 [Source:HGNC Symbol;Acc:HGNC:10048]	-0.61712	-1.92035	-	-
ENSG00000213190	myeloid/lymphoid or mixed-lineage leukemia (trithorax homolog, Drosophila); translocated to, 11 [Source:HGNC Symbol;Acc:HGNC:16997]	-0.61717	-	-	-
ENSG00000185112	family with sequence similarity 43, member A [Source:HGNC Symbol;Acc:HGNC:26888]	-0.61772	-	-	-
ENSG00000142089	interferon induced transmembrane protein 3 [Source:HGNC Symbol;Acc:HGNC:5414]	-0.62018	-	-	-
ENSG00000163736	pro-platelet basic protein (chemokine (C-X-C motif) ligand 7) [Source:HGNC Symbol;Acc:HGNC:9240]	-0.62071	-0.87165	-	-
ENSG00000068366	acyl-CoA synthetase long-chain family member 4 [Source:HGNC Symbol;Acc:HGNC:3571]	-0.62147	-2.00787	-	-
ENSG00000137573	sulfatase 1 [Source:HGNC Symbol;Acc:HGNC:20391]	-0.62164	-2.33628	-	-
ENSG00000174125	toll-like receptor 1 [Source:HGNC Symbol;Acc:HGNC:11847]	-0.62409	-1.24499	-	-
ENSG00000116761	cystathionine gamma-lyase [Source:HGNC Symbol;Acc:HGNC:2501]	-0.62556	-	-2.85298	-
ENSG00000116014	KISS1 receptor [Source:HGNC Symbol;Acc:HGNC:4510]	-0.62607	-4.69301	-	-
ENSG00000141401	inositol(myo)-1(or 4)-monophosphatase 2 [Source:HGNC Symbol;Acc:HGNC:6051]	-0.62631	-3.48843	-	-
ENSG00000163017	actin, gamma 2, smooth muscle, enteric [Source:HGNC Symbol;Acc:HGNC:145]	-0.62796	-	-	-
ENSG00000152583	SPARC-like 1 (hevin) [Source:HGNC Symbol;Acc:HGNC:11220]	-0.63044	-	-	-
ENSG00000197629	macrophage expressed 1 [Source:HGNC Symbol;Acc:HGNC:29619]	-0.63077	-	-	-
ENSG00000169442	CD52 molecule [Source:HGNC Symbol;Acc:HGNC:1804]	-0.6322	-	-	-
ENSG00000120885	clusterin [Source:HGNC Symbol;Acc:HGNC:2095]	-0.63279	-	-	-
ENSG00000205269	transmembrane protein 170B [Source:HGNC Symbol;Acc:HGNC:34244]	-0.63402	-2.97596	-	-
ENSG00000094755	gamma-aminobutyric acid (GABA) A receptor, pi [Source:HGNC Symbol;Acc:HGNC:4089]	-0.63458	-3.26451	-	-
ENSG00000186480	insulin induced gene 1 [Source:HGNC Symbol;Acc:HGNC:6083]	-0.63565	-1.9317	-	-
ENSG00000154734	ADAM metallopeptidase with thrombospondin type 1 motif, 1 [Source:HGNC Symbol;Acc:HGNC:217]	-0.63756	-1.35258	-	-
ENSG00000167900	thymidine kinase 1, soluble [Source:HGNC Symbol;Acc:HGNC:11830]	-0.63778	-	-	-
ENSG00000023608	small nuclear RNA activating complex, polypeptide 1, 43kDa [Source:HGNC Symbol;Acc:HGNC:11134]	-0.63857	-3.48536	-	-
ENSG00000159399	hexokinase 2 [Source:HGNC Symbol;Acc:HGNC:4923]	-0.64052	-1.34289	-	-
ENSG00000122691	twist family bHLH transcription factor 1 [Source:HGNC Symbol;Acc:HGNC:12428]	-0.64167	-2.80611	-	-
ENSG00000149554	checkpoint kinase 1 [Source:HGNC Symbol;Acc:HGNC:1925]	-0.64311	-1.39229	-2.90228	-
ENSG00000175471	multiple C2 domains, transmembrane 1 [Source:HGNC Symbol;Acc:HGNC:26183]	-0.64318	-2.61617	-	-
ENSG00000170439	methyltransferase like 7B [Source:HGNC Symbol;Acc:HGNC:28276]	-0.6435	-3.44034	-	-
ENSG00000172201	inhibitor of DNA binding 4, dominant negative helix-loop-helix protein [Source:HGNC Symbol;Acc:HGNC:5363]	-0.64352	-1.21344	-	-
ENSG00000115919	kynureninase [Source:HGNC Symbol;Acc:HGNC:6469]	-0.64361	-3.15239	-	-0.371351
ENSG00000146670	cell division cycle associated 5 [Source:HGNC Symbol;Acc:HGNC:14626]	-0.6448	-	-	-
ENSG00000054219	lymphocyte antigen 75 [Source:HGNC Symbol;Acc:HGNC:6729]	-0.646	-	-	-
ENSG00000126353	chemokine (C-C motif) receptor 7 [Source:HGNC Symbol;Acc:HGNC:1608]	-0.64647	-	-	-
ENSG00000069702	transforming growth factor, beta receptor III [Source:HGNC Symbol;Acc:HGNC:11774]	-0.64803	-	-	-
ENSG00000134107	basic helix-loop-helix family, member e40 [Source:HGNC Symbol;Acc:HGNC:1046]	-0.64858	-1.58078	-	-
ENSG00000221869	CCAAT/enhancer binding protein (C/EBP), delta [Source:HGNC Symbol;Acc:HGNC:1835]	-0.651	-	-	-
ENSG00000185905	chromosome 16 open reading frame 54 [Source:HGNC Symbol;Acc:HGNC:26649]	-0.65254	-2.45553	-	-
ENSG00000146072	tumor necrosis factor receptor superfamily, member 21 [Source:HGNC Symbol;Acc:HGNC:13469]	-0.65333	-2.74904	-	-
ENSG00000059804	solute carrier family 2 (facilitated glucose transporter), member 3 [Source:HGNC Symbol;Acc:HGNC:11007]	-0.65385	-	-	-
ENSG00000035862	TIMP metallopeptidase inhibitor 2 [Source:HGNC Symbol;Acc:HGNC:11821]	-0.65442	-2.42989	-	-
ENSG00000119938	protein phosphatase 1, regulatory subunit 3C [Source:HGNC Symbol;Acc:HGNC:9293]	-0.65506	-1.72104	-	-
ENSG00000101333	phospholipase C, beta 4 [Source:HGNC Symbol;Acc:HGNC:9059]	-0.65663	-	-2.25829	-0.839182
ENSG00000120129	dual specificity phosphatase 1 [Source:HGNC Symbol;Acc:HGNC:3064]	-0.6576	-	-	-
ENSG00000145431	platelet derived growth factor C [Source:HGNC Symbol;Acc:HGNC:8801]	-0.65792	-1.72485	-	-
ENSG00000157150	TIMP metallopeptidase inhibitor 4 [Source:HGNC Symbol;Acc:HGNC:11823]	-0.65833	-	-	-
ENSG00000117724	centromere protein F, 350/400kDa [Source:HGNC Symbol;Acc:HGNC:1857]	-0.6597	-	-	-
ENSG00000111817	dermatan sulfate epimerase [Source:HGNC Symbol;Acc:HGNC:21144]	-0.66399	-2.13119	-	-
ENSG00000151835	sacsin molecular chaperone [Source:HGNC Symbol;Acc:HGNC:10519]	-0.66404	-3.07522	-	-
ENSG00000185862	ecotropic viral integration site 2B [Source:HGNC Symbol;Acc:HGNC:3500]	-0.66504	-	-	-
ENSG00000104332	secreted frizzled-related protein 1 [Source:HGNC Symbol;Acc:HGNC:10776]	-0.66507	-2.31674	-	-
ENSG00000260314	mannose receptor, C type 1 [Source:HGNC Symbol;Acc:HGNC:7228]	-0.66536	-	-	-
ENSG00000185201	interferon induced transmembrane protein 2 [Source:HGNC Symbol;Acc:HGNC:5413]	-0.66603	-	-	-
ENSG00000143416	selenium binding protein 1 [Source:HGNC Symbol;Acc:HGNC:10719]	-0.66958	-	-1.4655	-
ENSG00000109107	aldolase C, fructose-bisphosphate [Source:HGNC Symbol;Acc:HGNC:418]	-0.66992	-2.58346	-	-
ENSG00000050730	TNFAIP3 interacting protein 3 [Source:HGNC Symbol;Acc:HGNC:19315]	-0.67169	-	-	-
ENSG00000130508	peroxidasin [Source:HGNC Symbol;Acc:HGNC:14966]	-0.67222	-	-	-
ENSG00000107317	prostaglandin D2 synthase 21kDa (brain) [Source:HGNC Symbol;Acc:HGNC:9592]	-0.67261	-1.45289	-	-
ENSG00000100906	nuclear factor of kappa light polypeptide gene enhancer in B-cells inhibitor, alpha [Source:HGNC Symbol;Acc:HGNC:7797]	-0.6728	-2.04293	-	-
ENSG00000141753	insulin-like growth factor binding protein 4 [Source:HGNC Symbol;Acc:HGNC:5473]	-0.67282	-2.14746	-	-
ENSG00000135480	keratin 7, type II [Source:HGNC Symbol;Acc:HGNC:6445]	-0.67372	-2.47265	-	-
ENSG00000136048	DNA-damage regulated autophagy modulator 1 [Source:HGNC Symbol;Acc:HGNC:25645]	-0.67429	-	-	-
ENSG00000000971	complement factor H [Source:HGNC Symbol;Acc:HGNC:4883]	-0.67752	-	-	-
ENSG00000106541	anterior gradient 2 [Source:HGNC Symbol;Acc:HGNC:328]	-0.67754	-3.69376	-	-
ENSG00000184564	SLIT and NTRK-like family, member 6 [Source:HGNC Symbol;Acc:HGNC:23503]	-0.6793	-3.05901	-	-
ENSG00000102445	KIAA0226-like [Source:HGNC Symbol;Acc:HGNC:20420]	-0.67948	-	-3.70972	-
ENSG00000043355	Zic family member 2 [Source:HGNC Symbol;Acc:HGNC:12873]	-0.68057	-	-	-
ENSG00000111537	interferon, gamma [Source:HGNC Symbol;Acc:HGNC:5438]	-0.68112	-0.73903	-	-
ENSG00000072422	Rho-related BTB domain containing 1 [Source:HGNC Symbol;Acc:HGNC:18738]	-0.68186	-2.70557	-	-
ENSG00000140853	NLR family, CARD domain containing 5 [Source:HGNC Symbol;Acc:HGNC:29933]	-0.68302	-0.61162	-	-
ENSG00000131378	raftlin, lipid raft linker 1 [Source:HGNC Symbol;Acc:HGNC:30278]	-0.68392	-2.58009	-	-
ENSG00000197329	pellino E3 ubiquitin protein ligase 1 [Source:HGNC Symbol;Acc:HGNC:8827]	-0.68515	-3.43909	-	-
ENSG00000111665	cell division cycle associated 3 [Source:HGNC Symbol;Acc:HGNC:14624]	-0.68515	-0.81228	-	-
ENSG00000152137	heat shock 22kDa protein 8 [Source:HGNC Symbol;Acc:HGNC:30171]	-0.68536	-2.40798	-	-
ENSG00000060718	collagen, type XI, alpha 1 [Source:HGNC Symbol;Acc:HGNC:2186]	-0.68908	-1.46622	-	-
ENSG00000196735	major histocompatibility complex, class II, DQ alpha 1 [Source:HGNC Symbol;Acc:HGNC:4942]	-0.68929	-	-	-
ENSG00000168329	chemokine (C-X3-C motif) receptor 1 [Source:HGNC Symbol;Acc:HGNC:2558]	-0.69001	-2.68168	-	-
ENSG00000087245	matrix metallopeptidase 2 [Source:HGNC Symbol;Acc:HGNC:7166]	-0.69059	-1.07036	-	-
ENSG00000141469	solute carrier family 14 (urea transporter), member 1 (Kidd blood group) [Source:HGNC Symbol;Acc:HGNC:10918]	-0.69092	-1.49317	-	-
ENSG00000143942	ChaC, cation transport regulator homolog 2 (E. coli) [Source:HGNC Symbol;Acc:HGNC:32363]	-0.69155	-2.29173	-	-
ENSG00000074935	tubulin, epsilon 1 [Source:HGNC Symbol;Acc:HGNC:20775]	-0.69362	-2.79606	-1.10746	0.294365
ENSG00000187837	histone cluster 1, H1c [Source:HGNC Symbol;Acc:HGNC:4716]	-0.69469	-0.9561	-	-
ENSG00000019582	CD74 molecule, major histocompatibility complex, class II invariant chain [Source:HGNC Symbol;Acc:HGNC:1697]	-0.69483	-	-	-
ENSG00000154146	neurogranin (protein kinase C substrate, RC3) [Source:HGNC Symbol;Acc:HGNC:8000]	-0.69544	-2.27167	-	-
ENSG00000180596	histone cluster 1, H2bc [Source:HGNC Symbol;Acc:HGNC:4757]	-0.69729	-	-	-
ENSG00000137285	tubulin, beta 2B class IIb [Source:HGNC Symbol;Acc:HGNC:30829]	-0.69762	-1.37333	-	-
ENSG00000135318	5'-nucleotidase, ecto (CD73) [Source:HGNC Symbol;Acc:HGNC:8021]	-0.69921	-4.04979	-	-
ENSG00000163545	NUAK family, SNF1-like kinase, 2 [Source:HGNC Symbol;Acc:HGNC:29558]	-0.69982	-	-	-
ENSG00000171401	keratin 13, type I [Source:HGNC Symbol;Acc:HGNC:6415]	-0.70008	-	-	-
ENSG00000106537	tetraspanin 13 [Source:HGNC Symbol;Acc:HGNC:21643]	-0.70019	-1.41538	-	-
ENSG00000180354	maturin, neural progenitor differentiation regulator homolog (Xenopus) [Source:HGNC Symbol;Acc:HGNC:25457]	-0.70212	-	-	-
ENSG00000140284	solute carrier family 27 (fatty acid transporter), member 2 [Source:HGNC Symbol;Acc:HGNC:10996]	-0.70367	-2.46395	-	-
ENSG00000165617	dishevelled-binding antagonist of beta-catenin 1 [Source:HGNC Symbol;Acc:HGNC:17748]	-0.70418	-2.10005	-	-
ENSG00000197919	interferon, alpha 1 [Source:HGNC Symbol;Acc:HGNC:5417]	-0.70484	-	-	-
ENSG00000100097	lectin, galactoside-binding, soluble, 1 [Source:HGNC Symbol;Acc:HGNC:6561]	-0.70552	-1.4207	-	-
ENSG00000175899	alpha-2-macroglobulin [Source:HGNC Symbol;Acc:HGNC:7]	-0.70592	-1.43265	-	-
ENSG00000106004	homeobox A5 [Source:HGNC Symbol;Acc:HGNC:5106]	-0.70609	-2.26361	-	-
ENSG00000065328	minichromosome maintenance complex component 10 [Source:HGNC Symbol;Acc:HGNC:18043]	-0.70618	-3.1592	-	-
ENSG00000171208	neuropilin (NRP) and tolloid (TLL)-like 2 [Source:HGNC Symbol;Acc:HGNC:14644]	-0.70856	-3.19456	-	-
ENSG00000123560	proteolipid protein 1 [Source:HGNC Symbol;Acc:HGNC:9086]	-0.7088	-2.77172	-	-
ENSG00000065833	malic enzyme 1, NADP(+)-dependent, cytosolic [Source:HGNC Symbol;Acc:HGNC:6983]	-0.70894	-2.01701	-	-
ENSG00000166396	serpin peptidase inhibitor, clade B (ovalbumin), member 7 [Source:HGNC Symbol;Acc:HGNC:13902]	-0.71007	-2.50218	-	-
ENSG00000140105	tryptophanyl-tRNA synthetase [Source:HGNC Symbol;Acc:HGNC:12729]	-0.7105	-2.81056	-3.27565	-
ENSG00000026103	Fas cell surface death receptor [Source:HGNC Symbol;Acc:HGNC:11920]	-0.71083	-2.03967	-	-
ENSG00000108055	structural maintenance of chromosomes 3 [Source:HGNC Symbol;Acc:HGNC:2468]	-0.71094	-4.4155	-2.43144	-
ENSG00000198535	C2 calcium-dependent domain containing 4A [Source:HGNC Symbol;Acc:HGNC:33627]	-0.71111	-	-	-
ENSG00000132359	RAP1 GTPase activating protein 2 [Source:HGNC Symbol;Acc:HGNC:29176]	-0.71302	-1.44961	-	-
ENSG00000240583	aquaporin 1 (Colton blood group) [Source:HGNC Symbol;Acc:HGNC:633]	-0.71362	-	-	-
ENSG00000076382	sperm associated antigen 5 [Source:HGNC Symbol;Acc:HGNC:13452]	-0.71428	-	-	-
ENSG00000003436	tissue factor pathway inhibitor (lipoprotein-associated coagulation inhibitor) [Source:HGNC Symbol;Acc:HGNC:11760]	-0.7153	-	-	-
ENSG00000152952	procollagen-lysine, 2-oxoglutarate 5-dioxygenase 2 [Source:HGNC Symbol;Acc:HGNC:9082]	-0.71541	-2.29967	-	-
ENSG00000115163	centromere protein A [Source:HGNC Symbol;Acc:HGNC:1851]	-0.71641	-1.79726	-	-
ENSG00000107165	tyrosinase-related protein 1 [Source:HGNC Symbol;Acc:HGNC:12450]	-0.71686	-	-	-
ENSG00000104213	platelet-derived growth factor receptor-like [Source:HGNC Symbol;Acc:HGNC:8805]	-0.71726	-2.10495	-	-
ENSG00000102879	coronin, actin binding protein, 1A [Source:HGNC Symbol;Acc:HGNC:2252]	-0.71798	-	-	-
ENSG00000164647	six transmembrane epithelial antigen of the prostate 1 [Source:HGNC Symbol;Acc:HGNC:11378]	-0.71878	-	-	-
ENSG00000139329	lumican [Source:HGNC Symbol;Acc:HGNC:6724]	-0.71983	-1.01555	-	-
ENSG00000129538	ribonuclease, RNase A family, 1 (pancreatic) [Source:HGNC Symbol;Acc:HGNC:10044]	-0.72047	-1.9981	-	-
ENSG00000128606	leucine rich repeat containing 17 [Source:HGNC Symbol;Acc:HGNC:16895]	-0.72104	-	-	-
ENSG00000013441	CDC-like kinase 1 [Source:HGNC Symbol;Acc:HGNC:2068]	-0.72106	-	-	-
ENSG00000093009	cell division cycle 45 [Source:HGNC Symbol;Acc:HGNC:1739]	-0.72287	-	-2.2281	0.685551
ENSG00000117586	tumor necrosis factor (ligand) superfamily, member 4 [Source:HGNC Symbol;Acc:HGNC:11934]	-0.72368	-4.72242	-	-
ENSG00000125144	metallothionein 1G [Source:HGNC Symbol;Acc:HGNC:7399]	-0.72402	-	-	-
ENSG00000168394	transporter 1, ATP-binding cassette, sub-family B (MDR/TAP) [Source:HGNC Symbol;Acc:HGNC:43]	-0.72521	-2.46482	-	-
ENSG00000188404	selectin L [Source:HGNC Symbol;Acc:HGNC:10720]	-0.72623	-	-	-
ENSG00000184613	NEL-like 2 (chicken) [Source:HGNC Symbol;Acc:HGNC:7751]	-0.72657	-3.57415	-	-
ENSG00000179344	major histocompatibility complex, class II, DQ beta 1 [Source:HGNC Symbol;Acc:HGNC:4944]	-0.72721	-	-	-
ENSG00000112299	vanin 1 [Source:HGNC Symbol;Acc:HGNC:12705]	-0.72795	-0.55903	-	-
ENSG00000120539	microtubule associated serine/threonine kinase-like [Source:HGNC Symbol;Acc:HGNC:19042]	-0.72831	-3.07497	-	-
ENSG00000164920	odd-skipped related transciption factor 2 [Source:HGNC Symbol;Acc:HGNC:15830]	-0.72862	-2.84477	-	-
ENSG00000121621	kinesin family member 18A [Source:HGNC Symbol;Acc:HGNC:29441]	-0.72953	-3.65417	-	-
ENSG00000087842	pirin (iron-binding nuclear protein) [Source:HGNC Symbol;Acc:HGNC:30048]	-0.73159	-2.16631	-	-
ENSG00000184500	protein S (alpha) [Source:HGNC Symbol;Acc:HGNC:9456]	-0.732	-2.18587	-	-
ENSG00000186529	cytochrome P450, family 4, subfamily F, polypeptide 3 [Source:HGNC Symbol;Acc:HGNC:2646]	-0.73207	-3.92906	-	-
ENSG00000146070	phospholipase A2, group VII (platelet-activating factor acetylhydrolase, plasma) [Source:HGNC Symbol;Acc:HGNC:9040]	-0.73226	-0.23272	-	-
ENSG00000168461	RAB31, member RAS oncogene family [Source:HGNC Symbol;Acc:HGNC:9771]	-0.73257	-2.97858	-	-
ENSG00000132170	peroxisome proliferator-activated receptor gamma [Source:HGNC Symbol;Acc:HGNC:9236]	-0.73279	-	-	-
ENSG00000126947	armadillo repeat containing, X-linked 1 [Source:HGNC Symbol;Acc:HGNC:18073]	-0.73348	-2.29683	-	-
ENSG00000152409	junction mediating and regulatory protein, p53 cofactor [Source:HGNC Symbol;Acc:HGNC:28916]	-0.73351	-4.39471	-	-
ENSG00000124253	phosphoenolpyruvate carboxykinase 1 (soluble) [Source:HGNC Symbol;Acc:HGNC:8724]	-0.73497	-1.75385	-	-
ENSG00000176153	glutathione peroxidase 2 [Source:HGNC Symbol;Acc:HGNC:4554]	-0.73588	-	-	-
ENSG00000164649	cell division cycle associated 7-like [Source:HGNC Symbol;Acc:HGNC:30777]	-0.73711	-2.2605	-	-
ENSG00000139508	solute carrier family 46, member 3 [Source:HGNC Symbol;Acc:HGNC:27501]	-0.74	-2.40767	-	-
ENSG00000112137	phosphatase and actin regulator 1 [Source:HGNC Symbol;Acc:HGNC:20990]	-0.7413	-3.37094	-	-
ENSG00000074706	interaction protein for cytohesin exchange factors 1 [Source:HGNC Symbol;Acc:HGNC:21204]	-0.74318	-4.87747	-	-
ENSG00000164683	hes-related family bHLH transcription factor with YRPW motif 1 [Source:HGNC Symbol;Acc:HGNC:4880]	-0.7433	-	-	-
ENSG00000136492	BRCA1 interacting protein C-terminal helicase 1 [Source:HGNC Symbol;Acc:HGNC:20473]	-0.74352	-	-	-
ENSG00000178726	thrombomodulin [Source:HGNC Symbol;Acc:HGNC:11784]	-0.74357	-0.94231	-	-
ENSG00000184330	S100 calcium binding protein A7A [Source:HGNC Symbol;Acc:HGNC:21657]	-0.74422	-	-	-
ENSG00000165140	fructose-1,6-bisphosphatase 1 [Source:HGNC Symbol;Acc:HGNC:3606]	-0.74441	-1.24681	-	-
ENSG00000168497	serum deprivation response [Source:HGNC Symbol;Acc:HGNC:10690]	-0.74451	-1.56077	-	-
ENSG00000103375	aquaporin 8 [Source:HGNC Symbol;Acc:HGNC:642]	-0.74693	-1.90844	-	-
ENSG00000164442	Cbp/p300-interacting transactivator, with Glu/Asp-rich carboxy-terminal domain, 2 [Source:HGNC Symbol;Acc:HGNC:1987]	-0.7504	-	-	-
ENSG00000153714	leucine rich adaptor protein 1-like [Source:HGNC Symbol;Acc:HGNC:31452]	-0.75091	-	-	-
ENSG00000277443	myristoylated alanine-rich protein kinase C substrate [Source:HGNC Symbol;Acc:HGNC:6759]	-0.75127	-2.19826	-	-
ENSG00000108679	lectin, galactoside-binding, soluble, 3 binding protein [Source:HGNC Symbol;Acc:HGNC:6564]	-0.75134	-0.89105	-	-
ENSG00000164251	coagulation factor II (thrombin) receptor-like 1 [Source:HGNC Symbol;Acc:HGNC:3538]	-0.75297	-2.86933	-	-
ENSG00000151623	nuclear receptor subfamily 3, group C, member 2 [Source:HGNC Symbol;Acc:HGNC:7979]	-0.75321	-2.92259	-	-
ENSG00000174749	chromosome 4 open reading frame 32 [Source:HGNC Symbol;Acc:HGNC:26813]	-0.75453	-	-	-
ENSG00000108551	RAS, dexamethasone-induced 1 [Source:HGNC Symbol;Acc:HGNC:15828]	-0.75516	-2.78976	-	-
ENSG00000105928	deafness, autosomal dominant 5 [Source:HGNC Symbol;Acc:HGNC:2810]	-0.75616	-2.34117	-	-
ENSG00000095585	B-cell linker [Source:HGNC Symbol;Acc:HGNC:14211]	-0.75753	-0.96533	-	-
ENSG00000106278	protein tyrosine phosphatase, receptor-type, Z polypeptide 1 [Source:HGNC Symbol;Acc:HGNC:9685]	-0.75967	-2.61352	-	-
ENSG00000136161	regulator of chromosome condensation (RCC1) and BTB (POZ) domain containing protein 2 [Source:HGNC Symbol;Acc:HGNC:1914]	-0.76028	-3.87049	-	-
ENSG00000183722	lipoma HMGIC fusion partner [Source:HGNC Symbol;Acc:HGNC:6586]	-0.7607	-	-	-
ENSG00000261150	epiplakin 1 [Source:HGNC Symbol;Acc:HGNC:15577]	-0.76236	-	-	-
ENSG00000183688	family with sequence similarity 101, member B [Source:HGNC Symbol;Acc:HGNC:28705]	-0.76241	-2.53458	-	-
ENSG00000158473	CD1d molecule [Source:HGNC Symbol;Acc:HGNC:1637]	-0.76253	-	-	-
ENSG00000137563	gamma-glutamyl hydrolase (conjugase, folylpolygammaglutamyl hydrolase) [Source:HGNC Symbol;Acc:HGNC:4248]	-0.76361	-2.28293	-	-
ENSG00000165023	DIRAS family, GTP-binding RAS-like 2 [Source:HGNC Symbol;Acc:HGNC:19323]	-0.76371	-3.14675	-	-
ENSG00000215845	thiosulfate sulfurtransferase (rhodanese)-like domain containing 1 [Source:HGNC Symbol;Acc:HGNC:35410]	-0.7641	-2.84311	-	-
ENSG00000133816	microtubule associated monooxygenase, calponin and LIM domain containing 2 [Source:HGNC Symbol;Acc:HGNC:24693]	-0.7641	-3.51688	-	-
ENSG00000179163	fucosidase, alpha-L- 1, tissue [Source:HGNC Symbol;Acc:HGNC:4006]	-0.76474	-	-	-
ENSG00000003096	kelch-like family member 13 [Source:HGNC Symbol;Acc:HGNC:22931]	-0.76596	-2.48641	-	-
ENSG00000170477	keratin 4, type II [Source:HGNC Symbol;Acc:HGNC:6441]	-0.76614	-0.5328	-	-
ENSG00000140682	transforming growth factor beta 1 induced transcript 1 [Source:HGNC Symbol;Acc:HGNC:11767]	-0.76614	-2.67816	-	-
ENSG00000057704	transmembrane and coiled-coil domain family 3 [Source:HGNC Symbol;Acc:HGNC:29199]	-0.76758	-2.30287	-	-
ENSG00000100504	phosphorylase, glycogen, liver [Source:HGNC Symbol;Acc:HGNC:9725]	-0.7694	-1.76014	-	-
ENSG00000176170	sphingosine kinase 1 [Source:HGNC Symbol;Acc:HGNC:11240]	-0.76985	-1.69283	-	-
ENSG00000116729	wntless Wnt ligand secretion mediator [Source:HGNC Symbol;Acc:HGNC:30238]	-0.77103	-2.56371	-3.16036	-
ENSG00000126803	heat shock 70kDa protein 2 [Source:HGNC Symbol;Acc:HGNC:5235]	-0.77154	-2.38549	-	-
ENSG00000171659	G protein-coupled receptor 34 [Source:HGNC Symbol;Acc:HGNC:4490]	-0.77398	-1.64715	-	-
ENSG00000169855	roundabout, axon guidance receptor, homolog 1 (Drosophila) [Source:HGNC Symbol;Acc:HGNC:10249]	-0.77559	-	-	-
ENSG00000115415	signal transducer and activator of transcription 1, 91kDa [Source:HGNC Symbol;Acc:HGNC:11362]	-0.77668	-	-	-
ENSG00000153233	protein tyrosine phosphatase, receptor type, R [Source:HGNC Symbol;Acc:HGNC:9680]	-0.77707	-3.48795	-	-
ENSG00000013588	G protein-coupled receptor, class C, group 5, member A [Source:HGNC Symbol;Acc:HGNC:9836]	-0.7772	-	-	-
ENSG00000169184	meningioma (disrupted in balanced translocation) 1 [Source:HGNC Symbol;Acc:HGNC:7180]	-0.77729	-	-	-
ENSG00000108179	peptidylprolyl isomerase F [Source:HGNC Symbol;Acc:HGNC:9259]	-0.77737	-	-	-
ENSG00000169252	adrenoceptor beta 2, surface [Source:HGNC Symbol;Acc:HGNC:286]	-0.7795	-1.55652	-	-
ENSG00000116663	F-box protein 6 [Source:HGNC Symbol;Acc:HGNC:13585]	-0.77952	-	-	-
ENSG00000069535	monoamine oxidase B [Source:HGNC Symbol;Acc:HGNC:6834]	-0.77999	-1.77502	-	-
ENSG00000182916	transcription elongation factor A (SII)-like 7 [Source:HGNC Symbol;Acc:HGNC:28336]	-0.78056	-1.45498	-	-
ENSG00000178075	GRAM domain containing 1C [Source:HGNC Symbol;Acc:HGNC:25252]	-0.78069	-2.62959	-	-
ENSG00000107562	chemokine (C-X-C motif) ligand 12 [Source:HGNC Symbol;Acc:HGNC:10672]	-0.78404	-1.93606	-	-
ENSG00000136688	interleukin 36, gamma [Source:HGNC Symbol;Acc:HGNC:15741]	-0.78409	-1.89867	-	-
ENSG00000163840	deltex 3 like, E3 ubiquitin ligase [Source:HGNC Symbol;Acc:HGNC:30323]	-0.78463	-	-	-
ENSG00000118640	vesicle-associated membrane protein 8 [Source:HGNC Symbol;Acc:HGNC:12647]	-0.78481	-2.76297	-	-
ENSG00000261371	platelet/endothelial cell adhesion molecule 1 [Source:HGNC Symbol;Acc:HGNC:8823]	-0.78523	-	-	-
ENSG00000185950	insulin receptor substrate 2 [Source:HGNC Symbol;Acc:HGNC:6126]	-0.78565	-2.45474	-	-
ENSG00000164104	high mobility group box 2 [Source:HGNC Symbol;Acc:HGNC:5000]	-0.78607	-2.27418	-	-
ENSG00000175265	golgin A8 family, member A [Source:HGNC Symbol;Acc:HGNC:31972]	-0.78635	-	-	-
ENSG00000169242	ephrin-A1 [Source:HGNC Symbol;Acc:HGNC:3221]	-0.78647	-2.71833	-	-
ENSG00000181019	NAD(P)H dehydrogenase, quinone 1 [Source:HGNC Symbol;Acc:HGNC:2874]	-0.78652	-1.13153	-	-
ENSG00000078098	fibroblast activation protein, alpha [Source:HGNC Symbol;Acc:HGNC:3590]	-0.78722	-1.82245	-	-
ENSG00000181631	purinergic receptor P2Y, G-protein coupled, 13 [Source:HGNC Symbol;Acc:HGNC:4537]	-0.78737	-2.10575	-	-
ENSG00000145864	gamma-aminobutyric acid (GABA) A receptor, beta 2 [Source:HGNC Symbol;Acc:HGNC:4082]	-0.78831	-3.94542	-	-
ENSG00000197614	microfibrillar associated protein 5 [Source:HGNC Symbol;Acc:HGNC:29673]	-0.78934	-2.12425	-	-
ENSG00000213186	tripartite motif containing 59 [Source:HGNC Symbol;Acc:HGNC:30834]	-0.78934	-	-	-
ENSG00000164211	StAR-related lipid transfer (START) domain containing 4 [Source:HGNC Symbol;Acc:HGNC:18058]	-0.78956	-	-	-
ENSG00000175352	nuclear receptor interacting protein 3 [Source:HGNC Symbol;Acc:HGNC:1167]	-0.78991	-3.72757	-	-
ENSG00000139278	GLI pathogenesis-related 1 [Source:HGNC Symbol;Acc:HGNC:17001]	-0.78994	-0.92563	-	-
ENSG00000115290	growth factor receptor-bound protein 14 [Source:HGNC Symbol;Acc:HGNC:4565]	-0.79021	-3.21344	-	-
ENSG00000197496	solute carrier family 2 (facilitated glucose transporter), member 10 [Source:HGNC Symbol;Acc:HGNC:13444]	-0.79106	-3.55588	-	-
ENSG00000242574	major histocompatibility complex, class II, DM beta [Source:HGNC Symbol;Acc:HGNC:4935]	-0.79128	-	-	-
ENSG00000198692	eukaryotic translation initiation factor 1A, Y-linked [Source:HGNC Symbol;Acc:HGNC:3252]	-0.79163	-	-	-
ENSG00000019186	cytochrome P450, family 24, subfamily A, polypeptide 1 [Source:HGNC Symbol;Acc:HGNC:2602]	-0.79243	-	-	-
ENSG00000086289	ependymin related 1 [Source:HGNC Symbol;Acc:HGNC:17572]	-0.79258	-2.45902	-	-
ENSG00000111801	butyrophilin, subfamily 3, member A3 [Source:HGNC Symbol;Acc:HGNC:1140]	-0.79343	-	-	-
ENSG00000156284	claudin 8 [Source:HGNC Symbol;Acc:HGNC:2050]	-0.79383	-	-	-
ENSG00000244020	metallothionein 1H-like 1 [Source:HGNC Symbol;Acc:HGNC:31864]	-0.79556	-	-	-
ENSG00000117519	calponin 3, acidic [Source:HGNC Symbol;Acc:HGNC:2157]	-0.79621	-	-	-
ENSG00000171940	zinc finger protein 217 [Source:HGNC Symbol;Acc:HGNC:13009]	-0.79779	-	-	-
ENSG00000197405	complement component 5a receptor 1 [Source:HGNC Symbol;Acc:HGNC:1338]	-0.79824	-2.88502	-	-
ENSG00000103888	cell migration inducing protein, hyaluronan binding [Source:HGNC Symbol;Acc:HGNC:29213]	-0.79902	-4.33701	-	-
ENSG00000171793	CTP synthase 1 [Source:HGNC Symbol;Acc:HGNC:2519]	-0.79917	-	-	-
ENSG00000150893	FRAS1 related extracellular matrix protein 2 [Source:HGNC Symbol;Acc:HGNC:25396]	-0.80007	-	-	-
ENSG00000172023	regenerating islet-derived 1 beta [Source:HGNC Symbol;Acc:HGNC:9952]	-0.80103	-	-	-
ENSG00000179542	SLIT and NTRK-like family, member 4 [Source:HGNC Symbol;Acc:HGNC:23502]	-0.80115	-4.40171	-	-
ENSG00000160179	ATP-binding cassette, sub-family G (WHITE), member 1 [Source:HGNC Symbol;Acc:HGNC:73]	-0.80191	-	-	-
ENSG00000118898	periplakin [Source:HGNC Symbol;Acc:HGNC:9273]	-0.80627	-	-	-
ENSG00000171056	SRY (sex determining region Y)-box 7 [Source:HGNC Symbol;Acc:HGNC:18196]	-0.80629	-2.61387	-	-
ENSG00000146918	non-SMC condensin II complex, subunit G2 [Source:HGNC Symbol;Acc:HGNC:21904]	-0.8069	-0.8517	-	-0.167467
ENSG00000064886	chitinase 3-like 2 [Source:HGNC Symbol;Acc:HGNC:1933]	-0.80705	-	-	-
ENSG00000086696	hydroxysteroid (17-beta) dehydrogenase 2 [Source:HGNC Symbol;Acc:HGNC:5211]	-0.80836	-2.09283	-	-
ENSG00000156587	ubiquitin-conjugating enzyme E2L 6 [Source:HGNC Symbol;Acc:HGNC:12490]	-0.80856	-1.83475	-	-
ENSG00000100234	TIMP metallopeptidase inhibitor 3 [Source:HGNC Symbol;Acc:HGNC:11822]	-0.80874	-1.89502	-	-
ENSG00000123609	N-myc (and STAT) interactor [Source:HGNC Symbol;Acc:HGNC:7854]	-0.80879	-1.97228	-	-
ENSG00000113302	interleukin 12B [Source:HGNC Symbol;Acc:HGNC:5970]	-0.80925	-1.62607	-	-
ENSG00000140279	dual oxidase 2 [Source:HGNC Symbol;Acc:HGNC:13273]	-0.81041	-	-	-
ENSG00000157514	TSC22 domain family, member 3 [Source:HGNC Symbol;Acc:HGNC:3051]	-0.81051	-1.18377	-	-
ENSG00000106565	transmembrane protein 176B [Source:HGNC Symbol;Acc:HGNC:29596]	-0.81107	-1.73216	-	-
ENSG00000250722	selenoprotein P, plasma, 1 [Source:HGNC Symbol;Acc:HGNC:10751]	-0.81112	-1.40274	-	-
ENSG00000168062	basic leucine zipper transcription factor, ATF-like 2 [Source:HGNC Symbol;Acc:HGNC:25163]	-0.81198	-	-	-
ENSG00000115604	interleukin 18 receptor 1 [Source:HGNC Symbol;Acc:HGNC:5988]	-0.81284	-2.36632	-	-
ENSG00000111885	mannosidase, alpha, class 1A, member 1 [Source:HGNC Symbol;Acc:HGNC:6821]	-0.81538	-2.16366	-	-
ENSG00000145681	hyaluronan and proteoglycan link protein 1 [Source:HGNC Symbol;Acc:HGNC:2380]	-0.81586	-3.28771	-	-
ENSG00000184661	cell division cycle associated 2 [Source:HGNC Symbol;Acc:HGNC:14623]	-0.81644	-2.13422	-	-
ENSG00000107485	GATA binding protein 3 [Source:HGNC Symbol;Acc:HGNC:4172]	-0.81698	-	-	-
ENSG00000151726	acyl-CoA synthetase long-chain family member 1 [Source:HGNC Symbol;Acc:HGNC:3569]	-0.81718	-1.53751	-	-
ENSG00000134193	regenerating islet-derived family, member 4 [Source:HGNC Symbol;Acc:HGNC:22977]	-0.81764	-3.73677	-	-
ENSG00000136404	transmembrane 6 superfamily member 1 [Source:HGNC Symbol;Acc:HGNC:11860]	-0.81812	-1.44011	-	-
ENSG00000108244	keratin 23, type I [Source:HGNC Symbol;Acc:HGNC:6438]	-0.81838	-1.94731	-	-
ENSG00000163347	claudin 1 [Source:HGNC Symbol;Acc:HGNC:2032]	-0.81901	-	-	-
ENSG00000164136	interleukin 15 [Source:HGNC Symbol;Acc:HGNC:5977]	-0.81934	-1.38424	-	-
ENSG00000155307	SAM domain, SH3 domain and nuclear localization signals 1 [Source:HGNC Symbol;Acc:HGNC:10528]	-0.82273	-	-	-
ENSG00000176014	tubulin, beta 6 class V [Source:HGNC Symbol;Acc:HGNC:20776]	-0.82347	-0.84757	-	-
ENSG00000198944	sosondowah ankyrin repeat domain family member A [Source:HGNC Symbol;Acc:HGNC:27033]	-0.82414	-2.45293	-	-
ENSG00000222009	BTB (POZ) domain containing 19 [Source:HGNC Symbol;Acc:HGNC:27145]	-0.8247	-3.43565	-3.86502	-
ENSG00000105894	pleiotrophin [Source:HGNC Symbol;Acc:HGNC:9630]	-0.82536	-1.46757	-	-
ENSG00000097046	cell division cycle 7 [Source:HGNC Symbol;Acc:HGNC:1745]	-0.82559	-	-	-
ENSG00000189221	monoamine oxidase A [Source:HGNC Symbol;Acc:HGNC:6833]	-0.82695	-2.84819	-	-
ENSG00000075218	G-2 and S-phase expressed 1 [Source:HGNC Symbol;Acc:HGNC:13698]	-0.82703	-2.94486	-	-
ENSG00000111012	cytochrome P450, family 27, subfamily B, polypeptide 1 [Source:HGNC Symbol;Acc:HGNC:2606]	-0.82731	-3.63469	-	-
ENSG00000075223	sema domain, immunoglobulin domain (Ig), short basic domain, secreted, (semaphorin) 3C [Source:HGNC Symbol;Acc:HGNC:10725]	-0.82838	-2.14312	-	-
ENSG00000165490	DNA damage-induced apoptosis suppressor [Source:HGNC Symbol;Acc:HGNC:26351]	-0.82933	-1.59392	-	-
ENSG00000121690	DEP domain containing 7 [Source:HGNC Symbol;Acc:HGNC:29899]	-0.83054	-1.73524	-	-
ENSG00000278828	histone cluster 1, H3h [Source:HGNC Symbol;Acc:HGNC:4775]	-0.8319	-	-	-
ENSG00000162444	retinol binding protein 7, cellular [Source:HGNC Symbol;Acc:HGNC:30316]	-0.83228	-2.28384	-	-
ENSG00000188290	hes family bHLH transcription factor 4 [Source:HGNC Symbol;Acc:HGNC:24149]	-0.83287	-	-	-
ENSG00000169439	syndecan 2 [Source:HGNC Symbol;Acc:HGNC:10659]	-0.8331	-2.5497	-	-
ENSG00000165030	nuclear factor, interleukin 3 regulated [Source:HGNC Symbol;Acc:HGNC:7787]	-0.83321	-1.10287	-1.0175	-0.0334772
ENSG00000101347	SAM domain and HD domain 1 [Source:HGNC Symbol;Acc:HGNC:15925]	-0.83326	-2.19093	-	-0.358974
ENSG00000198417	metallothionein 1F [Source:HGNC Symbol;Acc:HGNC:7398]	-0.83359	-	-	-
ENSG00000136205	tensin 3 [Source:HGNC Symbol;Acc:HGNC:21616]	-0.83573	-3.75809	-	-
ENSG00000166851	polo-like kinase 1 [Source:HGNC Symbol;Acc:HGNC:9077]	-0.83697	-1.31879	-0.99605	-
ENSG00000162595	DIRAS family, GTP-binding RAS-like 3 [Source:HGNC Symbol;Acc:HGNC:687]	-0.83735	-	-	-
ENSG00000157502	melanoma associated antigen (mutated) 1-like 1 [Source:HGNC Symbol;Acc:HGNC:26583]	-0.8389	-	-	-
ENSG00000185585	olfactomedin-like 2A [Source:HGNC Symbol;Acc:HGNC:27270]	-0.83898	-4.32858	-	-
ENSG00000169607	cytoskeleton associated protein 2-like [Source:HGNC Symbol;Acc:HGNC:26877]	-0.83985	-	-	-
ENSG00000104450	sperm associated antigen 1 [Source:HGNC Symbol;Acc:HGNC:11212]	-0.84058	-3.08143	-	-
ENSG00000109674	nei endonuclease VIII-like 3 (E. coli) [Source:HGNC Symbol;Acc:HGNC:24573]	-0.84334	-2.82726	-	-
ENSG00000186462	nucleosome assembly protein 1-like 2 [Source:HGNC Symbol;Acc:HGNC:7638]	-0.84435	-	-	-
ENSG00000144063	mal, T-cell differentiation protein-like [Source:HGNC Symbol;Acc:HGNC:6818]	-0.84505	-	-	-
ENSG00000109084	transmembrane protein 97 [Source:HGNC Symbol;Acc:HGNC:28106]	-0.84521	-	-	-
ENSG00000153253	sodium channel, voltage gated, type III alpha subunit [Source:HGNC Symbol;Acc:HGNC:10590]	-0.84547	-	-	-
ENSG00000275395	Fc fragment of IgG binding protein [Source:HGNC Symbol;Acc:HGNC:13572]	-0.84718	-	-	-
ENSG00000150782	interleukin 18 [Source:HGNC Symbol;Acc:HGNC:5986]	-0.84853	-2.13797	-	-
ENSG00000157005	somatostatin [Source:HGNC Symbol;Acc:HGNC:11329]	-0.84856	-3.03824	-	-
ENSG00000139112	GABA(A) receptor-associated protein like 1 [Source:HGNC Symbol;Acc:HGNC:4068]	-0.85345	-2.65945	-	-
ENSG00000165312	OTU deubiquitinase 1 [Source:HGNC Symbol;Acc:HGNC:27346]	-0.8558	-	-	-
ENSG00000129521	egl-9 family hypoxia-inducible factor 3 [Source:HGNC Symbol;Acc:HGNC:14661]	-0.85582	-1.25346	-	-
ENSG00000180543	TSPY-like 5 [Source:HGNC Symbol;Acc:HGNC:29367]	-0.85629	-3.86986	-	-
ENSG00000011201	anosmin 1 [Source:HGNC Symbol;Acc:HGNC:6211]	-0.85684	-	-	-0.907137
ENSG00000170425	adenosine A2b receptor [Source:HGNC Symbol;Acc:HGNC:264]	-0.85765	-2.7539	-	-
ENSG00000010438	protease, serine, 3 [Source:HGNC Symbol;Acc:HGNC:9486]	-0.85831	-	-	-
ENSG00000066279	asp (abnormal spindle) homolog, microcephaly associated (Drosophila) [Source:HGNC Symbol;Acc:HGNC:19048]	-0.85993	-	-1.74255	-0.21135
ENSG00000162545	calcium/calmodulin-dependent protein kinase II inhibitor 1 [Source:HGNC Symbol;Acc:HGNC:24190]	-0.86048	-	-	-
ENSG00000258227	C-type lectin domain family 5, member A [Source:HGNC Symbol;Acc:HGNC:2054]	-0.86105	-	-	-
ENSG00000119147	chromosome 2 open reading frame 40 [Source:HGNC Symbol;Acc:HGNC:24642]	-0.86134	-	-	-
ENSG00000173930	solute carrier organic anion transporter family, member 4C1 [Source:HGNC Symbol;Acc:HGNC:23612]	-0.86153	-2.19998	-	-
ENSG00000111331	2'-5'-oligoadenylate synthetase 3, 100kDa [Source:HGNC Symbol;Acc:HGNC:8088]	-0.86189	-1.45522	-	-
ENSG00000115641	four and a half LIM domains 2 [Source:HGNC Symbol;Acc:HGNC:3703]	-0.8621	-2.81827	-	-
ENSG00000008394	microsomal glutathione S-transferase 1 [Source:HGNC Symbol;Acc:HGNC:7061]	-0.86284	-3.17332	-	-
ENSG00000163630	synaptoporin [Source:HGNC Symbol;Acc:HGNC:16507]	-0.86297	-2.492	-	-
ENSG00000117479	solute carrier family 19 (thiamine transporter), member 2 [Source:HGNC Symbol;Acc:HGNC:10938]	-0.86433	-2.67752	-	-
ENSG00000074410	carbonic anhydrase XII [Source:HGNC Symbol;Acc:HGNC:1371]	-0.8646	-2.2059	-	-
ENSG00000163171	CDC42 effector protein (Rho GTPase binding) 3 [Source:HGNC Symbol;Acc:HGNC:16943]	-0.86552	-2.15168	-	-
ENSG00000050344	nuclear factor, erythroid 2-like 3 [Source:HGNC Symbol;Acc:HGNC:7783]	-0.86557	-4.7823	-	-
ENSG00000125355	transmembrane protein 255A [Source:HGNC Symbol;Acc:HGNC:26086]	-0.86612	-3.64386	-	-
ENSG00000091972	CD200 molecule [Source:HGNC Symbol;Acc:HGNC:7203]	-0.86978	-	-	-
ENSG00000156802	ATPase family, AAA domain containing 2 [Source:HGNC Symbol;Acc:HGNC:30123]	-0.86986	-1.18226	-	-
ENSG00000130635	collagen, type V, alpha 1 [Source:HGNC Symbol;Acc:HGNC:2209]	-0.8702	-	-	-
ENSG00000006606	chemokine (C-C motif) ligand 26 [Source:HGNC Symbol;Acc:HGNC:10625]	-0.87039	-	-	-
ENSG00000134690	cell division cycle associated 8 [Source:HGNC Symbol;Acc:HGNC:14629]	-0.87049	-	-	-
ENSG00000165449	solute carrier family 16, member 9 [Source:HGNC Symbol;Acc:HGNC:23520]	-0.87123	-2.96522	-	-
ENSG00000072657	thyrotropin-releasing hormone degrading enzyme [Source:HGNC Symbol;Acc:HGNC:30748]	-0.87173	-	-	-
ENSG00000154153	family with sequence similarity 134, member B [Source:HGNC Symbol;Acc:HGNC:25964]	-0.87181	-2.12155	-	-
ENSG00000143369	extracellular matrix protein 1 [Source:HGNC Symbol;Acc:HGNC:3153]	-0.87239	-	-	-
ENSG00000117009	kynurenine 3-monooxygenase (kynurenine 3-hydroxylase) [Source:HGNC Symbol;Acc:HGNC:6381]	-0.87263	-2.41189	-	-
ENSG00000115386	regenerating islet-derived 1 alpha [Source:HGNC Symbol;Acc:HGNC:9951]	-0.87282	-	-	-
ENSG00000162772	activating transcription factor 3 [Source:HGNC Symbol;Acc:HGNC:785]	-0.87353	-	-	-
ENSG00000111799	collagen, type XII, alpha 1 [Source:HGNC Symbol;Acc:HGNC:2188]	-0.87411	-3.0386	-	-
ENSG00000166033	HtrA serine peptidase 1 [Source:HGNC Symbol;Acc:HGNC:9476]	-0.87784	-1.84327	-	-
ENSG00000253368	TMF1-regulated nuclear protein 1 [Source:HGNC Symbol;Acc:HGNC:34348]	-0.87906	-	-	-
ENSG00000107295	SH3-domain GRB2-like 2 [Source:HGNC Symbol;Acc:HGNC:10831]	-0.8792	-	-	-
ENSG00000151725	centromere protein U [Source:HGNC Symbol;Acc:HGNC:21348]	-0.87997	-2.79116	-	-
ENSG00000153162	bone morphogenetic protein 6 [Source:HGNC Symbol;Acc:HGNC:1073]	-0.88063	-2.40324	-	-
ENSG00000154027	adenylate kinase 5 [Source:HGNC Symbol;Acc:HGNC:365]	-0.88076	-	-	-
ENSG00000154277	ubiquitin carboxyl-terminal esterase L1 (ubiquitin thiolesterase) [Source:HGNC Symbol;Acc:HGNC:12513]	-0.88106	-1.42659	-	-
ENSG00000123405	nuclear factor, erythroid 2 [Source:HGNC Symbol;Acc:HGNC:7780]	-0.88114	-	-	-
ENSG00000172594	sphingomyelin phosphodiesterase, acid-like 3A [Source:HGNC Symbol;Acc:HGNC:17389]	-0.88188	-1.61109	-	-
ENSG00000243716	nuclear pore complex interacting protein family, member B5 [Source:HGNC Symbol;Acc:HGNC:37233]	-0.88321	-	-	-
ENSG00000143341	hemicentin 1 [Source:HGNC Symbol;Acc:HGNC:19194]	-0.88545	-2.1645	-	-
ENSG00000185499	mucin 1, cell surface associated [Source:HGNC Symbol;Acc:HGNC:7508]	-0.88798	-	-	-
ENSG00000198796	alpha-kinase 2 [Source:HGNC Symbol;Acc:HGNC:20565]	-0.88811	-3.06552	-	-
ENSG00000155760	frizzled class receptor 7 [Source:HGNC Symbol;Acc:HGNC:4045]	-0.88862	-3.84187	-2.07169	-0.49408
ENSG00000134470	interleukin 15 receptor, alpha [Source:HGNC Symbol;Acc:HGNC:5978]	-0.88945	-2.39108	-	-
ENSG00000059378	poly (ADP-ribose) polymerase family, member 12 [Source:HGNC Symbol;Acc:HGNC:21919]	-0.88956	-1.31941	-	-
ENSG00000121236	tripartite motif containing 6 [Source:HGNC Symbol;Acc:HGNC:16277]	-0.88998	-4.2061	-	-
ENSG00000167642	serine peptidase inhibitor, Kunitz type, 2 [Source:HGNC Symbol;Acc:HGNC:11247]	-0.89081	-3.02327	-	-
ENSG00000089199	chromogranin B [Source:HGNC Symbol;Acc:HGNC:1930]	-0.8917	-	-	-
ENSG00000175567	uncoupling protein 2 (mitochondrial, proton carrier) [Source:HGNC Symbol;Acc:HGNC:12518]	-0.89199	-2.22594	-	-
ENSG00000115963	Rho family GTPase 3 [Source:HGNC Symbol;Acc:HGNC:671]	-0.89231	-	-	-
ENSG00000134363	follistatin [Source:HGNC Symbol;Acc:HGNC:3971]	-0.89247	-0.84391	-	-
ENSG00000164109	MAD2 mitotic arrest deficient-like 1 (yeast) [Source:HGNC Symbol;Acc:HGNC:6763]	-0.89387	-2.42538	-1.50439	-
ENSG00000100368	colony stimulating factor 2 receptor, beta, low-affinity (granulocyte-macrophage) [Source:HGNC Symbol;Acc:HGNC:2436]	-0.89467	-	-	-
ENSG00000050165	dickkopf WNT signaling pathway inhibitor 3 [Source:HGNC Symbol;Acc:HGNC:2893]	-0.89472	-2.26833	-	-
ENSG00000163131	cathepsin S [Source:HGNC Symbol;Acc:HGNC:2545]	-0.89617	-0.76026	-	-
ENSG00000156298	tetraspanin 7 [Source:HGNC Symbol;Acc:HGNC:11854]	-0.89666	-2.51945	-	-
ENSG00000101265	Ras association (RalGDS/AF-6) domain family member 2 [Source:HGNC Symbol;Acc:HGNC:9883]	-0.89706	-	-	-
ENSG00000099194	stearoyl-CoA desaturase (delta-9-desaturase) [Source:HGNC Symbol;Acc:HGNC:10571]	-0.89719	-	-	-
ENSG00000119950	MAX interactor 1, dimerization protein [Source:HGNC Symbol;Acc:HGNC:7534]	-0.89988	-3.01345	-	-
ENSG00000182253	synemin, intermediate filament protein [Source:HGNC Symbol;Acc:HGNC:24466]	-0.90007	-2.03422	-	-
ENSG00000185432	methyltransferase like 7A [Source:HGNC Symbol;Acc:HGNC:24550]	-0.90083	-	-	-
ENSG00000152778	interferon-induced protein with tetratricopeptide repeats 5 [Source:HGNC Symbol;Acc:HGNC:13328]	-0.90309	-	-	-
ENSG00000177432	nucleosome assembly protein 1-like 5 [Source:HGNC Symbol;Acc:HGNC:19968]	-0.9042	-3.22715	-	-
ENSG00000137310	transcription factor 19 [Source:HGNC Symbol;Acc:HGNC:11629]	-0.90617	-0.97293	-	-
ENSG00000162654	guanylate binding protein 4 [Source:HGNC Symbol;Acc:HGNC:20480]	-0.9062	-	-	-
ENSG00000166250	CXADR-like membrane protein [Source:HGNC Symbol;Acc:HGNC:24039]	-0.90658	-1.86823	-	-
ENSG00000204516	MHC class I polypeptide-related sequence B [Source:HGNC Symbol;Acc:HGNC:7091]	-0.90703	-	-	-
ENSG00000185100	adenylosuccinate synthase like 1 [Source:HGNC Symbol;Acc:HGNC:20093]	-0.90714	-1.30872	-	-
ENSG00000092621	phosphoglycerate dehydrogenase [Source:HGNC Symbol;Acc:HGNC:8923]	-0.90801	-2.85475	-1.70943	1.14431
ENSG00000026508	CD44 molecule (Indian blood group) [Source:HGNC Symbol;Acc:HGNC:1681]	-0.90855	-	-	-
ENSG00000095794	cAMP responsive element modulator [Source:HGNC Symbol;Acc:HGNC:2352]	-0.90901	-	-	-
ENSG00000103490	PYD and CARD domain containing [Source:HGNC Symbol;Acc:HGNC:16608]	-0.90972	-	-	-
ENSG00000168268	5'-nucleotidase domain containing 2 [Source:HGNC Symbol;Acc:HGNC:25717]	-0.91039	-1.60766	-	-
ENSG00000100079	lectin, galactoside-binding, soluble, 2 [Source:HGNC Symbol;Acc:HGNC:6562]	-0.91115	-2.3333	-	-
ENSG00000162366	PDZK1 interacting protein 1 [Source:HGNC Symbol;Acc:HGNC:16887]	-0.91496	-2.5168	-	-
ENSG00000134873	claudin 10 [Source:HGNC Symbol;Acc:HGNC:2033]	-0.91585	-2.77903	-	-
ENSG00000110852	C-type lectin domain family 2, member B [Source:HGNC Symbol;Acc:HGNC:2053]	-0.91697	-	-	-
ENSG00000134871	collagen, type IV, alpha 2 [Source:HGNC Symbol;Acc:HGNC:2203]	-0.91904	-	-	-
ENSG00000196950	solute carrier family 39 (zinc transporter), member 10 [Source:HGNC Symbol;Acc:HGNC:20861]	-0.9197	-2.08577	-	-
ENSG00000158825	cytidine deaminase [Source:HGNC Symbol;Acc:HGNC:1712]	-0.91978	-1.93606	-	-
ENSG00000112312	geminin, DNA replication inhibitor [Source:HGNC Symbol;Acc:HGNC:17493]	-0.92071	-1.44426	-	-
ENSG00000119138	Kruppel-like factor 9 [Source:HGNC Symbol;Acc:HGNC:1123]	-0.92087	-2.12199	-	-
ENSG00000143153	ATPase, Na+/K+ transporting, beta 1 polypeptide [Source:HGNC Symbol;Acc:HGNC:804]	-0.92101	-	-	-
ENSG00000116133	24-dehydrocholesterol reductase [Source:HGNC Symbol;Acc:HGNC:2859]	-0.92106	-	-	0.0499528
ENSG00000152078	transmembrane protein 56 [Source:HGNC Symbol;Acc:HGNC:26477]	-0.92125	-	-	-
ENSG00000203805	phosphatidic acid phosphatase type 2 domain containing 1A [Source:HGNC Symbol;Acc:HGNC:23531]	-0.92158	-	-	-
ENSG00000161921	chemokine (C-X-C motif) ligand 16 [Source:HGNC Symbol;Acc:HGNC:16642]	-0.92221	-2.07194	-	-
ENSG00000138119	myoferlin [Source:HGNC Symbol;Acc:HGNC:3656]	-0.92237	-2.66018	-	-
ENSG00000132965	arachidonate 5-lipoxygenase-activating protein [Source:HGNC Symbol;Acc:HGNC:436]	-0.92248	-	-	-
ENSG00000117461	phosphoinositide-3-kinase, regulatory subunit 3 (gamma) [Source:HGNC Symbol;Acc:HGNC:8981]	-0.92289	-2.42329	-	-
ENSG00000143387	cathepsin K [Source:HGNC Symbol;Acc:HGNC:2536]	-0.92341	-0.91877	-	-
ENSG00000198829	succinate receptor 1 [Source:HGNC Symbol;Acc:HGNC:4542]	-0.92371	-1.53868	-	-
ENSG00000101680	laminin, alpha 1 [Source:HGNC Symbol;Acc:HGNC:6481]	-0.92388	-2.61679	-	-
ENSG00000167641	protein phosphatase 1, regulatory (inhibitor) subunit 14A [Source:HGNC Symbol;Acc:HGNC:14871]	-0.92511	-1.77537	-	-
ENSG00000124145	syndecan 4 [Source:HGNC Symbol;Acc:HGNC:10661]	-0.92544	-	-	-
ENSG00000228716	dihydrofolate reductase [Source:HGNC Symbol;Acc:HGNC:2861]	-0.92717	-	-	-
ENSG00000110031	leupaxin [Source:HGNC Symbol;Acc:HGNC:14061]	-0.93011	-1.13838	-	-
ENSG00000105011	anti-silencing function 1B histone chaperone [Source:HGNC Symbol;Acc:HGNC:20996]	-0.93107	-1.5804	-	-
ENSG00000176845	meteorin, glial cell differentiation regulator-like [Source:HGNC Symbol;Acc:HGNC:27584]	-0.93115	-1.80864	-	-
ENSG00000169946	zinc finger protein, FOG family member 2 [Source:HGNC Symbol;Acc:HGNC:16700]	-0.93228	-3.25636	-	-
ENSG00000152154	transmembrane protein 178A [Source:HGNC Symbol;Acc:HGNC:28517]	-0.93258	-2.20244	-	-
ENSG00000111907	tumor protein D52-like 1 [Source:HGNC Symbol;Acc:HGNC:12006]	-0.93288	-	-	-
ENSG00000138035	polyribonucleotide nucleotidyltransferase 1 [Source:HGNC Symbol;Acc:HGNC:23166]	-0.9331	-2.63576	-3.20636	-
ENSG00000152229	proline-serine-threonine phosphatase interacting protein 2 [Source:HGNC Symbol;Acc:HGNC:9581]	-0.93357	-2.30529	-	-
ENSG00000146374	R-spondin 3 [Source:HGNC Symbol;Acc:HGNC:20866]	-0.93722	-3.68854	-	-
ENSG00000162817	chromosome 1 open reading frame 115 [Source:HGNC Symbol;Acc:HGNC:25873]	-0.94045	-	-	-
ENSG00000167767	keratin 80, type II [Source:HGNC Symbol;Acc:HGNC:27056]	-0.94103	-	-	-
ENSG00000078018	microtubule-associated protein 2 [Source:HGNC Symbol;Acc:HGNC:6839]	-0.94164	-4.14127	-	-
ENSG00000093072	cat eye syndrome chromosome region, candidate 1 [Source:HGNC Symbol;Acc:HGNC:1839]	-0.94173	-	-	-
ENSG00000164825	defensin, beta 1 [Source:HGNC Symbol;Acc:HGNC:2766]	-0.94211	-2.10086	-	-
ENSG00000197757	homeobox C6 [Source:HGNC Symbol;Acc:HGNC:5128]	-0.94539	-	-	-
ENSG00000111341	matrix Gla protein [Source:HGNC Symbol;Acc:HGNC:7060]	-0.94611	-	-	-
ENSG00000184368	MAP7 domain containing 2 [Source:HGNC Symbol;Acc:HGNC:25899]	-0.94747	-3.57278	-	-
ENSG00000123473	SCL/TAL1 interrupting locus [Source:HGNC Symbol;Acc:HGNC:10879]	-0.94789	-	-	-
ENSG00000107159	carbonic anhydrase IX [Source:HGNC Symbol;Acc:HGNC:1383]	-0.949	-2.6827	-	-
ENSG00000138496	poly (ADP-ribose) polymerase family, member 9 [Source:HGNC Symbol;Acc:HGNC:24118]	-0.94928	-	-	-
ENSG00000136982	DNA replication and sister chromatid cohesion 1 [Source:HGNC Symbol;Acc:HGNC:24453]	-0.94992	-	-2.67291	-0.743531
ENSG00000167996	ferritin, heavy polypeptide 1 [Source:HGNC Symbol;Acc:HGNC:3976]	-0.94992	-	-	-
ENSG00000016602	chloride channel accessory 4 [Source:HGNC Symbol;Acc:HGNC:2018]	-0.95001	-	-	-
ENSG00000052802	methylsterol monooxygenase 1 [Source:HGNC Symbol;Acc:HGNC:10545]	-0.9509	-2.6175	-	-
ENSG00000039068	cadherin 1, type 1, E-cadherin (epithelial) [Source:HGNC Symbol;Acc:HGNC:1748]	-0.95215	-	-	-
ENSG00000214357	neuralized E3 ubiquitin protein ligase 1B [Source:HGNC Symbol;Acc:HGNC:35422]	-0.95227	-2.27132	-	-
ENSG00000165071	transmembrane protein 71 [Source:HGNC Symbol;Acc:HGNC:26572]	-0.95241	-1.391	-	-
ENSG00000087494	parathyroid hormone-like hormone [Source:HGNC Symbol;Acc:HGNC:9607]	-0.95266	-2.44575	-	-
ENSG00000170835	carboxyl ester lipase [Source:HGNC Symbol;Acc:HGNC:1848]	-0.95433	-	-	-
ENSG00000124140	solute carrier family 12 (potassium/chloride transporter), member 5 [Source:HGNC Symbol;Acc:HGNC:13818]	-0.95646	-	-	-
ENSG00000168386	filamin A interacting protein 1-like [Source:HGNC Symbol;Acc:HGNC:24589]	-0.95649	-	-	-
ENSG00000099139	proprotein convertase subtilisin/kexin type 5 [Source:HGNC Symbol;Acc:HGNC:8747]	-0.9566	-3.61989	-	-
ENSG00000146678	insulin-like growth factor binding protein 1 [Source:HGNC Symbol;Acc:HGNC:5469]	-0.95699	-	-	-
ENSG00000119514	polypeptide N-acetylgalactosaminyltransferase 12 [Source:HGNC Symbol;Acc:HGNC:19877]	-0.95722	-2.52151	-	-
ENSG00000164056	sprouty homolog 1, antagonist of FGF signaling (Drosophila) [Source:HGNC Symbol;Acc:HGNC:11269]	-0.95769	-2.14401	-	-
ENSG00000115267	interferon induced with helicase C domain 1 [Source:HGNC Symbol;Acc:HGNC:18873]	-0.95862	-	-	-
ENSG00000146376	Rho GTPase activating protein 18 [Source:HGNC Symbol;Acc:HGNC:21035]	-0.95921	-	-	-
ENSG00000070540	WD repeat domain, phosphoinositide interacting 1 [Source:HGNC Symbol;Acc:HGNC:25471]	-0.96232	-	-	-
ENSG00000163659	TCDD-inducible poly(ADP-ribose) polymerase [Source:HGNC Symbol;Acc:HGNC:23696]	-0.9628	-1.91572	-	-
ENSG00000172137	calbindin 2 [Source:HGNC Symbol;Acc:HGNC:1435]	-0.96432	-3.41966	-	-
ENSG00000186767	spindlin family, member 4 [Source:HGNC Symbol;Acc:HGNC:27040]	-0.96652	-2.42113	-	-
ENSG00000188613	nanos homolog 1 (Drosophila) [Source:HGNC Symbol;Acc:HGNC:23044]	-0.96697	-4.38022	-	-
ENSG00000198932	G protein-coupled receptor associated sorting protein 1 [Source:HGNC Symbol;Acc:HGNC:24834]	-0.96714	-2.71189	-	-
ENSG00000129757	cyclin-dependent kinase inhibitor 1C (p57, Kip2) [Source:HGNC Symbol;Acc:HGNC:1786]	-0.96798	-1.29747	-	-
ENSG00000105664	cartilage oligomeric matrix protein [Source:HGNC Symbol;Acc:HGNC:2227]	-0.96821	-2.37857	-	-
ENSG00000167766	zinc finger protein 83 [Source:HGNC Symbol;Acc:HGNC:13158]	-0.9686	-	-	-
ENSG00000071967	cytochrome b reductase 1 [Source:HGNC Symbol;Acc:HGNC:20797]	-0.96892	-3.04847	-	-
ENSG00000070961	ATPase, Ca++ transporting, plasma membrane 1 [Source:HGNC Symbol;Acc:HGNC:814]	-0.96965	-3.24551	-	-
ENSG00000025039	Ras-related GTP binding D [Source:HGNC Symbol;Acc:HGNC:19903]	-0.97005	-	-	-
ENSG00000163644	protein phosphatase, Mg2+/Mn2+ dependent, 1K [Source:HGNC Symbol;Acc:HGNC:25415]	-0.97016	-	-	-
ENSG00000134222	proline/serine-rich coiled-coil 1 [Source:HGNC Symbol;Acc:HGNC:24472]	-0.97067	-2.93203	-	-
ENSG00000101384	jagged 1 [Source:HGNC Symbol;Acc:HGNC:6188]	-0.97081	-	-	-
ENSG00000130208	apolipoprotein C-I [Source:HGNC Symbol;Acc:HGNC:607]	-0.97089	-2.30116	-	-
ENSG00000156265	MAP3K7 C-terminal like [Source:HGNC Symbol;Acc:HGNC:16457]	-0.97118	-	-	-
ENSG00000204264	proteasome (prosome, macropain) subunit, beta type, 8 [Source:HGNC Symbol;Acc:HGNC:9545]	-0.97149	-	-	-
ENSG00000119927	glycerol-3-phosphate acyltransferase, mitochondrial [Source:HGNC Symbol;Acc:HGNC:24865]	-0.97152	-2.64647	-	-
ENSG00000144136	solute carrier family 20 (phosphate transporter), member 1 [Source:HGNC Symbol;Acc:HGNC:10946]	-0.97177	-	-	-
ENSG00000169508	G protein-coupled receptor 183 [Source:HGNC Symbol;Acc:HGNC:3128]	-0.97214	-2.81868	-	-
ENSG00000163683	small integral membrane protein 14 [Source:HGNC Symbol;Acc:HGNC:27321]	-0.97256	-3.33453	-3.18547	-1.15899
ENSG00000110195	folate receptor 1 (adult) [Source:HGNC Symbol;Acc:HGNC:3791]	-0.97273	-2.48835	-	-
ENSG00000100867	dehydrogenase/reductase (SDR family) member 2 [Source:HGNC Symbol;Acc:HGNC:18349]	-0.97395	-	-	-
ENSG00000006634	DBF4 zinc finger [Source:HGNC Symbol;Acc:HGNC:17364]	-0.97423	-3.06637	-	-
ENSG00000139926	FERM domain containing 6 [Source:HGNC Symbol;Acc:HGNC:19839]	-0.97443	-2.31172	-	-
ENSG00000091428	Rap guanine nucleotide exchange factor (GEF) 4 [Source:HGNC Symbol;Acc:HGNC:16626]	-0.97472	-	-	-
ENSG00000175130	MARCKS-like 1 [Source:HGNC Symbol;Acc:HGNC:7142]	-0.97613	-1.86717	-	-
ENSG00000139737	SLAIN motif family, member 1 [Source:HGNC Symbol;Acc:HGNC:26387]	-0.97747	-	-	-
ENSG00000119969	helicase, lymphoid-specific [Source:HGNC Symbol;Acc:HGNC:4861]	-0.97772	-2.68446	-	-
ENSG00000136158	sprouty homolog 2 (Drosophila) [Source:HGNC Symbol;Acc:HGNC:11270]	-0.97815	-3.34872	-	-
ENSG00000125266	ephrin-B2 [Source:HGNC Symbol;Acc:HGNC:3227]	-0.97846	-2.23033	-	-
ENSG00000168496	flap structure-specific endonuclease 1 [Source:HGNC Symbol;Acc:HGNC:3650]	-0.97866	-2.02797	-	-
ENSG00000128340	ras-related C3 botulinum toxin substrate 2 (rho family, small GTP binding protein Rac2) [Source:HGNC Symbol;Acc:HGNC:9802]	-0.9794	-2.747	-	-
ENSG00000184992	BRI3 binding protein [Source:HGNC Symbol;Acc:HGNC:14251]	-0.98199	-	-	-
ENSG00000137752	caspase 1, apoptosis-related cysteine peptidase [Source:HGNC Symbol;Acc:HGNC:1499]	-0.98279	-1.54789	-	-
ENSG00000112972	3-hydroxy-3-methylglutaryl-CoA synthase 1 (soluble) [Source:HGNC Symbol;Acc:HGNC:5007]	-0.98345	-1.94314	-	-
ENSG00000150938	cysteine rich transmembrane BMP regulator 1 (chordin-like) [Source:HGNC Symbol;Acc:HGNC:2359]	-0.98439	-2.32706	-	-0.222949
ENSG00000168679	solute carrier family 16, member 4 [Source:HGNC Symbol;Acc:HGNC:10925]	-0.98527	-3.68966	-	-
ENSG00000187951	Rho GTPase activating protein 11B [Source:HGNC Symbol;Acc:HGNC:15782]	-0.98542	-	-	-
ENSG00000173221	glutaredoxin (thioltransferase) [Source:HGNC Symbol;Acc:HGNC:4330]	-0.98544	-	-	-
ENSG00000130066	spermidine/spermine N1-acetyltransferase 1 [Source:HGNC Symbol;Acc:HGNC:10540]	-0.98562	-	-	-
ENSG00000136160	endothelin receptor type B [Source:HGNC Symbol;Acc:HGNC:3180]	-0.98573	-2.49826	-	-
ENSG00000138378	signal transducer and activator of transcription 4 [Source:HGNC Symbol;Acc:HGNC:11365]	-0.98593	-2.20111	-	-
ENSG00000242265	paternally expressed 10 [Source:HGNC Symbol;Acc:HGNC:14005]	-0.98833	-	-	-
ENSG00000256235	small integral membrane protein 3 [Source:HGNC Symbol;Acc:HGNC:30248]	-0.99085	-1.89615	-	-
ENSG00000154511	family with sequence similarity 69, member A [Source:HGNC Symbol;Acc:HGNC:32213]	-0.99143	-2.13486	-	-
ENSG00000136541	ermin, ERM-like protein [Source:HGNC Symbol;Acc:HGNC:29208]	-0.99186	-5.0905	-	-
ENSG00000168993	complexin 1 [Source:HGNC Symbol;Acc:HGNC:2309]	-0.99212	-4.86187	-	-
ENSG00000151136	BTB (POZ) domain containing 11 [Source:HGNC Symbol;Acc:HGNC:23844]	-0.99252	-1.91115	-	-
ENSG00000180340	frizzled class receptor 2 [Source:HGNC Symbol;Acc:HGNC:4040]	-0.99392	-	-	-
ENSG00000127824	tubulin, alpha 4a [Source:HGNC Symbol;Acc:HGNC:12407]	-0.9941	-2.28588	-	-
ENSG00000173559	nucleic acid binding protein 1 [Source:HGNC Symbol;Acc:HGNC:26232]	-0.99519	-2.13581	-	-
ENSG00000092964	dihydropyrimidinase-like 2 [Source:HGNC Symbol;Acc:HGNC:3014]	-0.99559	-	-	-
ENSG00000137642	sortilin-related receptor, L(DLR class) A repeats containing [Source:HGNC Symbol;Acc:HGNC:11185]	-0.99562	-2.53124	-	-
ENSG00000189334	S100 calcium binding protein A14 [Source:HGNC Symbol;Acc:HGNC:18901]	-0.99674	-2.82726	-	-
ENSG00000111275	aldehyde dehydrogenase 2 family (mitochondrial) [Source:HGNC Symbol;Acc:HGNC:404]	-0.99674	-	-	-
ENSG00000105971	caveolin 2 [Source:HGNC Symbol;Acc:HGNC:1528]	-0.99804	-3.76395	-	0.809232
ENSG00000183662	family with sequence similarity 19 (chemokine (C-C motif)-like), member A1 [Source:HGNC Symbol;Acc:HGNC:21587]	-0.9985	-3.32525	-	-
ENSG00000103811	cathepsin H [Source:HGNC Symbol;Acc:HGNC:2535]	-0.99873	-	-	-
ENSG00000143110	chromosome 1 open reading frame 162 [Source:HGNC Symbol;Acc:HGNC:28344]	-0.9989	-	-	-
ENSG00000088992	tescalcin [Source:HGNC Symbol;Acc:HGNC:26065]	-0.99974	-2.39108	-	-
ENSG00000075618	fascin actin-bundling protein 1 [Source:HGNC Symbol;Acc:HGNC:11148]	-1.00043	-3.33628	-	-
ENSG00000171346	keratin 15, type I [Source:HGNC Symbol;Acc:HGNC:6421]	-1.00055	-	-	-
ENSG00000134460	interleukin 2 receptor, alpha [Source:HGNC Symbol;Acc:HGNC:6008]	-1.00217	-3.03789	-	-
ENSG00000154640	BTG family, member 3 [Source:HGNC Symbol;Acc:HGNC:1132]	-1.00283	-	-	-
ENSG00000101445	protein phosphatase 1, regulatory subunit 16B [Source:HGNC Symbol;Acc:HGNC:15850]	-1.00358	-4.24168	-	-
ENSG00000169679	BUB1 mitotic checkpoint serine/threonine kinase [Source:HGNC Symbol;Acc:HGNC:1148]	-1.0037	-	-	-
ENSG00000158373	histone cluster 1, H2bd [Source:HGNC Symbol;Acc:HGNC:4747]	-1.00384	-	-	-
ENSG00000163435	E74-like factor 3 (ets domain transcription factor, epithelial-specific ) [Source:HGNC Symbol;Acc:HGNC:3318]	-1.00413	-2.91267	-	-
ENSG00000163947	Rho guanine nucleotide exchange factor (GEF) 3 [Source:HGNC Symbol;Acc:HGNC:683]	-1.00685	-2.48592	-	-
ENSG00000129116	palladin, cytoskeletal associated protein [Source:HGNC Symbol;Acc:HGNC:17068]	-1.00697	-3.44945	-	-
ENSG00000180530	nuclear receptor interacting protein 1 [Source:HGNC Symbol;Acc:HGNC:8001]	-1.00732	-	-	-
ENSG00000074181	notch 3 [Source:HGNC Symbol;Acc:HGNC:7883]	-1.00752	-2.20523	-	-
ENSG00000065809	family with sequence similarity 107, member B [Source:HGNC Symbol;Acc:HGNC:23726]	-1.00833	-2.25271	-	-
ENSG00000162433	adenylate kinase 4 [Source:HGNC Symbol;Acc:HGNC:363]	-1.00955	-1.7067	-	-
ENSG00000158406	histone cluster 1, H4h [Source:HGNC Symbol;Acc:HGNC:4788]	-1.00964	-	-	-
ENSG00000103485	quinolinate phosphoribosyltransferase [Source:HGNC Symbol;Acc:HGNC:9755]	-1.01051	-	-	-
ENSG00000186832	keratin 16, type I [Source:HGNC Symbol;Acc:HGNC:6423]	-1.01112	-	-	-
ENSG00000108688	chemokine (C-C motif) ligand 7 [Source:HGNC Symbol;Acc:HGNC:10634]	-1.01255	-0.3983	-	-
ENSG00000183019	mast cell-expressed membrane protein 1 [Source:HGNC Symbol;Acc:HGNC:27291]	-1.01261	-2.11073	-	-
ENSG00000132357	caspase recruitment domain family, member 6 [Source:HGNC Symbol;Acc:HGNC:16394]	-1.01441	-2.13727	-	-
ENSG00000143320	cellular retinoic acid binding protein 2 [Source:HGNC Symbol;Acc:HGNC:2339]	-1.01599	-1.56678	-	-
ENSG00000146409	solute carrier family 18, subfamily B, member 1 [Source:HGNC Symbol;Acc:HGNC:21573]	-1.01686	-2.48706	-	-0.634971
ENSG00000166508	minichromosome maintenance complex component 7 [Source:HGNC Symbol;Acc:HGNC:6950]	-1.0175	-	-1.07665	0.997409
ENSG00000174738	nuclear receptor subfamily 1, group D, member 2 [Source:HGNC Symbol;Acc:HGNC:7963]	-1.01768	-2.06449	-	-
ENSG00000102409	brain expressed, X-linked 4 [Source:HGNC Symbol;Acc:HGNC:25475]	-1.01794	-	-	-
ENSG00000235162	chromosome 12 open reading frame 75 [Source:HGNC Symbol;Acc:HGNC:35164]	-1.01894	-2.65063	-	-
ENSG00000188257	phospholipase A2, group IIA (platelets, synovial fluid) [Source:HGNC Symbol;Acc:HGNC:9031]	-1.01981	-	-	-
ENSG00000198056	primase, DNA, polypeptide 1 (49kDa) [Source:HGNC Symbol;Acc:HGNC:9369]	-1.01999	-1.28732	-1.98816	-
ENSG00000076641	phosphoprotein membrane anchor with glycosphingolipid microdomains 1 [Source:HGNC Symbol;Acc:HGNC:30043]	-1.02002	-5.13797	-	-
ENSG00000135750	potassium channel, two pore domain subfamily K, member 1 [Source:HGNC Symbol;Acc:HGNC:6272]	-1.0204	-2.18896	-	-
ENSG00000075131	TIMELESS interacting protein [Source:HGNC Symbol;Acc:HGNC:30750]	-1.02142	-2.07467	-2.02691	-
ENSG00000104435	stathmin 2 [Source:HGNC Symbol;Acc:HGNC:10577]	-1.02192	-2.00857	-	-
ENSG00000141526	solute carrier family 16 (monocarboxylate transporter), member 3 [Source:HGNC Symbol;Acc:HGNC:10924]	-1.02236	-	-	-
ENSG00000138413	isocitrate dehydrogenase 1 (NADP+), soluble [Source:HGNC Symbol;Acc:HGNC:5382]	-1.02289	-2.22965	-2.72156	0.0728827
ENSG00000150995	inositol 1,4,5-trisphosphate receptor, type 1 [Source:HGNC Symbol;Acc:HGNC:6180]	-1.02342	-2.65899	-	-
ENSG00000132429	popeye domain containing 3 [Source:HGNC Symbol;Acc:HGNC:17649]	-1.02348	-2.37827	-	-
ENSG00000174343	cholinergic receptor, nicotinic, alpha 9 (neuronal) [Source:HGNC Symbol;Acc:HGNC:14079]	-1.02368	-5.32251	-	-
ENSG00000103569	aquaporin 9 [Source:HGNC Symbol;Acc:HGNC:643]	-1.02421	-2.72719	-	-
ENSG00000072694	Fc fragment of IgG, low affinity IIb, receptor (CD32) [Source:HGNC Symbol;Acc:HGNC:3618]	-1.02488	-	-	-
ENSG00000147027	transmembrane protein 47 [Source:HGNC Symbol;Acc:HGNC:18515]	-1.02512	-1.99103	-	-
ENSG00000104783	potassium channel, calcium activated intermediate/small conductance subfamily N alpha, member 4 [Source:HGNC Symbol;Acc:HGNC:6293]	-1.02521	-2.06812	-	-
ENSG00000137441	fibroblast growth factor binding protein 2 [Source:HGNC Symbol;Acc:HGNC:29451]	-1.02729	-	-	-
ENSG00000118985	elongation factor, RNA polymerase II, 2 [Source:HGNC Symbol;Acc:HGNC:17064]	-1.02794	-1.52077	-	-
ENSG00000127955	guanine nucleotide binding protein (G protein), alpha inhibiting activity polypeptide 1 [Source:HGNC Symbol;Acc:HGNC:4384]	-1.02865	-2.21531	-	-
ENSG00000103187	coactosin-like F-actin binding protein 1 [Source:HGNC Symbol;Acc:HGNC:18304]	-1.02956	-2.63837	-	-
ENSG00000140525	Fanconi anemia, complementation group I [Source:HGNC Symbol;Acc:HGNC:25568]	-1.03006	-4.25898	-2.81178	-
ENSG00000163393	solute carrier family 22, member 15 [Source:HGNC Symbol;Acc:HGNC:20301]	-1.03118	-	-	-
ENSG00000157557	v-ets avian erythroblastosis virus E26 oncogene homolog 2 [Source:HGNC Symbol;Acc:HGNC:3489]	-1.03195	-1.68966	-	-
ENSG00000163132	msh homeobox 1 [Source:HGNC Symbol;Acc:HGNC:7391]	-1.03203	-3.79706	-	-
ENSG00000276644	dachshund family transcription factor 1 [Source:HGNC Symbol;Acc:HGNC:2663]	-1.03227	-	-	-
ENSG00000132646	proliferating cell nuclear antigen [Source:HGNC Symbol;Acc:HGNC:8729]	-1.03357	-	-	0.472169
ENSG00000115271	grancalcin, EF-hand calcium binding protein [Source:HGNC Symbol;Acc:HGNC:15990]	-1.03457	-	-	-
ENSG00000135378	proline rich Gla (G-carboxyglutamic acid) 4 (transmembrane) [Source:HGNC Symbol;Acc:HGNC:30799]	-1.03534	-2.39608	-	-
ENSG00000137767	sulfide quinone reductase-like (yeast) [Source:HGNC Symbol;Acc:HGNC:20390]	-1.03546	-	-	-
ENSG00000172794	RAB37, member RAS oncogene family [Source:HGNC Symbol;Acc:HGNC:30268]	-1.03593	-	-	-
ENSG00000198964	sphingomyelin synthase 1 [Source:HGNC Symbol;Acc:HGNC:29799]	-1.03626	-2.95377	-	-
ENSG00000184867	armadillo repeat containing, X-linked 2 [Source:HGNC Symbol;Acc:HGNC:16869]	-1.03673	-1.96957	-	-
ENSG00000091409	integrin, alpha 6 [Source:HGNC Symbol;Acc:HGNC:6142]	-1.03815	-1.85131	-	-
ENSG00000105205	Charcot-Leyden crystal galectin [Source:HGNC Symbol;Acc:HGNC:2014]	-1.03878	-	-	-
ENSG00000138604	glucuronic acid epimerase [Source:HGNC Symbol;Acc:HGNC:17855]	-1.03964	-4.38836	-3.7118	-
ENSG00000163918	replication factor C (activator 1) 4, 37kDa [Source:HGNC Symbol;Acc:HGNC:9972]	-1.03984	-	-	0.0407818
ENSG00000254087	LYN proto-oncogene, Src family tyrosine kinase [Source:HGNC Symbol;Acc:HGNC:6735]	-1.0399	-2.627	-	-
ENSG00000170955	protein kinase C, delta binding protein [Source:HGNC Symbol;Acc:HGNC:9400]	-1.04041	-2.89883	-	-
ENSG00000143367	tuftelin 1 [Source:HGNC Symbol;Acc:HGNC:12422]	-1.04044	-2.74729	-	-
ENSG00000167617	CDC42 effector protein (Rho GTPase binding) 5 [Source:HGNC Symbol;Acc:HGNC:17408]	-1.0424	-2.72595	-	-
ENSG00000106538	retinoic acid receptor responder (tazarotene induced) 2 [Source:HGNC Symbol;Acc:HGNC:9868]	-1.04421	-	-	-
ENSG00000154065	ankyrin repeat domain 29 [Source:HGNC Symbol;Acc:HGNC:27110]	-1.04487	-3.30272	-4.80108	-1.17018
ENSG00000130707	argininosuccinate synthase 1 [Source:HGNC Symbol;Acc:HGNC:758]	-1.0449	-	-	-
ENSG00000155962	chloride intracellular channel 2 [Source:HGNC Symbol;Acc:HGNC:2063]	-1.04496	-	-	-
ENSG00000163209	small proline-rich protein 3 [Source:HGNC Symbol;Acc:HGNC:11268]	-1.04743	-	-	-
ENSG00000182667	neurotrimin [Source:HGNC Symbol;Acc:HGNC:17941]	-1.04758	-	-	-
ENSG00000197872	family with sequence similarity 49, member A [Source:HGNC Symbol;Acc:HGNC:25373]	-1.04808	-4.58381	-	-
ENSG00000163508	eomesodermin [Source:HGNC Symbol;Acc:HGNC:3372]	-1.04835	-2.38255	-	-
ENSG00000115758	ornithine decarboxylase 1 [Source:HGNC Symbol;Acc:HGNC:8109]	-1.0485	-1.60095	-	-
ENSG00000142227	epithelial membrane protein 3 [Source:HGNC Symbol;Acc:HGNC:3335]	-1.04928	-1.98479	-	-
ENSG00000185222	WW domain binding protein 5 [Source:HGNC Symbol;Acc:HGNC:30084]	-1.04949	-	-	-
ENSG00000165879	frequently rearranged in advanced T-cell lymphomas 1 [Source:HGNC Symbol;Acc:HGNC:3944]	-1.04958	-3.00092	-	-
ENSG00000153044	centromere protein H [Source:HGNC Symbol;Acc:HGNC:17268]	-1.05206	-1.61427	-	-
ENSG00000081189	myocyte enhancer factor 2C [Source:HGNC Symbol;Acc:HGNC:6996]	-1.05334	-	-	-
ENSG00000152518	ZFP36 ring finger protein-like 2 [Source:HGNC Symbol;Acc:HGNC:1108]	-1.05427	-3.64674	-	-
ENSG00000173698	adhesion G protein-coupled receptor G2 [Source:HGNC Symbol;Acc:HGNC:4516]	-1.05526	-3.09099	-	-
ENSG00000127990	sarcoglycan, epsilon [Source:HGNC Symbol;Acc:HGNC:10808]	-1.05535	-2.29612	-	-
ENSG00000163362	chromosome 1 open reading frame 106 [Source:HGNC Symbol;Acc:HGNC:25599]	-1.05796	-3.9796	-	-
ENSG00000106415	glucocorticoid induced 1 [Source:HGNC Symbol;Acc:HGNC:18713]	-1.05853	-	-	-
ENSG00000198053	signal-regulatory protein alpha [Source:HGNC Symbol;Acc:HGNC:9662]	-1.05886	-	-	-
ENSG00000142765	synaptotagmin-like 1 [Source:HGNC Symbol;Acc:HGNC:15584]	-1.0591	-3.23229	-	-
ENSG00000124479	Norrie disease (pseudoglioma) [Source:HGNC Symbol;Acc:HGNC:7678]	-1.06013	-4.2723	-	-
ENSG00000144354	cell division cycle associated 7 [Source:HGNC Symbol;Acc:HGNC:14628]	-1.06157	-	-	-
ENSG00000153395	lysophosphatidylcholine acyltransferase 1 [Source:HGNC Symbol;Acc:HGNC:25718]	-1.06166	-	-	-
ENSG00000131711	microtubule-associated protein 1B [Source:HGNC Symbol;Acc:HGNC:6836]	-1.06193	-3.39396	-	-
ENSG00000162511	lysosomal protein transmembrane 5 [Source:HGNC Symbol;Acc:HGNC:29612]	-1.06254	-2.05409	-	-
ENSG00000131459	glutamine-fructose-6-phosphate transaminase 2 [Source:HGNC Symbol;Acc:HGNC:4242]	-1.06263	-3.04656	-	-
ENSG00000181381	DEAD (Asp-Glu-Ala-Asp) box polypeptide 60-like [Source:HGNC Symbol;Acc:HGNC:26429]	-1.06625	-	-	-
ENSG00000151715	transmembrane protein 45B [Source:HGNC Symbol;Acc:HGNC:25194]	-1.06673	-2.62968	-	-
ENSG00000197635	dipeptidyl-peptidase 4 [Source:HGNC Symbol;Acc:HGNC:3009]	-1.06703	-2.15894	-	-
ENSG00000173083	heparanase [Source:HGNC Symbol;Acc:HGNC:5164]	-1.06755	-	-	-
ENSG00000048462	tumor necrosis factor receptor superfamily, member 17 [Source:HGNC Symbol;Acc:HGNC:11913]	-1.06797	-4.10706	-	-
ENSG00000263639	microseminoprotein, beta- [Source:HGNC Symbol;Acc:HGNC:7372]	-1.06988	-4.92884	-	-
ENSG00000099256	phosphoribosyl transferase domain containing 1 [Source:HGNC Symbol;Acc:HGNC:23333]	-1.07009	-	-	-
ENSG00000133710	serine peptidase inhibitor, Kazal type 5 [Source:HGNC Symbol;Acc:HGNC:15464]	-1.07248	-2.02022	-	-
ENSG00000171243	sclerostin domain containing 1 [Source:HGNC Symbol;Acc:HGNC:21748]	-1.07276	-2.90045	-	-
ENSG00000255150	EP300 interacting inhibitor of differentiation 3 [Source:HGNC Symbol;Acc:HGNC:32961]	-1.07285	-	-	-
ENSG00000064763	fatty acyl CoA reductase 2 [Source:HGNC Symbol;Acc:HGNC:25531]	-1.07397	-3.09826	-	-
ENSG00000102393	galactosidase, alpha [Source:HGNC Symbol;Acc:HGNC:4296]	-1.07427	-	-	-
ENSG00000022267	four and a half LIM domains 1 [Source:HGNC Symbol;Acc:HGNC:3702]	-1.07452	-3.16799	-	-
ENSG00000100297	minichromosome maintenance complex component 5 [Source:HGNC Symbol;Acc:HGNC:6948]	-1.07509	-0.73154	-0.79563	0.336948
ENSG00000173369	complement component 1, q subcomponent, B chain [Source:HGNC Symbol;Acc:HGNC:1242]	-1.07525	-0.52797	-	-
ENSG00000154736	ADAM metallopeptidase with thrombospondin type 1 motif, 5 [Source:HGNC Symbol;Acc:HGNC:221]	-1.07637	-1.85611	-	-
ENSG00000251493	forkhead box D1 [Source:HGNC Symbol;Acc:HGNC:3802]	-1.07649	-	-	-
ENSG00000154839	spindle and kinetochore associated complex subunit 1 [Source:HGNC Symbol;Acc:HGNC:28109]	-1.07795	-3.38504	-	-
ENSG00000130844	zinc finger protein 331 [Source:HGNC Symbol;Acc:HGNC:15489]	-1.07875	-	-	-
ENSG00000148154	UDP-glucose ceramide glucosyltransferase [Source:HGNC Symbol;Acc:HGNC:12524]	-1.07917	-	-3.64422	-
ENSG00000198832	selenoprotein M [Source:EntrezGene;Acc:140606]	-1.0818	-1.96635	-	-
ENSG00000162520	syncoilin, intermediate filament protein [Source:HGNC Symbol;Acc:HGNC:28897]	-1.08186	-4.05529	-	-
ENSG00000155099	transmembrane protein 55A [Source:HGNC Symbol;Acc:HGNC:25452]	-1.08198	-2.99344	-	-
ENSG00000063180	carbonic anhydrase XI [Source:HGNC Symbol;Acc:HGNC:1370]	-1.08308	-3.25939	-	-
ENSG00000100979	phospholipid transfer protein [Source:HGNC Symbol;Acc:HGNC:9093]	-1.08366	-1.71246	-	-
ENSG00000160180	trefoil factor 3 (intestinal) [Source:HGNC Symbol;Acc:HGNC:11757]	-1.0843	-	-	-
ENSG00000164283	endothelial cell-specific molecule 1 [Source:HGNC Symbol;Acc:HGNC:3466]	-1.0855	-1.71142	-	-
ENSG00000102359	sushi-repeat containing protein, X-linked 2 [Source:HGNC Symbol;Acc:HGNC:30668]	-1.0855	-1.94336	-	-
ENSG00000095752	interleukin 11 [Source:HGNC Symbol;Acc:HGNC:5966]	-1.08568	-2.11798	-	-
ENSG00000168502	microtubule crosslinking factor 1 [Source:HGNC Symbol;Acc:HGNC:29121]	-1.08577	-2.87906	-	-
ENSG00000189144	zinc finger protein 573 [Source:HGNC Symbol;Acc:HGNC:26420]	-1.08761	-	-	-
ENSG00000115648	melanophilin [Source:HGNC Symbol;Acc:HGNC:29643]	-1.0877	-3.74739	-	-
ENSG00000197142	acyl-CoA synthetase long-chain family member 5 [Source:HGNC Symbol;Acc:HGNC:16526]	-1.08783	-3.06034	-	-
ENSG00000177508	iroquois homeobox 3 [Source:HGNC Symbol;Acc:HGNC:14360]	-1.08798	-	-	-
ENSG00000062038	cadherin 3, type 1, P-cadherin (placental) [Source:HGNC Symbol;Acc:HGNC:1762]	-1.08853	-5.62879	-	-
ENSG00000172724	chemokine (C-C motif) ligand 19 [Source:HGNC Symbol;Acc:HGNC:10617]	-1.08884	-	-	-
ENSG00000081803	Ca++-dependent secretion activator 2 [Source:HGNC Symbol;Acc:HGNC:16018]	-1.08884	-2.06727	-	-
ENSG00000138587	meiosis-specific nuclear structural 1 [Source:HGNC Symbol;Acc:HGNC:29636]	-1.08896	-2.80763	-	-
ENSG00000135914	5-hydroxytryptamine (serotonin) receptor 2B, G protein-coupled [Source:HGNC Symbol;Acc:HGNC:5294]	-1.09034	-2.50799	-	-
ENSG00000182393	interferon, lambda 1 [Source:HGNC Symbol;Acc:HGNC:18363]	-1.09037	-	-	-
ENSG00000115129	tumor protein p53 inducible protein 3 [Source:HGNC Symbol;Acc:HGNC:19373]	-1.09043	-	-	-
ENSG00000133574	GTPase, IMAP family member 4 [Source:HGNC Symbol;Acc:HGNC:21872]	-1.0908	-2.18869	-	-
ENSG00000275342	Tyrosine-protein kinase SgK223 [Source:UniProtKB/Swiss-Prot;Acc:Q86YV5]	-1.09093	-3.70783	-	-
ENSG00000103742	immunoglobulin superfamily, DCC subclass, member 4 [Source:HGNC Symbol;Acc:HGNC:13770]	-1.09126	-1.31355	-	-
ENSG00000012817	lysine (K)-specific demethylase 5D [Source:HGNC Symbol;Acc:HGNC:11115]	-1.09133	-2.59074	-	-
ENSG00000137198	guanosine monophosphate reductase [Source:HGNC Symbol;Acc:HGNC:4376]	-1.09136	-2.43643	-	0.168744
ENSG00000153976	heparan sulfate (glucosamine) 3-O-sulfotransferase 3A1 [Source:HGNC Symbol;Acc:HGNC:5196]	-1.09139	-	-	-
ENSG00000061918	guanylate cyclase 1, soluble, beta 3 [Source:HGNC Symbol;Acc:HGNC:4687]	-1.09154	-2.63066	-	-
ENSG00000179981	teashirt zinc finger homeobox 1 [Source:HGNC Symbol;Acc:HGNC:10669]	-1.09157	-2.80541	-	-
ENSG00000130766	sestrin 2 [Source:HGNC Symbol;Acc:HGNC:20746]	-1.09194	-	-	-
ENSG00000164237	carboxymethylenebutenolidase homolog (Pseudomonas) [Source:HGNC Symbol;Acc:HGNC:25090]	-1.09219	-	-	-
ENSG00000152642	glycerol-3-phosphate dehydrogenase 1-like [Source:HGNC Symbol;Acc:HGNC:28956]	-1.09231	-	-	-
ENSG00000102854	mesothelin [Source:HGNC Symbol;Acc:HGNC:7371]	-1.09262	-1.61171	-	-
ENSG00000132698	RAB25, member RAS oncogene family [Source:HGNC Symbol;Acc:HGNC:18238]	-1.09345	-3.7503	-	-
ENSG00000175857	GRB2-binding adaptor protein, transmembrane [Source:HGNC Symbol;Acc:HGNC:26588]	-1.09505	-	-	-
ENSG00000175793	stratifin [Source:HGNC Symbol;Acc:HGNC:10773]	-1.09511	-2.72872	-	-
ENSG00000169744	LIM domain binding 2 [Source:HGNC Symbol;Acc:HGNC:6533]	-1.09545	-2.75867	-	-
ENSG00000166582	centromere protein V [Source:HGNC Symbol;Acc:HGNC:29920]	-1.0961	-2.69741	-	-0.566774
ENSG00000109452	inositol polyphosphate-4-phosphatase, type II, 105kDa [Source:HGNC Symbol;Acc:HGNC:6075]	-1.09616	-3.36364	-	-
ENSG00000164930	frizzled class receptor 6 [Source:HGNC Symbol;Acc:HGNC:4044]	-1.09619	-3.00683	-	-
ENSG00000106809	osteoglycin [Source:HGNC Symbol;Acc:HGNC:8126]	-1.09659	-1.06924	-	-
ENSG00000170006	transmembrane protein 154 [Source:HGNC Symbol;Acc:HGNC:26489]	-1.09832	-2.52882	-	-
ENSG00000148175	stomatin [Source:HGNC Symbol;Acc:HGNC:3383]	-1.09909	-	-	-
ENSG00000120594	plexin domain containing 2 [Source:HGNC Symbol;Acc:HGNC:21013]	-1.09999	-	-	-
ENSG00000143878	ras homolog family member B [Source:HGNC Symbol;Acc:HGNC:668]	-1.10076	-1.9737	-	-
ENSG00000160932	lymphocyte antigen 6 complex, locus E [Source:HGNC Symbol;Acc:HGNC:6727]	-1.10095	-	-	-
ENSG00000023909	glutamate-cysteine ligase, modifier subunit [Source:HGNC Symbol;Acc:HGNC:4312]	-1.10147	-	-2.70576	-
ENSG00000157445	calcium channel, voltage-dependent, alpha 2/delta subunit 3 [Source:HGNC Symbol;Acc:HGNC:15460]	-1.102	-	-	-
ENSG00000105991	homeobox A1 [Source:HGNC Symbol;Acc:HGNC:5099]	-1.102	-	-	-
ENSG00000108602	aldehyde dehydrogenase 3 family, member A1 [Source:HGNC Symbol;Acc:HGNC:405]	-1.10355	-1.30191	-	-
ENSG00000146859	transmembrane protein 140 [Source:HGNC Symbol;Acc:HGNC:21870]	-1.10401	-2.79867	-	-
ENSG00000204936	CD177 molecule [Source:HGNC Symbol;Acc:HGNC:30072]	-1.10423	-	-	-
ENSG00000135476	extra spindle pole bodies homolog 1 (S. cerevisiae) [Source:HGNC Symbol;Acc:HGNC:16856]	-1.10467	-1.45791	-1.91566	-
ENSG00000160588	myelin protein zero-like 3 [Source:HGNC Symbol;Acc:HGNC:27279]	-1.10563	-3.55063	-	-
ENSG00000054793	ATPase, class II, type 9A [Source:HGNC Symbol;Acc:HGNC:13540]	-1.10591	-	-	-
ENSG00000123500	collagen, type X, alpha 1 [Source:HGNC Symbol;Acc:HGNC:2185]	-1.10631	-4.39654	-	-
ENSG00000140519	Rh family, C glycoprotein [Source:HGNC Symbol;Acc:HGNC:18140]	-1.10659	-4.72585	-	-
ENSG00000175928	leucine rich repeat neuronal 1 [Source:HGNC Symbol;Acc:HGNC:20980]	-1.10662	-4.15021	-	-
ENSG00000183036	Purkinje cell protein 4 [Source:HGNC Symbol;Acc:HGNC:8742]	-1.10672	-	-	-
ENSG00000078596	integral membrane protein 2A [Source:HGNC Symbol;Acc:HGNC:6173]	-1.10709	-1.48447	-	-
ENSG00000151692	ring finger protein 144A [Source:HGNC Symbol;Acc:HGNC:20457]	-1.10752	-4.41673	-	-
ENSG00000162747	Fc fragment of IgG, low affinity IIIb, receptor (CD16b) [Source:HGNC Symbol;Acc:HGNC:3620]	-1.10852	-	-	-
ENSG00000138356	aldehyde oxidase 1 [Source:HGNC Symbol;Acc:HGNC:553]	-1.10858	-	-	-
ENSG00000025423	hydroxysteroid (17-beta) dehydrogenase 6 [Source:HGNC Symbol;Acc:HGNC:23316]	-1.10886	-3.39229	-	-
ENSG00000176697	brain-derived neurotrophic factor [Source:HGNC Symbol;Acc:HGNC:1033]	-1.10886	-2.57984	-	-
ENSG00000159189	complement component 1, q subcomponent, C chain [Source:HGNC Symbol;Acc:HGNC:1245]	-1.10892	-0.62491	-	-
ENSG00000169896	integrin, alpha M (complement component 3 receptor 3 subunit) [Source:HGNC Symbol;Acc:HGNC:6149]	-1.10917	-1.28609	-	-
ENSG00000100473	cochlin [Source:HGNC Symbol;Acc:HGNC:2180]	-1.11054	-1.87393	-	-
ENSG00000188293	IGF-like family member 1 [Source:HGNC Symbol;Acc:HGNC:24093]	-1.11057	-	-	-
ENSG00000101000	protein C receptor, endothelial [Source:HGNC Symbol;Acc:HGNC:9452]	-1.11101	-0.314	-	-
ENSG00000123136	DEAD (Asp-Glu-Ala-Asp) box polypeptide 39A [Source:HGNC Symbol;Acc:HGNC:17821]	-1.11163	-	-	-
ENSG00000132854	KN motif and ankyrin repeat domains 4 [Source:HGNC Symbol;Acc:HGNC:27263]	-1.11179	-	-	-
ENSG00000113810	structural maintenance of chromosomes 4 [Source:HGNC Symbol;Acc:HGNC:14013]	-1.11338	-1.82266	-3.55199	-
ENSG00000205208	chromosome 4 open reading frame 46 [Source:HGNC Symbol;Acc:HGNC:27320]	-1.11366	-1.43222	-	-
ENSG00000160307	S100 calcium binding protein B [Source:HGNC Symbol;Acc:HGNC:10500]	-1.11388	-2.81188	-	-
ENSG00000118971	cyclin D2 [Source:HGNC Symbol;Acc:HGNC:1583]	-1.11419	-	-	-
ENSG00000022355	gamma-aminobutyric acid (GABA) A receptor, alpha 1 [Source:HGNC Symbol;Acc:HGNC:4075]	-1.11463	-	-	-
ENSG00000065911	methylenetetrahydrofolate dehydrogenase (NADP+ dependent) 2, methenyltetrahydrofolate cyclohydrolase [Source:HGNC Symbol;Acc:HGNC:7434]	-1.11478	-	-	-
ENSG00000166750	schlafen family member 5 [Source:HGNC Symbol;Acc:HGNC:28286]	-1.11478	-2.59684	-	-
ENSG00000162616	DnaJ (Hsp40) homolog, subfamily B, member 4 [Source:HGNC Symbol;Acc:HGNC:14886]	-1.11491	-2.62691	-	-
ENSG00000104889	ribonuclease H2, subunit A [Source:HGNC Symbol;Acc:HGNC:18518]	-1.11525	-2.98006	-1.48326	-
ENSG00000091127	pseudouridylate synthase 7 (putative) [Source:HGNC Symbol;Acc:HGNC:26033]	-1.11532	-2.27327	-	-
ENSG00000146733	phosphoserine phosphatase [Source:HGNC Symbol;Acc:HGNC:9577]	-1.11544	-2.14191	-2.02022	-
ENSG00000106546	aryl hydrocarbon receptor [Source:HGNC Symbol;Acc:HGNC:348]	-1.11888	-2.88151	-	-
ENSG00000134215	vav 3 guanine nucleotide exchange factor [Source:HGNC Symbol;Acc:HGNC:12659]	-1.11926	-2.46395	-	-
ENSG00000155465	solute carrier family 7 (amino acid transporter light chain, y+L system), member 7 [Source:HGNC Symbol;Acc:HGNC:11065]	-1.12058	-	-	-
ENSG00000164694	fibronectin type III domain containing 1 [Source:HGNC Symbol;Acc:HGNC:21184]	-1.12334	-4.29336	-	-
ENSG00000178966	RecQ mediated genome instability 1 [Source:HGNC Symbol;Acc:HGNC:25764]	-1.12369	-5.11029	-	-
ENSG00000101336	HCK proto-oncogene, Src family tyrosine kinase [Source:HGNC Symbol;Acc:HGNC:4840]	-1.12394	-1.06287	-	-
ENSG00000071575	tribbles pseudokinase 2 [Source:HGNC Symbol;Acc:HGNC:30809]	-1.12419	-2.28125	-	-
ENSG00000172159	FERM domain containing 3 [Source:HGNC Symbol;Acc:HGNC:24125]	-1.1251	-4.67816	-	-
ENSG00000000460	chromosome 1 open reading frame 112 [Source:HGNC Symbol;Acc:HGNC:25565]	-1.12535	-	-	-
ENSG00000161281	cytochrome c oxidase subunit VIIa polypeptide 1 (muscle) [Source:HGNC Symbol;Acc:HGNC:2287]	-1.12542	-1.22317	-	-
ENSG00000092969	transforming growth factor, beta 2 [Source:HGNC Symbol;Acc:HGNC:11768]	-1.12595	-2.27083	-	-
ENSG00000102471	Nedd4 family interacting protein 2 [Source:HGNC Symbol;Acc:HGNC:18537]	-1.12605	-3.71085	-	-
ENSG00000115165	cytohesin 1 interacting protein [Source:HGNC Symbol;Acc:HGNC:9506]	-1.12649	-	-	-
ENSG00000279576	Metastasis-associated lung adenocarcinoma transcript 1 [Source:UniProtKB/Swiss-Prot;Acc:Q9UHZ2]	-1.12794	-	-	-
ENSG00000172216	CCAAT/enhancer binding protein (C/EBP), beta [Source:HGNC Symbol;Acc:HGNC:1834]	-1.12809	-1.61821	-	-
ENSG00000197299	Bloom syndrome, RecQ helicase-like [Source:HGNC Symbol;Acc:HGNC:1058]	-1.12967	-2.60551	-	-0.109489
ENSG00000171223	jun B proto-oncogene [Source:HGNC Symbol;Acc:HGNC:6205]	-1.1298	-1.22183	-	-
ENSG00000070526	ST6 (alpha-N-acetyl-neuraminyl-2,3-beta-galactosyl-1,3)-N-acetylgalactosaminide alpha-2,6-sialyltransferase 1 [Source:HGNC Symbol;Acc:HGNC:23614]	-1.12999	-	-	-
ENSG00000184905	transcription elongation factor A (SII)-like 2 [Source:HGNC Symbol;Acc:HGNC:29818]	-1.13087	-	-	-
ENSG00000107249	GLIS family zinc finger 3 [Source:HGNC Symbol;Acc:HGNC:28510]	-1.13097	-	-	-
ENSG00000134343	anoctamin 3 [Source:HGNC Symbol;Acc:HGNC:14004]	-1.13201	-4.20264	-	-
ENSG00000152217	SET binding protein 1 [Source:HGNC Symbol;Acc:HGNC:15573]	-1.13214	-	-	0.00281017
ENSG00000057657	PR domain containing 1, with ZNF domain [Source:HGNC Symbol;Acc:HGNC:9346]	-1.13327	-2.28863	-	-0.324613
ENSG00000164400	colony stimulating factor 2 (granulocyte-macrophage) [Source:HGNC Symbol;Acc:HGNC:2434]	-1.13331	-1.87091	-	-
ENSG00000164045	cell division cycle 25A [Source:HGNC Symbol;Acc:HGNC:1725]	-1.13346	-2.97869	-	-
ENSG00000156011	pleckstrin and Sec7 domain containing 3 [Source:HGNC Symbol;Acc:HGNC:19093]	-1.13394	-	-	-
ENSG00000085840	origin recognition complex, subunit 1 [Source:HGNC Symbol;Acc:HGNC:8487]	-1.13616	-2.87557	-0.86231	-
ENSG00000091490	sel-1 suppressor of lin-12-like 3 (C. elegans) [Source:HGNC Symbol;Acc:HGNC:29108]	-1.13628	-2.37909	-	-
ENSG00000100162	centromere protein M [Source:HGNC Symbol;Acc:HGNC:18352]	-1.13632	-2.41742	-	-
ENSG00000077585	G protein-coupled receptor 137B [Source:HGNC Symbol;Acc:HGNC:11862]	-1.13638	-2.55461	-	-
ENSG00000156414	tudor domain containing 9 [Source:HGNC Symbol;Acc:HGNC:20122]	-1.13771	-3.82603	-0.82319	-
ENSG00000146476	acidic residue methyltransferase 1 [Source:HGNC Symbol;Acc:HGNC:17872]	-1.13854	-4.64891	-	-0.772724
ENSG00000168404	mixed lineage kinase domain-like [Source:HGNC Symbol;Acc:HGNC:26617]	-1.13971	-1.3321	-	-
ENSG00000054598	forkhead box C1 [Source:HGNC Symbol;Acc:HGNC:3800]	-1.14038	-2.88278	-	-
ENSG00000162745	olfactomedin-like 2B [Source:HGNC Symbol;Acc:HGNC:24558]	-1.1407	-	-	-
ENSG00000128656	chimerin 1 [Source:HGNC Symbol;Acc:HGNC:1943]	-1.14191	-3.89325	-	-
ENSG00000168003	solute carrier family 3 (amino acid transporter heavy chain), member 2 [Source:HGNC Symbol;Acc:HGNC:11026]	-1.14242	-2.45166	-2.82623	-
ENSG00000197442	mitogen-activated protein kinase kinase kinase 5 [Source:HGNC Symbol;Acc:HGNC:6857]	-1.14267	-3.34887	-	-
ENSG00000157193	low density lipoprotein receptor-related protein 8, apolipoprotein e receptor [Source:HGNC Symbol;Acc:HGNC:6700]	-1.14315	-	-	-
ENSG00000128284	apolipoprotein L, 3 [Source:HGNC Symbol;Acc:HGNC:14868]	-1.14318	-	-	-
ENSG00000100889	phosphoenolpyruvate carboxykinase 2 (mitochondrial) [Source:HGNC Symbol;Acc:HGNC:8725]	-1.14382	-2.42577	-	-
ENSG00000172031	epoxide hydrolase 4 [Source:HGNC Symbol;Acc:HGNC:23758]	-1.14474	-3.50586	-	-
ENSG00000145246	ATPase, class V, type 10D [Source:HGNC Symbol;Acc:HGNC:13549]	-1.1458	-	-	-
ENSG00000133561	GTPase, IMAP family member 6 [Source:HGNC Symbol;Acc:HGNC:21918]	-1.14685	-3.0785	-	-
ENSG00000165379	leucine rich repeat and fibronectin type III domain containing 5 [Source:HGNC Symbol;Acc:HGNC:20360]	-1.14698	-4.58623	-	-
ENSG00000147003	transmembrane protein 27 [Source:HGNC Symbol;Acc:HGNC:29437]	-1.14778	-3.02832	-	-
ENSG00000165588	orthodenticle homeobox 2 [Source:HGNC Symbol;Acc:HGNC:8522]	-1.14848	-2.64557	-	-
ENSG00000143819	epoxide hydrolase 1, microsomal (xenobiotic) [Source:HGNC Symbol;Acc:HGNC:3401]	-1.15037	-1.28916	-	-
ENSG00000180353	hematopoietic cell-specific Lyn substrate 1 [Source:HGNC Symbol;Acc:HGNC:4844]	-1.1504	-	-	-
ENSG00000092201	suppressor of Ty 16 homolog (S. cerevisiae) [Source:HGNC Symbol;Acc:HGNC:11465]	-1.15063	-3.19113	-3.15252	-
ENSG00000102575	acid phosphatase 5, tartrate resistant [Source:HGNC Symbol;Acc:HGNC:124]	-1.15098	-1.45866	-	-
ENSG00000187094	cholecystokinin [Source:HGNC Symbol;Acc:HGNC:1569]	-1.15117	-1.85428	-	-
ENSG00000119866	B-cell CLL/lymphoma 11A (zinc finger protein) [Source:HGNC Symbol;Acc:HGNC:13221]	-1.15162	-	-	-
ENSG00000139354	growth arrest-specific 2 like 3 [Source:HGNC Symbol;Acc:HGNC:27475]	-1.15168	-1.15569	-	-
ENSG00000112029	F-box protein 5 [Source:HGNC Symbol;Acc:HGNC:13584]	-1.15248	-1.24612	-	-
ENSG00000125810	CD93 molecule [Source:HGNC Symbol;Acc:HGNC:15855]	-1.15338	-2.59649	-	-
ENSG00000165507	chromosome 10 open reading frame 10 [Source:HGNC Symbol;Acc:HGNC:23355]	-1.15573	-2.04269	-	-
ENSG00000148700	adducin 3 (gamma) [Source:HGNC Symbol;Acc:HGNC:245]	-1.15721	-2.44026	-	-
ENSG00000148459	prenyl (decaprenyl) diphosphate synthase, subunit 1 [Source:HGNC Symbol;Acc:HGNC:17759]	-1.15733	-	-2.78986	-
ENSG00000170961	hyaluronan synthase 2 [Source:HGNC Symbol;Acc:HGNC:4819]	-1.15779	-	-	-
ENSG00000148677	ankyrin repeat domain 1 (cardiac muscle) [Source:HGNC Symbol;Acc:HGNC:15819]	-1.15833	-1.41569	-	-
ENSG00000145649	granzyme A (granzyme 1, cytotoxic T-lymphocyte-associated serine esterase 3) [Source:HGNC Symbol;Acc:HGNC:4708]	-1.15853	-1.07692	-	-
ENSG00000108924	hepatic leukemia factor [Source:HGNC Symbol;Acc:HGNC:4977]	-1.15856	-2.32612	-	-
ENSG00000074590	NUAK family, SNF1-like kinase, 1 [Source:HGNC Symbol;Acc:HGNC:14311]	-1.15859	-	-	-
ENSG00000157107	FCH domain only 2 [Source:HGNC Symbol;Acc:HGNC:25180]	-1.15952	-3.05206	-	-
ENSG00000156508	eukaryotic translation elongation factor 1 alpha 1 [Source:HGNC Symbol;Acc:HGNC:3189]	-1.15962	-	-	-
ENSG00000171428	N-acetyltransferase 1 (arylamine N-acetyltransferase) [Source:HGNC Symbol;Acc:HGNC:7645]	-1.1601	-	-	-
ENSG00000181617	follicular dendritic cell secreted protein [Source:HGNC Symbol;Acc:HGNC:19215]	-1.16065	-	-	-
ENSG00000172551	mucin-like 1 [Source:HGNC Symbol;Acc:HGNC:30588]	-1.16098	-	-	-
ENSG00000104432	interleukin 7 [Source:HGNC Symbol;Acc:HGNC:6023]	-1.16152	-3.10333	-	-
ENSG00000198729	protein phosphatase 1, regulatory (inhibitor) subunit 14C [Source:HGNC Symbol;Acc:HGNC:14952]	-1.16194	-2.59292	-	-
ENSG00000005020	src kinase associated phosphoprotein 2 [Source:HGNC Symbol;Acc:HGNC:15687]	-1.16262	-	-	-
ENSG00000185947	zinc finger protein 267 [Source:HGNC Symbol;Acc:HGNC:13060]	-1.16298	-	-	-
ENSG00000166130	IKBKB interacting protein [Source:HGNC Symbol;Acc:HGNC:26430]	-1.16366	-	-	-
ENSG00000163376	kelch repeat and BTB (POZ) domain containing 8 [Source:HGNC Symbol;Acc:HGNC:30691]	-1.16543	-	-	-
ENSG00000166979	eva-1 homolog C (C. elegans) [Source:HGNC Symbol;Acc:HGNC:13239]	-1.16582	-4.14561	-	-
ENSG00000121691	catalase [Source:HGNC Symbol;Acc:HGNC:1516]	-1.16602	-2.60112	-	-
ENSG00000105784	RUN domain containing 3B [Source:HGNC Symbol;Acc:HGNC:30286]	-1.16621	-2.56269	-	-
ENSG00000095303	prostaglandin-endoperoxide synthase 1 (prostaglandin G/H synthase and cyclooxygenase) [Source:HGNC Symbol;Acc:HGNC:9604]	-1.16683	-	-	-
ENSG00000115363	eva-1 homolog A (C. elegans) [Source:HGNC Symbol;Acc:HGNC:25816]	-1.16786	-	-	-
ENSG00000106976	dynamin 1 [Source:HGNC Symbol;Acc:HGNC:2972]	-1.16796	-3.42213	-	-
ENSG00000144331	zinc finger protein 385B [Source:HGNC Symbol;Acc:HGNC:26332]	-1.16828	-	-	-
ENSG00000100600	legumain [Source:HGNC Symbol;Acc:HGNC:9472]	-1.17049	-1.54153	-	0.834388
ENSG00000163121	neuralized E3 ubiquitin protein ligase 3 [Source:HGNC Symbol;Acc:HGNC:25162]	-1.17056	-	-	-
ENSG00000137462	toll-like receptor 2 [Source:HGNC Symbol;Acc:HGNC:11848]	-1.17166	-	-	-
ENSG00000059728	MAX dimerization protein 1 [Source:HGNC Symbol;Acc:HGNC:6761]	-1.17199	-2.29598	-	-
ENSG00000112186	CAP, adenylate cyclase-associated protein, 2 (yeast) [Source:HGNC Symbol;Acc:HGNC:20039]	-1.17241	-1.20486	-	-
ENSG00000129151	butyrobetaine (gamma), 2-oxoglutarate dioxygenase (gamma-butyrobetaine hydroxylase) 1 [Source:HGNC Symbol;Acc:HGNC:964]	-1.17296	-2.86386	-	0.0388991
ENSG00000101057	v-myb avian myeloblastosis viral oncogene homolog-like 2 [Source:HGNC Symbol;Acc:HGNC:7548]	-1.17332	-2.3687	-	-
ENSG00000134775	formin homology 2 domain containing 3 [Source:HGNC Symbol;Acc:HGNC:26178]	-1.17338	-	-	-
ENSG00000172086	lysine-rich coiled-coil 1 [Source:HGNC Symbol;Acc:HGNC:28039]	-1.17348	-	-	-
ENSG00000141574	secreted and transmembrane 1 [Source:HGNC Symbol;Acc:HGNC:10707]	-1.17371	-	-	-
ENSG00000072858	SID1 transmembrane family, member 1 [Source:HGNC Symbol;Acc:HGNC:25967]	-1.17488	-5.16825	-	-
ENSG00000124766	SRY (sex determining region Y)-box 4 [Source:HGNC Symbol;Acc:HGNC:11200]	-1.17504	-	-	-
ENSG00000214274	angiogenin, ribonuclease, RNase A family, 5 [Source:HGNC Symbol;Acc:HGNC:483]	-1.17553	-1.49549	-	-
ENSG00000168306	acyl-CoA oxidase 2, branched chain [Source:HGNC Symbol;Acc:HGNC:120]	-1.17606	-3.41043	-	-
ENSG00000183508	family with sequence similarity 46, member C [Source:HGNC Symbol;Acc:HGNC:24712]	-1.17671	-1.75711	-	-
ENSG00000171860	complement component 3a receptor 1 [Source:HGNC Symbol;Acc:HGNC:1319]	-1.17831	-0.87721	-	-
ENSG00000128016	ZFP36 ring finger protein [Source:HGNC Symbol;Acc:HGNC:12862]	-1.17844	-1.35107	-	-
ENSG00000164342	toll-like receptor 3 [Source:HGNC Symbol;Acc:HGNC:11849]	-1.17955	-1.96979	-	-
ENSG00000061656	sperm associated antigen 4 [Source:HGNC Symbol;Acc:HGNC:11214]	-1.17981	-4.29647	-	-
ENSG00000132639	synaptosomal-associated protein, 25kDa [Source:HGNC Symbol;Acc:HGNC:11132]	-1.18023	-	-	-
ENSG00000170231	fatty acid binding protein 6, ileal [Source:HGNC Symbol;Acc:HGNC:3561]	-1.18059	-3.44411	-	-
ENSG00000029153	aryl hydrocarbon receptor nuclear translocator-like 2 [Source:HGNC Symbol;Acc:HGNC:18984]	-1.18115	-3.82541	-	-
ENSG00000123636	bromodomain adjacent to zinc finger domain, 2B [Source:HGNC Symbol;Acc:HGNC:963]	-1.18171	-	-	-
ENSG00000182568	SATB homeobox 1 [Source:HGNC Symbol;Acc:HGNC:10541]	-1.18207	-2.62647	-	-
ENSG00000140030	G protein-coupled receptor 65 [Source:HGNC Symbol;Acc:HGNC:4517]	-1.1821	-0.92873	-	-
ENSG00000174442	zwilch kinetochore protein [Source:HGNC Symbol;Acc:HGNC:25468]	-1.1837	-	-	-
ENSG00000119865	cannabinoid receptor interacting protein 1 [Source:HGNC Symbol;Acc:HGNC:24546]	-1.184	-3.49346	-	-0.304354
ENSG00000164463	CREB3 regulatory factor [Source:HGNC Symbol;Acc:HGNC:24050]	-1.18485	-2.48576	-	-
ENSG00000129493	HEAT repeat containing 5A [Source:HGNC Symbol;Acc:HGNC:20276]	-1.18541	-3.24414	-	-
ENSG00000077713	solute carrier family 25, member 43 [Source:HGNC Symbol;Acc:HGNC:30557]	-1.18567	-	-	-
ENSG00000122884	prolyl 4-hydroxylase, alpha polypeptide I [Source:HGNC Symbol;Acc:HGNC:8546]	-1.18597	-	-	-
ENSG00000083454	purinergic receptor P2X, ligand gated ion channel, 5 [Source:HGNC Symbol;Acc:HGNC:8536]	-1.18613	-	-	-
ENSG00000166482	microfibrillar-associated protein 4 [Source:HGNC Symbol;Acc:HGNC:7035]	-1.18659	-1.78777	-	-
ENSG00000076554	tumor protein D52 [Source:HGNC Symbol;Acc:HGNC:12005]	-1.18744	-4.06202	-	-
ENSG00000118113	matrix metallopeptidase 8 [Source:HGNC Symbol;Acc:HGNC:7175]	-1.18774	-1.04776	-	-
ENSG00000140600	SH3-domain GRB2-like 3 [Source:HGNC Symbol;Acc:HGNC:10832]	-1.18797	-	-	-
ENSG00000184005	ST6 (alpha-N-acetyl-neuraminyl-2,3-beta-galactosyl-1,3)-N-acetylgalactosaminide alpha-2,6-sialyltransferase 3 [Source:HGNC Symbol;Acc:HGNC:19343]	-1.1884	-5.34813	-	-
ENSG00000154265	ATP-binding cassette, sub-family A (ABC1), member 5 [Source:HGNC Symbol;Acc:HGNC:35]	-1.19017	-	-	-
ENSG00000122378	family with sequence similarity 213, member A [Source:HGNC Symbol;Acc:HGNC:28651]	-1.19077	-1.68487	-	-
ENSG00000145147	slit homolog 2 (Drosophila) [Source:HGNC Symbol;Acc:HGNC:11086]	-1.19129	-	-	-
ENSG00000163751	carboxypeptidase A3 (mast cell) [Source:HGNC Symbol;Acc:HGNC:2298]	-1.19314	-1.9564	-	-
ENSG00000077063	cortactin binding protein 2 [Source:HGNC Symbol;Acc:HGNC:15679]	-1.19572	-2.20337	-	-
ENSG00000184221	oligodendrocyte transcription factor 1 [Source:HGNC Symbol;Acc:HGNC:16983]	-1.19595	-	-	-
ENSG00000116574	ras homolog family member U [Source:HGNC Symbol;Acc:HGNC:17794]	-1.19621	-	-	-
ENSG00000110092	cyclin D1 [Source:HGNC Symbol;Acc:HGNC:1582]	-1.19674	-1.27649	-	-
ENSG00000130821	solute carrier family 6 (neurotransmitter transporter), member 8 [Source:HGNC Symbol;Acc:HGNC:11055]	-1.19681	-	-	-
ENSG00000171724	vesicle amine transport 1-like [Source:HGNC Symbol;Acc:HGNC:29315]	-1.19704	-	-	-
ENSG00000002726	amine oxidase, copper containing 1 [Source:HGNC Symbol;Acc:HGNC:80]	-1.19737	-	-	-
ENSG00000158402	cell division cycle 25C [Source:HGNC Symbol;Acc:HGNC:1727]	-1.1975	-	-	-
ENSG00000114315	hes family bHLH transcription factor 1 [Source:HGNC Symbol;Acc:HGNC:5192]	-1.19767	-2.5057	-	-
ENSG00000004799	pyruvate dehydrogenase kinase, isozyme 4 [Source:HGNC Symbol;Acc:HGNC:8812]	-1.19813	-0.28625	-	-
ENSG00000164330	early B-cell factor 1 [Source:HGNC Symbol;Acc:HGNC:3126]	-1.19929	-1.61096	-	-
ENSG00000125430	heparan sulfate (glucosamine) 3-O-sulfotransferase 3B1 [Source:HGNC Symbol;Acc:HGNC:5198]	-1.19952	-	-	-
ENSG00000089356	FXYD domain containing ion transport regulator 3 [Source:HGNC Symbol;Acc:HGNC:4027]	-1.20025	-2.70868	-	-
ENSG00000111261	MANSC domain containing 1 [Source:HGNC Symbol;Acc:HGNC:25505]	-1.20138	-2.619	-	-
ENSG00000134138	Meis homeobox 2 [Source:HGNC Symbol;Acc:HGNC:7001]	-1.20148	-	-	-
ENSG00000162636	family with sequence similarity 102, member B [Source:HGNC Symbol;Acc:HGNC:27637]	-1.20164	-	-5.16204	-
ENSG00000151693	ArfGAP with SH3 domain, ankyrin repeat and PH domain 2 [Source:HGNC Symbol;Acc:HGNC:2721]	-1.20168	-	-	-
ENSG00000109861	cathepsin C [Source:HGNC Symbol;Acc:HGNC:2528]	-1.20247	-	-	-
ENSG00000108511	homeobox B6 [Source:HGNC Symbol;Acc:HGNC:5117]	-1.20264	-2.92961	-	-
ENSG00000021355	serpin peptidase inhibitor, clade B (ovalbumin), member 1 [Source:HGNC Symbol;Acc:HGNC:3311]	-1.2027	-	-	-
ENSG00000136167	lymphocyte cytosolic protein 1 (L-plastin) [Source:HGNC Symbol;Acc:HGNC:6528]	-1.20277	-1.6954	-	-
ENSG00000206538	vestigial-like family member 3 [Source:HGNC Symbol;Acc:HGNC:24327]	-1.20297	-1.98873	-	-
ENSG00000196975	annexin A4 [Source:HGNC Symbol;Acc:HGNC:542]	-1.203	-2.42477	-	-
ENSG00000142494	solute carrier family 47 (multidrug and toxin extrusion), member 1 [Source:HGNC Symbol;Acc:HGNC:25588]	-1.20413	-1.75936	-	-
ENSG00000050405	LIM domain and actin binding 1 [Source:HGNC Symbol;Acc:HGNC:24636]	-1.20427	-3.52135	-	-
ENSG00000102554	Kruppel-like factor 5 (intestinal) [Source:HGNC Symbol;Acc:HGNC:6349]	-1.20473	-1.74101	-4.88982	-
ENSG00000140092	fibulin 5 [Source:HGNC Symbol;Acc:HGNC:3602]	-1.20576	-3.17971	-	-
ENSG00000054277	opsin 3 [Source:HGNC Symbol;Acc:HGNC:14007]	-1.20616	-	-	-
ENSG00000164951	pyruvate dehyrogenase phosphatase catalytic subunit 1 [Source:HGNC Symbol;Acc:HGNC:9279]	-1.20646	-	-	-
ENSG00000171246	neuronal pentraxin I [Source:HGNC Symbol;Acc:HGNC:7952]	-1.20646	-	-	-
ENSG00000163624	CDP-diacylglycerol synthase (phosphatidate cytidylyltransferase) 1 [Source:HGNC Symbol;Acc:HGNC:1800]	-1.20706	-3.59562	-	-
ENSG00000067798	neuron navigator 3 [Source:HGNC Symbol;Acc:HGNC:15998]	-1.20786	-	-	-
ENSG00000078053	amphiphysin [Source:HGNC Symbol;Acc:HGNC:471]	-1.20789	-2.49078	-	-
ENSG00000144452	ATP-binding cassette, sub-family A (ABC1), member 12 [Source:HGNC Symbol;Acc:HGNC:14637]	-1.20796	-4.63415	-	-
ENSG00000129195	family with sequence similarity 64, member A [Source:HGNC Symbol;Acc:HGNC:25483]	-1.20893	-	-	-
ENSG00000196227	family with sequence similarity 217, member B [Source:HGNC Symbol;Acc:HGNC:16170]	-1.20926	-2.99723	-	-
ENSG00000175643	RecQ mediated genome instability 2 [Source:HGNC Symbol;Acc:HGNC:28349]	-1.2098	-4.07437	-	-
ENSG00000091136	laminin, beta 1 [Source:HGNC Symbol;Acc:HGNC:6486]	-1.20983	-	-	-
ENSG00000133639	B-cell translocation gene 1, anti-proliferative [Source:HGNC Symbol;Acc:HGNC:1130]	-1.2105	-1.49139	-	-
ENSG00000221963	apolipoprotein L, 6 [Source:HGNC Symbol;Acc:HGNC:14870]	-1.21066	-	-	-
ENSG00000120756	plastin 1 [Source:HGNC Symbol;Acc:HGNC:9090]	-1.2107	-2.68399	-	-
ENSG00000198682	3'-phosphoadenosine 5'-phosphosulfate synthase 2 [Source:HGNC Symbol;Acc:HGNC:8604]	-1.21096	-2.40438	-	-
ENSG00000169047	insulin receptor substrate 1 [Source:HGNC Symbol;Acc:HGNC:6125]	-1.21207	-1.54385	-	-
ENSG00000163378	EGF domain-specific O-linked N-acetylglucosamine (GlcNAc) transferase [Source:HGNC Symbol;Acc:HGNC:28526]	-1.2123	-	-	-
ENSG00000101160	cathepsin Z [Source:HGNC Symbol;Acc:HGNC:2547]	-1.2124	-	-	-
ENSG00000197409	histone cluster 1, H3d [Source:HGNC Symbol;Acc:HGNC:4767]	-1.21287	-	-	-
ENSG00000100362	parvalbumin [Source:HGNC Symbol;Acc:HGNC:9704]	-1.2129	-1.01642	-	-
ENSG00000100290	BCL2-interacting killer (apoptosis-inducing) [Source:HGNC Symbol;Acc:HGNC:1051]	-1.2135	-3.72337	-	-
ENSG00000138131	lysyl oxidase-like 4 [Source:HGNC Symbol;Acc:HGNC:17171]	-1.21451	-3.95792	-	-
ENSG00000165480	spindle and kinetochore associated complex subunit 3 [Source:HGNC Symbol;Acc:HGNC:20262]	-1.21457	-3.26562	-	-
ENSG00000155659	V-set and immunoglobulin domain containing 4 [Source:HGNC Symbol;Acc:HGNC:17032]	-1.21464	-2.43604	-	-
ENSG00000067606	protein kinase C, zeta [Source:HGNC Symbol;Acc:HGNC:9412]	-1.21635	-	-	-
ENSG00000060140	serine/threonine/tyrosine kinase 1 [Source:HGNC Symbol;Acc:HGNC:18889]	-1.21709	-2.619	-	-
ENSG00000143507	dual specificity phosphatase 10 [Source:HGNC Symbol;Acc:HGNC:3065]	-1.21766	-3.2137	-1.90752	-
ENSG00000006459	lysine (K)-specific demethylase 7A [Source:HGNC Symbol;Acc:HGNC:22224]	-1.21776	-2.35424	-	-
ENSG00000181274	frequently rearranged in advanced T-cell lymphomas 2 [Source:HGNC Symbol;Acc:HGNC:16048]	-1.2182	-2.68557	-	-
ENSG00000189056	reelin [Source:HGNC Symbol;Acc:HGNC:9957]	-1.2189	-3.56337	-	-
ENSG00000176387	hydroxysteroid (11-beta) dehydrogenase 2 [Source:HGNC Symbol;Acc:HGNC:5209]	-1.21893	-2.79146	-	-
ENSG00000256043	cathepsin O [Source:HGNC Symbol;Acc:HGNC:2542]	-1.21934	-3.19284	-	0.116263
ENSG00000162618	adhesion G protein-coupled receptor L4 [Source:HGNC Symbol;Acc:HGNC:20822]	-1.2194	-3.13087	-	-
ENSG00000169469	small proline-rich protein 1B [Source:HGNC Symbol;Acc:HGNC:11260]	-1.21981	-	-	-
ENSG00000039560	retinoic acid induced 14 [Source:HGNC Symbol;Acc:HGNC:14873]	-1.22038	-2.75545	-	-
ENSG00000137440	fibroblast growth factor binding protein 1 [Source:HGNC Symbol;Acc:HGNC:19695]	-1.22048	-	-	-
ENSG00000119125	guanine deaminase [Source:HGNC Symbol;Acc:HGNC:4212]	-1.22112	-1.67337	-	-
ENSG00000078399	homeobox A9 [Source:HGNC Symbol;Acc:HGNC:5109]	-1.2225	-2.68687	-	-
ENSG00000010810	FYN proto-oncogene, Src family tyrosine kinase [Source:HGNC Symbol;Acc:HGNC:4037]	-1.2228	-	-	-
ENSG00000178445	glycine dehydrogenase (decarboxylating) [Source:HGNC Symbol;Acc:HGNC:4313]	-1.2231	-2.54566	-	0.239409
ENSG00000198624	coiled-coil domain containing 69 [Source:HGNC Symbol;Acc:HGNC:24487]	-1.22455	-3.74005	-	-
ENSG00000221852	keratin associated protein 1-5 [Source:HGNC Symbol;Acc:HGNC:16777]	-1.22492	-	-	-
ENSG00000108176	DnaJ (Hsp40) homolog, subfamily C, member 12 [Source:HGNC Symbol;Acc:HGNC:28908]	-1.22492	-1.90131	-4.29138	-
ENSG00000145423	secreted frizzled-related protein 2 [Source:HGNC Symbol;Acc:HGNC:10777]	-1.22543	-0.51321	-	-
ENSG00000115525	ST3 beta-galactoside alpha-2,3-sialyltransferase 5 [Source:HGNC Symbol;Acc:HGNC:10872]	-1.22573	-1.91001	-	-
ENSG00000197275	RAD54 homolog B (S. cerevisiae) [Source:HGNC Symbol;Acc:HGNC:17228]	-1.22577	-2.0832	-	-
ENSG00000182013	paraneoplastic Ma antigen family-like 1 [Source:HGNC Symbol;Acc:HGNC:25578]	-1.2261	-5.00741	-	-
ENSG00000165424	zinc finger, CCHC domain containing 24 [Source:HGNC Symbol;Acc:HGNC:26911]	-1.22627	-	-	-0.495923
ENSG00000143333	regulator of G-protein signaling 16 [Source:HGNC Symbol;Acc:HGNC:9997]	-1.22644	-	-	-
ENSG00000134709	hook microtubule-tethering protein 1 [Source:HGNC Symbol;Acc:HGNC:19884]	-1.22665	-	-	-
ENSG00000111276	cyclin-dependent kinase inhibitor 1B (p27, Kip1) [Source:HGNC Symbol;Acc:HGNC:1785]	-1.228	-3.15034	-	-
ENSG00000120437	acetyl-CoA acetyltransferase 2 [Source:HGNC Symbol;Acc:HGNC:94]	-1.23006	-	-1.93932	-
ENSG00000106211	heat shock 27kDa protein 1 [Source:HGNC Symbol;Acc:HGNC:5246]	-1.23026	-	-	-
ENSG00000143344	ral guanine nucleotide dissociation stimulator-like 1 [Source:HGNC Symbol;Acc:HGNC:30281]	-1.23053	-	-	-
ENSG00000186522	septin 10 [Source:HGNC Symbol;Acc:HGNC:14349]	-1.23094	-	-	-
ENSG00000087495	phosphatase and actin regulator 3 [Source:HGNC Symbol;Acc:HGNC:15833]	-1.23128	-3.75789	-	-
ENSG00000103316	crystallin, mu [Source:HGNC Symbol;Acc:HGNC:2418]	-1.23348	-	-	-
ENSG00000042493	capping protein (actin filament), gelsolin-like [Source:HGNC Symbol;Acc:HGNC:1474]	-1.23362	-1.08623	-	-
ENSG00000101665	SMAD family member 7 [Source:HGNC Symbol;Acc:HGNC:6773]	-1.23399	-2.59205	-	-
ENSG00000164292	Rho-related BTB domain containing 3 [Source:HGNC Symbol;Acc:HGNC:18757]	-1.23467	-	-	-
ENSG00000204381	layilin [Source:HGNC Symbol;Acc:HGNC:29471]	-1.23555	-3.80975	-	-
ENSG00000015568	RANBP2-like and GRIP domain containing 5 [Source:HGNC Symbol;Acc:HGNC:32418]	-1.23647	-	-	-
ENSG00000147394	zinc finger protein 185 (LIM domain) [Source:HGNC Symbol;Acc:HGNC:12976]	-1.23695	-4.13441	-	-
ENSG00000198513	atlastin GTPase 1 [Source:HGNC Symbol;Acc:HGNC:11231]	-1.23827	-3.43628	-	-
ENSG00000188959	chromosome 9 open reading frame 152 [Source:HGNC Symbol;Acc:HGNC:31455]	-1.24008	-2.75185	-	-
ENSG00000182752	pregnancy-associated plasma protein A, pappalysin 1 [Source:HGNC Symbol;Acc:HGNC:8602]	-1.24018	-2.30643	-	-
ENSG00000174607	UDP glycosyltransferase 8 [Source:HGNC Symbol;Acc:HGNC:12555]	-1.24117	-3.15367	-	-
ENSG00000104490	neurocalcin delta [Source:HGNC Symbol;Acc:HGNC:7655]	-1.24151	-3.32121	-	-
ENSG00000136783	nipsnap homolog 3A (C. elegans) [Source:HGNC Symbol;Acc:HGNC:23619]	-1.24192	-	-	-
ENSG00000170522	ELOVL fatty acid elongase 6 [Source:HGNC Symbol;Acc:HGNC:15829]	-1.24195	-	-	-
ENSG00000165996	3-hydroxyacyl-CoA dehydratase 1 [Source:HGNC Symbol;Acc:HGNC:9639]	-1.24253	-2.15605	-	-
ENSG00000187164	shootin 1 [Source:HGNC Symbol;Acc:HGNC:29319]	-1.24328	-2.13258	-	-
ENSG00000171557	fibrinogen gamma chain [Source:HGNC Symbol;Acc:HGNC:3694]	-1.24339	-	-	-
ENSG00000165501	leucine rich repeat protein 1 [Source:HGNC Symbol;Acc:HGNC:19742]	-1.24366	-2.05919	-3.0194	-
ENSG00000227507	lymphotoxin beta (TNF superfamily, member 3) [Source:HGNC Symbol;Acc:HGNC:6711]	-1.24397	-	-	-
ENSG00000150907	forkhead box O1 [Source:HGNC Symbol;Acc:HGNC:3819]	-1.2441	-	-	-
ENSG00000138685	fibroblast growth factor 2 (basic) [Source:HGNC Symbol;Acc:HGNC:3676]	-1.24564	-2.51672	-	-
ENSG00000121931	ligand dependent nuclear receptor interacting factor 1 [Source:HGNC Symbol;Acc:HGNC:30299]	-1.24592	-2.71038	-	-
ENSG00000010292	non-SMC condensin I complex, subunit D2 [Source:HGNC Symbol;Acc:HGNC:24305]	-1.24749	-2.74246	-1.90828	-
ENSG00000157693	chromosome 9 open reading frame 91 [Source:HGNC Symbol;Acc:HGNC:24513]	-1.25092	-2.96308	-	-
ENSG00000111700	solute carrier organic anion transporter family, member 1B3 [Source:HGNC Symbol;Acc:HGNC:10961]	-1.25329	-	-	-
ENSG00000204634	TBC1 domain family, member 8 (with GRAM domain) [Source:HGNC Symbol;Acc:HGNC:17791]	-1.25377	-2.10061	-	-
ENSG00000173848	neuroepithelial cell transforming 1 [Source:HGNC Symbol;Acc:HGNC:14592]	-1.25456	-2.08571	-	-
ENSG00000140280	LysM, putative peptidoglycan-binding, domain containing 2 [Source:HGNC Symbol;Acc:HGNC:28571]	-1.25646	-2.72099	-	-
ENSG00000189050	ring finger protein, transmembrane 1 [Source:HGNC Symbol;Acc:HGNC:30206]	-1.25667	-3.84042	-	-
ENSG00000112796	ectonucleotide pyrophosphatase/phosphodiesterase 5 (putative) [Source:HGNC Symbol;Acc:HGNC:13717]	-1.2568	-2.22864	-	-
ENSG00000167513	chromatin licensing and DNA replication factor 1 [Source:HGNC Symbol;Acc:HGNC:24576]	-1.25718	-1.1623	-1.16592	-
ENSG00000081913	PH domain and leucine rich repeat protein phosphatase 1 [Source:HGNC Symbol;Acc:HGNC:20610]	-1.25791	-	-	-
ENSG00000142731	polo-like kinase 4 [Source:HGNC Symbol;Acc:HGNC:11397]	-1.25791	-1.69162	-	-
ENSG00000101311	fermitin family member 1 [Source:HGNC Symbol;Acc:HGNC:15889]	-1.25811	-	-	-
ENSG00000278535	dehydrogenase/reductase (SDR family) member 11 [Source:HGNC Symbol;Acc:HGNC:28639]	-1.25856	-	-	-
ENSG00000182985	cell adhesion molecule 1 [Source:HGNC Symbol;Acc:HGNC:5951]	-1.26147	-1.47867	-	-
ENSG00000113657	dihydropyrimidinase-like 3 [Source:HGNC Symbol;Acc:HGNC:3015]	-1.2616	-	-	-
ENSG00000180537	ring finger protein 182 [Source:HGNC Symbol;Acc:HGNC:28522]	-1.26212	-4.00717	-	-
ENSG00000173281	protein phosphatase 1, regulatory subunit 3B [Source:HGNC Symbol;Acc:HGNC:14942]	-1.26309	-1.33239	-	-
ENSG00000282608	adenosine A3 receptor [Source:HGNC Symbol;Acc:HGNC:268]	-1.26372	-	-	-
ENSG00000170542	serpin peptidase inhibitor, clade B (ovalbumin), member 9 [Source:HGNC Symbol;Acc:HGNC:8955]	-1.26375	-	-	-
ENSG00000095002	mutS homolog 2 [Source:HGNC Symbol;Acc:HGNC:7325]	-1.26378	-	-1.30187	0.31744
ENSG00000167281	RNA binding protein, fox-1 homolog (C. elegans) 3 [Source:HGNC Symbol;Acc:HGNC:27097]	-1.26406	-	-	-
ENSG00000162639	HEN1 methyltransferase homolog 1 (Arabidopsis) [Source:HGNC Symbol;Acc:HGNC:26400]	-1.26656	-4.78866	-2.86575	-
ENSG00000150593	programmed cell death 4 (neoplastic transformation inhibitor) [Source:HGNC Symbol;Acc:HGNC:8763]	-1.26687	-1.84472	-1.92719	-
ENSG00000149090	peptidase domain containing associated with muscle regeneration 1 [Source:HGNC Symbol;Acc:HGNC:24554]	-1.26715	-2.04895	-	-
ENSG00000160211	glucose-6-phosphate dehydrogenase [Source:HGNC Symbol;Acc:HGNC:4057]	-1.26743	-	-2.21491	-
ENSG00000179241	low density lipoprotein receptor class A domain containing 3 [Source:HGNC Symbol;Acc:HGNC:27046]	-1.26927	-2.37258	-	-
ENSG00000179144	GTPase, IMAP family member 7 [Source:HGNC Symbol;Acc:HGNC:22404]	-1.26951	-	-	-
ENSG00000136854	syntaxin binding protein 1 [Source:HGNC Symbol;Acc:HGNC:11444]	-1.27052	-3.30216	-	-
ENSG00000151491	epidermal growth factor receptor pathway substrate 8 [Source:HGNC Symbol;Acc:HGNC:3420]	-1.27122	-	-	-
ENSG00000021300	pleckstrin homology domain containing, family B (evectins) member 1 [Source:HGNC Symbol;Acc:HGNC:19079]	-1.27198	-2.35373	-	-
ENSG00000150630	vascular endothelial growth factor C [Source:HGNC Symbol;Acc:HGNC:12682]	-1.27285	-2.04329	-	-
ENSG00000121933	adenosine A3 receptor [Source:HGNC Symbol;Acc:HGNC:268]	-1.2746	-	-	-
ENSG00000171033	protein kinase (cAMP-dependent, catalytic) inhibitor alpha [Source:HGNC Symbol;Acc:HGNC:9017]	-1.27502	-1.86475	-	-
ENSG00000196839	adenosine deaminase [Source:HGNC Symbol;Acc:HGNC:186]	-1.2754	-0.71563	-	-0.307186
ENSG00000165025	spleen tyrosine kinase [Source:HGNC Symbol;Acc:HGNC:11491]	-1.27547	-2.94475	-	-
ENSG00000104205	serum/glucocorticoid regulated kinase family, member 3 [Source:HGNC Symbol;Acc:HGNC:10812]	-1.27617	-	-	-
ENSG00000149485	fatty acid desaturase 1 [Source:HGNC Symbol;Acc:HGNC:3574]	-1.27649	-2.39206	-	-
ENSG00000182957	spermatogenesis associated 13 [Source:HGNC Symbol;Acc:HGNC:23222]	-1.27746	-	-	-
ENSG00000139832	RAB20, member RAS oncogene family [Source:HGNC Symbol;Acc:HGNC:18260]	-1.27778	-1.44811	-	-
ENSG00000130755	glia maturation factor, gamma [Source:HGNC Symbol;Acc:HGNC:4374]	-1.27813	-2.5012	-	-
ENSG00000135821	glutamate-ammonia ligase [Source:HGNC Symbol;Acc:HGNC:4341]	-1.27841	-1.82455	-	-
ENSG00000091986	coiled-coil domain containing 80 [Source:HGNC Symbol;Acc:HGNC:30649]	-1.27872	-2.15444	-	-
ENSG00000164116	guanylate cyclase 1, soluble, alpha 3 [Source:HGNC Symbol;Acc:HGNC:4685]	-1.27876	-2.62415	-	-
ENSG00000085276	MDS1 and EVI1 complex locus [Source:HGNC Symbol;Acc:HGNC:3498]	-1.27893	-3.87896	-	-
ENSG00000112394	solute carrier family 16 (aromatic amino acid transporter), member 10 [Source:HGNC Symbol;Acc:HGNC:17027]	-1.27956	-2.65517	-	-
ENSG00000133119	replication factor C (activator 1) 3, 38kDa [Source:HGNC Symbol;Acc:HGNC:9971]	-1.27998	-1.97619	-	-
ENSG00000171604	CXXC finger protein 5 [Source:HGNC Symbol;Acc:HGNC:26943]	-1.28026	-2.87853	-	-
ENSG00000119326	catenin (cadherin-associated protein), alpha-like 1 [Source:HGNC Symbol;Acc:HGNC:2512]	-1.28163	-3.06106	-	-0.321528
ENSG00000005059	coiled-coil domain containing 109B [Source:HGNC Symbol;Acc:HGNC:26076]	-1.28318	-	-	-
ENSG00000198814	glycerol kinase [Source:HGNC Symbol;Acc:HGNC:4289]	-1.28483	-2.35373	-	-
ENSG00000174564	interleukin 20 receptor beta [Source:HGNC Symbol;Acc:HGNC:6004]	-1.285	-3.82072	-	-
ENSG00000067066	SP100 nuclear antigen [Source:HGNC Symbol;Acc:HGNC:11206]	-1.2856	-	-	-
ENSG00000186472	piccolo presynaptic cytomatrix protein [Source:HGNC Symbol;Acc:HGNC:13406]	-1.2862	-5.4069	-	-
ENSG00000131724	interleukin 13 receptor, alpha 1 [Source:HGNC Symbol;Acc:HGNC:5974]	-1.28644	-1.98747	-	-
ENSG00000163762	transmembrane 4 L six family member 18 [Source:HGNC Symbol;Acc:HGNC:25181]	-1.28659	-	-	-
ENSG00000103647	coronin, actin binding protein, 2B [Source:HGNC Symbol;Acc:HGNC:2256]	-1.28736	-3.08449	-	-
ENSG00000180964	transcription elongation factor A (SII)-like 8 [Source:HGNC Symbol;Acc:HGNC:28683]	-1.28814	-2.01637	-	-
ENSG00000165973	NEL-like 1 (chicken) [Source:HGNC Symbol;Acc:HGNC:7750]	-1.28817	-2.73274	-	-
ENSG00000179431	four jointed box 1 [Source:HGNC Symbol;Acc:HGNC:17166]	-1.28866	-4.25732	-2.79096	-
ENSG00000120278	pleckstrin homology domain containing, family G (with RhoGef domain) member 1 [Source:HGNC Symbol;Acc:HGNC:20884]	-1.28884	-4.00694	-	-
ENSG00000179674	ADP-ribosylation factor-like 14 [Source:HGNC Symbol;Acc:HGNC:22974]	-1.28898	-4.22055	-	-
ENSG00000167261	dipeptidase 2 [Source:HGNC Symbol;Acc:HGNC:23028]	-1.28909	-	-	-
ENSG00000115232	integrin, alpha 4 (antigen CD49D, alpha 4 subunit of VLA-4 receptor) [Source:HGNC Symbol;Acc:HGNC:6140]	-1.2894	-	-	-
ENSG00000241794	small proline-rich protein 2A [Source:HGNC Symbol;Acc:HGNC:11261]	-1.2899	-	-	-
ENSG00000205426	keratin 81, type II [Source:HGNC Symbol;Acc:HGNC:6458]	-1.29011	-	-	-
ENSG00000162078	zymogen granule protein 16B [Source:HGNC Symbol;Acc:HGNC:30456]	-1.2906	-	-	-
ENSG00000113916	B-cell CLL/lymphoma 6 [Source:HGNC Symbol;Acc:HGNC:1001]	-1.29117	-2.12475	-	-
ENSG00000102935	zinc finger protein 423 [Source:HGNC Symbol;Acc:HGNC:16762]	-1.29142	-2.90412	-	-
ENSG00000176532	proline rich 15 [Source:HGNC Symbol;Acc:HGNC:22310]	-1.29184	-5.17293	-	-
ENSG00000196116	tudor domain containing 7 [Source:HGNC Symbol;Acc:HGNC:30831]	-1.29251	-2.21994	-1.41004	-
ENSG00000118946	protocadherin 17 [Source:HGNC Symbol;Acc:HGNC:14267]	-1.29286	-2.15194	-	-
ENSG00000078804	tumor protein p53 inducible nuclear protein 2 [Source:HGNC Symbol;Acc:HGNC:16104]	-1.29293	-2.03451	-	-
ENSG00000146232	nuclear factor of kappa light polypeptide gene enhancer in B-cells inhibitor, epsilon [Source:HGNC Symbol;Acc:HGNC:7799]	-1.29311	-1.17391	-	-
ENSG00000110079	membrane-spanning 4-domains, subfamily A, member 4A [Source:HGNC Symbol;Acc:HGNC:13371]	-1.29428	-	-	-
ENSG00000166592	Ras-related associated with diabetes [Source:HGNC Symbol;Acc:HGNC:10446]	-1.29446	-1.56974	-	-
ENSG00000187908	deleted in malignant brain tumors 1 [Source:HGNC Symbol;Acc:HGNC:2926]	-1.29477	-1.51375	-	-
ENSG00000182809	cysteine-rich protein 2 [Source:HGNC Symbol;Acc:HGNC:2361]	-1.29492	-2.22459	-	-
ENSG00000109814	UDP-glucose 6-dehydrogenase [Source:HGNC Symbol;Acc:HGNC:12525]	-1.29506	-2.38278	-1.53466	-0.00377765
ENSG00000115594	interleukin 1 receptor, type I [Source:HGNC Symbol;Acc:HGNC:5993]	-1.29527	-2.05974	-	-
ENSG00000136999	nephroblastoma overexpressed [Source:HGNC Symbol;Acc:HGNC:7885]	-1.29527	-1.26174	-	-
ENSG00000145358	DNA-damage-inducible transcript 4-like [Source:HGNC Symbol;Acc:HGNC:30555]	-1.29534	-1.8099	-	-
ENSG00000151025	G protein-coupled receptor 158 [Source:HGNC Symbol;Acc:HGNC:23689]	-1.29594	-	-	-
ENSG00000116962	nidogen 1 [Source:HGNC Symbol;Acc:HGNC:7821]	-1.29828	-1.85329	-	-
ENSG00000198795	zinc finger protein 521 [Source:HGNC Symbol;Acc:HGNC:24605]	-1.29846	-3.27676	-	-
ENSG00000102287	gamma-aminobutyric acid (GABA) A receptor, epsilon [Source:HGNC Symbol;Acc:HGNC:4085]	-1.29878	-4.56969	-	-
ENSG00000166002	single-pass membrane protein with coiled-coil domains 4 [Source:HGNC Symbol;Acc:HGNC:24810]	-1.29885	-3.05974	-	-
ENSG00000136379	abhydrolase domain containing 17C [Source:HGNC Symbol;Acc:HGNC:26925]	-1.29963	-3.32366	-	-
ENSG00000104537	annexin A13 [Source:HGNC Symbol;Acc:HGNC:536]	-1.30009	-2.88566	-	-
ENSG00000197061	histone cluster 1, H4c [Source:HGNC Symbol;Acc:HGNC:4787]	-1.30041	-	-	-
ENSG00000185480	PARP1 binding protein [Source:HGNC Symbol;Acc:HGNC:26074]	-1.30248	-2.13714	-	-
ENSG00000178904	dpy-19-like 3 (C. elegans) [Source:HGNC Symbol;Acc:HGNC:27120]	-1.30262	-3.09739	-	-
ENSG00000196787	histone cluster 1, H2ag [Source:HGNC Symbol;Acc:HGNC:4737]	-1.30276	-	-	-
ENSG00000123240	optineurin [Source:HGNC Symbol;Acc:HGNC:17142]	-1.30294	-2.22378	-	-
ENSG00000055163	cytoplasmic FMR1 interacting protein 2 [Source:HGNC Symbol;Acc:HGNC:13760]	-1.3034	-2.3143	-	-
ENSG00000160188	radial spoke head 1 homolog (Chlamydomonas) [Source:HGNC Symbol;Acc:HGNC:12371]	-1.3039	-3.29378	-	-
ENSG00000078237	TP53 induced glycolysis regulatory phosphatase [Source:HGNC Symbol;Acc:HGNC:1185]	-1.30433	-	-	-
ENSG00000173114	leucine rich repeat neuronal 3 [Source:HGNC Symbol;Acc:HGNC:17200]	-1.30557	-2.17788	-	-
ENSG00000186918	zinc finger protein 395 [Source:HGNC Symbol;Acc:HGNC:18737]	-1.30557	-2.77942	-	-
ENSG00000173404	insulinoma-associated 1 [Source:HGNC Symbol;Acc:HGNC:6090]	-1.30622	-	-	-
ENSG00000115902	solute carrier family 1 (glutamate/neutral amino acid transporter), member 4 [Source:HGNC Symbol;Acc:HGNC:10942]	-1.30679	-2.72537	-	-
ENSG00000260916	cell cycle progression 1 [Source:HGNC Symbol;Acc:HGNC:24227]	-1.30689	-2.37348	-	-
ENSG00000134240	3-hydroxy-3-methylglutaryl-CoA synthase 2 (mitochondrial) [Source:HGNC Symbol;Acc:HGNC:5008]	-1.30825	-2.18292	-	-
ENSG00000169385	ribonuclease, RNase A family, 2 (liver, eosinophil-derived neurotoxin) [Source:HGNC Symbol;Acc:HGNC:10045]	-1.30843	-	-	-
ENSG00000100285	neurofilament, heavy polypeptide [Source:HGNC Symbol;Acc:HGNC:7737]	-1.30861	-	-	-
ENSG00000172716	schlafen family member 11 [Source:HGNC Symbol;Acc:HGNC:26633]	-1.30861	-	-	-
ENSG00000102908	nuclear factor of activated T-cells 5, tonicity-responsive [Source:HGNC Symbol;Acc:HGNC:7774]	-1.30879	-5.13087	-	-
ENSG00000145777	thymic stromal lymphopoietin [Source:HGNC Symbol;Acc:HGNC:30743]	-1.30904	-	-	-
ENSG00000135744	angiotensinogen (serpin peptidase inhibitor, clade A, member 8) [Source:HGNC Symbol;Acc:HGNC:333]	-1.30957	-2.76729	-	-
ENSG00000152894	protein tyrosine phosphatase, receptor type, K [Source:HGNC Symbol;Acc:HGNC:9674]	-1.30986	-4.43316	-	-
ENSG00000018625	ATPase, Na+/K+ transporting, alpha 2 polypeptide [Source:HGNC Symbol;Acc:HGNC:800]	-1.30986	-	-	-
ENSG00000168389	major facilitator superfamily domain containing 2A [Source:HGNC Symbol;Acc:HGNC:25897]	-1.31004	-	-	-
ENSG00000116016	endothelial PAS domain protein 1 [Source:HGNC Symbol;Acc:HGNC:3374]	-1.31007	-2.5917	-	-
ENSG00000154096	Thy-1 cell surface antigen [Source:HGNC Symbol;Acc:HGNC:11801]	-1.31058	-	-	-
ENSG00000166394	cytochrome b5 reductase 2 [Source:HGNC Symbol;Acc:HGNC:24376]	-1.31079	-4.56969	-	-
ENSG00000158869	Fc fragment of IgE, high affinity I, receptor for; gamma polypeptide [Source:HGNC Symbol;Acc:HGNC:3611]	-1.31154	-	-	-
ENSG00000173801	junction plakoglobin [Source:HGNC Symbol;Acc:HGNC:6207]	-1.31161	-	-	-
ENSG00000169035	kallikrein-related peptidase 7 [Source:HGNC Symbol;Acc:HGNC:6368]	-1.31294	-3.84809	-	-
ENSG00000114374	ubiquitin specific peptidase 9, Y-linked [Source:HGNC Symbol;Acc:HGNC:12633]	-1.3138	-4.91007	-	-
ENSG00000221955	solute carrier family 12, member 8 [Source:HGNC Symbol;Acc:HGNC:15595]	-1.31394	-4.33293	-3.18889	-0.000501437
ENSG00000165685	transmembrane protein 52B [Source:HGNC Symbol;Acc:HGNC:26438]	-1.3143	-	-	-
ENSG00000115884	syndecan 1 [Source:HGNC Symbol;Acc:HGNC:10658]	-1.3147	-2.31459	-	-
ENSG00000136531	sodium channel, voltage gated, type II alpha subunit [Source:HGNC Symbol;Acc:HGNC:10588]	-1.31538	-5.23243	-	-
ENSG00000134070	interleukin-1 receptor-associated kinase 2 [Source:HGNC Symbol;Acc:HGNC:6113]	-1.31628	-2.95848	-	-
ENSG00000184557	suppressor of cytokine signaling 3 [Source:HGNC Symbol;Acc:HGNC:19391]	-1.31638	-	-	-
ENSG00000011600	TYRO protein tyrosine kinase binding protein [Source:HGNC Symbol;Acc:HGNC:12449]	-1.31696	-0.79456	-	-
ENSG00000103175	WAP four-disulfide core domain 1 [Source:HGNC Symbol;Acc:HGNC:15466]	-1.31721	-3.57915	-	-
ENSG00000173705	sushi domain containing 5 [Source:HGNC Symbol;Acc:HGNC:29061]	-1.31761	-4.18679	-	-
ENSG00000153071	Dab, mitogen-responsive phosphoprotein, homolog 2 (Drosophila) [Source:HGNC Symbol;Acc:HGNC:2662]	-1.31764	-2.58286	-	-
ENSG00000164746	chromosome 7 open reading frame 57 [Source:HGNC Symbol;Acc:HGNC:22247]	-1.31807	-4.08339	-	-
ENSG00000151617	endothelin receptor type A [Source:HGNC Symbol;Acc:HGNC:3179]	-1.31836	-3.305	-	-
ENSG00000170561	iroquois homeobox 2 [Source:HGNC Symbol;Acc:HGNC:14359]	-1.31836	-2.96906	-	-
ENSG00000161055	secretoglobin, family 3A, member 1 [Source:HGNC Symbol;Acc:HGNC:18384]	-1.31858	-2.33767	-	-
ENSG00000186470	butyrophilin, subfamily 3, member A2 [Source:HGNC Symbol;Acc:HGNC:1139]	-1.31944	-	-	-
ENSG00000155304	heat shock protein 70kDa family, member 13 [Source:HGNC Symbol;Acc:HGNC:11375]	-1.31984	-3.63433	-	-
ENSG00000178776	chromosome 5 open reading frame 46 [Source:HGNC Symbol;Acc:HGNC:33768]	-1.32081	-1.80208	-	-
ENSG00000111252	SH2B adaptor protein 3 [Source:HGNC Symbol;Acc:HGNC:29605]	-1.32106	-	-	-
ENSG00000185633	NADH dehydrogenase (ubiquinone) 1 alpha subcomplex, 4-like 2 [Source:HGNC Symbol;Acc:HGNC:29836]	-1.3215	-3.10346	-	-
ENSG00000135899	SP110 nuclear body protein [Source:HGNC Symbol;Acc:HGNC:5401]	-1.32232	-	-	-
ENSG00000203880	protein-L-isoaspartate (D-aspartate) O-methyltransferase domain containing 2 [Source:HGNC Symbol;Acc:HGNC:15882]	-1.32297	-	-	-
ENSG00000145725	diphosphoinositol pentakisphosphate kinase 2 [Source:HGNC Symbol;Acc:HGNC:29035]	-1.32341	-2.63236	-	-
ENSG00000198826	Rho GTPase activating protein 11A [Source:HGNC Symbol;Acc:HGNC:15783]	-1.32467	-	-	-
ENSG00000092820	ezrin [Source:HGNC Symbol;Acc:HGNC:12691]	-1.32478	-1.55368	-	-
ENSG00000083720	3-oxoacid CoA transferase 1 [Source:HGNC Symbol;Acc:HGNC:8527]	-1.325	-2.8246	-	-
ENSG00000164830	oxidation resistance 1 [Source:HGNC Symbol;Acc:HGNC:15822]	-1.32518	-3.35698	-	-
ENSG00000125378	bone morphogenetic protein 4 [Source:HGNC Symbol;Acc:HGNC:1071]	-1.32767	-1.29074	-	-
ENSG00000177888	zinc finger and BTB domain containing 41 [Source:HGNC Symbol;Acc:HGNC:24819]	-1.3284	-3.72375	-	-
ENSG00000277075	histone cluster 1, H2ae [Source:HGNC Symbol;Acc:HGNC:4724]	-1.3293	-	-	-
ENSG00000136518	actin-like 6A [Source:HGNC Symbol;Acc:HGNC:24124]	-1.33025	-3.39806	-	-
ENSG00000185361	tumor necrosis factor, alpha-induced protein 8-like 1 [Source:HGNC Symbol;Acc:HGNC:28279]	-1.33061	-2.64115	-	-
ENSG00000109943	cytotoxic and regulatory T cell molecule [Source:HGNC Symbol;Acc:HGNC:24313]	-1.33199	-2.92961	-	-
ENSG00000186007	LEM domain containing 1 [Source:HGNC Symbol;Acc:HGNC:18725]	-1.33206	-4.02304	-	-
ENSG00000138764	cyclin G2 [Source:HGNC Symbol;Acc:HGNC:1593]	-1.33239	-1.74686	-	-
ENSG00000181092	adiponectin, C1Q and collagen domain containing [Source:HGNC Symbol;Acc:HGNC:13633]	-1.33243	-0.80973	-	-
ENSG00000100342	apolipoprotein L, 1 [Source:HGNC Symbol;Acc:HGNC:618]	-1.33268	-	-	-
ENSG00000144366	GULP, engulfment adaptor PTB domain containing 1 [Source:HGNC Symbol;Acc:HGNC:18649]	-1.33352	-1.97358	-2.18246	-
ENSG00000138448	integrin, alpha V [Source:HGNC Symbol;Acc:HGNC:6150]	-1.33366	-	-	-
ENSG00000100744	GSK3B interacting protein [Source:HGNC Symbol;Acc:HGNC:20343]	-1.33381	-4.20423	-	-
ENSG00000131737	keratin 34, type I [Source:HGNC Symbol;Acc:HGNC:6452]	-1.33384	-	-	-
ENSG00000117069	ST6 (alpha-N-acetyl-neuraminyl-2,3-beta-galactosyl-1,3)-N-acetylgalactosaminide alpha-2,6-sialyltransferase 5 [Source:HGNC Symbol;Acc:HGNC:19342]	-1.3341	-3.35358	-	-
ENSG00000067082	Kruppel-like factor 6 [Source:HGNC Symbol;Acc:HGNC:2235]	-1.33439	-1.80591	-	-
ENSG00000134247	prostaglandin F2 receptor inhibitor [Source:HGNC Symbol;Acc:HGNC:9601]	-1.33446	-3.48036	-	-
ENSG00000118514	aldehyde dehydrogenase 8 family, member A1 [Source:HGNC Symbol;Acc:HGNC:15471]	-1.33453	-	-	-0.735302
ENSG00000112118	minichromosome maintenance complex component 3 [Source:HGNC Symbol;Acc:HGNC:6945]	-1.33475	-1.35786	-	0.486325
ENSG00000176595	kelch repeat and BTB (POZ) domain containing 11 [Source:HGNC Symbol;Acc:HGNC:29104]	-1.33526	-4.23216	-	-
ENSG00000198431	thioredoxin reductase 1 [Source:HGNC Symbol;Acc:HGNC:12437]	-1.33599	-2.75147	-	-
ENSG00000174010	kelch-like family member 15 [Source:HGNC Symbol;Acc:HGNC:29347]	-1.33617	-4.44442	-	-
ENSG00000085662	aldo-keto reductase family 1, member B1 (aldose reductase) [Source:HGNC Symbol;Acc:HGNC:381]	-1.33628	-	-	-
ENSG00000155970	mitochondrial calcium uptake family, member 3 [Source:HGNC Symbol;Acc:HGNC:27820]	-1.33639	-4.73812	-	-
ENSG00000137726	FXYD domain containing ion transport regulator 6 [Source:HGNC Symbol;Acc:HGNC:4030]	-1.33661	-	-	-
ENSG00000166828	sodium channel, non voltage gated 1 gamma subunit [Source:HGNC Symbol;Acc:HGNC:10602]	-1.33668	-	-	-
ENSG00000100749	vaccinia related kinase 1 [Source:HGNC Symbol;Acc:HGNC:12718]	-1.3373	-3.7732	-	-
ENSG00000105993	DnaJ (Hsp40) homolog, subfamily B, member 6 [Source:HGNC Symbol;Acc:HGNC:14888]	-1.3377	-3.88875	-	-
ENSG00000145675	phosphoinositide-3-kinase, regulatory subunit 1 (alpha) [Source:HGNC Symbol;Acc:HGNC:8979]	-1.33898	-2.74681	-	-
ENSG00000113161	3-hydroxy-3-methylglutaryl-CoA reductase [Source:HGNC Symbol;Acc:HGNC:5006]	-1.34106	-3.37004	-	-0.563317
ENSG00000130176	calponin 1, basic, smooth muscle [Source:HGNC Symbol;Acc:HGNC:2155]	-1.3411	-1.59684	-	-
ENSG00000110723	exophilin 5 [Source:HGNC Symbol;Acc:HGNC:30578]	-1.34176	-	-	-
ENSG00000046653	glycoprotein M6B [Source:HGNC Symbol;Acc:HGNC:4461]	-1.34252	-2.20078	-	-
ENSG00000166387	PTPRF interacting protein, binding protein 2 (liprin beta 2) [Source:HGNC Symbol;Acc:HGNC:9250]	-1.34252	-2.95545	-	-
ENSG00000198604	bromodomain adjacent to zinc finger domain, 1A [Source:HGNC Symbol;Acc:HGNC:960]	-1.34274	-2.31108	-	-
ENSG00000148798	internexin neuronal intermediate filament protein, alpha [Source:HGNC Symbol;Acc:HGNC:6057]	-1.34278	-3.50471	-	-
ENSG00000188373	chromosome 10 open reading frame 99 [Source:HGNC Symbol;Acc:HGNC:31428]	-1.34282	-1.14551	-	-
ENSG00000163666	HESX homeobox 1 [Source:HGNC Symbol;Acc:HGNC:4877]	-1.34392	-4.16127	-	-
ENSG00000010818	human immunodeficiency virus type I enhancer binding protein 2 [Source:HGNC Symbol;Acc:HGNC:4921]	-1.34414	-3.39183	-	-
ENSG00000170373	cystatin SN [Source:HGNC Symbol;Acc:HGNC:2473]	-1.3452	-	-	-
ENSG00000109586	polypeptide N-acetylgalactosaminyltransferase 7 [Source:HGNC Symbol;Acc:HGNC:4129]	-1.34553	-	-	-
ENSG00000145779	tumor necrosis factor, alpha-induced protein 8 [Source:HGNC Symbol;Acc:HGNC:17260]	-1.34674	-2.79736	-	-
ENSG00000104738	minichromosome maintenance complex component 4 [Source:HGNC Symbol;Acc:HGNC:6947]	-1.34736	-1.19529	-1.56452	-
ENSG00000130203	apolipoprotein E [Source:HGNC Symbol;Acc:HGNC:613]	-1.3474	-0.67224	-	-
ENSG00000102401	armadillo repeat containing, X-linked 3 [Source:HGNC Symbol;Acc:HGNC:24065]	-1.34744	-2.53299	-	-
ENSG00000174837	adhesion G protein-coupled receptor E1 [Source:HGNC Symbol;Acc:HGNC:3336]	-1.34817	-1.36889	-	-
ENSG00000035720	signal transducing adaptor family member 1 [Source:HGNC Symbol;Acc:HGNC:24133]	-1.34828	-	-	-
ENSG00000111716	lactate dehydrogenase B [Source:HGNC Symbol;Acc:HGNC:6541]	-1.3489	-2.1386	-	-
ENSG00000150594	adrenoceptor alpha 2A [Source:HGNC Symbol;Acc:HGNC:281]	-1.34968	-4.23868	-	-
ENSG00000215218	ubiquitin-conjugating enzyme E2Q family-like 1 [Source:HGNC Symbol;Acc:HGNC:37269]	-1.35214	-3.83321	-2.12375	-
ENSG00000135324	melanocortin 2 receptor accessory protein 2 [Source:HGNC Symbol;Acc:HGNC:21232]	-1.35284	-3.54878	-	-
ENSG00000157214	STEAP family member 2, metalloreductase [Source:HGNC Symbol;Acc:HGNC:17885]	-1.35295	-3.17997	-	-
ENSG00000139974	solute carrier family 38, member 6 [Source:HGNC Symbol;Acc:HGNC:19863]	-1.35365	-2.6407	-	-
ENSG00000137168	peptidylprolyl isomerase (cyclophilin)-like 1 [Source:HGNC Symbol;Acc:HGNC:9260]	-1.35365	-2.51441	-3.31948	-
ENSG00000178999	aurora kinase B [Source:HGNC Symbol;Acc:HGNC:11390]	-1.35398	-0.93849	-	-
ENSG00000110077	membrane-spanning 4-domains, subfamily A, member 6A [Source:HGNC Symbol;Acc:HGNC:13375]	-1.35406	-	-	-
ENSG00000028137	tumor necrosis factor receptor superfamily, member 1B [Source:HGNC Symbol;Acc:HGNC:11917]	-1.35424	-2.9053	-	-
ENSG00000257335	maltase-glucoamylase [Source:HGNC Symbol;Acc:HGNC:7043]	-1.35439	-1.76469	-	-
ENSG00000103449	spalt-like transcription factor 1 [Source:HGNC Symbol;Acc:HGNC:10524]	-1.35476	-3.63182	-	-
ENSG00000086598	transmembrane emp24 domain trafficking protein 2 [Source:HGNC Symbol;Acc:HGNC:16996]	-1.35487	-	-	-
ENSG00000155961	RAB39B, member RAS oncogene family [Source:HGNC Symbol;Acc:HGNC:16499]	-1.3552	-3.56286	-	-
ENSG00000134755	desmocollin 2 [Source:HGNC Symbol;Acc:HGNC:3036]	-1.35524	-2.13081	-	-
ENSG00000120327	protocadherin beta 14 [Source:HGNC Symbol;Acc:HGNC:8685]	-1.35528	-	-	-
ENSG00000115468	EF-hand domain family, member D1 [Source:HGNC Symbol;Acc:HGNC:29556]	-1.35546	-1.57463	-	-
ENSG00000177363	LRRN4 C-terminal like [Source:HGNC Symbol;Acc:HGNC:33724]	-1.35594	-3.17827	-	-
ENSG00000184307	zinc finger, DHHC-type containing 23 [Source:HGNC Symbol;Acc:HGNC:28654]	-1.35794	-	-	-
ENSG00000144891	angiotensin II receptor, type 1 [Source:HGNC Symbol;Acc:HGNC:336]	-1.35845	-	-	-
ENSG00000122694	GLI pathogenesis-related 2 [Source:HGNC Symbol;Acc:HGNC:18007]	-1.35871	-2.04353	-	-
ENSG00000198121	lysophosphatidic acid receptor 1 [Source:HGNC Symbol;Acc:HGNC:3166]	-1.35879	-	-	-
ENSG00000198498	translation machinery associated 16 homolog (S. cerevisiae) [Source:HGNC Symbol;Acc:HGNC:25638]	-1.35908	-4.2587	-	-
ENSG00000180917	cap methyltransferase 2 [Source:HGNC Symbol;Acc:HGNC:25635]	-1.35908	-3.38926	-	-
ENSG00000130775	thymocyte selection associated family member 2 [Source:HGNC Symbol;Acc:HGNC:16839]	-1.35975	-	-	-
ENSG00000162174	asparaginase like 1 [Source:HGNC Symbol;Acc:HGNC:16448]	-1.36034	-3.37019	-	-
ENSG00000119471	hydroxysteroid dehydrogenase like 2 [Source:HGNC Symbol;Acc:HGNC:18572]	-1.36064	-2.55826	-	-
ENSG00000151414	NIMA-related kinase 7 [Source:HGNC Symbol;Acc:HGNC:13386]	-1.36194	-	-	-
ENSG00000178921	phosphoribosylformylglycinamidine synthase [Source:HGNC Symbol;Acc:HGNC:8863]	-1.36264	-2.19548	-2.04275	0.0650904
ENSG00000106333	procollagen C-endopeptidase enhancer [Source:HGNC Symbol;Acc:HGNC:8738]	-1.36327	-2.12042	-	-
ENSG00000173210	actin binding LIM protein family, member 3 [Source:HGNC Symbol;Acc:HGNC:29132]	-1.36368	-1.31477	-	-
ENSG00000172869	Dmx-like 1 [Source:HGNC Symbol;Acc:HGNC:2937]	-1.3639	-	-	-
ENSG00000106804	complement component 5 [Source:HGNC Symbol;Acc:HGNC:1331]	-1.36435	-	-	-
ENSG00000116005	prenylcysteine oxidase 1 [Source:HGNC Symbol;Acc:HGNC:20588]	-1.36457	-	-	-
ENSG00000165376	claudin 2 [Source:HGNC Symbol;Acc:HGNC:2041]	-1.36498	-2.28216	-	-
ENSG00000243444	paralemmin 2 [Source:HGNC Symbol;Acc:HGNC:15845]	-1.36513	-	-	-
ENSG00000068885	intraflagellar transport 80 [Source:HGNC Symbol;Acc:HGNC:29262]	-1.36565	-3.27565	-3.6631	-0.334782
ENSG00000102317	RNA binding motif (RNP1, RRM) protein 3 [Source:HGNC Symbol;Acc:HGNC:9900]	-1.36583	-1.49692	-	-
ENSG00000167693	nucleoredoxin [Source:HGNC Symbol;Acc:HGNC:18008]	-1.36635	-3.81807	-	-
ENSG00000182240	beta-site APP-cleaving enzyme 2 [Source:HGNC Symbol;Acc:HGNC:934]	-1.36658	-3.51424	-	-
ENSG00000120162	MOB kinase activator 3B [Source:HGNC Symbol;Acc:HGNC:23825]	-1.36766	-3.63379	-	-
ENSG00000077984	cystatin F (leukocystatin) [Source:HGNC Symbol;Acc:HGNC:2479]	-1.36781	-0.41427	-	-
ENSG00000183779	zinc finger protein 703 [Source:HGNC Symbol;Acc:HGNC:25883]	-1.3684	-4.13593	-	-
ENSG00000136111	TBC1 domain family, member 4 [Source:HGNC Symbol;Acc:HGNC:19165]	-1.36904	-	-	-
ENSG00000196091	myosin binding protein C, slow type [Source:HGNC Symbol;Acc:HGNC:7549]	-1.36922	-	-	-
ENSG00000089041	purinergic receptor P2X, ligand gated ion channel, 7 [Source:HGNC Symbol;Acc:HGNC:8537]	-1.36959	-	-	-
ENSG00000116815	CD58 molecule [Source:HGNC Symbol;Acc:HGNC:1688]	-1.36963	-	-	-
ENSG00000104549	squalene epoxidase [Source:HGNC Symbol;Acc:HGNC:11279]	-1.36967	-1.29301	-	-
ENSG00000136122	bora, aurora kinase A activator [Source:HGNC Symbol;Acc:HGNC:24724]	-1.36993	-2.20231	-	-
ENSG00000004848	aristaless related homeobox [Source:HGNC Symbol;Acc:HGNC:18060]	-1.37075	-6.01718	-	-
ENSG00000197930	ERO1-like (S. cerevisiae) [Source:HGNC Symbol;Acc:HGNC:13280]	-1.37094	-2.51672	-	-
ENSG00000128311	thiosulfate sulfurtransferase (rhodanese) [Source:HGNC Symbol;Acc:HGNC:12388]	-1.37116	-2.53893	-	-
ENSG00000275713	histone cluster 1, H2bh [Source:HGNC Symbol;Acc:HGNC:4755]	-1.37213	-	-	-
ENSG00000151883	poly (ADP-ribose) polymerase family, member 8 [Source:HGNC Symbol;Acc:HGNC:26124]	-1.37221	-2.29187	-	-
ENSG00000188175	HEPACAM family member 2 [Source:HGNC Symbol;Acc:HGNC:27364]	-1.37224	-	-	-
ENSG00000150551	LY6/PLAUR domain containing 1 [Source:HGNC Symbol;Acc:HGNC:28431]	-1.37329	-4.38443	-	-
ENSG00000134594	RAB33A, member RAS oncogene family [Source:HGNC Symbol;Acc:HGNC:9773]	-1.37355	-	-	-
ENSG00000134258	V-set domain containing T cell activation inhibitor 1 [Source:HGNC Symbol;Acc:HGNC:28873]	-1.37482	-	-	-
ENSG00000129675	Rac/Cdc42 guanine nucleotide exchange factor (GEF) 6 [Source:HGNC Symbol;Acc:HGNC:685]	-1.37508	-3.9837	-	-
ENSG00000108342	colony stimulating factor 3 (granulocyte) [Source:HGNC Symbol;Acc:HGNC:2438]	-1.37538	-1.3559	-	-
ENSG00000137942	formin binding protein 1-like [Source:HGNC Symbol;Acc:HGNC:20851]	-1.3761	-	-	-
ENSG00000016082	ISL LIM homeobox 1 [Source:HGNC Symbol;Acc:HGNC:6132]	-1.37651	-2.31172	-	-
ENSG00000170549	iroquois homeobox 1 [Source:HGNC Symbol;Acc:HGNC:14358]	-1.37684	-3.15586	-	-
ENSG00000243955	glutathione S-transferase alpha 1 [Source:HGNC Symbol;Acc:HGNC:4626]	-1.37714	-	-	-
ENSG00000131471	amine oxidase, copper containing 3 [Source:HGNC Symbol;Acc:HGNC:550]	-1.37748	-	-	-
ENSG00000076706	melanoma cell adhesion molecule [Source:HGNC Symbol;Acc:HGNC:6934]	-1.37778	-2.55512	-	-
ENSG00000184445	kinetochore associated 1 [Source:HGNC Symbol;Acc:HGNC:17255]	-1.37819	-1.33283	-2.38987	-0.401737
ENSG00000116679	influenza virus NS1A binding protein [Source:HGNC Symbol;Acc:HGNC:16951]	-1.37831	-	-	-0.109214
ENSG00000153208	MER proto-oncogene, tyrosine kinase [Source:HGNC Symbol;Acc:HGNC:7027]	-1.37831	-	-	-
ENSG00000257017	haptoglobin [Source:HGNC Symbol;Acc:HGNC:5141]	-1.37876	-	-	-
ENSG00000160271	ral guanine nucleotide dissociation stimulator [Source:HGNC Symbol;Acc:HGNC:9842]	-1.37939	-	-	-
ENSG00000134533	RAS-like, estrogen-regulated, growth inhibitor [Source:HGNC Symbol;Acc:HGNC:15980]	-1.38135	-2.11141	-	-
ENSG00000263155	myocardial zonula adherens protein [Source:HGNC Symbol;Acc:HGNC:43444]	-1.38214	-	-	-
ENSG00000133083	doublecortin-like kinase 1 [Source:HGNC Symbol;Acc:HGNC:2700]	-1.3833	-	-	-
ENSG00000136026	cytoskeleton-associated protein 4 [Source:HGNC Symbol;Acc:HGNC:16991]	-1.38383	-2.66639	-	-
ENSG00000164331	ankyrin repeat, family A (RFXANK-like), 2 [Source:HGNC Symbol;Acc:HGNC:13208]	-1.38409	-5.01952	-	-
ENSG00000166483	WEE1 G2 checkpoint kinase [Source:HGNC Symbol;Acc:HGNC:12761]	-1.38436	-2.83115	-	-
ENSG00000164506	syntaxin binding protein 5 (tomosyn) [Source:HGNC Symbol;Acc:HGNC:19665]	-1.38526	-4.19337	-	-
ENSG00000002549	leucine aminopeptidase 3 [Source:HGNC Symbol;Acc:HGNC:18449]	-1.38568	-2.27711	-	-
ENSG00000064205	WNT1 inducible signaling pathway protein 2 [Source:HGNC Symbol;Acc:HGNC:12770]	-1.38703	-2.43862	-	-
ENSG00000197261	chromosome 6 open reading frame 141 [Source:HGNC Symbol;Acc:HGNC:21351]	-1.38775	-2.77073	-	-
ENSG00000165929	tandem C2 domains, nuclear [Source:HGNC Symbol;Acc:HGNC:19859]	-1.38779	-	-	-
ENSG00000198189	hydroxysteroid (17-beta) dehydrogenase 11 [Source:HGNC Symbol;Acc:HGNC:22960]	-1.38805	-2.99493	-	-
ENSG00000166123	glutamic pyruvate transaminase (alanine aminotransferase) 2 [Source:HGNC Symbol;Acc:HGNC:18062]	-1.3882	-1.93434	-	-
ENSG00000012779	arachidonate 5-lipoxygenase [Source:HGNC Symbol;Acc:HGNC:435]	-1.38843	-2.28258	-	-
ENSG00000171227	transmembrane protein 37 [Source:HGNC Symbol;Acc:HGNC:18216]	-1.38972	-2.40049	-	-
ENSG00000155380	solute carrier family 16 (monocarboxylate transporter), member 1 [Source:HGNC Symbol;Acc:HGNC:10922]	-1.39009	-	-	-
ENSG00000128245	tyrosine 3-monooxygenase/tryptophan 5-monooxygenase activation protein, eta [Source:HGNC Symbol;Acc:HGNC:12853]	-1.39108	-	-	-
ENSG00000119681	latent transforming growth factor beta binding protein 2 [Source:HGNC Symbol;Acc:HGNC:6715]	-1.39115	-	-	-
ENSG00000151929	BCL2-associated athanogene 3 [Source:HGNC Symbol;Acc:HGNC:939]	-1.39217	-2.42942	-	-
ENSG00000158966	cache domain containing 1 [Source:HGNC Symbol;Acc:HGNC:29314]	-1.39236	-3.31689	-2.92008	-
ENSG00000164171	integrin, alpha 2 (CD49B, alpha 2 subunit of VLA-2 receptor) [Source:HGNC Symbol;Acc:HGNC:6137]	-1.39263	-3.14433	-	-
ENSG00000169504	chloride intracellular channel 4 [Source:HGNC Symbol;Acc:HGNC:13518]	-1.39301	-	-	-
ENSG00000101695	ring finger protein 125, E3 ubiquitin protein ligase [Source:HGNC Symbol;Acc:HGNC:21150]	-1.39327	-1.33007	-	-
ENSG00000118520	arginase 1 [Source:HGNC Symbol;Acc:HGNC:663]	-1.39358	-0.05435	-	-
ENSG00000131370	SH3-domain binding protein 5 (BTK-associated) [Source:HGNC Symbol;Acc:HGNC:10827]	-1.39566	-2.53399	-4.37992	-
ENSG00000180871	chemokine (C-X-C motif) receptor 2 [Source:HGNC Symbol;Acc:HGNC:6027]	-1.39597	-	-	-
ENSG00000048162	NOP16 nucleolar protein [Source:HGNC Symbol;Acc:HGNC:26934]	-1.3968	-3.28419	-	0.184237
ENSG00000131462	tubulin, gamma 1 [Source:HGNC Symbol;Acc:HGNC:12417]	-1.39737	-2.69853	-	-
ENSG00000144485	hes family bHLH transcription factor 6 [Source:HGNC Symbol;Acc:HGNC:18254]	-1.39737	-2.23494	-	-
ENSG00000171840	ninjurin 2 [Source:HGNC Symbol;Acc:HGNC:7825]	-1.39741	-	-	-
ENSG00000172687	zinc finger protein 738 [Source:HGNC Symbol;Acc:HGNC:32469]	-1.39832	-	-	-
ENSG00000104833	tubulin, beta 4A class IVa [Source:HGNC Symbol;Acc:HGNC:20774]	-1.39847	-2.81522	-	-
ENSG00000100307	chromobox homolog 7 [Source:HGNC Symbol;Acc:HGNC:1557]	-1.39851	-	-	-
ENSG00000153002	carboxypeptidase B1 (tissue) [Source:HGNC Symbol;Acc:HGNC:2299]	-1.39859	-1.78717	-	-
ENSG00000117472	tetraspanin 1 [Source:HGNC Symbol;Acc:HGNC:20657]	-1.39882	-	-	-
ENSG00000070882	oxysterol binding protein-like 3 [Source:HGNC Symbol;Acc:HGNC:16370]	-1.39882	-1.78314	-	-
ENSG00000104320	nibrin [Source:HGNC Symbol;Acc:HGNC:7652]	-1.39924	-3.309	-1.93666	-
ENSG00000145416	membrane-associated ring finger (C3HC4) 1, E3 ubiquitin protein ligase [Source:HGNC Symbol;Acc:HGNC:26077]	-1.39943	-2.20477	-	-
ENSG00000143036	solute carrier family 44, member 3 [Source:HGNC Symbol;Acc:HGNC:28689]	-1.40057	-3.07194	-	-
ENSG00000138134	STAM binding protein-like 1 [Source:HGNC Symbol;Acc:HGNC:24105]	-1.40061	-3.04264	-	-
ENSG00000114019	angiomotin like 2 [Source:HGNC Symbol;Acc:HGNC:17812]	-1.40125	-	-	-
ENSG00000168061	SAC3 domain containing 1 [Source:HGNC Symbol;Acc:HGNC:30179]	-1.40167	-5.1213	-	-
ENSG00000253304	transmembrane protein 200B [Source:HGNC Symbol;Acc:HGNC:33785]	-1.40171	-	-	-
ENSG00000148158	sorting nexin family member 30 [Source:HGNC Symbol;Acc:HGNC:23685]	-1.40213	-3.97256	-	-
ENSG00000178202	KDEL (Lys-Asp-Glu-Leu) containing 2 [Source:HGNC Symbol;Acc:HGNC:28496]	-1.40278	-2.51235	-	-
ENSG00000049323	latent transforming growth factor beta binding protein 1 [Source:HGNC Symbol;Acc:HGNC:6714]	-1.40305	-4.75399	-	-
ENSG00000178878	apolipoprotein L domain containing 1 [Source:HGNC Symbol;Acc:HGNC:25268]	-1.40408	-2.51161	-	-
ENSG00000168398	bradykinin receptor B2 [Source:HGNC Symbol;Acc:HGNC:1030]	-1.40438	-5.41242	-	-
ENSG00000186642	phosphodiesterase 2A, cGMP-stimulated [Source:HGNC Symbol;Acc:HGNC:8777]	-1.40518	-2.13441	-	-0.345776
ENSG00000245848	CCAAT/enhancer binding protein (C/EBP), alpha [Source:HGNC Symbol;Acc:HGNC:1833]	-1.40595	-1.81665	-	-
ENSG00000119801	yippee-like 5 (Drosophila) [Source:HGNC Symbol;Acc:HGNC:18329]	-1.40618	-2.77054	-3.36424	-
ENSG00000129596	cysteine dioxygenase type 1 [Source:HGNC Symbol;Acc:HGNC:1795]	-1.40652	-1.22806	-	-0.15494
ENSG00000048392	ribonucleotide reductase M2 B (TP53 inducible) [Source:HGNC Symbol;Acc:HGNC:17296]	-1.40664	-3.55385	-	-
ENSG00000198478	SH3 domain binding glutamate-rich protein like 2 [Source:HGNC Symbol;Acc:HGNC:15567]	-1.40702	-2.70538	-	-
ENSG00000158055	grainyhead-like 3 (Drosophila) [Source:HGNC Symbol;Acc:HGNC:25839]	-1.40805	-2.77922	-	-
ENSG00000170448	nuclear transcription factor, X-box binding-like 1 [Source:HGNC Symbol;Acc:HGNC:18726]	-1.40821	-	-3.36142	-
ENSG00000120694	heat shock 105kDa/110kDa protein 1 [Source:HGNC Symbol;Acc:HGNC:16969]	-1.4105	-1.04335	-	-
ENSG00000141232	transducer of ERBB2, 1 [Source:HGNC Symbol;Acc:HGNC:11979]	-1.41077	-	-	-
ENSG00000129474	ajuba LIM protein [Source:HGNC Symbol;Acc:HGNC:20250]	-1.41208	-2.43292	-	-
ENSG00000174145	NACHT and WD repeat domain containing 2 [Source:HGNC Symbol;Acc:HGNC:29229]	-1.41219	-3.79286	-	-
ENSG00000113971	nephronophthisis 3 (adolescent) [Source:HGNC Symbol;Acc:HGNC:7907]	-1.41254	-	-	-
ENSG00000139263	leucine-rich repeats and immunoglobulin-like domains 3 [Source:HGNC Symbol;Acc:HGNC:30991]	-1.41262	-3.3309	-	-
ENSG00000136044	adaptor protein, phosphotyrosine interaction, PH domain and leucine zipper containing 2 [Source:HGNC Symbol;Acc:HGNC:18242]	-1.41312	-2.97302	-	-
ENSG00000164695	charged multivesicular body protein 4C [Source:HGNC Symbol;Acc:HGNC:30599]	-1.41342	-4.43066	-	-
ENSG00000011566	mitogen-activated protein kinase kinase kinase kinase 3 [Source:HGNC Symbol;Acc:HGNC:6865]	-1.41365	-3.12205	-	-
ENSG00000169255	beta-1,3-N-acetylgalactosaminyltransferase 1 (globoside blood group) [Source:HGNC Symbol;Acc:HGNC:918]	-1.41431	-	-	-
ENSG00000107438	PDZ and LIM domain 1 [Source:HGNC Symbol;Acc:HGNC:2067]	-1.41492	-	-	-
ENSG00000182492	biglycan [Source:HGNC Symbol;Acc:HGNC:1044]	-1.415	-	-	-
ENSG00000187840	eukaryotic translation initiation factor 4E binding protein 1 [Source:HGNC Symbol;Acc:HGNC:3288]	-1.41515	-2.86407	-	-
ENSG00000106483	secreted frizzled-related protein 4 [Source:HGNC Symbol;Acc:HGNC:10778]	-1.4155	-2.26576	-	-
ENSG00000145247	OCIA domain containing 2 [Source:HGNC Symbol;Acc:HGNC:28685]	-1.41558	-2.56764	-	-
ENSG00000188379	interferon, alpha 2 [Source:HGNC Symbol;Acc:HGNC:5423]	-1.41561	-	-	-
ENSG00000117143	UDP-N-acetylglucosamine pyrophosphorylase 1 [Source:HGNC Symbol;Acc:HGNC:12457]	-1.41581	-	-	-
ENSG00000151881	chromosome 5 open reading frame 28 [Source:HGNC Symbol;Acc:HGNC:26139]	-1.41604	-	-3.33832	-
ENSG00000109466	kelch-like family member 2 [Source:HGNC Symbol;Acc:HGNC:6353]	-1.4165	-2.503	-	-
ENSG00000153814	JAZF zinc finger 1 [Source:HGNC Symbol;Acc:HGNC:28917]	-1.41731	-	-	-
ENSG00000180660	mab-21-like 1 (C. elegans) [Source:HGNC Symbol;Acc:HGNC:6757]	-1.41773	-	-	-
ENSG00000185338	suppressor of cytokine signaling 1 [Source:HGNC Symbol;Acc:HGNC:19383]	-1.41858	-	-	-
ENSG00000183780	solute carrier family 35, member F3 [Source:HGNC Symbol;Acc:HGNC:23616]	-1.41916	-3.45831	-	-
ENSG00000205420	keratin 6A, type II [Source:HGNC Symbol;Acc:HGNC:6443]	-1.42117	-	-	-
ENSG00000142875	protein kinase, cAMP-dependent, catalytic, beta [Source:HGNC Symbol;Acc:HGNC:9381]	-1.42136	-	-	-
ENSG00000140297	glucosaminyl (N-acetyl) transferase 3, mucin type [Source:HGNC Symbol;Acc:HGNC:4205]	-1.42179	-4.79346	-	-
ENSG00000165195	phosphatidylinositol glycan anchor biosynthesis, class A [Source:HGNC Symbol;Acc:HGNC:8957]	-1.42213	-	-2.80622	-1.27642
ENSG00000154642	chromosome 21 open reading frame 91 [Source:HGNC Symbol;Acc:HGNC:16459]	-1.42295	-3.03564	-	-
ENSG00000143498	TATA box binding protein (TBP)-associated factor, RNA polymerase I, A, 48kDa [Source:HGNC Symbol;Acc:HGNC:11532]	-1.42306	-	-	-
ENSG00000186871	excision repair cross-complementation group 6-like [Source:HGNC Symbol;Acc:HGNC:20794]	-1.42341	-2.41904	-	-
ENSG00000110324	interleukin 10 receptor, alpha [Source:HGNC Symbol;Acc:HGNC:5964]	-1.42353	-2.19985	-	-
ENSG00000182400	trafficking protein particle complex 6B [Source:HGNC Symbol;Acc:HGNC:23066]	-1.42523	-	-	-
ENSG00000277161	phosphatidylinositol glycan anchor biosynthesis, class W [Source:HGNC Symbol;Acc:HGNC:23213]	-1.42523	-	-	-
ENSG00000116157	glutathione peroxidase 7 [Source:HGNC Symbol;Acc:HGNC:4559]	-1.42535	-2.42399	-	-
ENSG00000103021	coiled-coil domain containing 113 [Source:HGNC Symbol;Acc:HGNC:25002]	-1.42589	-3.64946	-	-
ENSG00000143248	regulator of G-protein signaling 5 [Source:HGNC Symbol;Acc:HGNC:10001]	-1.42632	-	-	-
ENSG00000188846	ribosomal protein L14 [Source:HGNC Symbol;Acc:HGNC:10305]	-1.42666	-2.27683	-	-0.141559
ENSG00000161249	dermokine [Source:HGNC Symbol;Acc:HGNC:25063]	-1.42674	-1.10454	-	-
ENSG00000180440	serine-rich and transmembrane domain containing 1 [Source:HGNC Symbol;Acc:HGNC:33792]	-1.42744	-3.9712	-	-
ENSG00000177707	poliovirus receptor-related 3 [Source:HGNC Symbol;Acc:HGNC:17664]	-1.42744	-	-	-
ENSG00000101224	cell division cycle 25B [Source:HGNC Symbol;Acc:HGNC:1726]	-1.42767	-	-	-
ENSG00000169474	small proline-rich protein 1A [Source:HGNC Symbol;Acc:HGNC:11259]	-1.42973	-	-	-
ENSG00000140876	nudix (nucleoside diphosphate linked moiety X)-type motif 7 [Source:HGNC Symbol;Acc:HGNC:8054]	-1.42985	-2.78986	-	-
ENSG00000111452	adhesion G protein-coupled receptor D1 [Source:HGNC Symbol;Acc:HGNC:19893]	-1.43028	-2.73332	-	-
ENSG00000102218	retinitis pigmentosa 2 (X-linked recessive) [Source:HGNC Symbol;Acc:HGNC:10274]	-1.43051	-	-	-
ENSG00000197579	topoisomerase I binding, arginine/serine-rich, E3 ubiquitin protein ligase [Source:HGNC Symbol;Acc:HGNC:21653]	-1.43086	-3.93236	-2.96252	-
ENSG00000159147	downstream neighbor of SON [Source:HGNC Symbol;Acc:HGNC:2993]	-1.43125	-	-1.46283	-
ENSG00000160712	interleukin 6 receptor [Source:HGNC Symbol;Acc:HGNC:6019]	-1.43133	-3.56286	-	-
ENSG00000173372	complement component 1, q subcomponent, A chain [Source:HGNC Symbol;Acc:HGNC:1241]	-1.43144	-0.68501	-	-
ENSG00000150625	glycoprotein M6A [Source:HGNC Symbol;Acc:HGNC:4460]	-1.43203	-1.7219	-	-
ENSG00000158234	Fas apoptotic inhibitory molecule [Source:HGNC Symbol;Acc:HGNC:18703]	-1.43214	-3.36394	-3.61105	-0.330754
ENSG00000198721	enoyl-CoA delta isomerase 2 [Source:HGNC Symbol;Acc:HGNC:14601]	-1.43288	-	-	-
ENSG00000118402	ELOVL fatty acid elongase 4 [Source:HGNC Symbol;Acc:HGNC:14415]	-1.43304	-2.11285	-	-
ENSG00000056558	TNF receptor-associated factor 1 [Source:HGNC Symbol;Acc:HGNC:12031]	-1.43312	-	-	-
ENSG00000091651	origin recognition complex, subunit 6 [Source:HGNC Symbol;Acc:HGNC:17151]	-1.43319	-2.3603	-2.03422	-
ENSG00000113594	leukemia inhibitory factor receptor alpha [Source:HGNC Symbol;Acc:HGNC:6597]	-1.43347	-2.67171	-	-
ENSG00000170899	glutathione S-transferase alpha 4 [Source:HGNC Symbol;Acc:HGNC:4629]	-1.43366	-	-	-
ENSG00000168785	tetraspanin 5 [Source:HGNC Symbol;Acc:HGNC:17753]	-1.4344	-4.24195	-	-
ENSG00000049449	reticulocalbin 1, EF-hand calcium binding domain [Source:HGNC Symbol;Acc:HGNC:9934]	-1.4346	-2.35764	-	-
ENSG00000148468	family with sequence similarity 171, member A1 [Source:HGNC Symbol;Acc:HGNC:23522]	-1.43534	-	-	-
ENSG00000144228	speckle-type POZ protein-like [Source:HGNC Symbol;Acc:HGNC:27934]	-1.43557	-	-	-
ENSG00000223609	hemoglobin, delta [Source:HGNC Symbol;Acc:HGNC:4829]	-1.43643	-	-	-
ENSG00000138193	phospholipase C, epsilon 1 [Source:HGNC Symbol;Acc:HGNC:17175]	-1.43678	-1.87551	-	-0.126235
ENSG00000123131	peroxiredoxin 4 [Source:HGNC Symbol;Acc:HGNC:17169]	-1.43768	-	-2.67236	-
ENSG00000154359	LON peptidase N-terminal domain and ring finger 1 [Source:HGNC Symbol;Acc:HGNC:26302]	-1.4378	-2.42717	-	-
ENSG00000134548	spexin hormone [Source:HGNC Symbol;Acc:HGNC:28139]	-1.43803	-4.11604	-	-
ENSG00000189180	zinc finger protein 33A [Source:HGNC Symbol;Acc:HGNC:13096]	-1.43858	-	-	-
ENSG00000170017	activated leukocyte cell adhesion molecule [Source:HGNC Symbol;Acc:HGNC:400]	-1.43866	-	-	-
ENSG00000021826	carbamoyl-phosphate synthase 1, mitochondrial [Source:HGNC Symbol;Acc:HGNC:2323]	-1.43882	-2.71511	-	-
ENSG00000152240	HAUS augmin-like complex, subunit 1 [Source:HGNC Symbol;Acc:HGNC:25174]	-1.4403	-2.2969	-	-
ENSG00000116991	signal-induced proliferation-associated 1 like 2 [Source:HGNC Symbol;Acc:HGNC:23800]	-1.44116	-2.55979	-	-
ENSG00000165868	heat shock 70kDa protein 12A [Source:HGNC Symbol;Acc:HGNC:19022]	-1.44195	-3.91615	-	-
ENSG00000168079	scavenger receptor class A, member 5 [Source:HGNC Symbol;Acc:HGNC:28701]	-1.44277	-	-	-
ENSG00000135625	early growth response 4 [Source:HGNC Symbol;Acc:HGNC:3241]	-1.44293	-4.06178	-	-
ENSG00000136869	toll-like receptor 4 [Source:HGNC Symbol;Acc:HGNC:11850]	-1.44297	-	-	-
ENSG00000087301	thioredoxin domain containing 16 [Source:HGNC Symbol;Acc:HGNC:19965]	-1.4436	-2.67208	-	-
ENSG00000176971	fin bud initiation factor homolog (zebrafish) [Source:HGNC Symbol;Acc:HGNC:33747]	-1.44371	-1.82992	-	-
ENSG00000172331	2,3-bisphosphoglycerate mutase [Source:HGNC Symbol;Acc:HGNC:1093]	-1.44481	-2.19846	-	-
ENSG00000196188	cathepsin E [Source:HGNC Symbol;Acc:HGNC:2530]	-1.4454	-	-	-
ENSG00000151090	thyroid hormone receptor, beta [Source:HGNC Symbol;Acc:HGNC:11799]	-1.44552	-	-	-
ENSG00000095596	cytochrome P450, family 26, subfamily A, polypeptide 1 [Source:HGNC Symbol;Acc:HGNC:2603]	-1.44572	-1.63545	-	-
ENSG00000163331	death associated protein-like 1 [Source:HGNC Symbol;Acc:HGNC:21490]	-1.44587	-	-	-
ENSG00000173706	heart development protein with EGF-like domains 1 [Source:HGNC Symbol;Acc:HGNC:29227]	-1.44631	-	-	-
ENSG00000147883	cyclin-dependent kinase inhibitor 2B (p15, inhibits CDK4) [Source:HGNC Symbol;Acc:HGNC:1788]	-1.44646	-2.64946	-	-
ENSG00000163083	inhibin, beta B [Source:HGNC Symbol;Acc:HGNC:6067]	-1.44646	-	-	-
ENSG00000007944	myosin regulatory light chain interacting protein [Source:HGNC Symbol;Acc:HGNC:21155]	-1.44666	-2.17345	-1.71857	-
ENSG00000119669	interferon regulatory factor 2 binding protein-like [Source:HGNC Symbol;Acc:HGNC:14282]	-1.448	-3.14586	-	-
ENSG00000164300	serine incorporator 5 [Source:HGNC Symbol;Acc:HGNC:18825]	-1.44827	-1.95842	-	-
ENSG00000163959	solute carrier family 51, alpha subunit [Source:HGNC Symbol;Acc:HGNC:29955]	-1.44914	-3.4618	-	-
ENSG00000189060	H1 histone family, member 0 [Source:HGNC Symbol;Acc:HGNC:4714]	-1.44941	-2.41066	-	-
ENSG00000189369	G1 to S phase transition 2 [Source:HGNC Symbol;Acc:HGNC:4622]	-1.45044	-3.76749	-	-
ENSG00000121807	chemokine (C-C motif) receptor 2 [Source:HGNC Symbol;Acc:HGNC:1603]	-1.45064	-	-	-
ENSG00000173334	tribbles pseudokinase 1 [Source:HGNC Symbol;Acc:HGNC:16891]	-1.45072	-3.56286	-	-
ENSG00000113552	glucosamine-6-phosphate deaminase 1 [Source:HGNC Symbol;Acc:HGNC:4417]	-1.45127	-	-	-
ENSG00000248485	Purkinje cell protein 4 like 1 [Source:HGNC Symbol;Acc:HGNC:20448]	-1.45135	-1.67314	-	-
ENSG00000178381	zinc finger, AN1-type domain 2A [Source:HGNC Symbol;Acc:HGNC:28073]	-1.45261	-2.40049	-	-
ENSG00000166501	protein kinase C, beta [Source:HGNC Symbol;Acc:HGNC:9395]	-1.45269	-2.23698	-	-
ENSG00000188643	S100 calcium binding protein A16 [Source:HGNC Symbol;Acc:HGNC:20441]	-1.45304	-	-	-
ENSG00000185630	pre-B-cell leukemia homeobox 1 [Source:HGNC Symbol;Acc:HGNC:8632]	-1.45344	-3.45324	-	-
ENSG00000162607	ubiquitin specific peptidase 1 [Source:HGNC Symbol;Acc:HGNC:12607]	-1.4536	-2.47545	-	-
ENSG00000076248	uracil-DNA glycosylase [Source:HGNC Symbol;Acc:HGNC:12572]	-1.45395	-2.63317	-	-
ENSG00000137648	transmembrane protease, serine 4 [Source:HGNC Symbol;Acc:HGNC:11878]	-1.45407	-	-	-
ENSG00000151135	transmembrane protein 263 [Source:HGNC Symbol;Acc:HGNC:28281]	-1.45419	-3.91572	-	-
ENSG00000153347	family with sequence similarity 81, member B [Source:HGNC Symbol;Acc:HGNC:26335]	-1.45462	-	-	-
ENSG00000162769	feline leukemia virus subgroup C cellular receptor 1 [Source:HGNC Symbol;Acc:HGNC:24682]	-1.45514	-	-	-
ENSG00000198183	BPI fold containing family A, member 1 [Source:HGNC Symbol;Acc:HGNC:15749]	-1.45522	-	-	-
ENSG00000165795	NDRG family member 2 [Source:HGNC Symbol;Acc:HGNC:14460]	-1.45553	-1.96117	-	-
ENSG00000117616	arginine/serine-rich protein 1 [Source:HGNC Symbol;Acc:HGNC:25234]	-1.45561	-2.83774	-	-
ENSG00000164816	defensin, alpha 5, Paneth cell-specific [Source:HGNC Symbol;Acc:HGNC:2764]	-1.45589	-	-	-
ENSG00000183844	family with sequence similarity 3, member B [Source:HGNC Symbol;Acc:HGNC:1253]	-1.45609	-2.95154	-	-
ENSG00000167183	proline rich 15-like [Source:HGNC Symbol;Acc:HGNC:28149]	-1.45629	-	-	-
ENSG00000169129	actin filament associated protein 1-like 2 [Source:HGNC Symbol;Acc:HGNC:25901]	-1.45648	-	-	-
ENSG00000139629	polypeptide N-acetylgalactosaminyltransferase 6 [Source:HGNC Symbol;Acc:HGNC:4128]	-1.45656	-2.88481	-	-
ENSG00000069712	KIAA1107 [Source:HGNC Symbol;Acc:HGNC:29192]	-1.45684	-	-	-
ENSG00000175497	dipeptidyl-peptidase 10 (non-functional) [Source:HGNC Symbol;Acc:HGNC:20823]	-1.4574	-4.51523	-	-
ENSG00000052795	folliculin interacting protein 2 [Source:HGNC Symbol;Acc:HGNC:29280]	-1.45847	-2.11235	-	-
ENSG00000117600	Lipid phosphate phosphatase-related protein type 4 [Source:UniProtKB/Swiss-Prot;Acc:Q7Z2D5]	-1.4585	-3.75419	-	-
ENSG00000133818	related RAS viral (r-ras) oncogene homolog 2 [Source:HGNC Symbol;Acc:HGNC:17271]	-1.45854	-2.23514	-	-
ENSG00000113742	cytoplasmic polyadenylation element binding protein 4 [Source:HGNC Symbol;Acc:HGNC:21747]	-1.45882	-	-	-
ENSG00000142973	cytochrome P450, family 4, subfamily B, polypeptide 1 [Source:HGNC Symbol;Acc:HGNC:2644]	-1.45962	-2.00909	-	-
ENSG00000139631	cysteine sulfinic acid decarboxylase [Source:HGNC Symbol;Acc:HGNC:18966]	-1.45977	-1.98822	-	-
ENSG00000178764	zinc fingers and homeoboxes 2 [Source:HGNC Symbol;Acc:HGNC:18513]	-1.46005	-	-	-
ENSG00000123562	mortality factor 4 like 2 [Source:HGNC Symbol;Acc:HGNC:16849]	-1.46033	-3.67263	-	-
ENSG00000137936	breast cancer anti-estrogen resistance 3 [Source:HGNC Symbol;Acc:HGNC:973]	-1.46061	-	-	-
ENSG00000144837	phospholipase A1 member A [Source:HGNC Symbol;Acc:HGNC:17661]	-1.46069	-1.36632	-	-
ENSG00000182919	chromosome 11 open reading frame 54 [Source:HGNC Symbol;Acc:HGNC:30204]	-1.46077	-2.63057	-	-0.04343
ENSG00000167081	pre-B-cell leukemia homeobox 3 [Source:HGNC Symbol;Acc:HGNC:8634]	-1.46196	-	-	-
ENSG00000125629	insulin induced gene 2 [Source:HGNC Symbol;Acc:HGNC:20452]	-1.46204	-2.80168	-	-
ENSG00000184838	proline rich 16 [Source:HGNC Symbol;Acc:HGNC:29654]	-1.46212	-3.18744	-	-
ENSG00000143847	protein tyrosine phosphatase, receptor type, f polypeptide (PTPRF), interacting protein (liprin), alpha 4 [Source:HGNC Symbol;Acc:HGNC:9248]	-1.46283	-3.69022	-	-
ENSG00000198759	EGF-like-domain, multiple 6 [Source:HGNC Symbol;Acc:HGNC:3235]	-1.46311	-	-	-
ENSG00000006652	interferon-related developmental regulator 1 [Source:HGNC Symbol;Acc:HGNC:5456]	-1.4645	-1.45237	-	-
ENSG00000136630	H2.0-like homeobox [Source:HGNC Symbol;Acc:HGNC:4978]	-1.46478	-3.4773	-4.25319	-
ENSG00000056736	interleukin 17 receptor B [Source:HGNC Symbol;Acc:HGNC:18015]	-1.46598	-3.45989	-	-
ENSG00000168310	interferon regulatory factor 2 [Source:HGNC Symbol;Acc:HGNC:6117]	-1.46642	-2.77418	-	-
ENSG00000198959	transglutaminase 2 [Source:HGNC Symbol;Acc:HGNC:11778]	-1.46717	-0.88889	-	-
ENSG00000174718	KIAA1551 [Source:HGNC Symbol;Acc:HGNC:25559]	-1.46745	-2.48124	-	-
ENSG00000155849	engulfment and cell motility 1 [Source:HGNC Symbol;Acc:HGNC:16286]	-1.46797	-3.86229	-	-
ENSG00000139174	prickle homolog 1 (Drosophila) [Source:HGNC Symbol;Acc:HGNC:17019]	-1.46869	-	-	-
ENSG00000071794	helicase-like transcription factor [Source:HGNC Symbol;Acc:HGNC:11099]	-1.46893	-	-	-
ENSG00000128944	kinetochore-localized astrin/SPAG5 binding protein [Source:HGNC Symbol;Acc:HGNC:30767]	-1.46909	-	-	-
ENSG00000143815	lamin B receptor [Source:HGNC Symbol;Acc:HGNC:6518]	-1.46913	-2.39638	-	-
ENSG00000185483	receptor tyrosine kinase-like orphan receptor 1 [Source:HGNC Symbol;Acc:HGNC:10256]	-1.46933	-4.82296	-	-
ENSG00000047634	sex comb on midleg-like 1 (Drosophila) [Source:HGNC Symbol;Acc:HGNC:10580]	-1.47073	-	-	-
ENSG00000096968	Janus kinase 2 [Source:HGNC Symbol;Acc:HGNC:6192]	-1.47149	-2.41012	-	-
ENSG00000153898	mucolipin 2 [Source:HGNC Symbol;Acc:HGNC:13357]	-1.47153	-	-	-
ENSG00000160326	solute carrier family 2 (facilitated glucose transporter), member 6 [Source:HGNC Symbol;Acc:HGNC:11011]	-1.47189	-1.74589	-	-
ENSG00000196628	transcription factor 4 [Source:HGNC Symbol;Acc:HGNC:11634]	-1.47205	-	-	-
ENSG00000166448	transmembrane protein 130 [Source:HGNC Symbol;Acc:HGNC:25429]	-1.47205	-	-	-
ENSG00000156675	RAB11 family interacting protein 1 (class I) [Source:HGNC Symbol;Acc:HGNC:30265]	-1.47261	-3.74565	-	-
ENSG00000179598	phospholipase D family, member 6 [Source:HGNC Symbol;Acc:HGNC:30447]	-1.47497	-4.10805	-1.59135	-
ENSG00000127995	CAS1 domain containing 1 [Source:HGNC Symbol;Acc:HGNC:16014]	-1.47513	-4.14407	-2.70435	-
ENSG00000123685	basic leucine zipper transcription factor, ATF-like 3 [Source:HGNC Symbol;Acc:HGNC:28915]	-1.4757	-	-	-
ENSG00000100558	pleckstrin 2 [Source:HGNC Symbol;Acc:HGNC:19238]	-1.47574	-2.48706	-	-
ENSG00000133026	myosin, heavy chain 10, non-muscle [Source:HGNC Symbol;Acc:HGNC:7568]	-1.47694	-1.62678	-	-
ENSG00000204856	family with sequence similarity 216, member A [Source:HGNC Symbol;Acc:HGNC:30180]	-1.47738	-	-	-
ENSG00000104894	CD37 molecule [Source:HGNC Symbol;Acc:HGNC:1666]	-1.47815	-2.9788	-	-
ENSG00000120256	low density lipoprotein receptor-related protein 11 [Source:HGNC Symbol;Acc:HGNC:16936]	-1.47843	-	-	-
ENSG00000075624	actin, beta [Source:HGNC Symbol;Acc:HGNC:132]	-1.47915	-3.60489	-	-
ENSG00000163421	prokineticin 2 [Source:HGNC Symbol;Acc:HGNC:18455]	-1.48112	-4.44316	-	-
ENSG00000115607	interleukin 18 receptor accessory protein [Source:HGNC Symbol;Acc:HGNC:5989]	-1.48157	-2.18416	-	-
ENSG00000163781	topoisomerase (DNA) II binding protein 1 [Source:HGNC Symbol;Acc:HGNC:17008]	-1.48201	-3.12343	-	-
ENSG00000001561	ectonucleotide pyrophosphatase/phosphodiesterase 4 (putative) [Source:HGNC Symbol;Acc:HGNC:3359]	-1.48205	-2.71596	-	-
ENSG00000213424	keratin 222, type II [Source:HGNC Symbol;Acc:HGNC:28695]	-1.48217	-	-	-
ENSG00000159388	BTG family, member 2 [Source:HGNC Symbol;Acc:HGNC:1131]	-1.48225	-	-	-
ENSG00000064651	solute carrier family 12 (sodium/potassium/chloride transporter), member 2 [Source:HGNC Symbol;Acc:HGNC:10911]	-1.48253	-2.42577	-	-
ENSG00000148848	ADAM metallopeptidase domain 12 [Source:HGNC Symbol;Acc:HGNC:190]	-1.48261	-2.58797	-	-
ENSG00000169116	prostate androgen-regulated mucin-like protein 1 [Source:HGNC Symbol;Acc:HGNC:24536]	-1.4831	-2.30144	-	-
ENSG00000182901	regulator of G-protein signaling 7 [Source:HGNC Symbol;Acc:HGNC:10003]	-1.48427	-3.6754	-	-
ENSG00000128708	histone acetyltransferase 1 [Source:HGNC Symbol;Acc:HGNC:4821]	-1.48463	-	-3.30643	-
ENSG00000168490	phytanoyl-CoA 2-hydroxylase interacting protein [Source:HGNC Symbol;Acc:HGNC:16865]	-1.48491	-3.27509	-	-
ENSG00000118596	solute carrier family 16 (monocarboxylate transporter), member 7 [Source:HGNC Symbol;Acc:HGNC:10928]	-1.48528	-2.51598	-	-
ENSG00000110042	deltex 4, E3 ubiquitin ligase [Source:HGNC Symbol;Acc:HGNC:29151]	-1.48544	-2.773	-	-
ENSG00000161981	small nuclear ribonucleoprotein 25kDa (U11/U12) [Source:HGNC Symbol;Acc:HGNC:14161]	-1.48568	-	-	-
ENSG00000159176	cysteine and glycine-rich protein 1 [Source:HGNC Symbol;Acc:HGNC:2469]	-1.48613	-	-	-
ENSG00000162738	VANGL planar cell polarity protein 2 [Source:HGNC Symbol;Acc:HGNC:15511]	-1.48617	-4.34813	-	-
ENSG00000183684	Aly/REF export factor [Source:HGNC Symbol;Acc:HGNC:19071]	-1.48649	-	-	-
ENSG00000213088	atypical chemokine receptor 1 (Duffy blood group) [Source:HGNC Symbol;Acc:HGNC:4035]	-1.48665	-	-	-
ENSG00000120053	glutamic-oxaloacetic transaminase 1, soluble [Source:HGNC Symbol;Acc:HGNC:4432]	-1.48685	-	-	-
ENSG00000100483	valosin containing protein lysine (K) methyltransferase [Source:HGNC Symbol;Acc:HGNC:20352]	-1.48697	-2.30893	-	-
ENSG00000189292	family with sequence similarity 150, member B [Source:HGNC Symbol;Acc:HGNC:27683]	-1.4871	-	-	-
ENSG00000087253	lysophosphatidylcholine acyltransferase 2 [Source:HGNC Symbol;Acc:HGNC:26032]	-1.48754	-2.54389	-	-
ENSG00000197696	neuromedin B [Source:HGNC Symbol;Acc:HGNC:7842]	-1.48754	-3.37213	-	-
ENSG00000130164	low density lipoprotein receptor [Source:HGNC Symbol;Acc:HGNC:6547]	-1.48762	-2.99908	-	-
ENSG00000254004	zinc finger protein 260 [Source:HGNC Symbol;Acc:HGNC:13499]	-1.48762	-	-	-
ENSG00000137691	chromosome 11 open reading frame 70 [Source:HGNC Symbol;Acc:HGNC:28188]	-1.4879	-3.26993	-	-
ENSG00000134531	epithelial membrane protein 1 [Source:HGNC Symbol;Acc:HGNC:3333]	-1.48815	-2.68029	-	-
ENSG00000173276	zinc finger and BTB domain containing 21 [Source:HGNC Symbol;Acc:HGNC:13083]	-1.48875	-4.35196	-	-
ENSG00000197375	solute carrier family 22 (organic cation/carnitine transporter), member 5 [Source:HGNC Symbol;Acc:HGNC:10969]	-1.48924	-	-	-
ENSG00000008405	cryptochrome circadian clock 1 [Source:HGNC Symbol;Acc:HGNC:2384]	-1.48961	-1.97983	-	-
ENSG00000174640	solute carrier organic anion transporter family, member 2A1 [Source:HGNC Symbol;Acc:HGNC:10955]	-1.48985	-2.47153	-	-
ENSG00000086619	ERO1-like beta (S. cerevisiae) [Source:HGNC Symbol;Acc:HGNC:14355]	-1.49029	-3.58104	-	-
ENSG00000183474	GTF2H2 family member C [Source:HGNC Symbol;Acc:HGNC:31394]	-1.49042	-	-	-
ENSG00000109929	sterol-C5-desaturase [Source:HGNC Symbol;Acc:HGNC:10547]	-1.49094	-3.11341	-	-
ENSG00000099204	actin binding LIM protein 1 [Source:HGNC Symbol;Acc:HGNC:78]	-1.49212	-	-	-
ENSG00000198890	protein arginine methyltransferase 6 [Source:HGNC Symbol;Acc:HGNC:18241]	-1.49317	-	-	-
ENSG00000069974	RAB27A, member RAS oncogene family [Source:HGNC Symbol;Acc:HGNC:9766]	-1.49338	-	-	-
ENSG00000068615	receptor accessory protein 1 [Source:HGNC Symbol;Acc:HGNC:25786]	-1.49346	-1.6385	-	-
ENSG00000139116	kinesin family member 21A [Source:HGNC Symbol;Acc:HGNC:19349]	-1.49366	-2.56824	-	-
ENSG00000170396	zinc finger protein 804A [Source:HGNC Symbol;Acc:HGNC:21711]	-1.49387	-	-	-
ENSG00000176887	SRY (sex determining region Y)-box 11 [Source:HGNC Symbol;Acc:HGNC:11191]	-1.49391	-2.2363	-	-
ENSG00000118412	caspase 8 associated protein 2 [Source:HGNC Symbol;Acc:HGNC:1510]	-1.49435	-	-	-
ENSG00000124469	carcinoembryonic antigen-related cell adhesion molecule 8 [Source:HGNC Symbol;Acc:HGNC:1820]	-1.49443	-	-	-
ENSG00000106123	EPH receptor B6 [Source:HGNC Symbol;Acc:HGNC:3396]	-1.49464	-2.77408	-	-
ENSG00000134602	serine/threonine protein kinase 26 [Source:HGNC Symbol;Acc:HGNC:18174]	-1.49537	-	-	-
ENSG00000163823	chemokine (C-C motif) receptor 1 [Source:HGNC Symbol;Acc:HGNC:1602]	-1.49549	-	-	-
ENSG00000161638	integrin, alpha 5 (fibronectin receptor, alpha polypeptide) [Source:HGNC Symbol;Acc:HGNC:6141]	-1.49578	-2.67853	-	-
ENSG00000181481	ring finger protein 135 [Source:HGNC Symbol;Acc:HGNC:21158]	-1.49651	-	-	-
ENSG00000139173	transmembrane protein 117 [Source:HGNC Symbol;Acc:HGNC:25308]	-1.49667	-2.94375	-	-
ENSG00000116106	EPH receptor A4 [Source:HGNC Symbol;Acc:HGNC:3388]	-1.4972	-2.13765	-	-
[truncated: 14,646 more rows]

## Sheet: Mouse-genes
ID	Description	Mouse-GEP	Human-Ortholog-GEP	Fly-Ortholog-GEP	Worm-Ortholog-GEP
ENSMUSG00000030105	ADP-ribosylation factor-like 8B [Source:MGI Symbol;Acc:MGI:1914416]	-3.75283	-2.4089	-	-
ENSMUSG00000042428	mannoside acetylglucosaminyltransferase 3 [Source:MGI Symbol;Acc:MGI:104532]	-4.29223	-3.92774	-2.72194	-
ENSMUSG00000024335	bromodomain containing 2 [Source:MGI Symbol;Acc:MGI:99495]	-3.33017	-2.68622	-	-
ENSMUSG00000078899	predicted gene 4631 [Source:MGI Symbol;Acc:MGI:3782813]	-2.81583	-	-	-
ENSMUSG00000096054	spectrin repeat containing, nuclear envelope 1 [Source:MGI Symbol;Acc:MGI:1927152]	-3.23705	-3.9443	-	-
ENSMUSG00000002983	avian reticuloendotheliosis viral (v-rel) oncogene related B [Source:MGI Symbol;Acc:MGI:103289]	-1.95842	-1.73106	-	-
ENSMUSG00000046532	androgen receptor [Source:MGI Symbol;Acc:MGI:88064]	-2.12142	-1.86728	-	-
ENSMUSG00000021179	nrde-2 necessary for RNA interference, domain containing [Source:MGI Symbol;Acc:MGI:2670969]	-3.77458	-4.59318	-	-
ENSMUSG00000058979	cat eye syndrome chromosome region, candidate 5 [Source:MGI Symbol;Acc:MGI:2136976]	-5.67374	-2.75292	-	-0.633106
ENSMUSG00000025479	cytochrome P450, family 2, subfamily e, polypeptide 1 [Source:MGI Symbol;Acc:MGI:88607]	-1.117	-2.72175	-	-
ENSMUSG00000045903	neuronal PAS domain protein 4 [Source:MGI Symbol;Acc:MGI:2664186]	-2.9179	-2.40377	-6.09888	-0.260267
ENSMUSG00000070645	renin 1 structural [Source:MGI Symbol;Acc:MGI:97898]	-1.91332	-2.21558	-	-
ENSMUSG00000038045	sulfotransferase family, cytosolic, 6B, member 1 [Source:MGI Symbol;Acc:MGI:1920921]	-4.17007	-	-	-
ENSMUSG00000041889	shisa family member 4 [Source:MGI Symbol;Acc:MGI:1924802]	-2.70821	-	-	-
ENSMUSG00000055826	tescalcin-like [Source:MGI Symbol;Acc:MGI:1916551]	-4.38443	-	-	-
ENSMUSG00000054325	late cornified envelope 3A [Source:MGI Symbol;Acc:MGI:3645650]	-0.68559	-	-	-
ENSMUSG00000024518	retina and anterior neural fold homeobox [Source:MGI Symbol;Acc:MGI:109632]	-5.00185	-3.3681	-4.03884	-
ENSMUSG00000021392	nucleolar protein 8 [Source:MGI Symbol;Acc:MGI:1918180]	-3.2776	-2.45372	-	-
ENSMUSG00000040113	methyltransferase like 11B [Source:MGI Symbol;Acc:MGI:2685053]	-4.37183	-	-	-
ENSMUSG00000049536	transcription elongation factor A (SII)-like 1 [Source:MGI Symbol;Acc:MGI:2385317]	-2.38473	-2.28715	-	-
ENSMUSG00000019297	NOP9 nucleolar protein [Source:MGI Symbol;Acc:MGI:1915092]	-3.28588	-3.72223	-2.31215	-
ENSMUSG00000079560	homeobox A3 [Source:MGI Symbol;Acc:MGI:96175]	-5.37482	-2.37602	-	-
ENSMUSG00000040356	superkiller viralicidic activity 2-like (S. cerevisiae) [Source:MGI Symbol;Acc:MGI:1099835]	-3.71312	-4.27956	-	-0.171104
ENSMUSG00000030786	integrin alpha M [Source:MGI Symbol;Acc:MGI:96607]	-1.28609	-1.10917	-	-
ENSMUSG00000025237	poly (ADP-ribose) polymerase family, member 6 [Source:MGI Symbol;Acc:MGI:1914537]	-4.58208	-3.20211	-	-
ENSMUSG00000006299	angio-associated migratory protein [Source:MGI Symbol;Acc:MGI:107809]	-4.04716	-3.97098	-2.56602	-
ENSMUSG00000022375	leucine rich repeat containing 6 (testis) [Source:MGI Symbol;Acc:MGI:1859553]	-4.27704	-2.40576	-	-
ENSMUSG00000056342	ubiquitin specific peptidase 34 [Source:MGI Symbol;Acc:MGI:109473]	-4.07826	-3.46977	-3.1497	-
ENSMUSG00000029608	rabphilin 3A [Source:MGI Symbol;Acc:MGI:102788]	-4.19654	-1.68613	-	-
ENSMUSG00000025872	THO complex 3 [Source:MGI Symbol;Acc:MGI:1920916]	-3.88321	-	-2.57889	-
ENSMUSG00000001524	general transcription factor II H, polypeptide 4 [Source:MGI Symbol;Acc:MGI:1338799]	-3.66328	-	-3.49378	-
ENSMUSG00000035958	tyrosyl-DNA phosphodiesterase 2 [Source:MGI Symbol;Acc:MGI:1860486]	-2.68233	-2.49639	-	-
ENSMUSG00000030144	C-type lectin domain family 4, member d [Source:MGI Symbol;Acc:MGI:1298389]	-0.45835	-2.03552	-	-
ENSMUSG00000025058	RIKEN cDNA 5430427O19 gene [Source:MGI Symbol;Acc:MGI:1918648]	-2.18882	-2.59248	-	-
ENSMUSG00000015002	EFR3 homolog A (S. cerevisiae) [Source:MGI Symbol;Acc:MGI:1923990]	-3.59806	-1.84099	-	-
ENSMUSG00000042797	aquaporin 11 [Source:MGI Symbol;Acc:MGI:1913583]	-2.66073	-2.24777	-	-
ENSMUSG00000021287	X-ray repair complementing defective repair in Chinese hamster cells 3 [Source:MGI Symbol;Acc:MGI:1921585]	-4.07655	-3.14484	-	-
ENSMUSG00000024163	mitogen-activated protein kinase 8 interacting protein 3 [Source:MGI Symbol;Acc:MGI:1353598]	-4.62167	-4.22378	-	-
ENSMUSG00000021610	CLPTM1-like [Source:MGI Symbol;Acc:MGI:2442892]	-3.78727	-3.13391	-	-
ENSMUSG00000022938	family with sequence similarity 3, member B [Source:MGI Symbol;Acc:MGI:1270150]	-2.95154	-1.45609	-	-
ENSMUSG00000079419	membrane-spanning 4-domains, subfamily A, member 6C [Source:MGI Symbol;Acc:MGI:2385644]	-1.0122	-	-	-
ENSMUSG00000071489	prostaglandin D receptor [Source:MGI Symbol;Acc:MGI:102966]	-5.51887	-2.85069	-	-
ENSMUSG00000035295	WD repeat domain 38 [Source:MGI Symbol;Acc:MGI:1923896]	-5.28209	-3.27313	-	-
ENSMUSG00000020152	ARP2 actin-related protein 2 [Source:MGI Symbol;Acc:MGI:1913963]	-4.19628	-2.07151	-	-1.43923
ENSMUSG00000062175	TGFB-induced factor homeobox 2 [Source:MGI Symbol;Acc:MGI:1915299]	-3.85977	-2.1715	-	-
ENSMUSG00000036395	galactosidase, beta 1-like 2 [Source:MGI Symbol;Acc:MGI:2388283]	-2.91539	-2.35269	-	-
ENSMUSG00000039878	solute carrier family 39 (metal ion transporter), member 5 [Source:MGI Symbol;Acc:MGI:1919336]	-3.88044	-3.02656	-	-
ENSMUSG00000005540	Fc receptor, IgE, low affinity II, alpha polypeptide [Source:MGI Symbol;Acc:MGI:95497]	-2.59562	-3.28167	-	-
ENSMUSG00000021368	TBC1 domain family, member 7 [Source:MGI Symbol;Acc:MGI:1914296]	-3.2684	-2.92522	-	-
ENSMUSG00000059741	myosin, light polypeptide 3 [Source:MGI Symbol;Acc:MGI:97268]	-1.96393	-3.99631	-	-
ENSMUSG00000013936	myosin, light polypeptide 2, regulatory, cardiac, slow [Source:MGI Symbol;Acc:MGI:97272]	-1.05472	-3.23013	-	-
ENSMUSG00000024403	ATPase, H+ transporting, lysosomal V1 subunit G2 [Source:MGI Symbol;Acc:MGI:1913487]	-3.93126	-	-	-
ENSMUSG00000032504	programmed cell death 6 interacting protein [Source:MGI Symbol;Acc:MGI:1333753]	-4.50144	-2.92106	-	-0.315934
ENSMUSG00000060559	predicted gene 10083 [Source:MGI Symbol;Acc:MGI:3642418]	-4.76337	-	-	-
ENSMUSG00000050855	zinc finger protein 940 [Source:MGI Symbol;Acc:MGI:2446235]	-5.31387	-	-	-
ENSMUSG00000021280	exocyst complex component 3-like 4 [Source:MGI Symbol;Acc:MGI:1921363]	-2.24742	-4.22297	-	-
ENSMUSG00000003053	cytochrome P450, family 2, subfamily c, polypeptide 29 [Source:MGI Symbol;Acc:MGI:103238]	-2.40431	-	-	-
ENSMUSG00000026163	SPHK1 interactor, AKAP domain containing [Source:MGI Symbol;Acc:MGI:1924879]	-2.90953	-1.65749	-	-
ENSMUSG00000030374	striatin, calmodulin binding protein 4 [Source:MGI Symbol;Acc:MGI:2142346]	-3.94408	-3.04597	-3.10706	-0.521603
ENSMUSG00000026664	phytanoyl-CoA hydroxylase [Source:MGI Symbol;Acc:MGI:891978]	-2.13359	-1.59449	-	-
ENSMUSG00000024524	guanine nucleotide binding protein, alpha stimulating, olfactory type [Source:MGI Symbol;Acc:MGI:95774]	-4.41212	-1.91632	-	-
ENSMUSG00000034297	mediator complex subunit 13 [Source:MGI Symbol;Acc:MGI:3029632]	-4.747	-3.42709	-	-
ENSMUSG00000036199	NADH dehydrogenase (ubiquinone) 1 alpha subcomplex, 13 [Source:MGI Symbol;Acc:MGI:1914434]	-3.91311	-2.56141	-	-1.35465
ENSMUSG00000060012	kinesin family member 13B [Source:MGI Symbol;Acc:MGI:1098265]	-3.65073	-2.49468	-	-
ENSMUSG00000033439	tRNA methyltransferase 13 [Source:MGI Symbol;Acc:MGI:1925219]	-5.63165	-1.93341	-2.51961	-
ENSMUSG00000030101	sulfatase modifying factor 1 [Source:MGI Symbol;Acc:MGI:1889844]	-3.08363	-2.21003	-	-
ENSMUSG00000032298	nei endonuclease VIII-like 1 (E. coli) [Source:MGI Symbol;Acc:MGI:1920024]	-2.95199	-3.8039	-	-
ENSMUSG00000020607	family with sequence similarity 84, member A [Source:MGI Symbol;Acc:MGI:2145011]	-1.83934	-2.35491	-	-
ENSMUSG00000047604	frequently rearranged in advanced T cell lymphomas 2 [Source:MGI Symbol;Acc:MGI:2673967]	-2.68557	-1.2182	-	-
ENSMUSG00000041577	proline arginine-rich end leucine-rich repeat [Source:MGI Symbol;Acc:MGI:2151110]	-1.22358	-2.07741	-	-
ENSMUSG00000022594	Ly6/neurotoxin 1 [Source:MGI Symbol;Acc:MGI:1345180]	-3.13239	-	-	-
ENSMUSG00000046876	ataxin 1 [Source:MGI Symbol;Acc:MGI:104783]	-2.90855	-2.52949	-	-
ENSMUSG00000003477	indolethylamine N-methyltransferase [Source:MGI Symbol;Acc:MGI:102963]	-1.14283	-	-	-
ENSMUSG00000024242	mitogen-activated protein kinase kinase kinase kinase 3 [Source:MGI Symbol;Acc:MGI:2154405]	-3.12205	-1.41365	-	-
ENSMUSG00000000411	testis-specific serine kinase 3 [Source:MGI Symbol;Acc:MGI:1929914]	-4.29138	-3.66933	-	-
ENSMUSG00000051159	Cbp/p300-interacting transactivator with Glu/Asp-rich carboxy-terminal domain 1 [Source:MGI Symbol;Acc:MGI:108023]	-2.14133	-2.16437	-	-
ENSMUSG00000030472	carcinoembryonic antigen-related cell adhesion molecule 18 [Source:MGI Symbol;Acc:MGI:1919681]	-5.02374	-	-	-
ENSMUSG00000021866	annexin A11 [Source:MGI Symbol;Acc:MGI:108481]	-2.43846	-2.53902	-	-
ENSMUSG00000038459	abhydrolase domain containing 17C [Source:MGI Symbol;Acc:MGI:1917428]	-3.32366	-1.29963	-	-
ENSMUSG00000024940	latent transforming growth factor beta binding protein 3 [Source:MGI Symbol;Acc:MGI:1101355]	-3.06443	-3.08473	-	-
ENSMUSG00000030754	coatomer protein complex, subunit beta 1 [Source:MGI Symbol;Acc:MGI:1917599]	-3.69656	-2.71085	-	0.0153489
ENSMUSG00000052854	Nik related kinase [Source:MGI Symbol;Acc:MGI:1351326]	-3.50112	-2.74991	-1.96646	-0.539286
ENSMUSG00000029328	heterogeneous nuclear ribonucleoprotein D-like [Source:MGI Symbol;Acc:MGI:1355299]	-3.46371	-2.88534	-	-
ENSMUSG00000078851	histone cluster 3, H2a [Source:MGI Symbol;Acc:MGI:2448458]	-1.90958	-2.05074	-	-
ENSMUSG00000042659	arrestin domain containing 4 [Source:MGI Symbol;Acc:MGI:1913662]	-2.46029	-0.20543	-	-
ENSMUSG00000031953	transmembrane protein 170 [Source:MGI Symbol;Acc:MGI:106426]	-4.30643	-	-	-
ENSMUSG00000079183	RIKEN cDNA C030005K15 gene [Source:MGI Symbol;Acc:MGI:3641867]	-4.98393	-	-	-
ENSMUSG00000039395	melanoregulin [Source:MGI Symbol;Acc:MGI:2151839]	-1.33504	-1.57385	-	-
ENSMUSG00000074737	RIKEN cDNA C530025M09 gene [Source:MGI Symbol;Acc:MGI:2442090]	-5.69675	-	-	-
ENSMUSG00000079298	killer cell lectin-like receptor subfamily B member 1B [Source:MGI Symbol;Acc:MGI:107539]	-2.54861	-	-	-
ENSMUSG00000062275	F-box and WD-40 domain protein 24 [Source:MGI Symbol;Acc:MGI:3646659]	-3.66091	-	-	-
ENSMUSG00000050370	cholesterol 25-hydroxylase [Source:MGI Symbol;Acc:MGI:1333869]	-0.34327	-0.22026	-	0.141653
ENSMUSG00000062124	defensin beta 45 [Source:MGI Symbol;Acc:MGI:3650541]	-5.08265	-	-	-
ENSMUSG00000027997	caspase 6 [Source:MGI Symbol;Acc:MGI:1312921]	-4.4852	-2.31323	-	-
ENSMUSG00000033186	mitotic spindle organizing protein 1 [Source:MGI Symbol;Acc:MGI:1924039]	-3.2045	-1.75205	-	-
ENSMUSG00000020123	arginine vasopressin receptor 1A [Source:MGI Symbol;Acc:MGI:1859216]	-2.59693	-4.98165	-	-
ENSMUSG00000034165	cyclin D3 [Source:MGI Symbol;Acc:MGI:88315]	-4.37004	-1.78732	-	-
ENSMUSG00000067722	cDNA sequence BC003965 [Source:MGI Symbol;Acc:MGI:2670966]	-4.80269	-3.29506	-	-
ENSMUSG00000034639	SET domain without mariner transposase fusion [Source:MGI Symbol;Acc:MGI:1921979]	-3.98736	-	-	-
ENSMUSG00000030888	ribosomal RNA processing 8, methyltransferase, homolog (yeast) [Source:MGI Symbol;Acc:MGI:1914251]	-2.89862	-4.29364	-2.47875	-
ENSMUSG00000027490	E2F transcription factor 1 [Source:MGI Symbol;Acc:MGI:101941]	-3.25498	-2.86954	-	-
ENSMUSG00000000544	glycoprotein A33 (transmembrane) [Source:MGI Symbol;Acc:MGI:1891703]	-4.32916	-2.28701	-	-
ENSMUSG00000003131	platelet-activating factor acetylhydrolase, isoform 1b, subunit 2 [Source:MGI Symbol;Acc:MGI:108415]	-4.49038	-5.09148	-	-
ENSMUSG00000032191	Bcl2-like 10 [Source:MGI Symbol;Acc:MGI:1330841]	-4.2623	-	-	-
ENSMUSG00000027806	TSC22 domain family, member 2 [Source:MGI Symbol;Acc:MGI:1919283]	-3.20556	-3.61193	-	-
ENSMUSG00000062184	heparan sulfate 6-O-sulfotransferase 2 [Source:MGI Symbol;Acc:MGI:1354959]	-4.52649	-0.39017	-	-
ENSMUSG00000038323	RIKEN cDNA 1700066M21 gene [Source:MGI Symbol;Acc:MGI:1920717]	-2.72328	-2.1088	-2.74227	-
ENSMUSG00000025804	chemokine (C-C motif) receptor 1 [Source:MGI Symbol;Acc:MGI:104618]	-1.39882	-	-	-
ENSMUSG00000023921	methylmalonyl-Coenzyme A mutase [Source:MGI Symbol;Acc:MGI:97239]	-3.79686	-2.59702	-	-
ENSMUSG00000060188	chemokine (C-X-C motif) ligand 17 [Source:MGI Symbol;Acc:MGI:2387642]	-3.18338	-2.15515	-	-
ENSMUSG00000048960	phosphatidylinositol-3,4,5-trisphosphate-dependent Rac exchange factor 2 [Source:MGI Symbol;Acc:MGI:1923385]	-3.5126	-5.34461	-	-
ENSMUSG00000052187	hemoglobin Y, beta-like embryonic chain [Source:MGI Symbol;Acc:MGI:96027]	-2.35387	-1.66813	-	-
ENSMUSG00000021612	solute carrier family 6 (neurotransmitter transporter), member 18 [Source:MGI Symbol;Acc:MGI:1336892]	-5.26091	-4.45261	-	-
ENSMUSG00000030921	tripartite motif-containing 30A [Source:MGI Symbol;Acc:MGI:98178]	-0.99358	-	-	-
ENSMUSG00000001870	latent transforming growth factor beta binding protein 1 [Source:MGI Symbol;Acc:MGI:109151]	-4.75399	-1.40305	-	-
ENSMUSG00000031490	eukaryotic translation initiation factor 4E binding protein 1 [Source:MGI Symbol;Acc:MGI:103267]	-2.86407	-1.41515	-	-
ENSMUSG00000030934	ornithine aminotransferase [Source:MGI Symbol;Acc:MGI:97394]	-2.08712	-1.78294	-1.26784	-0.127443
ENSMUSG00000004892	brevican [Source:MGI Symbol;Acc:MGI:1096385]	-3.44882	-3.1442	-	-
ENSMUSG00000034218	ataxia telangiectasia mutated [Source:MGI Symbol;Acc:MGI:107202]	-2.46379	-3.64729	-2.39836	-
ENSMUSG00000074195	chloride channel calcium activated 4B [Source:MGI Symbol;Acc:MGI:2139790]	-1.80834	-	-	-
ENSMUSG00000048029	enolase 4 [Source:MGI Symbol;Acc:MGI:2441717]	-3.98279	-	-	-
ENSMUSG00000021214	aldo-keto reductase family 1, member C18 [Source:MGI Symbol;Acc:MGI:2145420]	-2.22465	-	-	-
ENSMUSG00000073243	predicted gene 9 [Source:MGI Symbol;Acc:MGI:2684855]	-5.50308	-	-	-
ENSMUSG00000062154	testis expressed 33 [Source:MGI Symbol;Acc:MGI:1920626]	-4.79306	-5.31847	-	-
ENSMUSG00000020516	ribosomal protein S6 kinase, polypeptide 1 [Source:MGI Symbol;Acc:MGI:1270849]	-4.54962	-2.54389	-	-
ENSMUSG00000097333	zinc finger protein 87 [Source:MGI Symbol;Acc:MGI:107768]	-4.44536	-	-	-
ENSMUSG00000028785	hippocalcin [Source:MGI Symbol;Acc:MGI:1336200]	-4.29223	-2.77191	-	-
ENSMUSG00000046755	kinesin family member 2B [Source:MGI Symbol;Acc:MGI:1920720]	-4.66273	-4.68223	-	-
ENSMUSG00000009739	POU domain, class 6, transcription factor 1 [Source:MGI Symbol;Acc:MGI:102935]	-3.43191	-	-	-
ENSMUSG00000033429	methylmalonyl CoA epimerase [Source:MGI Symbol;Acc:MGI:1920974]	-2.47762	-2.20204	-	-0.747285
ENSMUSG00000031629	centromere protein U [Source:MGI Symbol;Acc:MGI:1919126]	-2.79116	-0.87997	-	-
ENSMUSG00000049488	transmembrane protein 67 [Source:MGI Symbol;Acc:MGI:1923928]	-5.09641	-4.73889	-5.67816	-0.869886
ENSMUSG00000025484	blocked early in transport 1 homolog (S. cerevisiae)-like [Source:MGI Symbol;Acc:MGI:1913128]	-4.26036	-4.19972	-	-
ENSMUSG00000021709	Erbb2 interacting protein [Source:MGI Symbol;Acc:MGI:1890169]	-2.77054	-1.90731	-	-
ENSMUSG00000046417	leucine rich repeat containing 75A [Source:MGI Symbol;Acc:MGI:2682293]	-2.54473	-2.57811	-	-
ENSMUSG00000037266	arginine/serine rich protein 1 [Source:MGI Symbol;Acc:MGI:106498]	-2.83774	-1.45561	-	-
ENSMUSG00000022529	zinc finger protein 263 [Source:MGI Symbol;Acc:MGI:1921370]	-3.64946	-4.09789	-	-
ENSMUSG00000023971	ribosomal RNA processing 36 homolog (S. cerevisiae) [Source:MGI Symbol;Acc:MGI:2385053]	-3.85893	-3.05853	-4.13289	-
ENSMUSG00000032171	protein (peptidyl-prolyl cis/trans isomerase) NIMA-interacting 1 [Source:MGI Symbol;Acc:MGI:1346036]	-3.09074	-	-	-
ENSMUSG00000029380	chemokine (C-X-C motif) ligand 1 [Source:MGI Symbol;Acc:MGI:108068]	0.52079	-	-	-
ENSMUSG00000038518	jumonji, AT rich interactive domain 2 [Source:MGI Symbol;Acc:MGI:104813]	-3.06818	-2.64702	-	-
ENSMUSG00000000359	rad and gem related GTP binding protein 1 [Source:MGI Symbol;Acc:MGI:1097696]	-4.96173	-3.60595	-	-
ENSMUSG00000000766	opioid receptor, mu 1 [Source:MGI Symbol;Acc:MGI:97441]	-5.87663	-5.6975	-	-
ENSMUSG00000036854	heat shock protein, alpha-crystallin-related, B6 [Source:MGI Symbol;Acc:MGI:2685325]	-1.28944	-2.47586	-	-
ENSMUSG00000024793	tumor necrosis factor receptor superfamily, member 25 [Source:MGI Symbol;Acc:MGI:1934667]	-3.20889	-3.40966	-	-
ENSMUSG00000025978	raftlin family member 2 [Source:MGI Symbol;Acc:MGI:1921263]	-3.76749	-3.80692	-	-
ENSMUSG00000066720	claudin 9 [Source:MGI Symbol;Acc:MGI:1913100]	-4.14637	-3.80632	-	-
ENSMUSG00000003273	carbonic anhydrase 11 [Source:MGI Symbol;Acc:MGI:1336193]	-3.25939	-1.08308	-	-
ENSMUSG00000028821	SYF2 homolog, RNA splicing factor (S. cerevisiae) [Source:MGI Symbol;Acc:MGI:1915842]	-4.18259	-3.64295	-3.44348	-
ENSMUSG00000027947	interleukin 6 receptor, alpha [Source:MGI Symbol;Acc:MGI:105304]	-3.56286	-1.43133	-	-
ENSMUSG00000037251	protein-O-mannose kinase [Source:MGI Symbol;Acc:MGI:1921903]	-2.6918	-3.62096	-	-
ENSMUSG00000020705	DEAD (Asp-Glu-Ala-Asp) box polypeptide 42 [Source:MGI Symbol;Acc:MGI:1919297]	-5.15329	-3.58122	-2.94508	-
ENSMUSG00000051890	kelch domain containing 1 [Source:MGI Symbol;Acc:MGI:2672853]	-3.10073	-3.45894	-	-
ENSMUSG00000047799	oogenesin 4 [Source:MGI Symbol;Acc:MGI:2684051]	-5.47971	-	-	-
ENSMUSG00000028343	endoplasmic reticulum protein 44 [Source:MGI Symbol;Acc:MGI:1923549]	-4.37542	-3.78309	-	-
ENSMUSG00000022551	cytochrome c-1 [Source:MGI Symbol;Acc:MGI:1913695]	-3.64729	-2.57768	-	-0.828408
ENSMUSG00000004609	CD33 antigen [Source:MGI Symbol;Acc:MGI:99440]	-2.4873	-	-	-
ENSMUSG00000021850	RIKEN cDNA 1700011H14 gene [Source:MGI Symbol;Acc:MGI:1914332]	-3.69862	-3.17215	-	-
ENSMUSG00000046856	G protein-coupled receptor 1 [Source:MGI Symbol;Acc:MGI:2385324]	-3.5788	-3.39973	-	-
ENSMUSG00000074870	cathepsin 3 [Source:MGI Symbol;Acc:MGI:2151929]	-5.65326	-	-	-
ENSMUSG00000038384	SET domain containing 1B [Source:MGI Symbol;Acc:MGI:2652820]	-3.49557	-3.01835	-	-
ENSMUSG00000037344	solute carrier family 12 (potassium/chloride transporters), member 9 [Source:MGI Symbol;Acc:MGI:1933532]	-4.52616	-4.19839	-3.29988	-0.154816
ENSMUSG00000055421	protocadherin 9 [Source:MGI Symbol;Acc:MGI:1306801]	-3.53199	-1.77873	-	-
ENSMUSG00000013353	RIKEN cDNA 4931406B18 gene [Source:MGI Symbol;Acc:MGI:1921304]	-5.58519	-4.71293	-	-
ENSMUSG00000042302	EH domain binding protein 1 [Source:MGI Symbol;Acc:MGI:2667252]	-2.6346	-2.08663	-	-
ENSMUSG00000010435	sperm acrosome associated 7 [Source:MGI Symbol;Acc:MGI:1925884]	-4.69563	-5.70727	-	-
ENSMUSG00000022811	zinc finger protein 148 [Source:MGI Symbol;Acc:MGI:1332234]	-4.28462	-2.87324	-	-
ENSMUSG00000022560	solute carrier protein 52, member 2 [Source:MGI Symbol;Acc:MGI:1289288]	-3.65581	-	-	-
ENSMUSG00000033416	guanylyl cyclase domain containing 1 [Source:MGI Symbol;Acc:MGI:1916028]	-3.0768	-2.72471	-	-
ENSMUSG00000025616	ubiquitin specific peptidase 16 [Source:MGI Symbol;Acc:MGI:1921362]	-4.4369	-2.40034	-	-
ENSMUSG00000032860	purinergic receptor P2Y, G-protein coupled 2 [Source:MGI Symbol;Acc:MGI:105107]	-3.33876	-2.24052	-	-
ENSMUSG00000026036	Ngg1 interacting factor 3-like 1 (S. pombe) [Source:MGI Symbol;Acc:MGI:1929485]	-4.06927	-2.78379	-	-
ENSMUSG00000001021	S100 calcium binding protein A3 [Source:MGI Symbol;Acc:MGI:1338849]	-2.67577	-	-	-
ENSMUSG00000024847	aryl-hydrocarbon receptor-interacting protein [Source:MGI Symbol;Acc:MGI:109622]	-3.79827	-2.71255	-	-
ENSMUSG00000009210	RIKEN cDNA 2310007L24 gene [Source:MGI Symbol;Acc:MGI:1922823]	-4.05625	-4.21893	-	-
ENSMUSG00000006464	Bardet-Biedl syndrome 1 (human) [Source:MGI Symbol;Acc:MGI:1277215]	-3.56901	-	-4.75399	-
ENSMUSG00000031536	polymerase (DNA directed), beta [Source:MGI Symbol;Acc:MGI:97740]	-3.43721	-3.45577	-	-
ENSMUSG00000039114	neuritin 1 [Source:MGI Symbol;Acc:MGI:1915654]	-1.26583	-0.53975	-	-
ENSMUSG00000030606	hyaluronan and proteoglycan link protein 3 [Source:MGI Symbol;Acc:MGI:1914916]	-5.25925	-2.62211	-	-
ENSMUSG00000041845	ras homolog gene family, member D [Source:MGI Symbol;Acc:MGI:108446]	-3.22648	-2.89679	-	-
ENSMUSG00000026102	inositol polyphosphate-1-phosphatase [Source:MGI Symbol;Acc:MGI:104848]	-3.09123	-1.82077	-2.81066	-
ENSMUSG00000039473	ubinuclein 1 [Source:MGI Symbol;Acc:MGI:1891307]	-4.32453	-3.00706	-	-
ENSMUSG00000026004	KAT8 regulatory NSL complex subunit 1-like [Source:MGI Symbol;Acc:MGI:1915941]	-3.60349	-2.51218	-	-
ENSMUSG00000044217	aquaporin 5 [Source:MGI Symbol;Acc:MGI:106215]	-2.98931	-2.17065	-	-
ENSMUSG00000031465	angiopoietin 2 [Source:MGI Symbol;Acc:MGI:1202890]	-4.77675	-2.30358	-	-
ENSMUSG00000026315	serine (or cysteine) peptidase inhibitor, clade B, member 8 [Source:MGI Symbol;Acc:MGI:894657]	-3.20929	-2.75555	-	-
ENSMUSG00000032998	forkhead box J3 [Source:MGI Symbol;Acc:MGI:2443432]	-5.40019	-3.57501	-	-
ENSMUSG00000028879	syntaxin 12 [Source:MGI Symbol;Acc:MGI:1931027]	-4.21491	-2.75614	-	-
ENSMUSG00000032134	mucin 16 [Source:MGI Symbol;Acc:MGI:1920982]	-3.27439	-1.76592	-	-
ENSMUSG00000032547	receptor-like tyrosine kinase [Source:MGI Symbol;Acc:MGI:101766]	-4.19839	-2.9962	-	-0.778583
ENSMUSG00000046295	ankyrin repeat and LEM domain containing 1 [Source:MGI Symbol;Acc:MGI:1918775]	-3.25319	-2.45056	-	-
ENSMUSG00000030264	THUMP domain containing 3 [Source:MGI Symbol;Acc:MGI:1277973]	-4.28912	-2.91072	-	-
ENSMUSG00000025135	anaphase promoting complex subunit 11 [Source:MGI Symbol;Acc:MGI:1913406]	-5.11979	-	-	-
ENSMUSG00000019883	enoyl Coenzyme A hydratase domain containing 1 [Source:MGI Symbol;Acc:MGI:1277169]	-2.68529	-2.53007	-	-
ENSMUSG00000030691	FCH and double SH3 domains 2 [Source:MGI Symbol;Acc:MGI:2448475]	-4.24059	-2.67863	-	-
ENSMUSG00000026715	serine (or cysteine) peptidase inhibitor, clade C (antithrombin), member 1 [Source:MGI Symbol;Acc:MGI:88095]	-3.30429	-4.44536	-	-
ENSMUSG00000035258	ABI gene family, member 3 (NESH) binding protein [Source:MGI Symbol;Acc:MGI:2444583]	-1.35938	-3.56542	-	-
ENSMUSG00000025939	ubiquitin-conjugating enzyme E2W (putative) [Source:MGI Symbol;Acc:MGI:1914049]	-4.18758	-2.535	-2.15002	-
ENSMUSG00000025877	hexokinase 3 [Source:MGI Symbol;Acc:MGI:2670962]	-2.24448	-2.13866	-	-
ENSMUSG00000050276	MAS-related GPR, member G [Source:MGI Symbol;Acc:MGI:3033145]	-5.49525	-	-	-
ENSMUSG00000037784	DAZ interacting protein 1-like [Source:MGI Symbol;Acc:MGI:1919757]	-4.11904	-3.53734	-	-
ENSMUSG00000021687	secretory carrier membrane protein 1 [Source:MGI Symbol;Acc:MGI:1349480]	-2.83002	-2.50832	-	-
ENSMUSG00000026944	ATP-binding cassette, sub-family A (ABC1), member 2 [Source:MGI Symbol;Acc:MGI:99606]	-4.09739	-3.5897	-	-
ENSMUSG00000084897	predicted gene 14226 [Source:MGI Symbol;Acc:MGI:3649244]	-2.41273	-	-	-
ENSMUSG00000024381	bridging integrator 1 [Source:MGI Symbol;Acc:MGI:108092]	-3.77379	-2.13321	-	-
ENSMUSG00000007891	cathepsin D [Source:MGI Symbol;Acc:MGI:88562]	-2.31108	-	-	-
ENSMUSG00000024900	carnitine palmitoyltransferase 1a, liver [Source:MGI Symbol;Acc:MGI:1098296]	-2.21699	-2.67946	-	-
ENSMUSG00000024789	Janus kinase 2 [Source:MGI Symbol;Acc:MGI:96629]	-2.41012	-1.47149	-	-
ENSMUSG00000040254	sema domain, immunoglobulin domain (Ig), short basic domain, secreted, (semaphorin) 3D [Source:MGI Symbol;Acc:MGI:1860118]	-2.37139	-4.00833	-	-
ENSMUSG00000040018	cytochrome c oxidase assembly protein 15 [Source:MGI Symbol;Acc:MGI:1920112]	-3.91615	-2.90228	-2.99758	-
ENSMUSG00000023991	forkhead box P4 [Source:MGI Symbol;Acc:MGI:1921373]	-3.93965	-4.0905	-	-
ENSMUSG00000055239	potassium channel modulatory factor 1 [Source:MGI Symbol;Acc:MGI:1921537]	-4.57759	-3.75438	-	-1.09282
ENSMUSG00000030314	autophagy related 7 [Source:MGI Symbol;Acc:MGI:1921494]	-5.98576	-3.52433	-1.61971	-
ENSMUSG00000022194	poly(A) binding protein, nuclear 1 [Source:MGI Symbol;Acc:MGI:1859158]	-3.71066	-2.15502	-	-
ENSMUSG00000035191	ret finger protein-like 4 [Source:MGI Symbol;Acc:MGI:2149590]	-4.91833	-	-	-
ENSMUSG00000047953	glycoprotein 5 (platelet) [Source:MGI Symbol;Acc:MGI:1096363]	-3.44442	-5.28434	-	-
ENSMUSG00000042225	Alport syndrome, mental retardation, midface hypoplasia and elliptocytosis chromosomal region gene 1 [Source:MGI Symbol;Acc:MGI:1860206]	-3.76965	-2.40775	-	-
ENSMUSG00000029832	nuclear factor, erythroid derived 2, like 3 [Source:MGI Symbol;Acc:MGI:1339958]	-4.7823	-0.86557	-	-
ENSMUSG00000019969	presenilin 1 [Source:MGI Symbol;Acc:MGI:1202717]	-3.67724	-3.29223	-	-
ENSMUSG00000048696	mex3 homolog D (C. elegans) [Source:MGI Symbol;Acc:MGI:2681847]	-2.77379	-3.6077	-	-
ENSMUSG00000024426	alpha tubulin acetyltransferase 1 [Source:MGI Symbol;Acc:MGI:1913869]	-4.31531	-4.1881	-	-
ENSMUSG00000029671	wingless-type MMTV integration site family, member 16 [Source:MGI Symbol;Acc:MGI:2136018]	-4.44945	-3.48536	-	-
ENSMUSG00000022435	uroplakin 3A [Source:MGI Symbol;Acc:MGI:98914]	-4.23705	-2.49826	-	-
ENSMUSG00000026039	shugoshin-like 2a (S. pombe) [Source:MGI Symbol;Acc:MGI:1098767]	-1.32402	-	-	-
ENSMUSG00000091898	troponin C, cardiac/slow skeletal [Source:MGI Symbol;Acc:MGI:98779]	-0.71168	-1.85496	-	-
ENSMUSG00000037822	small integral membrane protein 14 [Source:MGI Symbol;Acc:MGI:1915802]	-3.33453	-0.97256	-3.18547	-1.15899
ENSMUSG00000036275	RIKEN cDNA 9530068E07 gene [Source:MGI Symbol;Acc:MGI:2654705]	-4.72356	-2.57321	-	-
ENSMUSG00000052075	RIKEN cDNA 1700029F12 gene [Source:MGI Symbol;Acc:MGI:1913729]	-4.83568	-	-	-
ENSMUSG00000029578	WD repeat domain, phosphoinositide interacting 2 [Source:MGI Symbol;Acc:MGI:1923831]	-4.91877	-4.12055	-	-
ENSMUSG00000038524	FCH and double SH3 domains 1 [Source:MGI Symbol;Acc:MGI:2441771]	-4.02327	-3.72204	-	-
ENSMUSG00000060332	transmembrane channel-like gene family 2 [Source:MGI Symbol;Acc:MGI:2151017]	-5.37602	-3.9053	-	-
ENSMUSG00000029817	transformer 2 alpha homolog (Drosophila) [Source:MGI Symbol;Acc:MGI:1933972]	-4.09394	-3.28955	-	-
ENSMUSG00000020105	leucine-rich repeats and immunoglobulin-like domains 3 [Source:MGI Symbol;Acc:MGI:2443955]	-3.3309	-1.41262	-	-
ENSMUSG00000009470	transportin 1 [Source:MGI Symbol;Acc:MGI:2681523]	-3.11154	-2.96533	-	-
ENSMUSG00000002396	occludin/ELL domain containing 1 [Source:MGI Symbol;Acc:MGI:1924340]	-3.48875	-3.18587	-	-
ENSMUSG00000058258	isopentenyl-diphosphate delta isomerase [Source:MGI Symbol;Acc:MGI:2442264]	-0.96184	-1.55076	-	-
ENSMUSG00000044534	atypical chemokine receptor 2 [Source:MGI Symbol;Acc:MGI:1891697]	-4.22216	-4.54996	-	-
ENSMUSG00000003752	inositol 1,4,5-trisphosphate 3-kinase C [Source:MGI Symbol;Acc:MGI:2442554]	-3.29421	-2.87684	-	-
ENSMUSG00000026208	desmin [Source:MGI Symbol;Acc:MGI:94885]	-3.44599	-2.97313	-	-
ENSMUSG00000022221	receptor-interacting serine-threonine kinase 3 [Source:MGI Symbol;Acc:MGI:2154952]	-1.93203	-3.59632	-	-
ENSMUSG00000063646	janus kinase and microtubule interacting protein 1 [Source:MGI Symbol;Acc:MGI:1923321]	-2.79807	-1.6564	-	-
ENSMUSG00000046034	OTU deubiquitinase with linear linkage specificity [Source:MGI Symbol;Acc:MGI:3577015]	-3.55385	-4.3452	-	-
ENSMUSG00000045236	keratin associated protein 5-4 [Source:MGI Symbol;Acc:MGI:1354758]	-4.05986	-	-	-
ENSMUSG00000031980	angiotensinogen (serpin peptidase inhibitor, clade A, member 8) [Source:MGI Symbol;Acc:MGI:87963]	-2.76729	-1.30957	-	-
ENSMUSG00000033420	anthrax toxin receptor 1 [Source:MGI Symbol;Acc:MGI:1916788]	-3.46865	-2.45403	-	-
ENSMUSG00000012705	resistin [Source:MGI Symbol;Acc:MGI:1888506]	-2.10843	-2.05505	-	-
ENSMUSG00000046748	transmembrane protein 45A2 [Source:MGI Symbol;Acc:MGI:1916707]	-2.63424	-	-	-
ENSMUSG00000033831	fibrinogen beta chain [Source:MGI Symbol;Acc:MGI:99501]	-2.85559	-1.83151	-	-
ENSMUSG00000030847	BCL2-associated athanogene 3 [Source:MGI Symbol;Acc:MGI:1352493]	-2.42942	-1.39217	-	-
ENSMUSG00000033096	adipocyte plasma membrane associated protein [Source:MGI Symbol;Acc:MGI:1919131]	-3.4302	-2.46522	-	-
ENSMUSG00000007029	valyl-tRNA synthetase [Source:MGI Symbol;Acc:MGI:90675]	-2.91072	-2.86187	-	-
ENSMUSG00000031173	ornithine transcarbamylase [Source:MGI Symbol;Acc:MGI:97448]	-2.94786	-3.8894	-	-
ENSMUSG00000022946	dopey family member 2 [Source:MGI Symbol;Acc:MGI:1917278]	-3.58415	-3.05925	-	-
ENSMUSG00000032936	CaM kinase-like vesicle-associated [Source:MGI Symbol;Acc:MGI:2384296]	-3.71463	-2.53876	-	-
ENSMUSG00000049882	valosin containing protein lysine (K) methyltransferase [Source:MGI Symbol;Acc:MGI:2684917]	-2.30893	-1.48697	-	-
ENSMUSG00000047710	chromosome alignment maintaining phosphoprotein 1 [Source:MGI Symbol;Acc:MGI:1196398]	-4.4257	-2.30073	-	-
ENSMUSG00000037957	WD repeat domain 20 [Source:MGI Symbol;Acc:MGI:1916891]	-5.19284	-	-	-
ENSMUSG00000054342	potassium intermediate/small conductance calcium-activated channel, subfamily N, member 4 [Source:MGI Symbol;Acc:MGI:1277957]	-2.06812	-1.02521	-	-
ENSMUSG00000026849	torsin family 1, member A (torsin A) [Source:MGI Symbol;Acc:MGI:1353568]	-3.68761	-4.19575	-	-
ENSMUSG00000002661	alkB, alkylation repair homolog 7 (E. coli) [Source:MGI Symbol;Acc:MGI:1913650]	-2.95825	-3.12318	-3.66603	-
ENSMUSG00000031861	lysophosphatidic acid receptor 2 [Source:MGI Symbol;Acc:MGI:1858422]	-4.66639	-2.99148	-	-
ENSMUSG00000028756	PTEN induced putative kinase 1 [Source:MGI Symbol;Acc:MGI:1916193]	-1.90741	-2.2986	-	-
ENSMUSG00000034667	exportin, tRNA (nuclear export receptor for tRNAs) [Source:MGI Symbol;Acc:MGI:1920442]	-3.53533	-1.5075	-	-0.401238
ENSMUSG00000036918	tetratricopeptide repeat domain 7 [Source:MGI Symbol;Acc:MGI:1920999]	-4.64711	-3.7538	-	-
ENSMUSG00000007837	proline-rich Gla (G-carboxyglutamic acid) polypeptide 2 [Source:MGI Symbol;Acc:MGI:1929596]	-3.4155	-3.73025	-	-
ENSMUSG00000031802	per-hexamer repeat gene 4 [Source:MGI Symbol;Acc:MGI:104522]	-2.77814	-	-	-
ENSMUSG00000033849	UDP-Gal:betaGlcNAc beta 1,3-galactosyltransferase, polypeptide 2 [Source:MGI Symbol;Acc:MGI:1349461]	-3.23936	-1.85841	-	-
ENSMUSG00000024097	serine/arginine-rich splicing factor 7 [Source:MGI Symbol;Acc:MGI:1926232]	-2.62327	-2.59876	-1.78578	-
ENSMUSG00000027194	tetratricopeptide repeat domain 17 [Source:MGI Symbol;Acc:MGI:1921819]	-3.84208	-2.79076	-2.64738	-
ENSMUSG00000072754	leucine rich colipase-like 1 [Source:MGI Symbol;Acc:MGI:2686525]	-3.89561	-	-	-
ENSMUSG00000020271	F-box and WD-40 domain protein 11 [Source:MGI Symbol;Acc:MGI:2144023]	-4.61246	-3.49216	-2.23338	-
ENSMUSG00000026109	transmembrane protein with EGF-like and two follistatin-like domains 2 [Source:MGI Symbol;Acc:MGI:1861735]	-3.50079	-2.40583	-	-
ENSMUSG00000020170	fibroblast growth factor receptor substrate 2 [Source:MGI Symbol;Acc:MGI:1100860]	-3.71862	-3.93876	-	-
ENSMUSG00000022089	bridging integrator 3 [Source:MGI Symbol;Acc:MGI:1929883]	-3.54557	-4.42229	-	-
ENSMUSG00000031295	phosphorylase kinase alpha 2 [Source:MGI Symbol;Acc:MGI:97577]	-3.95523	-3.64548	-	-
ENSMUSG00000041202	phospholipase A2, group IID [Source:MGI Symbol;Acc:MGI:1341796]	-2.53049	-3.47586	-	-
ENSMUSG00000033871	peroxisome proliferative activated receptor, gamma, coactivator 1 beta [Source:MGI Symbol;Acc:MGI:2444934]	-2.1196	-3.70764	-	-
ENSMUSG00000046792	zinc finger protein 787 [Source:MGI Symbol;Acc:MGI:1914359]	-5.30472	-5.02327	-	-
ENSMUSG00000003848	NIN1/RPN12 binding protein 1 homolog (S. cerevisiae) [Source:MGI Symbol;Acc:MGI:1914869]	-3.85267	-	-	-
ENSMUSG00000050423	protein phosphatase 1, regulatory (inhibitor) subunit 3G [Source:MGI Symbol;Acc:MGI:1923737]	-1.73365	-	-	-
ENSMUSG00000071253	solute carrier family 25 (mitochondrial carrier, Graves disease autoantigen), member 16 [Source:MGI Symbol;Acc:MGI:1920382]	-2.7668	-2.30807	-	-
ENSMUSG00000039611	transmembrane protein 246 [Source:MGI Symbol;Acc:MGI:1914313]	-2.02585	-2.02116	-	-0.717383
ENSMUSG00000028940	hairy and enhancer of split 2 (Drosophila) [Source:MGI Symbol;Acc:MGI:1098624]	-5.20769	-4.27258	-	-
ENSMUSG00000021086	coiled-coil domain containing 175 [Source:MGI Symbol;Acc:MGI:1921186]	-5.31158	-	-	-
ENSMUSG00000010047	hyaluronoglucosaminidase 2 [Source:MGI Symbol;Acc:MGI:1196334]	-3.83013	-3.07655	-	-
ENSMUSG00000037536	F-box protein 34 [Source:MGI Symbol;Acc:MGI:1926188]	-3.81868	-2.70059	-	-
ENSMUSG00000062960	kinase insert domain protein receptor [Source:MGI Symbol;Acc:MGI:96683]	-2.31869	-1.71454	-	-
ENSMUSG00000030495	solute carrier family 7 (cationic amino acid transporter, y+ system), member 10 [Source:MGI Symbol;Acc:MGI:1858261]	-2.06963	-2.8289	-	-
ENSMUSG00000033953	protein phosphatase 3, regulatory subunit B, alpha isoform (calcineurin B, type I) [Source:MGI Symbol;Acc:MGI:107172]	-4.65036	-	-	-
ENSMUSG00000043895	sphingosine-1-phosphate receptor 2 [Source:MGI Symbol;Acc:MGI:99569]	-2.97279	-4.53483	-	-
ENSMUSG00000002897	interleukin 17 receptor A [Source:MGI Symbol;Acc:MGI:107399]	-2.49216	-2.53851	-	-
ENSMUSG00000005357	solute carrier family 1 (high affinity aspartate/glutamate transporter), member 6 [Source:MGI Symbol;Acc:MGI:1096331]	-3.50161	-1.73231	-	-
ENSMUSG00000055895	oocyte secreted protein 2 [Source:MGI Symbol;Acc:MGI:2684945]	-4.46785	-5.66639	-	-
ENSMUSG00000021112	membrane protein, palmitoylated 5 (MAGUK p55 subfamily member 5) [Source:MGI Symbol;Acc:MGI:1927339]	-3.34505	-2.44167	-6.32655	-0.745533
ENSMUSG00000025586	cytoplasmic polyadenylation element binding protein 1 [Source:MGI Symbol;Acc:MGI:108442]	-1.87641	-	-0.91539	-
ENSMUSG00000044361	cDNA sequence BC024139 [Source:MGI Symbol;Acc:MGI:2442591]	-4.06588	-	-	-
ENSMUSG00000032750	growth factor receptor bound protein 2-associated protein 3 [Source:MGI Symbol;Acc:MGI:2387324]	-3.27341	-2.7818	-	-
ENSMUSG00000040711	SH3 and PX domains 2B [Source:MGI Symbol;Acc:MGI:2442062]	-2.63487	-3.33949	-	-
ENSMUSG00000030753	protein-kinase, interferon-inducible double stranded RNA dependent inhibitor, repressor of (P58 repressor) [Source:MGI Symbol;Acc:MGI:1920231]	-3.84809	-2.53784	-	-
ENSMUSG00000001380	histidyl-tRNA synthetase [Source:MGI Symbol;Acc:MGI:108087]	-3.45387	-2.74497	-	-
ENSMUSG00000040225	proline-rich coiled-coil 2C [Source:MGI Symbol;Acc:MGI:1913754]	-4.42322	-2.2607	-	-
ENSMUSG00000041961	zinc and ring finger 3 [Source:MGI Symbol;Acc:MGI:3039616]	-4.2425	-1.66018	-	-
ENSMUSG00000075227	zinc finger, HIT domain containing 2 [Source:MGI Symbol;Acc:MGI:1352481]	-3.92665	-3.42911	-	-
ENSMUSG00000030364	C-type lectin domain family 2, member h [Source:MGI Symbol;Acc:MGI:2136934]	-2.67549	-	-	-
ENSMUSG00000024669	CD5 antigen [Source:MGI Symbol;Acc:MGI:88340]	-1.8725	-4.1208	-	-
ENSMUSG00000030199	ets variant 6 [Source:MGI Symbol;Acc:MGI:109336]	-3.11166	-2.32532	-	-
ENSMUSG00000054901	Rho guanine nucleotide exchange factor (GEF) 33 [Source:MGI Symbol;Acc:MGI:2685787]	-5.55571	-	-	-
ENSMUSG00000031379	pirin [Source:MGI Symbol;Acc:MGI:1916906]	-2.16631	-0.73159	-	-
ENSMUSG00000067081	ankyrin repeat and SOCS box-containing 18 [Source:MGI Symbol;Acc:MGI:2655109]	-5.23243	-	-	-
ENSMUSG00000056938	acyl-Coenzyme A binding domain containing 4 [Source:MGI Symbol;Acc:MGI:1914381]	-3.41673	-3.82541	-	-
ENSMUSG00000032932	heat shock protein 70 family, member 13 [Source:MGI Symbol;Acc:MGI:1309463]	-3.63433	-1.31984	-	-
ENSMUSG00000038539	activating transcription factor 5 [Source:MGI Symbol;Acc:MGI:2141857]	-1.77029	-3.75926	-	-
ENSMUSG00000037993	DEAH (Asp-Glu-Ala-His) box polypeptide 38 [Source:MGI Symbol;Acc:MGI:1927617]	-4.82296	-3.78111	-	-
ENSMUSG00000028640	transcription factor AP-2, gamma [Source:MGI Symbol;Acc:MGI:106032]	-3.67724	-2.42051	-	-
ENSMUSG00000021702	thrombospondin 4 [Source:MGI Symbol;Acc:MGI:1101779]	-2.05571	-2.07911	-	-
ENSMUSG00000020793	galanin receptor 2 [Source:MGI Symbol;Acc:MGI:1337018]	-4.26757	-3.58519	-	-
ENSMUSG00000092225	predicted gene 2381 [Source:MGI Symbol;Acc:MGI:3780549]	-4.47201	-	-	-
ENSMUSG00000029545	acyl-Coenzyme A dehydrogenase, short chain [Source:MGI Symbol;Acc:MGI:87868]	-3.59388	-3.14612	-3.73025	-
ENSMUSG00000039096	radical S-adenosyl methionine domain containing 1 [Source:MGI Symbol;Acc:MGI:3039628]	-3.63111	-3.11716	-	-
ENSMUSG00000031523	deleted in liver cancer 1 [Source:MGI Symbol;Acc:MGI:1354949]	-2.4649	-3.4155	-	-
ENSMUSG00000024213	nudix (nucleotide diphosphate linked moiety X)-type motif 3 [Source:MGI Symbol;Acc:MGI:1928484]	-3.5951	-2.28926	-	-
ENSMUSG00000048376	coagulation factor II (thrombin) receptor [Source:MGI Symbol;Acc:MGI:101802]	-1.71952	-1.99931	-	-
ENSMUSG00000045877	RIKEN cDNA 4933415A04 gene [Source:MGI Symbol;Acc:MGI:1922977]	-5.38504	-	-	-
ENSMUSG00000002111	spleen focus forming virus (SFFV) proviral integration oncogene [Source:MGI Symbol;Acc:MGI:98282]	-2.48415	-2.5536	-	-
ENSMUSG00000060181	solute carrier family 35, member E3 [Source:MGI Symbol;Acc:MGI:2448489]	-3.10755	-4.68001	-	-
ENSMUSG00000041594	transmembrane and tetratricopeptide repeat containing 4 [Source:MGI Symbol;Acc:MGI:1921050]	-3.23718	-2.64223	-	-0.292774
ENSMUSG00000003380	Rab acceptor 1 (prenylated) [Source:MGI Symbol;Acc:MGI:1201692]	-2.59475	-2.27446	-2.60445	-
ENSMUSG00000030731	synaptotagmin III [Source:MGI Symbol;Acc:MGI:99665]	-4.88854	-	-	-
ENSMUSG00000045761	family with sequence similarity 179, member A [Source:MGI Symbol;Acc:MGI:2443498]	-5.18863	-2.16981	-	-
ENSMUSG00000039239	transforming growth factor, beta 2 [Source:MGI Symbol;Acc:MGI:98726]	-2.27083	-1.12595	-	-
ENSMUSG00000033963	Fancd2 opposite strand [Source:MGI Symbol;Acc:MGI:1918229]	-4.88513	-3.98462	-	-
ENSMUSG00000058579	chymotrypsin-like elastase family, member 2A [Source:MGI Symbol;Acc:MGI:95316]	-1.82174	-	-	-
ENSMUSG00000057855	keratin associated protein 6-3 [Source:MGI Symbol;Acc:MGI:1330279]	-3.36112	-	-	-
ENSMUSG00000022304	dihydropyrimidinase [Source:MGI Symbol;Acc:MGI:1928679]	-3.17723	-3.16618	-	-
ENSMUSG00000006542	protein kinase, AMP-activated, gamma 3 non-catatlytic subunit [Source:MGI Symbol;Acc:MGI:1891343]	-1.37008	-4.28997	-	-
ENSMUSG00000032047	acetyl-Coenzyme A acetyltransferase 1 [Source:MGI Symbol;Acc:MGI:87870]	-3.32496	-4.3626	-	-
ENSMUSG00000027692	TRAF2 and NCK interacting kinase [Source:MGI Symbol;Acc:MGI:1916264]	-3.56405	-2.26195	-	-
ENSMUSG00000028703	leucine rich repeat containing 41 [Source:MGI Symbol;Acc:MGI:2441984]	-5.19232	-4.77122	-	-
ENSMUSG00000018821	arginine vasopressin-induced 1 [Source:MGI Symbol;Acc:MGI:1916784]	-2.63935	-1.68896	-	-
ENSMUSG00000064145	ariadne homolog 2 (Drosophila) [Source:MGI Symbol;Acc:MGI:1344361]	-4.40568	-3.85142	-2.36008	-
ENSMUSG00000037816	F-box and WD-40 domain protein 17 [Source:MGI Symbol;Acc:MGI:1923584]	-3.36855	-	-	-
ENSMUSG00000046408	RIKEN cDNA 1700067K01 gene [Source:MGI Symbol;Acc:MGI:1920703]	-3.96827	-	-	-
ENSMUSG00000030030	RIKEN cDNA 1700003E16 gene [Source:MGI Symbol;Acc:MGI:1919087]	-3.70012	-3.55673	-	-
ENSMUSG00000033740	suppression of tumorigenicity 18 [Source:MGI Symbol;Acc:MGI:2446700]	-3.69413	-5.94253	-	-
ENSMUSG00000028463	carbonic anhydrase 9 [Source:MGI Symbol;Acc:MGI:2447188]	-2.6827	-0.949	-	-
ENSMUSG00000021363	male germ cell-associated kinase [Source:MGI Symbol;Acc:MGI:96913]	-4.21063	-2.98325	-	-
ENSMUSG00000022722	ADP-ribosylation factor-like 6 [Source:MGI Symbol;Acc:MGI:1927136]	-2.80521	-2.52425	-3.21424	0.399663
ENSMUSG00000060691	keratin associated protein 19-1 [Source:MGI Symbol;Acc:MGI:2157755]	-2.65526	-	-	-
ENSMUSG00000034645	zyg-11 family member A, cell cycle regulator [Source:MGI Symbol;Acc:MGI:2446208]	-5.56525	-2.93821	-	-
ENSMUSG00000018168	IKAROS family zinc finger 3 [Source:MGI Symbol;Acc:MGI:1342542]	-4.15688	-3.39897	-	-
ENSMUSG00000048878	hexamethylene bis-acetamide inducible 1 [Source:MGI Symbol;Acc:MGI:2385923]	-3.43878	-2.4125	-	-
ENSMUSG00000049755	zinc finger protein 672 [Source:MGI Symbol;Acc:MGI:2442105]	-4.89625	-3.99862	-	-
ENSMUSG00000056370	surfactant associated protein B [Source:MGI Symbol;Acc:MGI:109516]	-4.6975	-4.1088	-	-
ENSMUSG00000032523	hedgehog acyltransferase-like [Source:MGI Symbol;Acc:MGI:1922020]	-3.28673	-2.05992	-	-
ENSMUSG00000033854	potassium channel, subfamily K, member 10 [Source:MGI Symbol;Acc:MGI:1919508]	-3.95949	-3.86187	-	-
ENSMUSG00000051728	RIKEN cDNA 4930563D23 gene [Source:MGI Symbol;Acc:MGI:1922578]	-4.70538	-	-	-
ENSMUSG00000048155	H2B histone family, member M [Source:MGI Symbol;Acc:MGI:1916639]	-6.20663	-	-	-
ENSMUSG00000034574	dishevelled associated activator of morphogenesis 1 [Source:MGI Symbol;Acc:MGI:1914596]	-2.64007	-2.75662	-	-
ENSMUSG00000029486	mitochondrial ribosomal protein L1 [Source:MGI Symbol;Acc:MGI:2137202]	-4.97438	-2.09154	-	-
ENSMUSG00000022911	ADP-ribosylation factor-like 13B [Source:MGI Symbol;Acc:MGI:1915396]	-3.5508	-1.81117	-	-
ENSMUSG00000026883	disabled 2 interacting protein [Source:MGI Symbol;Acc:MGI:1916851]	-3.52467	-2.56593	-	-
ENSMUSG00000024052	lipin 2 [Source:MGI Symbol;Acc:MGI:1891341]	-3.18876	-2.23712	-	-0.536589
ENSMUSG00000050304	solute carrier family 25 (mitochondrial carrier, ornithine transporter) member 2 [Source:MGI Symbol;Acc:MGI:2137907]	-4.87747	-4.92708	-	-
ENSMUSG00000045394	epithelial cell adhesion molecule [Source:MGI Symbol;Acc:MGI:106653]	-1.93932	-0.15072	-	-
ENSMUSG00000044375	cDNA sequence BC027072 [Source:MGI Symbol;Acc:MGI:2385061]	-4.74352	-4.18207	-	-
ENSMUSG00000053158	feline sarcoma oncogene [Source:MGI Symbol;Acc:MGI:95514]	-3.15586	-1.98245	-	-
ENSMUSG00000051136	growth hormone secretagogue receptor [Source:MGI Symbol;Acc:MGI:2441906]	-5.57759	-5.02186	-	-
ENSMUSG00000002679	mediator complex subunit 6 [Source:MGI Symbol;Acc:MGI:1917042]	-4.20663	-2.74603	-2.65163	-
ENSMUSG00000041301	cystic fibrosis transmembrane conductance regulator [Source:MGI Symbol;Acc:MGI:88388]	-4.02915	-3.18036	-	-0.184962
ENSMUSG00000078794	dapper homolog 3, antagonist of beta-catenin (xenopus) [Source:MGI Symbol;Acc:MGI:3654828]	-5.3202	-2.2918	-	-
ENSMUSG00000026443	leucine rich repeat protein 2, neuronal [Source:MGI Symbol;Acc:MGI:106037]	-4.38926	-3.76474	-	-
ENSMUSG00000028860	synaptotagmin-like 1 [Source:MGI Symbol;Acc:MGI:1933365]	-3.23229	-1.0591	-	-
ENSMUSG00000022228	zinc finger and SCAN domain containing 26 [Source:MGI Symbol;Acc:MGI:3531417]	-2.36684	-2.70275	-	-
ENSMUSG00000024233	lysozyme-like 1 [Source:MGI Symbol;Acc:MGI:1914578]	-4.7412	-	-	-
ENSMUSG00000023495	poly(rC) binding protein 4 [Source:MGI Symbol;Acc:MGI:1890471]	-3.20636	-3.09727	-	-
ENSMUSG00000019715	GLE1 RNA export mediator (yeast) [Source:MGI Symbol;Acc:MGI:1921662]	-5.3499	-3.94898	-2.9869	-
ENSMUSG00000029885	monooxygenase, DBH-like 2 [Source:MGI Symbol;Acc:MGI:2388042]	-4.99171	-	-	-
ENSMUSG00000024725	osteoclast stimulating factor 1 [Source:MGI Symbol;Acc:MGI:700012]	-3.79987	-2.13632	-	-
ENSMUSG00000010476	early B cell factor 3 [Source:MGI Symbol;Acc:MGI:894289]	-2.77162	-2.01502	-	-
ENSMUSG00000071078	nuclear receptor 2C2-associated protein [Source:MGI Symbol;Acc:MGI:1922942]	-3.19034	-2.78807	-	-
ENSMUSG00000039710	solute carrier family 7 (cationic amino acid transporter, y+ system), member 12 [Source:MGI Symbol;Acc:MGI:2156159]	-3.36275	-	-	-
ENSMUSG00000073293	nudix (nucleoside diphosphate linked moiety X)-type motif 10 [Source:MGI Symbol;Acc:MGI:2147931]	-5.12734	-	-	-
ENSMUSG00000059434	glucokinase regulatory protein [Source:MGI Symbol;Acc:MGI:1096345]	-3.74797	-3.87366	-	-
ENSMUSG00000068115	ninein-like [Source:MGI Symbol;Acc:MGI:1925427]	-2.69797	-2.0357	-	-
ENSMUSG00000005102	eukaryotic translation initiation factor 2 alpha kinase 4 [Source:MGI Symbol;Acc:MGI:1353427]	-3.83177	-3.25291	-	-
ENSMUSG00000059256	granzyme D [Source:MGI Symbol;Acc:MGI:109255]	-1.52011	-	-	-
ENSMUSG00000045725	proline rich 15 [Source:MGI Symbol;Acc:MGI:1925254]	-5.17293	-1.29184	-	-
ENSMUSG00000011256	a disintegrin and metallopeptidase domain 19 (meltrin beta) [Source:MGI Symbol;Acc:MGI:105377]	-2.1805	-2.53308	-	-
ENSMUSG00000060469	keratin associated protein 19-3 [Source:MGI Symbol;Acc:MGI:1925168]	-2.35986	-	-	-
ENSMUSG00000041984	repetin [Source:MGI Symbol;Acc:MGI:1099055]	-0.73504	-2.39062	-	-
ENSMUSG00000027318	a disintegrin and metallopeptidase domain 33 [Source:MGI Symbol;Acc:MGI:1341813]	-3.85998	-3.36751	-	-
ENSMUSG00000034120	serine/arginine-rich splicing factor 2 [Source:MGI Symbol;Acc:MGI:98284]	-2.81878	-2.20823	-	-
ENSMUSG00000027435	CD93 antigen [Source:MGI Symbol;Acc:MGI:106664]	-2.59649	-1.15338	-	-
ENSMUSG00000022471	X-ray repair complementing defective repair in Chinese hamster cells 6 [Source:MGI Symbol;Acc:MGI:95606]	-2.81249	-3.26257	-0.77608	-
ENSMUSG00000033122	hydroxysteroid (17-beta) dehydrogenase 3 [Source:MGI Symbol;Acc:MGI:107177]	-5.2061	-3.42663	-	-
ENSMUSG00000022558	maestro heat-like repeat family member 1 [Source:MGI Symbol;Acc:MGI:2442558]	-5.01485	-4.86061	-	-
ENSMUSG00000031207	moesin [Source:MGI Symbol;Acc:MGI:97167]	-2.0706	-2.97256	-	-
ENSMUSG00000092118	Fanconi anemia, complementation group F [Source:MGI Symbol;Acc:MGI:3689889]	-2.88566	-2.40171	-	-
ENSMUSG00000071176	Rho guanine nucleotide exchange factor (GEF) 10 [Source:MGI Symbol;Acc:MGI:2444453]	-4.05337	-3.43238	-	-
ENSMUSG00000061527	keratin 5 [Source:MGI Symbol;Acc:MGI:96702]	-3.01112	-1.62322	-	-
ENSMUSG00000006423	RIKEN cDNA C330007P06 gene [Source:MGI Symbol;Acc:MGI:1924894]	-3.58398	-3.72662	-2.54903	-
ENSMUSG00000025724	SEC11 homolog A (S. cerevisiae) [Source:MGI Symbol;Acc:MGI:1929464]	-4.15047	-2.94087	-	-
ENSMUSG00000066704	cytochrome P450, family 2, subfamily b, polypeptide 19 [Source:MGI Symbol;Acc:MGI:107303]	-3.46705	-	-	-
ENSMUSG00000043633	family with sequence similarity 221, member B [Source:MGI Symbol;Acc:MGI:2441678]	-4.27035	-4.49038	-	-
ENSMUSG00000064036	maestro [Source:MGI Symbol;Acc:MGI:2152817]	-4.30272	-3.5897	-	-
ENSMUSG00000019899	laminin, alpha 2 [Source:MGI Symbol;Acc:MGI:99912]	-2.59868	-2.02046	-	-
ENSMUSG00000045573	preproenkephalin [Source:MGI Symbol;Acc:MGI:104629]	-1.52616	-2.59335	-	-
ENSMUSG00000058216	cDNA sequence BC021614 [Source:MGI Symbol;Acc:MGI:2385078]	-2.66401	-	-	-
ENSMUSG00000018868	patatin-like phospholipase domain containing 5 [Source:MGI Symbol;Acc:MGI:1923022]	-3.45387	-4.24113	-	-
ENSMUSG00000019822	sphingomyelin phosphodiesterase 2, neutral [Source:MGI Symbol;Acc:MGI:1278330]	-3.32597	-3.48068	-3.45214	-
ENSMUSG00000027187	catalase [Source:MGI Symbol;Acc:MGI:88271]	-2.60112	-1.16602	-	-
ENSMUSG00000038708	golgi autoantigen, golgin subfamily a, 4 [Source:MGI Symbol;Acc:MGI:1859646]	-3.38851	-2.11779	-3.79486	-
ENSMUSG00000021476	hyaluronic acid binding protein 4 [Source:MGI Symbol;Acc:MGI:1891713]	-4.14127	-2.6777	-	-
ENSMUSG00000045302	prolactin regulatory element binding [Source:MGI Symbol;Acc:MGI:1355326]	-4.08927	-2.68966	-3.1632	-1.14198
ENSMUSG00000045267	taste receptor, type 2, member 119 [Source:MGI Symbol;Acc:MGI:2681253]	-5.64097	-4.53116	-	-
ENSMUSG00000037390	mucin 3, intestinal [Source:MGI Symbol;Acc:MGI:1203527]	-3.46913	-	-	-
ENSMUSG00000027746	ubiquitin-fold modifier 1 [Source:MGI Symbol;Acc:MGI:1915140]	-5.702	-2.40637	-	-
ENSMUSG00000029860	zyxin [Source:MGI Symbol;Acc:MGI:103072]	-2.37909	-1.59466	-	-
ENSMUSG00000078451	peptidylprolyl isomerase (cyclophilin)-like 6 [Source:MGI Symbol;Acc:MGI:1920325]	-3.03682	-4.94786	-3.51062	-
ENSMUSG00000047150	RIKEN cDNA 1700001C19 gene [Source:MGI Symbol;Acc:MGI:1922712]	-4.27146	-	-	-
ENSMUSG00000042401	cartilage acidic protein 1 [Source:MGI Symbol;Acc:MGI:1920082]	-3.83259	-3.75166	-	-
ENSMUSG00000030763	leucine carboxyl methyltransferase 1 [Source:MGI Symbol;Acc:MGI:1353593]	-3.87959	-3.23284	-2.91659	-
ENSMUSG00000040570	RUN domain containing 3B [Source:MGI Symbol;Acc:MGI:2685286]	-2.56269	-1.16621	-	-
ENSMUSG00000024059	CAP-GLY domain containing linker protein family, member 4 [Source:MGI Symbol;Acc:MGI:1919100]	-3.58693	-1.55042	-	-
ENSMUSG00000021767	K(lysine) acetyltransferase 6B [Source:MGI Symbol;Acc:MGI:1858746]	-5.30016	-3.35107	-	-
ENSMUSG00000028932	proteasome (prosome, macropain) 26S subunit, ATPase 2 [Source:MGI Symbol;Acc:MGI:109555]	-3.77438	-2.68511	-3.27132	-0.610538
ENSMUSG00000023272	cysteine-rich with EGF-like domains 2 [Source:MGI Symbol;Acc:MGI:1923987]	-1.73116	-2.01911	-	-
ENSMUSG00000031987	egl-9 family hypoxia-inducible factor 1 [Source:MGI Symbol;Acc:MGI:1932286]	-3.67319	-2.37124	-	-
ENSMUSG00000022053	early B cell factor 2 [Source:MGI Symbol;Acc:MGI:894332]	-3.10843	-4.2723	-	-
ENSMUSG00000001416	chaperonin containing Tcp1, subunit 3 (gamma) [Source:MGI Symbol;Acc:MGI:104708]	-3.44411	-2.32713	-2.03676	-
ENSMUSG00000024293	establishment of cohesion 1 homolog 1 (S. cerevisiae) [Source:MGI Symbol;Acc:MGI:1925055]	-3.71501	-2.34037	-	-
ENSMUSG00000001095	solute carrier family 13 (sodium-dependent dicarboxylate transporter), member 2 [Source:MGI Symbol;Acc:MGI:1276558]	-2.9568	-3.48407	-	-
ENSMUSG00000036430	tubulin-specific chaperone C [Source:MGI Symbol;Acc:MGI:1919976]	-4.62202	-2.11435	-3.34564	-
ENSMUSG00000027656	WNT1 inducible signaling pathway protein 2 [Source:MGI Symbol;Acc:MGI:1328326]	-2.43862	-1.38703	-	-
ENSMUSG00000070003	single stranded DNA binding protein 4 [Source:MGI Symbol;Acc:MGI:1924150]	-3.76435	-2.75545	-	-
ENSMUSG00000020471	polymerase (DNA directed), delta 2, regulatory subunit [Source:MGI Symbol;Acc:MGI:1097163]	-1.91806	-2.05913	-	-
ENSMUSG00000061702	transmembrane protein 91 [Source:MGI Symbol;Acc:MGI:2443589]	-4.88555	-2.55818	-	-
ENSMUSG00000064039	chemokine (C-C motif) receptor 1-like 1 [Source:MGI Symbol;Acc:MGI:104617]	-4.74159	-	-	-
ENSMUSG00000033033	calcium homeostasis modulator 2 [Source:MGI Symbol;Acc:MGI:1919941]	-3.00636	-2.02815	-	-
ENSMUSG00000022496	tumor necrosis factor receptor superfamily, member 17 [Source:MGI Symbol;Acc:MGI:1343050]	-4.10706	-1.06797	-	-
ENSMUSG00000004364	cullin 3 [Source:MGI Symbol;Acc:MGI:1347360]	-3.64638	-3.72948	-2.89658	-
ENSMUSG00000025212	sideroflexin 3 [Source:MGI Symbol;Acc:MGI:2137679]	-3.1728	-2.06468	-	-
ENSMUSG00000046180	RIKEN cDNA 4930550L24 gene [Source:MGI Symbol;Acc:MGI:1922602]	-3.48795	-	-	-
ENSMUSG00000060121	gem (nuclear organelle) associated protein 2 [Source:MGI Symbol;Acc:MGI:1913853]	-3.05038	-2.55351	-2.84156	-
ENSMUSG00000031970	dysbindin (dystrobrevin binding protein 1) domain containing 1 [Source:MGI Symbol;Acc:MGI:1919435]	-2.91681	-2.4852	-	-
ENSMUSG00000090946	coiled-coil domain containing 71 like [Source:MGI Symbol;Acc:MGI:1919373]	-2.82317	-2.18988	-	-
ENSMUSG00000031163	glyoxalase domain containing 5 [Source:MGI Symbol;Acc:MGI:1917074]	-4.33148	-5.34696	-	-
ENSMUSG00000067879	RIKEN cDNA 3110035E14 gene [Source:MGI Symbol;Acc:MGI:1924232]	-3.95076	-2.55758	-	-
ENSMUSG00000028397	lysine (K)-specific demethylase 4C [Source:MGI Symbol;Acc:MGI:1924054]	-3.82072	-	-	-
ENSMUSG00000026361	cell division cycle 73, Paf1/RNA polymerase II complex component [Source:MGI Symbol;Acc:MGI:2384876]	-5.03457	-2.61989	-3.80813	-
ENSMUSG00000007589	Terf1 (TRF1)-interacting nuclear factor 2 [Source:MGI Symbol;Acc:MGI:107246]	-2.91256	-3.58156	-	-
ENSMUSG00000063260	synaptotagmin X [Source:MGI Symbol;Acc:MGI:1859546]	-3.84892	-	-	-
ENSMUSG00000062585	cannabinoid receptor 2 (macrophage) [Source:MGI Symbol;Acc:MGI:104650]	-4.73774	-3.62843	-	-
ENSMUSG00000020096	thymus, brain and testes associated [Source:MGI Symbol;Acc:MGI:1923820]	-4.10532	-4.45894	-	-
ENSMUSG00000003662	cytosolic iron-sulfur protein assembly 1 [Source:MGI Symbol;Acc:MGI:1346998]	-3.8043	-3.59684	-3.05457	-1.29313
ENSMUSG00000063275	3-hydroxyacyl-CoA dehydratase 1 [Source:MGI Symbol;Acc:MGI:1353592]	-2.15605	-1.24253	-	-
ENSMUSG00000021643	small EDRK-rich factor 1 [Source:MGI Symbol;Acc:MGI:1337114]	-4.76415	-	-	-
ENSMUSG00000015013	trafficking protein particle complex 2-like [Source:MGI Symbol;Acc:MGI:1916295]	-3.35934	-4.11553	-3.52251	-
ENSMUSG00000073802	cyclin-dependent kinase inhibitor 2B (p15, inhibits CDK4) [Source:MGI Symbol;Acc:MGI:104737]	-2.64946	-1.44646	-	-
ENSMUSG00000019564	AT rich interactive domain 3A (BRIGHT-like) [Source:MGI Symbol;Acc:MGI:1328360]	-4.68446	-2.72614	-	-
ENSMUSG00000032783	trophinin associated protein [Source:MGI Symbol;Acc:MGI:1925983]	-3.84726	-1.79296	-	-
ENSMUSG00000025407	GLI-Kruppel family member GLI1 [Source:MGI Symbol;Acc:MGI:95727]	-3.53617	-3.6107	-	-
ENSMUSG00000038791	secretoglobin, family 3A, member 2 [Source:MGI Symbol;Acc:MGI:2153470]	-3.24113	-2.85381	-	-
ENSMUSG00000026618	isoleucine-tRNA synthetase 2, mitochondrial [Source:MGI Symbol;Acc:MGI:1919586]	-3.51523	-2.53944	-3.22351	-
ENSMUSG00000047822	predicted gene 6484 [Source:MGI Symbol;Acc:MGI:3643534]	-1.87917	-3.55656	-	-
ENSMUSG00000050608	mitochondrial inner membrane organizing system 1 [Source:MGI Symbol;Acc:MGI:1913628]	-4.56969	-2.60709	-	-
ENSMUSG00000028223	2,4-dienoyl CoA reductase 1, mitochondrial [Source:MGI Symbol;Acc:MGI:1914710]	-2.78568	-1.90536	-	-
ENSMUSG00000026736	RIKEN cDNA 4930426L09 gene [Source:MGI Symbol;Acc:MGI:1921879]	-5.43972	-	-	-
ENSMUSG00000033730	early growth response 3 [Source:MGI Symbol;Acc:MGI:1306780]	-5.03505	0.89204	-	-
ENSMUSG00000030804	predicted gene 21974 [Source:MGI Symbol;Acc:MGI:5439443]	-2.54296	-	-	-
ENSMUSG00000075470	asparagine-linked glycosylation 10B (alpha-1,2-glucosyltransferase) [Source:MGI Symbol;Acc:MGI:2146159]	-3.53717	-	-3.70783	-1.30749
ENSMUSG00000069208	zinc finger protein 825 [Source:MGI Symbol;Acc:MGI:2385315]	-4.06347	-	-	-
ENSMUSG00000031682	RIKEN cDNA 1700011L22 gene [Source:MGI Symbol;Acc:MGI:1914937]	-4.94697	-	-	-
ENSMUSG00000029061	matrix metallopeptidase 23 [Source:MGI Symbol;Acc:MGI:1347361]	-3.1754	-	-	-
ENSMUSG00000062373	transmembrane protein 65 [Source:MGI Symbol;Acc:MGI:1922118]	-3.02656	-1.8225	-2.3552	-
ENSMUSG00000036646	mannosidase, alpha, class 1B, member 1 [Source:MGI Symbol;Acc:MGI:2684954]	-3.70106	-3.62327	-3.26313	-
ENSMUSG00000031157	polyglutamine binding protein 1 [Source:MGI Symbol;Acc:MGI:1859638]	-4.11879	-3.29223	-	-
ENSMUSG00000029446	phosphoserine phosphatase [Source:MGI Symbol;Acc:MGI:97788]	-2.14191	-1.11544	-2.02022	-
ENSMUSG00000079445	UDP-GlcNAc:betaGal beta-1,3-N-acetylglucosaminyltransferase 7 [Source:MGI Symbol;Acc:MGI:2384394]	-3.56115	-1.69329	-	-
ENSMUSG00000041215	YEATS domain containing 2 [Source:MGI Symbol;Acc:MGI:2447762]	-4.09493	-4.14076	-3.27021	-
ENSMUSG00000041548	heat shock protein 8 [Source:MGI Symbol;Acc:MGI:2135756]	-2.40798	-0.68536	-	-
ENSMUSG00000032436	CKLF-like MARVEL transmembrane domain containing 7 [Source:MGI Symbol;Acc:MGI:2447166]	-2.56713	-1.52023	-	-
ENSMUSG00000001998	adaptor-related protein complex AP-4, epsilon 1 [Source:MGI Symbol;Acc:MGI:1336993]	-4.25732	-3.5937	-	-
ENSMUSG00000020953	coagulation factor C homolog (Limulus polyphemus) [Source:MGI Symbol;Acc:MGI:1278313]	-1.87393	-1.11054	-	-
ENSMUSG00000042684	N-acetylneuraminate pyruvate lyase [Source:MGI Symbol;Acc:MGI:1921341]	-1.28139	-1.91839	-	-
ENSMUSG00000034906	non-SMC condensin I complex, subunit H [Source:MGI Symbol;Acc:MGI:2444777]	-1.75331	-0.42804	-2.7537	-
ENSMUSG00000038205	protein kinase, AMP-activated, beta 2 non-catalytic subunit [Source:MGI Symbol;Acc:MGI:1336185]	-3.11216	-2.20523	-	-
ENSMUSG00000035370	adenosine deaminase, tRNA-specific 3 [Source:MGI Symbol;Acc:MGI:1924344]	-4.38443	-	-2.92161	-
ENSMUSG00000083695	ring finger protein 138, retrogene 1 [Source:MGI Symbol;Acc:MGI:1921514]	-4.66273	-	-	-
ENSMUSG00000034209	RAS-like, family 10, member A [Source:MGI Symbol;Acc:MGI:1922918]	-2.97358	-2.39077	-	-
ENSMUSG00000027133	NOP10 ribonucleoprotein [Source:MGI Symbol;Acc:MGI:1913431]	-3.39062	-3.12318	-	-
ENSMUSG00000050714	zinc finger and BTB domain containing 26 [Source:MGI Symbol;Acc:MGI:2444402]	-3.25085	-2.87991	-	-
ENSMUSG00000037101	tetratricopeptide repeat domain 29 [Source:MGI Symbol;Acc:MGI:1920551]	-3.56969	-2.73687	-	-
ENSMUSG00000021938	paraspeckle protein 1 [Source:MGI Symbol;Acc:MGI:1913895]	-4.2346	-2.57484	-	-
ENSMUSG00000009555	cyclin-dependent kinase 9 (CDC2-related kinase) [Source:MGI Symbol;Acc:MGI:1328368]	-4.51986	-3.76709	-2.41296	-
ENSMUSG00000054582	poly(A) binding protein, cytoplasmic 1-like [Source:MGI Symbol;Acc:MGI:1922908]	-4.41858	-1.92391	-	-
ENSMUSG00000033434	GTP binding protein 6 (putative) [Source:MGI Symbol;Acc:MGI:1306825]	-4.96533	-3.10905	-	-
ENSMUSG00000031330	zinc finger, CCHC domain containing 13 [Source:MGI Symbol;Acc:MGI:1922314]	-4.98165	-5.51358	-	-
ENSMUSG00000025383	interleukin 23, alpha subunit p19 [Source:MGI Symbol;Acc:MGI:1932410]	-1.39297	-1.70139	-	-
ENSMUSG00000042540	acyl-CoA thioesterase 5 [Source:MGI Symbol;Acc:MGI:2384969]	-5.11478	-	-	-
ENSMUSG00000021987	myotubularin related protein 6 [Source:MGI Symbol;Acc:MGI:2145637]	-3.45736	-2.74468	-	-
ENSMUSG00000045350	family with sequence similarity 186, member A [Source:MGI Symbol;Acc:MGI:2685766]	-4.73121	-5.77833	-	-
ENSMUSG00000068075	predicted gene 10229 [Source:MGI Symbol;Acc:MGI:3711943]	-2.48415	-	-	-
ENSMUSG00000032280	transducin-like enhancer of split 3, homolog of Drosophila E(spl) [Source:MGI Symbol;Acc:MGI:104634]	-3.44536	-2.54431	-	-
ENSMUSG00000040459	arginine and glutamate rich 1 [Source:MGI Symbol;Acc:MGI:2442985]	-3.71653	-2.87663	-2.91702	-
ENSMUSG00000020629	acireductone dioxygenase 1 [Source:MGI Symbol;Acc:MGI:2144929]	-3.02022	-2.62602	-2.99011	-
ENSMUSG00000060512	RIKEN cDNA 0610040J01 gene [Source:MGI Symbol;Acc:MGI:1923511]	-2.9273	-1.66141	-	-
ENSMUSG00000074635	RIKEN cDNA 3110070M22 gene [Source:MGI Symbol;Acc:MGI:1914554]	-4.30586	-	-	-
ENSMUSG00000067872	coiled-coil domain containing 87 [Source:MGI Symbol;Acc:MGI:3026882]	-5.02093	-4.1881	-	-
ENSMUSG00000007944	tetratricopeptide repeat domain 9B [Source:MGI Symbol;Acc:MGI:1920282]	-4.47778	-3.29789	-	-
ENSMUSG00000094311	ret finger protein-like 4B [Source:MGI Symbol;Acc:MGI:2684908]	-5.76415	-	-	-
ENSMUSG00000003948	monocyte to macrophage differentiation-associated [Source:MGI Symbol;Acc:MGI:1914718]	-1.87002	-2.06631	-	-
ENSMUSG00000057411	family with sequence similarity 173, member A [Source:MGI Symbol;Acc:MGI:2384888]	-3.41596	-2.43401	-	-
ENSMUSG00000026339	coiled-coil domain containing 93 [Source:MGI Symbol;Acc:MGI:1918079]	-5.79666	-3.05002	-	-
ENSMUSG00000024053	elastin microfibril interfacer 2 [Source:MGI Symbol;Acc:MGI:2389136]	-1.42105	-3.17371	-	-
ENSMUSG00000020454	eukaryotic translation initiation factor 4E nuclear import factor 1 [Source:MGI Symbol;Acc:MGI:1921453]	-4.36587	-4.90574	-	-
ENSMUSG00000036104	RAB3 GTPase activating protein subunit 1 [Source:MGI Symbol;Acc:MGI:2445001]	-3.97983	-3.95143	-2.90379	-0.465338
ENSMUSG00000030842	late endosomal/lysosomal adaptor, MAPK and MTOR activator 1 [Source:MGI Symbol;Acc:MGI:1913758]	-4.19998	-3.17997	-3.09148	-
ENSMUSG00000054102	NLR family, pyrin domain containing 9A [Source:MGI Symbol;Acc:MGI:2675292]	-4.92489	-	-	-
ENSMUSG00000028539	artemin [Source:MGI Symbol;Acc:MGI:1333791]	-3.26064	-3.02233	-	-
ENSMUSG00000016179	calcium/calmodulin-dependent protein kinase I gamma [Source:MGI Symbol;Acc:MGI:2388073]	-3.67503	-3.33891	-	-
ENSMUSG00000032387	RNA binding protein with multiple splicing 2 [Source:MGI Symbol;Acc:MGI:1919223]	-2.44906	-1.94458	-	-
ENSMUSG00000051721	cDNA sequence BC068281 [Source:MGI Symbol;Acc:MGI:3040699]	-5.0228	-2.79847	-	-
ENSMUSG00000020869	leucine rich repeat containing 59 [Source:MGI Symbol;Acc:MGI:2138133]	-2.32438	-5.39775	-2.24893	-
ENSMUSG00000073792	asparagine-linked glycosylation 6 (alpha-1,3,-glucosyltransferase) [Source:MGI Symbol;Acc:MGI:2444031]	-5.03741	-2.31847	-	-0.594867
ENSMUSG00000048142	N-acetyltransferase 8-like [Source:MGI Symbol;Acc:MGI:2447776]	-3.74255	-2.77833	-	-
ENSMUSG00000057914	calcium channel, voltage-dependent, beta 2 subunit [Source:MGI Symbol;Acc:MGI:894644]	-3.63075	-2.43948	-	-
ENSMUSG00000022100	exportin 7 [Source:MGI Symbol;Acc:MGI:1929705]	-4.61246	-4.28012	-	-
ENSMUSG00000020255	DNA segment, Chr 10, Wayne State University 102, expressed [Source:MGI Symbol;Acc:MGI:106381]	-3.35624	-2.75079	-	-
ENSMUSG00000023232	serine incorporator 2 [Source:MGI Symbol;Acc:MGI:1919132]	-2.75526	-1.7362	-	-
ENSMUSG00000025813	homer homolog 2 (Drosophila) [Source:MGI Symbol;Acc:MGI:1347354]	-3.21907	-2.12237	-	-
ENSMUSG00000020811	WSC domain containing 1 [Source:MGI Symbol;Acc:MGI:2448493]	-4.77794	-3.3325	-	-
ENSMUSG00000042444	family with sequence similarity 63, member B [Source:MGI Symbol;Acc:MGI:2443086]	-2.31351	-2.1151	-	-
ENSMUSG00000019124	secernin 1 [Source:MGI Symbol;Acc:MGI:1917188]	-3.75147	-1.68627	-	-
ENSMUSG00000000686	abhydrolase domain containing 15 [Source:MGI Symbol;Acc:MGI:1914727]	-4.09888	-2.11816	-	-
ENSMUSG00000078554	family with sequence similarity 229, member A [Source:MGI Symbol;Acc:MGI:1915483]	-5.01252	-4.13467	-	-
ENSMUSG00000000730	DNA (cytosine-5-)-methyltransferase 3-like [Source:MGI Symbol;Acc:MGI:1859287]	-3.38881	-	-	-
ENSMUSG00000036943	RAB8B, member RAS oncogene family [Source:MGI Symbol;Acc:MGI:2442982]	-2.17978	-1.79516	-	-
ENSMUSG00000031452	RIKEN cDNA 1700029H14 gene [Source:MGI Symbol;Acc:MGI:1913751]	-4.55131	-	-	-
ENSMUSG00000052040	Kruppel-like factor 13 [Source:MGI Symbol;Acc:MGI:1354948]	-3.11304	-2.70802	-	-
ENSMUSG00000060227	cancer susceptibility candidate 4 [Source:MGI Symbol;Acc:MGI:2443129]	-3.15175	-5.11229	-	-
ENSMUSG00000038914	death inducer-obliterator 1 [Source:MGI Symbol;Acc:MGI:1344352]	-5.54894	-3.8138	-	-
ENSMUSG00000037443	centrosomal protein 85 [Source:MGI Symbol;Acc:MGI:1917262]	-3.49427	-3.76631	-	-
ENSMUSG00000024146	cysteine-rich PDZ-binding protein [Source:MGI Symbol;Acc:MGI:1929655]	-4.2911	-2.16773	-	-
ENSMUSG00000026981	interleukin 1 receptor antagonist [Source:MGI Symbol;Acc:MGI:96547]	-0.49299	-1.5673	-	-
ENSMUSG00000005846	ribosomal L1 domain containing 1 [Source:MGI Symbol;Acc:MGI:1913659]	-2.9746	-2.42244	-2.07984	-
ENSMUSG00000038544	INTS3 and NABP interacting protein [Source:MGI Symbol;Acc:MGI:1913459]	-3.93346	-3.62291	-	-
ENSMUSG00000019478	RAB4A, member RAS oncogene family [Source:MGI Symbol;Acc:MGI:105069]	-2.79967	-2.12501	-	-
ENSMUSG00000030088	aldehyde dehydrogenase 1 family, member L1 [Source:MGI Symbol;Acc:MGI:1340024]	-3.28785	-3.58053	-	-
ENSMUSG00000062753	expressed sequence AI413582 [Source:MGI Symbol;Acc:MGI:2146839]	-2.82051	-	-	-
ENSMUSG00000006215	zinc finger and BTB domain containing 17 [Source:MGI Symbol;Acc:MGI:107410]	-5.86313	-4.39289	-	-
ENSMUSG00000021760	glutathione peroxidase 8 (putative) [Source:MGI Symbol;Acc:MGI:1916840]	-2.60244	-1.72394	-	-
ENSMUSG00000066892	F-box and leucine-rich repeat protein 12 [Source:MGI Symbol;Acc:MGI:1354738]	-3.21156	-3.79726	-	-
ENSMUSG00000070426	ring finger protein 121 [Source:MGI Symbol;Acc:MGI:1922462]	-3.88449	-	-	-
ENSMUSG00000040584	ATP-binding cassette, sub-family B (MDR/TAP), member 1A [Source:MGI Symbol;Acc:MGI:97570]	-1.35831	-	-	-
ENSMUSG00000035329	F-box protein 33 [Source:MGI Symbol;Acc:MGI:1917861]	-3.02456	-2.18449	-1.11744	-
ENSMUSG00000032452	calsyntenin 2 [Source:MGI Symbol;Acc:MGI:1929897]	-3.23406	-2.13543	-	-
ENSMUSG00000035469	regulator of chromosome condensation (RCC1) and BTB (POZ) domain containing protein 1 [Source:MGI Symbol;Acc:MGI:1918580]	-5.21411	-1.78662	-	-
ENSMUSG00000021504	xylosylprotein beta1,4-galactosyltransferase, polypeptide 7 (galactosyltransferase I) [Source:MGI Symbol;Acc:MGI:2384987]	-3.99562	-3.93722	-3.37482	-0.394597
ENSMUSG00000098207	ADP-ribosylation factor-like 14 [Source:MGI Symbol;Acc:MGI:1918869]	-4.22055	-1.28898	-	-
ENSMUSG00000026825	dynamin 1 [Source:MGI Symbol;Acc:MGI:107384]	-3.42213	-1.16796	-	-
ENSMUSG00000026249	serine (or cysteine) peptidase inhibitor, clade E, member 2 [Source:MGI Symbol;Acc:MGI:101780]	-0.86794	-0.23516	-	-
ENSMUSG00000042510	expressed sequence AA986860 [Source:MGI Symbol;Acc:MGI:2138143]	-2.32858	-1.57377	-	-
ENSMUSG00000008348	ubiquitin C [Source:MGI Symbol;Acc:MGI:98889]	-4.0088	-	-	-
ENSMUSG00000027684	MDS1 and EVI1 complex locus [Source:MGI Symbol;Acc:MGI:95457]	-3.87896	-1.27893	-	-
ENSMUSG00000033644	piwi-like RNA-mediated gene silencing 2 [Source:MGI Symbol;Acc:MGI:1930036]	-2.97619	-3.8726	-	-
ENSMUSG00000024958	G protein-coupled receptor 137 [Source:MGI Symbol;Acc:MGI:2147529]	-4.44914	-4.18442	-	-
ENSMUSG00000075068	olfactory receptor 140 [Source:MGI Symbol;Acc:MGI:2177523]	-5.17762	-	-	-
ENSMUSG00000045790	coiled-coil domain containing 149 [Source:MGI Symbol;Acc:MGI:2685293]	-3.11266	-4.2723	-2.90823	0.0243565
ENSMUSG00000043050	transition protein 2 [Source:MGI Symbol;Acc:MGI:98785]	-3.79486	-6.13898	-	-
ENSMUSG00000031446	cullin 4A [Source:MGI Symbol;Acc:MGI:1914487]	-3.93368	-3.83424	-	-
ENSMUSG00000048500	defensin beta 15 [Source:MGI Symbol;Acc:MGI:2179202]	-3.72566	-	-	-
ENSMUSG00000039000	ubiquitin protein ligase E3C [Source:MGI Symbol;Acc:MGI:2140998]	-5.44725	-5.35875	-	-
ENSMUSG00000024866	aspartoacylase (aminoacylase) 3 [Source:MGI Symbol;Acc:MGI:1918920]	-3.22283	-3.74391	-	-
ENSMUSG00000028999	RAD50 interactor 1 [Source:MGI Symbol;Acc:MGI:1916233]	-4.92708	-4.13949	-3.91332	-
ENSMUSG00000025786	zinc finger, DHHC domain containing 3 [Source:MGI Symbol;Acc:MGI:1926134]	-4.31674	-3.2492	-	-
ENSMUSG00000024513	methyl-CpG binding domain protein 2 [Source:MGI Symbol;Acc:MGI:1333813]	-3.4089	-4.96669	-	-
ENSMUSG00000003847	nuclear factor of activated T cells 5 [Source:MGI Symbol;Acc:MGI:1859333]	-5.13087	-1.30879	-	-
ENSMUSG00000037463	F-box protein 27 [Source:MGI Symbol;Acc:MGI:2685007]	-5.45672	-3.51854	-	-
ENSMUSG00000010554	methyltransferase like 16 [Source:MGI Symbol;Acc:MGI:1914743]	-4.90703	-3.88683	-3.10321	-0.841851
ENSMUSG00000022758	purinergic receptor P2X, ligand-gated ion channel, 6 [Source:MGI Symbol;Acc:MGI:1337113]	-4.87535	-4.29166	-	-
ENSMUSG00000100079	interferon alpha B [Source:MGI Symbol;Acc:MGI:1097683]	-5.24879	-	-	-
ENSMUSG00000030149	killer cell lectin-like receptor subfamily K, member 1 [Source:MGI Symbol;Acc:MGI:1196250]	-1.84897	-	-	-
ENSMUSG00000020522	microfibrillar-associated protein 3 [Source:MGI Symbol;Acc:MGI:1924068]	-4.85893	-3.84643	-	-
ENSMUSG00000032087	Down syndrome cell adhesion molecule like 1 [Source:MGI Symbol;Acc:MGI:2150309]	-5.8997	-4.32453	-	-
ENSMUSG00000031577	TELO2 interacting protein 2 [Source:MGI Symbol;Acc:MGI:2384576]	-6.02844	-2.52392	-	-
ENSMUSG00000073197	RIKEN cDNA 5730507C01 gene [Source:MGI Symbol;Acc:MGI:1917882]	-3.35653	-	-	-
ENSMUSG00000049553	polymerase (RNA) I polypeptide A [Source:MGI Symbol;Acc:MGI:1096397]	-3.90444	-3.51128	-2.06269	-
ENSMUSG00000037085	tRNA methyltranferase 12 [Source:MGI Symbol;Acc:MGI:1915510]	-4.94386	-2.86586	-	-0.174166
ENSMUSG00000042066	transmembrane and coiled-coil domains 2 [Source:MGI Symbol;Acc:MGI:1916125]	-2.01037	-3.87641	-	-
ENSMUSG00000028989	angiopoietin-like 7 [Source:MGI Symbol;Acc:MGI:3605801]	-2.43121	-3.53784	-	-
ENSMUSG00000006362	core-binding factor, runt domain, alpha subunit 2, translocated to, 3 (human) [Source:MGI Symbol;Acc:MGI:1338013]	-2.59719	-1.86339	-	-
ENSMUSG00000063787	coiled-coil-helix-coiled-coil-helix domain containing 1 [Source:MGI Symbol;Acc:MGI:1913371]	-3.36275	-2.54111	-	-
ENSMUSG00000027959	spindle assembly 6 homolog (C. elegans) [Source:MGI Symbol;Acc:MGI:1920026]	-3.18823	-2.33832	-	-
ENSMUSG00000024892	pyruvate carboxylase [Source:MGI Symbol;Acc:MGI:97520]	-3.36394	-1.86981	-2.46474	-0.630402
ENSMUSG00000066058	claudin 19 [Source:MGI Symbol;Acc:MGI:3033992]	-4.77004	-4.28265	-	-
ENSMUSG00000032802	sulfiredoxin 1 homolog (S. cerevisiae) [Source:MGI Symbol;Acc:MGI:104971]	-1.60748	-	-	-
ENSMUSG00000025086	TruB pseudouridine (psi) synthase homolog 1 (E. coli) [Source:MGI Symbol;Acc:MGI:1919383]	-4.28771	-3.56456	-	-
ENSMUSG00000060260	PWWP domain containing 2B [Source:MGI Symbol;Acc:MGI:2142008]	-4.72014	-3.72166	-	-
ENSMUSG00000032557	ubiquitin-like modifier activating enzyme 5 [Source:MGI Symbol;Acc:MGI:1913913]	-3.27299	-2.70698	-	-0.750563
ENSMUSG00000026761	origin recognition complex, subunit 4 [Source:MGI Symbol;Acc:MGI:1347043]	-4.28181	-2.73408	-2.23657	-
ENSMUSG00000024903	L-amino acid oxidase 1 [Source:MGI Symbol;Acc:MGI:2140628]	-4.51095	-	-	-
ENSMUSG00000100241	solute carrier family 18 (vesicular monoamine), member 3 [Source:MGI Symbol;Acc:MGI:1101061]	-4.76768	-3.86229	-2.70962	-
ENSMUSG00000032380	death-associated protein kinase 2 [Source:MGI Symbol;Acc:MGI:1341297]	-2.05289	-2.87716	-	-
ENSMUSG00000036437	neuropeptide Y receptor Y1 [Source:MGI Symbol;Acc:MGI:104963]	-2.67761	-0.48016	-	-
ENSMUSG00000019726	lysosomal trafficking regulator [Source:MGI Symbol;Acc:MGI:107448]	-3.52633	-2.61963	-4.53483	0.300158
ENSMUSG00000002105	solute carrier family 39 (metal ion transporter), member 13 [Source:MGI Symbol;Acc:MGI:1915677]	-4.50079	-3.81076	-	0.149942
ENSMUSG00000000037	sex comb on midleg-like 2 (Drosophila) [Source:MGI Symbol;Acc:MGI:1340042]	-4.09517	-3.27718	-	-
ENSMUSG00000029101	regulator of G-protein signaling 12 [Source:MGI Symbol;Acc:MGI:1918979]	-4.13214	-5.4985	-	-
ENSMUSG00000022412	mitochondrial elongation factor 1 [Source:MGI Symbol;Acc:MGI:2146020]	-4.5412	-3.01031	-	-
ENSMUSG00000050383	seminal vesicle secretory protein 3B [Source:MGI Symbol;Acc:MGI:3583778]	-4.64205	-	-	-
ENSMUSG00000003934	ephrin B3 [Source:MGI Symbol;Acc:MGI:109196]	-3.0818	-3.32049	-	-
ENSMUSG00000014786	solute carrier family 9 (sodium/hydrogen exchanger), member 5 [Source:MGI Symbol;Acc:MGI:2685542]	-4.94653	-3.55877	-	-
ENSMUSG00000071112	RIKEN cDNA B230216G23 gene [Source:MGI Symbol;Acc:MGI:2442262]	-4.11604	-1.43803	-	-
ENSMUSG00000033306	LIM domain containing preferred translocation partner in lipoma [Source:MGI Symbol;Acc:MGI:2441849]	-2.965	-2.71009	-	-
ENSMUSG00000028518	protein kinase, AMP-activated, alpha 2 catalytic subunit [Source:MGI Symbol;Acc:MGI:1336173]	-2.79136	-3.35993	-	-
ENSMUSG00000021032	neuroglobin [Source:MGI Symbol;Acc:MGI:2151886]	-5.22378	-3.95366	-	-
ENSMUSG00000028970	ATP-binding cassette, sub-family B (MDR/TAP), member 1B [Source:MGI Symbol;Acc:MGI:97568]	-1.61803	-	-	-
ENSMUSG00000059448	olfactory receptor 156 [Source:MGI Symbol;Acc:MGI:1352683]	-5.28602	-	-	-
ENSMUSG00000021576	programmed cell death 6 [Source:MGI Symbol;Acc:MGI:109283]	-4.0037	-2.65	-	-
ENSMUSG00000020405	fatty acid binding protein 6, ileal (gastrotropin) [Source:MGI Symbol;Acc:MGI:96565]	-3.44411	-1.18059	-	-
ENSMUSG00000056605	keratin 72 [Source:MGI Symbol;Acc:MGI:2146034]	-3.7616	-4.42446	-	-
ENSMUSG00000069631	STE20-related kinase adaptor alpha [Source:MGI Symbol;Acc:MGI:1919399]	-5.5632	-4.41365	-	-
ENSMUSG00000024963	DnaJ (Hsp40) homolog, subfamily C, member 4 [Source:MGI Symbol;Acc:MGI:1927346]	-4.27313	-2.61936	-	-
ENSMUSG00000062115	retinoic acid induced 1 [Source:MGI Symbol;Acc:MGI:103291]	-4.47009	-4.60753	-	-
ENSMUSG00000033444	sperm antigen with calponin homology and coiled-coil domains 1-like [Source:MGI Symbol;Acc:MGI:1921642]	-3.49151	-2.71738	-	-
ENSMUSG00000029431	UDP-GlcNAc:betaGal beta-1,3-N-acetylglucosaminyltransferase 4 [Source:MGI Symbol;Acc:MGI:2680208]	-5.29732	-3.34593	-	-
ENSMUSG00000027200	sema domain, transmembrane domain (TM), and cytoplasmic domain, (semaphorin) 6D [Source:MGI Symbol;Acc:MGI:2387661]	-4.54523	-2.77034	-	-
ENSMUSG00000034931	DEAH (Asp-Glu-Ala-His) box polypeptide 8 [Source:MGI Symbol;Acc:MGI:1306823]	-3.62344	-4.60472	-	-0.179193
ENSMUSG00000028370	pregnancy-associated plasma protein A [Source:MGI Symbol;Acc:MGI:97479]	-2.30643	-1.24018	-	-
ENSMUSG00000036764	DnaJ (Hsp40) homolog, subfamily C, member 12 [Source:MGI Symbol;Acc:MGI:1353428]	-1.90131	-1.22492	-4.29138	-
ENSMUSG00000017195	zona pellucida binding protein 2 [Source:MGI Symbol;Acc:MGI:1916626]	-4.1213	-4.70727	-	-
ENSMUSG00000040026	serum amyloid A 3 [Source:MGI Symbol;Acc:MGI:98223]	1.26818	-	-	-
ENSMUSG00000026764	kinesin family member 5C [Source:MGI Symbol;Acc:MGI:1098269]	-3.54844	-2.45111	-	-
ENSMUSG00000052889	protein kinase C, beta [Source:MGI Symbol;Acc:MGI:97596]	-2.23698	-1.45269	-	-
ENSMUSG00000031706	regulatory factor X, 1 (influences HLA class II expression) [Source:MGI Symbol;Acc:MGI:105982]	-4.79386	-5.17553	-3.91137	-
ENSMUSG00000079598	C-type lectin domain family 2, member L [Source:MGI Symbol;Acc:MGI:2141402]	-5.11679	-3.28012	-	-
ENSMUSG00000041309	NK6 homeobox 2 [Source:MGI Symbol;Acc:MGI:1352738]	-4.74005	-	-	-
ENSMUSG00000079476	RIKEN cDNA 1700011M02 gene [Source:MGI Symbol;Acc:MGI:1922693]	-4.29988	-	-	-
ENSMUSG00000042506	ubiquitin specific peptidase 22 [Source:MGI Symbol;Acc:MGI:2144157]	-3.71482	-4.62415	-	-
ENSMUSG00000071506	transmembrane protein 139 [Source:MGI Symbol;Acc:MGI:1924444]	-4.02985	-1.8626	-	-
ENSMUSG00000029657	heat shock 105kDa/110kDa protein 1 [Source:MGI Symbol;Acc:MGI:105053]	-1.04335	-1.4105	-	-
ENSMUSG00000024780	cell division cycle 37-like 1 [Source:MGI Symbol;Acc:MGI:1914322]	-4.15869	-2.22479	-	-
ENSMUSG00000022091	sorbin and SH3 domain containing 3 [Source:MGI Symbol;Acc:MGI:700013]	-3.19363	-3.0677	-	-
ENSMUSG00000066705	FXYD domain-containing ion transport regulator 6 [Source:MGI Symbol;Acc:MGI:1890226]	-1.9349	-	-	-
ENSMUSG00000041380	5-hydroxytryptamine (serotonin) receptor 2C [Source:MGI Symbol;Acc:MGI:96281]	-5.0905	-3.03706	-	-
ENSMUSG00000025220	meningioma expressed antigen 5 (hyaluronidase) [Source:MGI Symbol;Acc:MGI:1932139]	-3.35949	-2.56815	-	-0.393501
ENSMUSG00000031016	WEE 1 homolog 1 (S. pombe) [Source:MGI Symbol;Acc:MGI:103075]	-2.83115	-1.38436	-	-
ENSMUSG00000003731	karyopherin (importin) alpha 6 [Source:MGI Symbol;Acc:MGI:1100836]	-5.39714	-2.95054	-	-
ENSMUSG00000003680	TAF6-like RNA polymerase II, p300/CBP-associated factor (PCAF)-associated factor [Source:MGI Symbol;Acc:MGI:2444957]	-4.35461	-4.31015	-2.96421	-
ENSMUSG00000042055	WD repeat domain 11 [Source:MGI Symbol;Acc:MGI:1920230]	-3.96376	-2.12778	-	-
ENSMUSG00000025591	translation machinery associated 16 homolog (S. cerevisiae) [Source:MGI Symbol;Acc:MGI:1913532]	-4.2587	-1.35908	-	-
ENSMUSG00000030397	MAP/microtubule affinity regulating kinase 4 [Source:MGI Symbol;Acc:MGI:1920955]	-4.33643	-3.56166	-	-
ENSMUSG00000045912	C2 calcium-dependent domain containing 4C [Source:MGI Symbol;Acc:MGI:2685084]	-5.17814	-3.21304	-	-
ENSMUSG00000074102	RNA binding motif protein 15B [Source:MGI Symbol;Acc:MGI:1923598]	-4.45767	-3.62897	-	-
ENSMUSG00000040479	diacylglycerol kinase zeta [Source:MGI Symbol;Acc:MGI:1278339]	-2.98564	-3.1497	-	-
ENSMUSG00000000088	cytochrome c oxidase subunit Va [Source:MGI Symbol;Acc:MGI:88474]	-3.99493	-3.15766	-3.11979	-0.543201
ENSMUSG00000025150	carbonyl reductase 2 [Source:MGI Symbol;Acc:MGI:107200]	-2.05649	-	-	-
ENSMUSG00000022450	NADH dehydrogenase (ubiquinone) 1 alpha subcomplex, 6 (B14) [Source:MGI Symbol;Acc:MGI:1914380]	-3.37647	-3.30031	-3.83877	-
ENSMUSG00000021413	PRP4 pre-mRNA processing factor 4 homolog B (yeast) [Source:MGI Symbol;Acc:MGI:109584]	-4.16773	-2.28828	-2.81431	-0.772159
ENSMUSG00000042396	RNA binding motif protein 7 [Source:MGI Symbol;Acc:MGI:1914260]	-3.58398	-2.75244	-	-
ENSMUSG00000019943	ATPase, Ca++ transporting, plasma membrane 1 [Source:MGI Symbol;Acc:MGI:104653]	-3.24551	-0.96965	-	-
ENSMUSG00000026830	ermin, ERM-like protein [Source:MGI Symbol;Acc:MGI:1925017]	-5.0905	-0.99186	-	-
ENSMUSG00000039067	proteasome (prosome, macropain) 26S subunit, non-ATPase, 7 [Source:MGI Symbol;Acc:MGI:1351511]	-2.82306	-3.20184	-3.06395	-0.41214
ENSMUSG00000042216	small G protein signaling modulator 1 [Source:MGI Symbol;Acc:MGI:107320]	-5.28771	-3.90942	-	-
ENSMUSG00000022159	RAB2B, member RAS oncogene family [Source:MGI Symbol;Acc:MGI:1923588]	-4.12482	-3.11279	-	-
ENSMUSG00000031766	solute carrier family 12, member 3 [Source:MGI Symbol;Acc:MGI:108114]	-4.62558	-3.77477	-	-
ENSMUSG00000076433	cDNA sequence BC100451 [Source:MGI Symbol;Acc:MGI:1929713]	-3.70802	-	-	-
ENSMUSG00000018920	chemokine (C-X-C motif) ligand 16 [Source:MGI Symbol;Acc:MGI:1932682]	-2.07194	-0.92221	-	-
ENSMUSG00000010290	expressed sequence AI597479 [Source:MGI Symbol;Acc:MGI:2138299]	-3.62238	-3.60209	-	-
ENSMUSG00000019738	polymerase (RNA) II (DNA directed) polypeptide I [Source:MGI Symbol;Acc:MGI:1917170]	-3.17007	-2.61626	-3.44238	-
ENSMUSG00000045009	proline-rich transmembrane protein 3 [Source:MGI Symbol;Acc:MGI:2444810]	-5.74159	-1.84151	-	-
ENSMUSG00000026966	Sjogren's syndrome nuclear autoantigen 1 [Source:MGI Symbol;Acc:MGI:1915725]	-3.25071	-3.59074	-	-
ENSMUSG00000053624	glycerol kinase-like 1 [Source:MGI Symbol;Acc:MGI:891990]	-3.64079	-	-	-
ENSMUSG00000034333	zinc finger, BED type containing 4 [Source:MGI Symbol;Acc:MGI:2682302]	-3.12608	-3.36008	-	-
ENSMUSG00000037172	RIKEN cDNA E330009J07 gene [Source:MGI Symbol;Acc:MGI:2444256]	-2.36223	-2.44874	-	-
ENSMUSG00000032265	family with sequence similarity 46, member A [Source:MGI Symbol;Acc:MGI:2670964]	-1.18007	-0.56463	-	-
ENSMUSG00000037386	regulating synaptic membrane exocytosis 2 [Source:MGI Symbol;Acc:MGI:2152972]	-3.55894	-3.93633	-	-
ENSMUSG00000027474	cerebral cavernous malformation 2-like [Source:MGI Symbol;Acc:MGI:2385159]	-3.9885	-1.80108	-	-
ENSMUSG00000001288	retinoic acid receptor, gamma [Source:MGI Symbol;Acc:MGI:97858]	-3.76827	-3.51507	-	-
ENSMUSG00000041957	plakophilin 2 [Source:MGI Symbol;Acc:MGI:1914701]	-2.10327	-2.2856	-	-
ENSMUSG00000026159	ArfGAP with FG repeats 1 [Source:MGI Symbol;Acc:MGI:1333754]	-3.61918	-2.86638	-	-
ENSMUSG00000005699	par-6 family cell polarity regulator alpha [Source:MGI Symbol;Acc:MGI:1927223]	-3.883	-3.31186	-	-
ENSMUSG00000048304	SLIT and NTRK-like family, member 3 [Source:MGI Symbol;Acc:MGI:2679447]	-5.46881	-3.36543	-	-
ENSMUSG00000020876	sorting nexin 11 [Source:MGI Symbol;Acc:MGI:1921729]	-4.67227	-3.22702	-	-
ENSMUSG00000019054	fission 1 (mitochondrial outer membrane) homolog (yeast) [Source:MGI Symbol;Acc:MGI:1913687]	-3.2258	-2.56439	-3.63451	-
ENSMUSG00000038580	secretin [Source:MGI Symbol;Acc:MGI:99466]	-3.79847	-3.49232	-	-
ENSMUSG00000025505	transmembrane protein 80 [Source:MGI Symbol;Acc:MGI:1918698]	-3.8535	-2.82879	-	-
ENSMUSG00000031749	ST3 beta-galactoside alpha-2,3-sialyltransferase 2 [Source:MGI Symbol;Acc:MGI:99427]	-3.52616	-4.03009	-	-
ENSMUSG00000017747	GH3 domain containing [Source:MGI Symbol;Acc:MGI:1931556]	-3.79286	-2.93457	-	-
ENSMUSG00000040594	RAN binding protein 17 [Source:MGI Symbol;Acc:MGI:1929706]	-5.2894	-4.77794	-	-
ENSMUSG00000002329	magnesium-dependent phosphatase 1 [Source:MGI Symbol;Acc:MGI:1915131]	-3.86187	-	-	-
ENSMUSG00000030795	fused in sarcoma [Source:MGI Symbol;Acc:MGI:1353633]	-2.16204	-2.56115	-	-
ENSMUSG00000020059	synaptonemal complex protein 3 [Source:MGI Symbol;Acc:MGI:109542]	-3.18364	-3.6529	-	-
ENSMUSG00000006369	fibulin 1 [Source:MGI Symbol;Acc:MGI:95487]	-2.5558	-1.99741	-	-
ENSMUSG00000071654	ubiquinol-cytochrome c reductase complex assembly factor 3 [Source:MGI Symbol;Acc:MGI:2147553]	-4.04501	-2.38775	-	-
ENSMUSG00000058704	mediator of cell motility 1 [Source:MGI Symbol;Acc:MGI:1924140]	-3.31933	-	-2.0924	0.0184814
ENSMUSG00000026031	CASP8 and FADD-like apoptosis regulator [Source:MGI Symbol;Acc:MGI:1336166]	-3.50717	-2.7729	-	-
ENSMUSG00000095789	nuclear protein transcriptional regulator 1 like [Source:MGI Symbol;Acc:MGI:1923099]	-4.16333	-	-	-
ENSMUSG00000039155	cadherin-like 26 [Source:MGI Symbol;Acc:MGI:2685856]	-3.67466	-4.47137	-	-
ENSMUSG00000001943	V-set and immunoglobulin domain containing 2 [Source:MGI Symbol;Acc:MGI:1928009]	-4.56901	-2.68288	-	-
ENSMUSG00000036560	leucine-rich repeat LGI family, member 4 [Source:MGI Symbol;Acc:MGI:2180197]	-3.77734	-3.36453	-	-
ENSMUSG00000042750	brain expressed X-linked 2 [Source:MGI Symbol;Acc:MGI:1338017]	-2.05685	-	-	-
ENSMUSG00000030483	cytochrome P450, family 2, subfamily b, polypeptide 10 [Source:MGI Symbol;Acc:MGI:88598]	-0.56252	-	-	-
ENSMUSG00000026155	small ArfGAP 1 [Source:MGI Symbol;Acc:MGI:2138261]	-4.2101	-2.52799	-	-
ENSMUSG00000000606	vomeronasal 2, receptor 88 [Source:MGI Symbol;Acc:MGI:1316662]	-6.55843	-	-	-
ENSMUSG00000011267	zinc finger protein 296 [Source:MGI Symbol;Acc:MGI:1926956]	-3.66603	-2.73082	-	-
ENSMUSG00000035310	lin-54 homolog (C. elegans) [Source:MGI Symbol;Acc:MGI:2140902]	-3.39638	-3.71312	-	-
ENSMUSG00000058486	WD repeat domain 91 [Source:MGI Symbol;Acc:MGI:2141558]	-3.96736	-2.98954	-	-1.02583
ENSMUSG00000051359	neurocalcin delta [Source:MGI Symbol;Acc:MGI:1196326]	-3.32121	-1.24151	-	-
ENSMUSG00000025528	RIKEN cDNA 2010106E10 gene [Source:MGI Symbol;Acc:MGI:1914965]	-4.40293	-	-	-
ENSMUSG00000010362	RAD52 motif 1 [Source:MGI Symbol;Acc:MGI:1913849]	-2.90379	-2.66237	-	-
ENSMUSG00000044349	small nucleolar RNA host gene 11 [Source:MGI Symbol;Acc:MGI:2441845]	-2.79837	-	-	-
ENSMUSG00000078442	coiled-coil domain containing 105 [Source:MGI Symbol;Acc:MGI:1918226]	-5.35284	-4.17893	-	-
ENSMUSG00000020134	pellino 1 [Source:MGI Symbol;Acc:MGI:1914495]	-3.43909	-0.68515	-	-
ENSMUSG00000018574	acyl-Coenzyme A dehydrogenase, very long chain [Source:MGI Symbol;Acc:MGI:895149]	-3.27007	-2.32142	-3.54945	-0.537551
ENSMUSG00000001823	homeobox D12 [Source:MGI Symbol;Acc:MGI:96204]	-5.26202	-5.05266	-	-
ENSMUSG00000025423	protein inhibitor of activated STAT 2 [Source:MGI Symbol;Acc:MGI:1096566]	-4.12557	-4.67632	-	-
ENSMUSG00000062397	zinc finger protein 706 [Source:MGI Symbol;Acc:MGI:1915286]	-3.55385	-1.98433	-	-
ENSMUSG00000034610	zinc finger, CCHC domain containing 11 [Source:MGI Symbol;Acc:MGI:2445126]	-3.26493	-2.89143	-	-
ENSMUSG00000029088	Kv channel interacting protein 4 [Source:MGI Symbol;Acc:MGI:1933131]	-3.9105	-2.54734	-	-
ENSMUSG00000031727	polyamine modulated factor 1 binding protein 1 [Source:MGI Symbol;Acc:MGI:1930136]	-4.6295	-3.56627	-	-
ENSMUSG00000040511	poliovirus receptor [Source:MGI Symbol;Acc:MGI:107741]	-2.42756	-	-	-
ENSMUSG00000003037	RAB8A, member RAS oncogene family [Source:MGI Symbol;Acc:MGI:96960]	-5.13239	-2.72471	-	-
ENSMUSG00000042660	WD repeat domain 55 [Source:MGI Symbol;Acc:MGI:1915186]	-3.80048	-5.07777	-3.87981	-
ENSMUSG00000040204	RIKEN cDNA 2810417H13 gene [Source:MGI Symbol;Acc:MGI:1915276]	-1.13296	-0.40995	-	-
ENSMUSG00000042500	argonaute RISC catalytic subunit 4 [Source:MGI Symbol;Acc:MGI:1924100]	-3.02268	-2.51367	-	-
ENSMUSG00000031756	centromere protein N [Source:MGI Symbol;Acc:MGI:1919405]	-2.309	-2.0449	-	-
ENSMUSG00000050973	GDP-D-glucose phosphorylase 1 [Source:MGI Symbol;Acc:MGI:2443429]	-3.98599	-4.29392	-1.73504	-0.645859
ENSMUSG00000030386	zinc finger protein 606 [Source:MGI Symbol;Acc:MGI:1914620]	-4.54894	-3.66676	-	-
ENSMUSG00000054252	fibroblast growth factor receptor 3 [Source:MGI Symbol;Acc:MGI:95524]	-3.14089	-1.85064	-	-
ENSMUSG00000071089	tripartite motif-containing 75 [Source:MGI Symbol;Acc:MGI:2685640]	-4.92314	-	-	-
ENSMUSG00000042558	ADP-ribosylhydrolase like 2 [Source:MGI Symbol;Acc:MGI:2140364]	-4.22837	-2.68929	-	-
ENSMUSG00000036721	zinc finger and SCAN domain containing 12 [Source:MGI Symbol;Acc:MGI:1099444]	-3.28054	-4.12986	-	-
ENSMUSG00000021228	acyl-CoA thioesterase 3 [Source:MGI Symbol;Acc:MGI:2159619]	-1.61954	-	-	-
ENSMUSG00000029554	MAD1 mitotic arrest deficient 1-like 1 [Source:MGI Symbol;Acc:MGI:1341857]	-5.08412	-2.15341	-2.48108	-
ENSMUSG00000062604	serine/arginine-rich protein specific kinase 2 [Source:MGI Symbol;Acc:MGI:1201408]	-3.63326	-2.4089	-	-
ENSMUSG00000030835	nodal modulator 1 [Source:MGI Symbol;Acc:MGI:2385850]	-3.23909	-	-2.98393	0.441533
ENSMUSG00000025511	tetraspanin 4 [Source:MGI Symbol;Acc:MGI:1928097]	-2.02198	-1.60349	-	-
ENSMUSG00000032640	chondroitin sulfate synthase 1 [Source:MGI Symbol;Acc:MGI:2681120]	-2.5216	-1.92221	-	-
ENSMUSG00000053641	DENN/MADD domain containing 4A [Source:MGI Symbol;Acc:MGI:2142979]	-2.75789	-1.94814	-	-
ENSMUSG00000036278	MACRO domain containing 1 [Source:MGI Symbol;Acc:MGI:2147583]	-1.75511	-2.09573	-	-
ENSMUSG00000042423	fibrosin [Source:MGI Symbol;Acc:MGI:104648]	-3.58139	-3.98713	-	-
ENSMUSG00000045589	ferric-chelate reductase 1 like [Source:MGI Symbol;Acc:MGI:2442704]	-3.1632	-2.72071	-	-
ENSMUSG00000025373	ring finger protein 41 [Source:MGI Symbol;Acc:MGI:1914838]	-5.38082	-3.06094	-3.0282	-
ENSMUSG00000025026	adducin 3 (gamma) [Source:MGI Symbol;Acc:MGI:1351615]	-2.44026	-1.15721	-	-
ENSMUSG00000034324	transmembrane protein 132C [Source:MGI Symbol;Acc:MGI:2443061]	-4.01205	-2.53016	-	-
ENSMUSG00000031660	bromodomain containing 7 [Source:MGI Symbol;Acc:MGI:1349766]	-4.69376	-3.04525	-	-
ENSMUSG00000060288	peptidyl prolyl isomerase H [Source:MGI Symbol;Acc:MGI:106499]	-3.26202	-	-	-
ENSMUSG00000012017	scavenger receptor class F, member 2 [Source:MGI Symbol;Acc:MGI:1858430]	-4.16747	-3.73793	-	-
ENSMUSG00000033373	farnesyltransferase, CAAX box, beta [Source:MGI Symbol;Acc:MGI:1861305]	-4.16411	-	-3.56405	-
ENSMUSG00000032773	cholinergic receptor, muscarinic 1, CNS [Source:MGI Symbol;Acc:MGI:88396]	-4.7362	-2.53969	-	-
ENSMUSG00000070564	netrin 5 [Source:MGI Symbol;Acc:MGI:2685330]	-3.99677	-4.84726	-	-
ENSMUSG00000029198	GrpE-like 1, mitochondrial [Source:MGI Symbol;Acc:MGI:1334417]	-3.59527	-2.2378	-	-
ENSMUSG00000034435	transmembrane protein 30B [Source:MGI Symbol;Acc:MGI:2442082]	-2.17052	-2.96894	-	-
ENSMUSG00000007653	gamma-aminobutyric acid (GABA) A receptor, subunit beta 2 [Source:MGI Symbol;Acc:MGI:95620]	-3.94542	-0.78831	-	-
ENSMUSG00000035206	signal peptide peptidase like 2B [Source:MGI Symbol;Acc:MGI:1920468]	-4.44097	-4.29732	-	-
ENSMUSG00000049641	vestigial like 2 homolog (Drosophila) [Source:MGI Symbol;Acc:MGI:2447460]	-3.10967	-4.0905	-	-
ENSMUSG00000024806	melan-A [Source:MGI Symbol;Acc:MGI:108454]	-2.86607	-3.15727	-	-
ENSMUSG00000040264	guanylate binding protein 2b [Source:MGI Symbol;Acc:MGI:95666]	-0.11227	-	-	-
ENSMUSG00000016503	general transcription factor III A [Source:MGI Symbol;Acc:MGI:1913846]	-3.14369	-2.64088	-	-
ENSMUSG00000049932	H2A histone family, member X [Source:MGI Symbol;Acc:MGI:102688]	-1.67181	-1.87308	-	-
ENSMUSG00000004508	growth factor receptor bound protein 2-associated protein 2 [Source:MGI Symbol;Acc:MGI:1333854]	-4.42322	-	-	-
ENSMUSG00000043613	matrix metallopeptidase 3 [Source:MGI Symbol;Acc:MGI:97010]	-0.79636	0.26899	-	-
ENSMUSG00000024771	lipase, family member K [Source:MGI Symbol;Acc:MGI:2679259]	-4.5021	-	-	-
ENSMUSG00000037419	endonuclease domain containing 1 [Source:MGI Symbol;Acc:MGI:1919196]	-2.50742	-2.22823	-	-
ENSMUSG00000048387	odd-skipped related 1 (Drosophila) [Source:MGI Symbol;Acc:MGI:1344424]	-2.63013	-1.8636	-	-
ENSMUSG00000038175	myosin regulatory light chain interacting protein [Source:MGI Symbol;Acc:MGI:2388271]	-2.17345	-1.44666	-1.71857	-
ENSMUSG00000090083	ring finger protein 8 [Source:MGI Symbol;Acc:MGI:1929069]	-4.24907	-	-	-
ENSMUSG00000078137	ankyrin repeat domain 63 [Source:MGI Symbol;Acc:MGI:2686183]	-2.81198	-	-	-
ENSMUSG00000044626	lipase, member H [Source:MGI Symbol;Acc:MGI:2388029]	-4.39532	-2.16069	-	-
ENSMUSG00000006179	protease, serine 16 (thymus) [Source:MGI Symbol;Acc:MGI:1859181]	-3.10917	-1.99459	-	-
ENSMUSG00000071256	zinc finger protein 213 [Source:MGI Symbol;Acc:MGI:3053094]	-5.1218	-3.80027	-	-
ENSMUSG00000026754	golgi autoantigen, golgin subfamily a, 1 [Source:MGI Symbol;Acc:MGI:1924149]	-4.71672	-3.31272	-2.33381	-
ENSMUSG00000070999	calicin [Source:MGI Symbol;Acc:MGI:3045316]	-5.32655	-3.9463	-	-
ENSMUSG00000044227	predicted gene 9789 [Source:MGI Symbol;Acc:MGI:3642043]	-5.56115	-	-	-
ENSMUSG00000048495	tRNA-yW synthesizing protein 5 [Source:MGI Symbol;Acc:MGI:1915986]	-3.31804	-3.61723	-	-
ENSMUSG00000071648	rod outer segment membrane protein 1 [Source:MGI Symbol;Acc:MGI:97998]	-4.01438	-3.78468	-	-
ENSMUSG00000052520	cytochrome P450, family 2, subfamily j, polypeptide 5 [Source:MGI Symbol;Acc:MGI:1270149]	-3.42694	-	-	-
ENSMUSG00000069189	zinc finger, DHHC domain containing 11 [Source:MGI Symbol;Acc:MGI:1918414]	-5.38805	-	-	-
ENSMUSG00000027164	TNF receptor-associated factor 6 [Source:MGI Symbol;Acc:MGI:108072]	-5.5503	-4.12608	-	-
ENSMUSG00000031871	cadherin 5 [Source:MGI Symbol;Acc:MGI:105057]	-3.48342	-1.89636	-	-
ENSMUSG00000037089	solute carrier family 35, member B2 [Source:MGI Symbol;Acc:MGI:1921086]	-4.17345	-	-3.55639	-
ENSMUSG00000035804	insulin I [Source:MGI Symbol;Acc:MGI:96572]	-4.38413	-	-	-
ENSMUSG00000059355	WD repeat domain 83 opposite strand [Source:MGI Symbol;Acc:MGI:3041257]	-3.33759	-3.51589	-	-
ENSMUSG00000036151	transmembrane 6 superfamily member 2 [Source:MGI Symbol;Acc:MGI:1933210]	-3.10867	-4.16955	-	-
ENSMUSG00000038280	osteopetrosis associated transmembrane protein 1 [Source:MGI Symbol;Acc:MGI:2655574]	-5.16256	-1.88678	-3.91746	-
ENSMUSG00000019864	reticulon 4 interacting protein 1 [Source:MGI Symbol;Acc:MGI:2178759]	-4.28574	-2.28483	-2.92073	-
ENSMUSG00000028341	nuclear receptor subfamily 4, group A, member 3 [Source:MGI Symbol;Acc:MGI:1352457]	-4.83033	-0.27914	-	-
ENSMUSG00000001827	folate receptor 1 (adult) [Source:MGI Symbol;Acc:MGI:95568]	-2.48835	-0.97273	-	-
ENSMUSG00000038608	dedicator of cytokinesis 10 [Source:MGI Symbol;Acc:MGI:2146320]	-2.67521	-2.32142	-	-
ENSMUSG00000035352	chemokine (C-C motif) ligand 12 [Source:MGI Symbol;Acc:MGI:108224]	-0.17452	-	-	-
ENSMUSG00000019558	solute carrier family 6 (neurotransmitter transporter, creatine), member 8 [Source:MGI Symbol;Acc:MGI:2147834]	-2.77113	-	-	-
ENSMUSG00000003166	DiGeorge syndrome critical region gene 2 [Source:MGI Symbol;Acc:MGI:892866]	-4.38866	-	-	-
ENSMUSG00000023904	host cell factor C1 regulator 1 (XPO1-dependent) [Source:MGI Symbol;Acc:MGI:2663619]	-2.99217	-2.31984	-	-
ENSMUSG00000018927	chemokine (C-C motif) ligand 6 [Source:MGI Symbol;Acc:MGI:98263]	-0.90174	-	-	-
ENSMUSG00000043832	C-type lectin domain family 4, member a3 [Source:MGI Symbol;Acc:MGI:1920399]	-1.22766	-	-	-
ENSMUSG00000035783	actin, alpha 2, smooth muscle, aorta [Source:MGI Symbol;Acc:MGI:87909]	-2.51062	-2.55996	-	-
ENSMUSG00000052214	optic atrophy 3 [Source:MGI Symbol;Acc:MGI:2686271]	-4.45356	-4.49395	-	-
ENSMUSG00000045106	coiled-coil domain containing 73 [Source:MGI Symbol;Acc:MGI:3606488]	-3.82767	-	-	-
ENSMUSG00000033862	cyclin-dependent kinase 10 [Source:MGI Symbol;Acc:MGI:2448549]	-3.85163	-3.88087	-2.80904	-
ENSMUSG00000084174	syncollin [Source:MGI Symbol;Acc:MGI:1915666]	-3.45561	-2.18364	-	-
ENSMUSG00000036743	proteasome (prosome, macropain) subunit, alpha type, 8 [Source:MGI Symbol;Acc:MGI:1920927]	-2.83764	-4.12507	-	-
ENSMUSG00000027229	RIKEN cDNA 4933406J08 gene [Source:MGI Symbol;Acc:MGI:1921651]	-4.61211	-6.05793	-	-
ENSMUSG00000039886	transmembrane protein 120A [Source:MGI Symbol;Acc:MGI:2686991]	-2.47209	-2.32243	-	-
ENSMUSG00000053398	3-phosphoglycerate dehydrogenase [Source:MGI Symbol;Acc:MGI:1355330]	-2.85475	-0.90801	-1.70943	1.14431
ENSMUSG00000054455	vesicle-associated membrane protein, associated protein B and C [Source:MGI Symbol;Acc:MGI:1928744]	-4.52949	-3.63343	-	-
ENSMUSG00000020143	dedicator of cyto-kinesis 2 [Source:MGI Symbol;Acc:MGI:2149010]	-3.18784	-3.38579	-	-
ENSMUSG00000039202	abhydrolase domain containing 2 [Source:MGI Symbol;Acc:MGI:1914344]	-3.35137	-1.82419	-2.99424	-
ENSMUSG00000031458	coordinator of PRMT5, differentiation stimulator [Source:MGI Symbol;Acc:MGI:1913673]	-3.2684	-2.34051	-	-
ENSMUSG00000028364	tenascin C [Source:MGI Symbol;Acc:MGI:101922]	-0.70512	-1.65399	-	-
ENSMUSG00000022613	myo-inositol oxygenase [Source:MGI Symbol;Acc:MGI:1891725]	-4.47041	-	-0.55535	-0.660872
ENSMUSG00000067608	proliferating cell nuclear antigen pseudogene 2 [Source:MGI Symbol;Acc:MGI:97505]	-2.1689	-	-	-
ENSMUSG00000042599	lysine (K)-specific demethylase 7A [Source:MGI Symbol;Acc:MGI:2443388]	-2.35424	-1.21776	-	-
ENSMUSG00000022783	sperm associated antigen 6 [Source:MGI Symbol;Acc:MGI:1354388]	-3.97846	-	-	-
ENSMUSG00000054191	Kruppel-like factor 1 (erythroid) [Source:MGI Symbol;Acc:MGI:1342771]	-2.79937	-2.93457	-	-
ENSMUSG00000040752	myosin, heavy polypeptide 6, cardiac muscle, alpha [Source:MGI Symbol;Acc:MGI:97255]	-3.14586	-4.32308	-	-
ENSMUSG00000040797	IQ motif and Sec7 domain 3 [Source:MGI Symbol;Acc:MGI:2677208]	-4.12482	-3.94875	-	-
ENSMUSG00000029005	dorsal inhibitory axon guidance protein [Source:MGI Symbol;Acc:MGI:1917683]	-4.61105	-2.45166	-	-
ENSMUSG00000026275	protein phosphatase 1, regulatory (inhibitor) subunit 7 [Source:MGI Symbol;Acc:MGI:1913635]	-4.06178	-2.48884	-	-
ENSMUSG00000024294	mindbomb homolog 1 (Drosophila) [Source:MGI Symbol;Acc:MGI:2443157]	-4.23596	-2.03505	-3.16075	-
ENSMUSG00000024073	baculoviral IAP repeat-containing 6 [Source:MGI Symbol;Acc:MGI:1276108]	-5.0517	-2.14707	-3.43581	-0.583396
ENSMUSG00000029179	zinc finger, CCHC domain containing 4 [Source:MGI Symbol;Acc:MGI:1926046]	-5.47265	-3.93567	-2.43495	-
ENSMUSG00000027605	acyl-CoA synthetase short-chain family member 2 [Source:MGI Symbol;Acc:MGI:1890410]	-2.70632	-2.26889	-1.4568	0.956359
ENSMUSG00000028906	erythrocyte protein band 4.1 [Source:MGI Symbol;Acc:MGI:95401]	-3.72318	-3.78269	-	-
ENSMUSG00000024786	RIKEN cDNA 1700123I01 gene [Source:MGI Symbol;Acc:MGI:1923913]	-4.63272	-4.38654	-	-
ENSMUSG00000031388	N(alpha)-acetyltransferase 10, NatA catalytic subunit [Source:MGI Symbol;Acc:MGI:1915255]	-3.13835	-2.95915	-	-
ENSMUSG00000025078	NHL repeat containing 2 [Source:MGI Symbol;Acc:MGI:1914116]	-3.53399	-3.94364	-3.65145	-
ENSMUSG00000025940	transmembrane protein 70 [Source:MGI Symbol;Acc:MGI:1915068]	-3.2223	-2.06921	-2.68196	-
ENSMUSG00000058672	tubulin, beta 2A class IIA [Source:MGI Symbol;Acc:MGI:107861]	-1.29853	-0.60327	-	-
ENSMUSG00000017832	heat shock protein, alpha-crystallin-related, B9 [Source:MGI Symbol;Acc:MGI:1922732]	-4.30929	-3.93523	-	-
ENSMUSG00000031645	coagulation factor XI [Source:MGI Symbol;Acc:MGI:99481]	-3.23923	-6.25319	-	-
ENSMUSG00000041782	ladinin [Source:MGI Symbol;Acc:MGI:109343]	-2.32352	-2.35292	-	-
ENSMUSG00000018486	wingless-type MMTV integration site family, member 9B [Source:MGI Symbol;Acc:MGI:1197020]	-5.87408	-4.78986	-	-
ENSMUSG00000001248	GRAM domain containing 1A [Source:MGI Symbol;Acc:MGI:105490]	-3.0474	-2.48084	-	-
ENSMUSG00000002028	lysine (K)-specific methyltransferase 2A [Source:MGI Symbol;Acc:MGI:96995]	-3.31646	-4.0221	-	-
ENSMUSG00000020668	kinesin family member 3C [Source:MGI Symbol;Acc:MGI:107979]	-5.04788	-2.67153	-	-
ENSMUSG00000025189	cyclin M1 [Source:MGI Symbol;Acc:MGI:1891366]	-4.60964	-2.66273	-	-
ENSMUSG00000005566	tripartite motif-containing 28 [Source:MGI Symbol;Acc:MGI:109274]	-3.50046	-	-	-
ENSMUSG00000009894	synaptosomal-associated protein, 47 [Source:MGI Symbol;Acc:MGI:1915076]	-3.17176	-4.94475	-	-
ENSMUSG00000035666	general transcription factor IIIC, polypeptide 4 [Source:MGI Symbol;Acc:MGI:2138937]	-4.98165	-3.88577	-	-
ENSMUSG00000028550	autophagy related 4C, cysteine peptidase [Source:MGI Symbol;Acc:MGI:2651854]	-3.21652	-1.80596	-	-
ENSMUSG00000036057	protein tyrosine phosphatase, non-receptor type 23 [Source:MGI Symbol;Acc:MGI:2144837]	-4.33818	-4.66493	-2.50545	-
ENSMUSG00000058594	F-box protein 18 [Source:MGI Symbol;Acc:MGI:1354699]	-4.46785	-4.11629	-	-
ENSMUSG00000021003	galactosylceramidase [Source:MGI Symbol;Acc:MGI:95636]	-2.85559	-2.00277	-	-
ENSMUSG00000030470	cysteine and glycine-rich protein 3 [Source:MGI Symbol;Acc:MGI:1330824]	-0.83593	-3.13936	-	-
ENSMUSG00000016409	NFKB activating protein [Source:MGI Symbol;Acc:MGI:1914300]	-3.91724	-3.12734	-	-
ENSMUSG00000044820	cDNA sequence AY074887 [Source:MGI Symbol;Acc:MGI:3575512]	-4.97892	-	-	-
ENSMUSG00000037197	RNA binding motif protein 17 [Source:MGI Symbol;Acc:MGI:1924188]	-4.02703	-3.41381	-2.82306	-
ENSMUSG00000029066	mitochondrial ribosomal protein L20 [Source:MGI Symbol;Acc:MGI:2137221]	-3.37064	-3.66438	-2.50251	-
ENSMUSG00000048647	exonuclease 3'-5' domain containing 1 [Source:MGI Symbol;Acc:MGI:3045306]	-3.39806	-5.63523	-3.02679	-0.300809
ENSMUSG00000043858	nucleoporin 62 [Source:MGI Symbol;Acc:MGI:1351500]	-3.2053	-3.03139	-	-
ENSMUSG00000022442	tubulin tyrosine ligase-like 1 [Source:MGI Symbol;Acc:MGI:2443047]	-3.1291	-2.67623	-	-
ENSMUSG00000047854	syntaxin 19 [Source:MGI Symbol;Acc:MGI:1915409]	-3.68538	-3.69975	-	-
ENSMUSG00000047692	RIKEN cDNA 4930533K18 gene [Source:MGI Symbol;Acc:MGI:1922439]	-5.23406	-	-	-
ENSMUSG00000026171	ring finger protein 25 [Source:MGI Symbol;Acc:MGI:1890215]	-4.01999	-3.66182	-2.22236	-
ENSMUSG00000024532	RIKEN cDNA 1700034E13 gene [Source:MGI Symbol;Acc:MGI:1925664]	-4.81076	-	-	-
ENSMUSG00000021282	eukaryotic translation initiation factor 5 [Source:MGI Symbol;Acc:MGI:95309]	-3.34887	-2.57312	-3.22324	-
ENSMUSG00000031026	tripartite motif-containing 66 [Source:MGI Symbol;Acc:MGI:2152406]	-4.20556	-3.44003	-	-
ENSMUSG00000038845	prohibitin [Source:MGI Symbol;Acc:MGI:97572]	-2.45553	-2.53441	-2.68808	-
ENSMUSG00000032513	golgi reassembly stacking protein 1 [Source:MGI Symbol;Acc:MGI:1921748]	-4.9381	-3.40354	-	-
ENSMUSG00000036138	acetyl-Coenzyme A acyltransferase 1A [Source:MGI Symbol;Acc:MGI:2148491]	-3.07582	-	-	-
ENSMUSG00000021097	calmin [Source:MGI Symbol;Acc:MGI:2136957]	-4.51821	-1.94314	-	-
ENSMUSG00000001918	solute carrier family 1 (neutral amino acid transporter), member 5 [Source:MGI Symbol;Acc:MGI:105305]	-2.13924	-2.05367	-	-
ENSMUSG00000046523	potassium channel tetramerisation domain containing 4 [Source:MGI Symbol;Acc:MGI:1914766]	-3.65091	-2.55877	-	-
ENSMUSG00000025017	phosphoinositide-3-kinase adaptor protein 1 [Source:MGI Symbol;Acc:MGI:1933177]	-3.16734	-1.79336	-	-
ENSMUSG00000032553	signal recognition particle receptor, B subunit [Source:MGI Symbol;Acc:MGI:102964]	-3.89475	-2.57081	-3.29124	-
ENSMUSG00000024096	ralA binding protein 1 [Source:MGI Symbol;Acc:MGI:108466]	-4.39411	-2.7135	-2.28962	-
ENSMUSG00000054452	amino-terminal enhancer of split [Source:MGI Symbol;Acc:MGI:95806]	-2.80803	-	-	-
ENSMUSG00000036478	B cell translocation gene 1, anti-proliferative [Source:MGI Symbol;Acc:MGI:88215]	-1.49139	-1.2105	-	-
ENSMUSG00000009580	odontogenic, ameloblast asssociated [Source:MGI Symbol;Acc:MGI:1916842]	-3.25994	-2.26257	-	-
ENSMUSG00000041958	phosphatidylinositol glycan anchor biosynthesis, class S [Source:MGI Symbol;Acc:MGI:2687325]	-3.87684	-	-	-
ENSMUSG00000031778	chemokine (C-X3-C motif) ligand 1 [Source:MGI Symbol;Acc:MGI:1097153]	-3.87514	-1.6333	-	-
ENSMUSG00000032352	leucine rich repeat containing 1 [Source:MGI Symbol;Acc:MGI:2442313]	-3.47859	-3.13911	-	-
ENSMUSG00000028109	HORMA domain containing 1 [Source:MGI Symbol;Acc:MGI:1915231]	-4.02585	-2.13974	-	-
ENSMUSG00000046321	heparan sulfate (glucosamine) 3-O-sulfotransferase 2 [Source:MGI Symbol;Acc:MGI:1333802]	-4.553	-1.78374	-	-
ENSMUSG00000074004	UDP-GlcNAc:betaGal beta-1,3-N-acetylglucosaminyltransferase 6 (core 3 synthase) [Source:MGI Symbol;Acc:MGI:3039603]	-4.05122	-3.94319	-	-
ENSMUSG00000006641	solute carrier family 5 (sodium-dependent vitamin transporter), member 6 [Source:MGI Symbol;Acc:MGI:2660847]	-3.47762	-2.18364	-	-
ENSMUSG00000037797	alcohol dehydrogenase 4 (class II), pi polypeptide [Source:MGI Symbol;Acc:MGI:1349472]	-2.71995	-3.99608	-	-
ENSMUSG00000052566	hook homolog 2 (Drosophila) [Source:MGI Symbol;Acc:MGI:2181664]	-3.25594	-2.90509	-	-
ENSMUSG00000030316	TAM41, mitochondrial translocator assembly and maintenance protein, homolog (S. cerevisiae) [Source:MGI Symbol;Acc:MGI:1916221]	-4.19681	-2.9779	-2.60472	-
ENSMUSG00000036356	chondroitin sulfate N-acetylgalactosaminyltransferase 1 [Source:MGI Symbol;Acc:MGI:2442354]	-2.33054	0.03693	-	-
ENSMUSG00000041773	ectodermal-neural cortex 1 [Source:MGI Symbol;Acc:MGI:109610]	-1.99206	-0.60388	-	-
ENSMUSG00000021600	RIKEN cDNA 8030423J24 gene [Source:MGI Symbol;Acc:MGI:1924416]	-5.41612	-	-	-
ENSMUSG00000028165	CDGSH iron sulfur domain 2 [Source:MGI Symbol;Acc:MGI:1914256]	-4.39047	-2.51095	-	-
ENSMUSG00000022756	solute carrier family 7 (cationic amino acid transporter, y+ system), member 4 [Source:MGI Symbol;Acc:MGI:2146512]	-3.86208	-4.45293	-	-
ENSMUSG00000004980	heterogeneous nuclear ribonucleoprotein A2/B1 [Source:MGI Symbol;Acc:MGI:104819]	-3.58381	-2.9754	-	-
ENSMUSG00000037904	ankyrin repeat domain 9 [Source:MGI Symbol;Acc:MGI:1921501]	-3.48487	-1.98068	-	-
ENSMUSG00000031772	contactin associated protein-like 4 [Source:MGI Symbol;Acc:MGI:2183572]	-4.20876	-4.1208	-	-
ENSMUSG00000024182	axin 1 [Source:MGI Symbol;Acc:MGI:1096327]	-5.02938	-3.5661	-	-
ENSMUSG00000022455	WBP2 N-terminal like [Source:MGI Symbol;Acc:MGI:1921966]	-4.99217	-4.39866	-	-
ENSMUSG00000034912	MAM domain containing glycosylphosphatidylinositol anchor 2 [Source:MGI Symbol;Acc:MGI:2444706]	-4.11879	-5.43409	-	-
ENSMUSG00000036244	TBC1 domain family, member 21 [Source:MGI Symbol;Acc:MGI:1921536]	-4.93501	-4.23379	-	-
ENSMUSG00000043252	transmembrane protein 64 [Source:MGI Symbol;Acc:MGI:2140359]	-2.6753	-1.91409	-	-
ENSMUSG00000061759	acidic residue methyltransferase 1 [Source:MGI Symbol;Acc:MGI:1920669]	-4.64891	-1.13854	-	-0.772724
ENSMUSG00000050188	U7 snRNP-specific Sm-like protein LSM10 [Source:MGI Symbol;Acc:MGI:2151045]	-2.60806	-2.87535	-	-
ENSMUSG00000055835	zinc finger protein 1 [Source:MGI Symbol;Acc:MGI:99154]	-4.16877	-2.16793	-	-
ENSMUSG00000024436	mitochondrial ribosomal protein S18B [Source:MGI Symbol;Acc:MGI:1914223]	-2.80168	-3.2769	-3.08461	-0.347774
ENSMUSG00000038871	2,3-bisphosphoglycerate mutase [Source:MGI Symbol;Acc:MGI:1098242]	-2.19846	-1.44481	-	-
ENSMUSG00000029646	caudal type homeobox 2 [Source:MGI Symbol;Acc:MGI:88361]	-4.67743	-3.86397	-	-
ENSMUSG00000023175	basigin [Source:MGI Symbol;Acc:MGI:88208]	-2.53634	-2.10079	-	-
ENSMUSG00000056537	ring finger protein, LIM domain interacting [Source:MGI Symbol;Acc:MGI:1342291]	-5.54625	-2.524	-	-
ENSMUSG00000042724	mitogen-activated protein kinase kinase kinase 9 [Source:MGI Symbol;Acc:MGI:2449952]	-4.51787	-2.85027	-	-
ENSMUSG00000022386	tRNA 5-methylaminomethyl-2-thiouridylate methyltransferase [Source:MGI Symbol;Acc:MGI:1919276]	-4.03552	-2.76719	-3.44238	-
ENSMUSG00000033396	spastic paraplegia 11 [Source:MGI Symbol;Acc:MGI:2444989]	-4.14127	-4.38473	-2.535	-
ENSMUSG00000032308	unc-51-like kinase 3 [Source:MGI Symbol;Acc:MGI:1918992]	-5.27258	-3.47778	-	-
ENSMUSG00000055078	gamma-aminobutyric acid (GABA) A receptor, subunit alpha 5 [Source:MGI Symbol;Acc:MGI:95617]	-3.13949	-2.49281	-	-
ENSMUSG00000020630	ribonuclease H1 [Source:MGI Symbol;Acc:MGI:1335073]	-4.29534	-3.2037	-3.53935	-
ENSMUSG00000015354	procollagen C-endopeptidase enhancer 2 [Source:MGI Symbol;Acc:MGI:1923727]	-1.14746	-0.54004	-	-
ENSMUSG00000041684	basic, immunoglobulin-like variable motif containing [Source:MGI Symbol;Acc:MGI:2179809]	-3.23705	-2.70774	-	-
ENSMUSG00000070462	mesoderm development candidate 1 [Source:MGI Symbol;Acc:MGI:1891420]	-4.18626	-3.01298	-2.42152	-
ENSMUSG00000031517	glycoprotein m6a [Source:MGI Symbol;Acc:MGI:107671]	-1.7219	-1.43203	-	-
ENSMUSG00000047352	olfactory receptor 976 [Source:MGI Symbol;Acc:MGI:3030810]	-4.4618	-	-	-
ENSMUSG00000022488	NCK associated protein 1 like [Source:MGI Symbol;Acc:MGI:1926063]	-2.3349	-2.7826	-	-
ENSMUSG00000099481	Xrcc1 N-terminal domain containing 1 [Source:MGI Symbol;Acc:MGI:5546359]	-4.33672	-3.17449	-	-
ENSMUSG00000028715	cytochrome P450, family 4, subfamily a, polypeptide 14 [Source:MGI Symbol;Acc:MGI:1096550]	-0.71028	-	-	-
ENSMUSG00000062705	trophoblast specific protein beta [Source:MGI Symbol;Acc:MGI:2151721]	-6.01252	-	-	-
ENSMUSG00000038954	suppressor of Ty 3 [Source:MGI Symbol;Acc:MGI:1923723]	-3.43456	-2.98074	-3.1715	-
ENSMUSG00000016526	dual-specificity tyrosine-(Y)-phosphorylation regulated kinase 3 [Source:MGI Symbol;Acc:MGI:1330300]	-2.1678	-4.19416	-	-
ENSMUSG00000031731	adaptor protein complex AP-1, gamma 1 subunit [Source:MGI Symbol;Acc:MGI:101919]	-4.79867	-3.06903	-	-
ENSMUSG00000027896	solute carrier family 16 (monocarboxylic acid transporters), member 4 [Source:MGI Symbol;Acc:MGI:2385183]	-3.68966	-0.98527	-	-
ENSMUSG00000020434	RIKEN cDNA 4921536K21 gene [Source:MGI Symbol;Acc:MGI:1914680]	-5.52882	-	-	-
ENSMUSG00000038025	PHD finger protein 2 [Source:MGI Symbol;Acc:MGI:1338034]	-5.62167	-2.67623	-	-
ENSMUSG00000025056	nuclear receptor subfamily 0, group B, member 1 [Source:MGI Symbol;Acc:MGI:1352460]	-3.32843	-2.35579	-	-
ENSMUSG00000044827	toll-like receptor 1 [Source:MGI Symbol;Acc:MGI:1341295]	-1.24499	-0.62409	-	-
ENSMUSG00000026237	neuromedin U receptor 1 [Source:MGI Symbol;Acc:MGI:1341898]	-4.82051	-4.09296	-	-
ENSMUSG00000020908	myosin, heavy polypeptide 3, skeletal muscle, embryonic [Source:MGI Symbol;Acc:MGI:1339709]	-1.08155	-3.04931	-	-
ENSMUSG00000000869	interleukin 4 [Source:MGI Symbol;Acc:MGI:96556]	-3.94786	-3.46355	-	-
ENSMUSG00000003437	Paf1, RNA polymerase II associated factor, homolog (S. cerevisiae) [Source:MGI Symbol;Acc:MGI:1923988]	-4.00324	-3.25319	-3.35638	0.0569903
ENSMUSG00000028631	potassium voltage-gated channel, subfamily Q, member 4 [Source:MGI Symbol;Acc:MGI:1926803]	-3.71672	-3.47891	-	-
ENSMUSG00000002846	translocase of inner mitochondrial membrane domain containing 1 [Source:MGI Symbol;Acc:MGI:1922139]	-3.16204	-2.75955	-3.26257	-
ENSMUSG00000037049	sphingomyelin phosphodiesterase 1, acid lysosomal [Source:MGI Symbol;Acc:MGI:98325]	-2.87239	-3.6444	-1.76346	-
ENSMUSG00000020329	polymerase (RNA) mitochondrial (DNA directed) [Source:MGI Symbol;Acc:MGI:1915843]	-3.79967	-2.56849	-2.33847	-
ENSMUSG00000045763	brain abundant, membrane attached signal protein 1 [Source:MGI Symbol;Acc:MGI:1917600]	-0.91056	-0.40888	-	-
ENSMUSG00000029255	gonadotropin releasing hormone receptor [Source:MGI Symbol;Acc:MGI:95790]	-6.95859	-5.61105	-	-
ENSMUSG00000022993	RIKEN cDNA 4930415O20 gene [Source:MGI Symbol;Acc:MGI:1921113]	-4.25291	-	-	-
ENSMUSG00000051802	keratin associated protein 19-5 [Source:MGI Symbol;Acc:MGI:1330295]	-2.58615	-	-	-
ENSMUSG00000031979	component of oligomeric golgi complex 2 [Source:MGI Symbol;Acc:MGI:1923582]	-5.20983	-3.99815	-	-
ENSMUSG00000025041	5'-nucleotidase, cytosolic II [Source:MGI Symbol;Acc:MGI:2178563]	-3.88513	-2.51317	-	0.165354
ENSMUSG00000005677	nuclear receptor subfamily 1, group I, member 3 [Source:MGI Symbol;Acc:MGI:1346307]	-3.41889	-5.15843	-	-
ENSMUSG00000038406	SR-related CTD-associated factor 1 [Source:MGI Symbol;Acc:MGI:2141980]	-3.68001	-3.86902	-	-
ENSMUSG00000001786	F-box protein 7 [Source:MGI Symbol;Acc:MGI:1917004]	-4.15098	-3.56593	-	-
ENSMUSG00000028028	alpha-kinase 1 [Source:MGI Symbol;Acc:MGI:1918731]	-5.32308	-3.71142	-	-
ENSMUSG00000026388	RIKEN cDNA 3110009E18 gene [Source:MGI Symbol;Acc:MGI:1920353]	-3.60367	-2.04418	-	-
ENSMUSG00000030579	TYRO protein tyrosine kinase binding protein [Source:MGI Symbol;Acc:MGI:1277211]	-0.79456	-1.31696	-	-
ENSMUSG00000071267	zinc finger protein 942 [Source:MGI Symbol;Acc:MGI:1920483]	-3.08547	-	-	-
ENSMUSG00000055679	cathepsin R [Source:MGI Symbol;Acc:MGI:1861723]	-5.53082	-	-	-
ENSMUSG00000049653	spermatogenesis and centriole associated 1 [Source:MGI Symbol;Acc:MGI:1921531]	-5.4112	-4.54625	-	-
ENSMUSG00000049134	nebulin-related anchoring protein [Source:MGI Symbol;Acc:MGI:1098765]	-2.38496	-4.73197	-	-
ENSMUSG00000029501	ankyrin repeat and LEM domain containing 2 [Source:MGI Symbol;Acc:MGI:1261856]	-4.45736	-2.85246	-	-
ENSMUSG00000035179	protein phosphatase 1, regulatory subunit 32 [Source:MGI Symbol;Acc:MGI:1915002]	-4.13441	-4.5547	-	-
ENSMUSG00000029169	DEAH (Asp-Glu-Ala-His) box polypeptide 15 [Source:MGI Symbol;Acc:MGI:1099786]	-3.74449	-2.8137	-	-0.0563517
ENSMUSG00000016619	nucleoporin 50 [Source:MGI Symbol;Acc:MGI:1351502]	-4.31818	-	-	-
ENSMUSG00000063506	Rho GTPase activating protein 22 [Source:MGI Symbol;Acc:MGI:2443418]	-3.02891	-2.97019	-	-
ENSMUSG00000029864	glutathione S-transferase kappa 1 [Source:MGI Symbol;Acc:MGI:1923513]	-2.3684	-4.73697	-	-
ENSMUSG00000021977	RIKEN cDNA 1700129C05 gene [Source:MGI Symbol;Acc:MGI:1915182]	-4.88215	-	-	-
ENSMUSG00000072845	transmembrane protease, serine 11a [Source:MGI Symbol;Acc:MGI:2684853]	-1.98793	-	-	-
ENSMUSG00000044647	cysteine-serine-rich nuclear protein 3 [Source:MGI Symbol;Acc:MGI:1925021]	-5.27593	-3.20423	-	-
ENSMUSG00000032348	glutathione S-transferase, alpha 4 [Source:MGI Symbol;Acc:MGI:1309515]	-1.03617	-	-	-
ENSMUSG00000034928	ring finger protein 44 [Source:MGI Symbol;Acc:MGI:2145310]	-3.83177	-2.16159	-	-
ENSMUSG00000055200	SERTA domain containing 3 [Source:MGI Symbol;Acc:MGI:2180697]	-3.57021	-2.58364	-	-
ENSMUSG00000056829	forkhead box B2 [Source:MGI Symbol;Acc:MGI:1347468]	-5.21571	-	-	-
ENSMUSG00000024973	HRAS-like suppressor family, member 5 [Source:MGI Symbol;Acc:MGI:1913977]	-5.41427	-3.61193	-	-
ENSMUSG00000025317	carbonic anhydrase 5a, mitochondrial [Source:MGI Symbol;Acc:MGI:101946]	-2.74391	-4.17814	-	-
ENSMUSG00000059412	FXYD domain-containing ion transport regulator 2 [Source:MGI Symbol;Acc:MGI:1195260]	-4.00347	-4.10532	-	-
ENSMUSG00000037406	HtrA serine peptidase 4 [Source:MGI Symbol;Acc:MGI:3036260]	-2.17573	-2.51391	-	-
ENSMUSG00000031585	general transcription factor II E, polypeptide 2 (beta subunit) [Source:MGI Symbol;Acc:MGI:1915403]	-3.31732	-3.11478	-3.64566	-
ENSMUSG00000038481	cyclin-dependent kinase 19 [Source:MGI Symbol;Acc:MGI:1925584]	-2.80904	-3.09987	-	-
ENSMUSG00000055943	ER membrane protein complex subunit 7 [Source:MGI Symbol;Acc:MGI:1920274]	-4.88683	-2.9605	-3.94209	-
ENSMUSG00000031298	adhesion G protein-coupled receptor G2 [Source:MGI Symbol;Acc:MGI:2446854]	-3.09099	-1.05526	-	-
ENSMUSG00000026882	RIKEN cDNA 4930568D16 gene [Source:MGI Symbol;Acc:MGI:1923109]	-5.0613	-	-	-
ENSMUSG00000021816	protein phosphatase 3, catalytic subunit, beta isoform [Source:MGI Symbol;Acc:MGI:107163]	-4.51457	-2.91354	-	-
ENSMUSG00000050424	paraneoplastic antigen family 5 [Source:MGI Symbol;Acc:MGI:2180566]	-3.51276	-	-	-
ENSMUSG00000012609	tubulin tyrosine ligase-like family, member 5 [Source:MGI Symbol;Acc:MGI:2443657]	-5.04692	-5.28771	-3.46132	-
ENSMUSG00000031813	multivesicular body subunit 12A [Source:MGI Symbol;Acc:MGI:1920961]	-3.68427	-2.40599	-	-
ENSMUSG00000054693	a disintegrin and metallopeptidase domain 10 [Source:MGI Symbol;Acc:MGI:109548]	-2.82828	-1.97971	-	-0.253521
ENSMUSG00000032375	anterior pharynx defective 1b homolog (C. elegans) [Source:MGI Symbol;Acc:MGI:3522097]	-2.9179	-	-	-
ENSMUSG00000040652	ornithine decarboxylase antizyme 2 [Source:MGI Symbol;Acc:MGI:109492]	-3.42942	-2.96725	-	-
ENSMUSG00000055447	CD47 antigen (Rh-related antigen, integrin-associated signal transducer) [Source:MGI Symbol;Acc:MGI:96617]	-3.47377	-2.69152	-	-
ENSMUSG00000023106	density-regulated protein [Source:MGI Symbol;Acc:MGI:1915434]	-4.29676	-2.94864	-	-
ENSMUSG00000029504	DEAD (Asp-Glu-Ala-Asp) box polypeptide 51 [Source:MGI Symbol;Acc:MGI:1916913]	-3.85288	-4.2365	-2.09807	-
ENSMUSG00000028978	nitric oxide synthase 3, endothelial cell [Source:MGI Symbol;Acc:MGI:97362]	-3.79446	-2.82746	-	-
ENSMUSG00000021715	CWC27 spliceosome-associated protein homolog (S. cerevisiae) [Source:MGI Symbol;Acc:MGI:1914535]	-3.38669	-2.36751	-3.82767	-
ENSMUSG00000016982	POM121 membrane glycoprotein-like 2 (rat) [Source:MGI Symbol;Acc:MGI:2684870]	-4.68112	-4.82255	-	-
ENSMUSG00000039157	family with sequence similarity 102, member A [Source:MGI Symbol;Acc:MGI:2138935]	-2.6295	-1.94653	-	-0.561552
ENSMUSG00000031066	ubiquitin specific peptidase 11 [Source:MGI Symbol;Acc:MGI:2384312]	-2.623	-2.56525	-	-
ENSMUSG00000022013	DnaJ (Hsp40) homolog, subfamily C, member 15 [Source:MGI Symbol;Acc:MGI:1913398]	-2.54246	-2.47241	-	-
ENSMUSG00000034032	RNA polymerase II associated protein 1 [Source:MGI Symbol;Acc:MGI:1916175]	-5.43409	-3.72014	-3.79887	-
ENSMUSG00000028845	tektin 2 [Source:MGI Symbol;Acc:MGI:1346335]	-3.52301	-	-	-
ENSMUSG00000020461	clathrin heavy chain linker domain containing 1 [Source:MGI Symbol;Acc:MGI:1920574]	-5.17971	-2.06951	-	-
ENSMUSG00000006732	methyltransferase like 1 [Source:MGI Symbol;Acc:MGI:1339986]	-2.87684	-2.34468	-2.60867	-
ENSMUSG00000031935	mediator complex subunit 17 [Source:MGI Symbol;Acc:MGI:2182585]	-5.45356	-3.20956	-2.42322	-
ENSMUSG00000017686	ras homolog gene family, member T1 [Source:MGI Symbol;Acc:MGI:1926078]	-5.99217	-2.22513	-	-
ENSMUSG00000025404	R3H domain containing 2 [Source:MGI Symbol;Acc:MGI:1919000]	-3.54979	-4.44285	-	-
ENSMUSG00000021598	mediator complex subunit 10 [Source:MGI Symbol;Acc:MGI:106331]	-3.98119	-3.307	-3.21424	-
ENSMUSG00000024734	zona pellucida glycoprotein 1 [Source:MGI Symbol;Acc:MGI:103073]	-4.1667	-3.21451	-	-
ENSMUSG00000048920	fukutin related protein [Source:MGI Symbol;Acc:MGI:2447586]	-4.31072	-3.5951	-	-
ENSMUSG00000078591	heparan sulfate (glucosamine) 3-O-sulfotransferase 4 [Source:MGI Symbol;Acc:MGI:1333792]	-4.72853	-2.76965	-	-
ENSMUSG00000025899	alkB, alkylation repair homolog 8 (E. coli) [Source:MGI Symbol;Acc:MGI:1914917]	-4.06733	-3.00185	-2.86554	-
ENSMUSG00000018916	colony stimulating factor 2 (granulocyte-macrophage) [Source:MGI Symbol;Acc:MGI:1339752]	-1.87091	-1.13331	-	-
ENSMUSG00000053617	SH3 and PX domains 2A [Source:MGI Symbol;Acc:MGI:1298393]	-4.08951	-2.78617	-	-
ENSMUSG00000036411	RIKEN cDNA 9530077C05 gene [Source:MGI Symbol;Acc:MGI:1915533]	-3.4155	-2.01072	-	-
ENSMUSG00000019803	nuclear receptor subfamily 2, group E, member 1 [Source:MGI Symbol;Acc:MGI:1100526]	-3.59022	-2.58104	-	-
ENSMUSG00000024114	protease, serine 41 [Source:MGI Symbol;Acc:MGI:1918253]	-5.0275	-	-	-
ENSMUSG00000074825	inositol 1,4,5-triphosphate receptor interacting protein-like 1 [Source:MGI Symbol;Acc:MGI:1920588]	-4.74468	-2.64016	-	-
ENSMUSG00000025982	splicing factor 3b, subunit 1 [Source:MGI Symbol;Acc:MGI:1932339]	-4.06299	-2.81878	-3.05625	-
ENSMUSG00000031708	trans-2,3-enoyl-CoA reductase [Source:MGI Symbol;Acc:MGI:1915408]	-2.88417	-3.40217	-	-
ENSMUSG00000024799	transmembrane 7 superfamily member 2 [Source:MGI Symbol;Acc:MGI:1920416]	-2.0248	-3.59318	-	-
ENSMUSG00000029591	uracil DNA glycosylase [Source:MGI Symbol;Acc:MGI:109352]	-2.63317	-1.45395	-	-
ENSMUSG00000068732	transmembrane protein 167B [Source:MGI Symbol;Acc:MGI:1914745]	-5.24277	-2.78727	-	-
ENSMUSG00000053729	serine protease inhibitor, Kazal type-like [Source:MGI Symbol;Acc:MGI:1924674]	-4.17423	-	-	-
ENSMUSG00000099083	activating transcription factor 7 [Source:MGI Symbol;Acc:MGI:2443472]	-5.16256	-	-	-
ENSMUSG00000047213	YTH domain family 3 [Source:MGI Symbol;Acc:MGI:1918850]	-3.64386	-2.55275	-	-
ENSMUSG00000034317	tripartite motif-containing 59 [Source:MGI Symbol;Acc:MGI:1914199]	-2.05859	-	-	-
ENSMUSG00000024735	PRP19/PSO4 pre-mRNA processing factor 19 homolog (S. cerevisiae) [Source:MGI Symbol;Acc:MGI:106247]	-3.96083	-3.0081	-	-
ENSMUSG00000009090	adaptor protein complex AP-1, beta 1 subunit [Source:MGI Symbol;Acc:MGI:1096368]	-4.09468	-3.51424	-	-
ENSMUSG00000046922	G protein-coupled receptor 6 [Source:MGI Symbol;Acc:MGI:2155249]	-4.79266	-4.13239	-	-
ENSMUSG00000020581	anterior gradient 2 [Source:MGI Symbol;Acc:MGI:1344405]	-3.69376	-0.67754	-	-
ENSMUSG00000019790	syntaxin binding protein 5 (tomosyn) [Source:MGI Symbol;Acc:MGI:1926058]	-4.19337	-1.38526	-	-
ENSMUSG00000025066	SWI5 dependent recombination repair 1 [Source:MGI Symbol;Acc:MGI:1915038]	-3.30557	-2.15329	-	-
ENSMUSG00000021071	tripartite motif-containing 9 [Source:MGI Symbol;Acc:MGI:2137354]	-3.64891	-1.99189	-	-
ENSMUSG00000040842	SUZ RNA binding domain containing 1 [Source:MGI Symbol;Acc:MGI:1098672]	-4.39927	-3.62327	-	-
ENSMUSG00000051242	protocadherin beta 9 [Source:MGI Symbol;Acc:MGI:2136744]	-2.95411	-	-	-
ENSMUSG00000062110	Sec1 family domain containing 2 [Source:MGI Symbol;Acc:MGI:2443446]	-4.76533	-2.18469	-	-
ENSMUSG00000047412	zinc finger and BTB domain containing 44 [Source:MGI Symbol;Acc:MGI:1925123]	-4.43596	-2.76219	-	-
ENSMUSG00000031779	chemokine (C-C motif) ligand 22 [Source:MGI Symbol;Acc:MGI:1306779]	-2.64214	-1.67323	-	-
ENSMUSG00000022061	NK-3 transcription factor, locus 1 (Drosophila) [Source:MGI Symbol;Acc:MGI:97352]	-4.37512	-3.87514	-	-
ENSMUSG00000015745	pleckstrin homology domain containing, family O member 1 [Source:MGI Symbol;Acc:MGI:1914470]	-2.75809	-1.64214	-	-
ENSMUSG00000029108	protocadherin 7 [Source:MGI Symbol;Acc:MGI:1860487]	-2.63451	-1.8046	-	-
ENSMUSG00000019210	ATPase, H+ transporting, lysosomal V1 subunit E1 [Source:MGI Symbol;Acc:MGI:894326]	-4.44254	-3.14548	-	-
ENSMUSG00000058396	G protein-coupled receptor 182 [Source:MGI Symbol;Acc:MGI:109545]	-3.4288	-4.22055	-	-
ENSMUSG00000019880	R-spondin 3 homolog (Xenopus laevis) [Source:MGI Symbol;Acc:MGI:1920030]	-3.68854	-0.93722	-	-
ENSMUSG00000002324	REC8 meiotic recombination protein [Source:MGI Symbol;Acc:MGI:1929645]	-3.44442	-2.33759	-	-
ENSMUSG00000038203	homeobox A13 [Source:MGI Symbol;Acc:MGI:96173]	-4.632	-2.72518	-	-
ENSMUSG00000027483	BPI fold containing family A, member 1 [Source:MGI Symbol;Acc:MGI:1338036]	-1.0373	-	-	-
ENSMUSG00000061923	outer dense fiber of sperm tails 1 [Source:MGI Symbol;Acc:MGI:97424]	-4.32597	-3.72795	-	-
ENSMUSG00000047108	DnaJ (Hsp40) homolog, subfamily B, member 7 [Source:MGI Symbol;Acc:MGI:1914012]	-4.63594	-5.75088	-	-
ENSMUSG00000045064	zinc finger, C2HC-type containing 1C [Source:MGI Symbol;Acc:MGI:1919600]	-5.16463	-3.04621	-	-
ENSMUSG00000031392	interleukin-1 receptor-associated kinase 1 [Source:MGI Symbol;Acc:MGI:107420]	-4.24715	-2.85038	-	-
ENSMUSG00000029534	suppression of tumorigenicity 7 [Source:MGI Symbol;Acc:MGI:1927450]	-2.99977	-3.44395	-	-
ENSMUSG00000050248	Ellis van Creveld syndrome 2 [Source:MGI Symbol;Acc:MGI:1915775]	-3.47714	-4.39259	-	-
ENSMUSG00000049892	RAS, dexamethasone-induced 1 [Source:MGI Symbol;Acc:MGI:1270848]	-2.78976	-0.75516	-	-
ENSMUSG00000070570	solute carrier family 17 (sodium-dependent inorganic phosphate cotransporter), member 7 [Source:MGI Symbol;Acc:MGI:1920211]	-3.93611	-1.79221	-	-
ENSMUSG00000027670	osteoclast stimulatory transmembrane protein [Source:MGI Symbol;Acc:MGI:1921864]	-3.0275	-	-	-
ENSMUSG00000022136	DnaJ (Hsp40) homolog, subfamily C, member 3 [Source:MGI Symbol;Acc:MGI:107373]	-3.2503	-1.88667	-	-
ENSMUSG00000053161	dynein assembly factor with WDR repeat domains 1 [Source:MGI Symbol;Acc:MGI:1923089]	-5.09493	-1.50582	-4.79026	-
ENSMUSG00000024142	MTOR associated protein, LST8 homolog (S. cerevisiae) [Source:MGI Symbol;Acc:MGI:1929514]	-4.6569	-3.13264	-	-
ENSMUSG00000031652	NEDD4 binding protein 1 [Source:MGI Symbol;Acc:MGI:2136825]	-3.06142	-3.48714	-	-
ENSMUSG00000021481	zinc finger protein 346 [Source:MGI Symbol;Acc:MGI:1349417]	-4.44756	-4.39958	-	-
ENSMUSG00000021510	zinc finger protein 729a [Source:MGI Symbol;Acc:MGI:3036250]	-4.05481	-	-	-
ENSMUSG00000027636	Src-like-adaptor 2 [Source:MGI Symbol;Acc:MGI:1925049]	-4.5649	-4.29789	-	-
ENSMUSG00000043542	zinc finger, C2HC-type containing 1A [Source:MGI Symbol;Acc:MGI:1914556]	-3.07194	-2.33439	-	-
ENSMUSG00000029370	Ras association (RalGDS/AF-6) domain family member 6 [Source:MGI Symbol;Acc:MGI:1920496]	-2.06927	-1.82113	-	-
ENSMUSG00000054013	transmembrane protein 179 [Source:MGI Symbol;Acc:MGI:2144891]	-4.27341	-	-2.4323	-
ENSMUSG00000035896	ribonuclease, RNase A family, 1 (pancreatic) [Source:MGI Symbol;Acc:MGI:97919]	-1.9981	-0.72047	-	-
ENSMUSG00000032398	small nuclear RNA activating complex, polypeptide 5 [Source:MGI Symbol;Acc:MGI:1914282]	-5.12885	-2.75789	-	-
ENSMUSG00000027643	growth hormone releasing hormone [Source:MGI Symbol;Acc:MGI:95709]	-4.96263	-4.51721	-	-
ENSMUSG00000023140	regenerating islet-derived 2 [Source:MGI Symbol;Acc:MGI:97896]	-2.86828	-	-	-
ENSMUSG00000025395	DNA primase, p49 subunit [Source:MGI Symbol;Acc:MGI:97757]	-1.28732	-1.01999	-1.98816	-
ENSMUSG00000052928	CBP80/20-dependent translation initiation factor [Source:MGI Symbol;Acc:MGI:2685518]	-3.15213	-3.76592	-	-
ENSMUSG00000030798	CD37 antigen [Source:MGI Symbol;Acc:MGI:88330]	-2.9788	-1.47815	-	-
ENSMUSG00000029272	sulfotransferase family 1E, member 1 [Source:MGI Symbol;Acc:MGI:98431]	-0.23866	-2.37782	-	-
ENSMUSG00000018930	chemokine (C-C motif) ligand 4 [Source:MGI Symbol;Acc:MGI:98261]	-1.16185	0.45138	-	-
ENSMUSG00000032289	thrombospondin, type I, domain containing 4 [Source:MGI Symbol;Acc:MGI:2672033]	-2.86491	-4.19919	-	-
ENSMUSG00000058173	single-pass membrane protein with coiled-coil domains 4 [Source:MGI Symbol;Acc:MGI:3039636]	-3.05974	-1.29885	-	-
ENSMUSG00000040640	ELKS/RAB6-interacting/CAST family member 2 [Source:MGI Symbol;Acc:MGI:1098749]	-2.74671	-1.59811	-	-
ENSMUSG00000021965	spindle and kinetochore associated complex subunit 3 [Source:MGI Symbol;Acc:MGI:3041235]	-3.26562	-1.21457	-	-
ENSMUSG00000015944	GATS protein-like 2 [Source:MGI Symbol;Acc:MGI:1933384]	-4.26784	-	-	-
ENSMUSG00000005268	prolactin receptor [Source:MGI Symbol;Acc:MGI:97763]	-3.33672	-3.82031	-	-
ENSMUSG00000039753	F-box and leucine-rich repeat protein 5 [Source:MGI Symbol;Acc:MGI:2152883]	-2.70745	-2.6303	-	-
ENSMUSG00000044279	crumbs family member 3 [Source:MGI Symbol;Acc:MGI:2670904]	-4.43972	-3.39608	-	-
ENSMUSG00000025961	RIKEN cDNA 4933402D24 gene [Source:MGI Symbol;Acc:MGI:1921676]	-5.69825	-	-	-
ENSMUSG00000048856	solute carrier family 25, member 47 [Source:MGI Symbol;Acc:MGI:2144766]	-3.34461	-3.11804	-	-
ENSMUSG00000030401	reticulon 2 (Z-band associated protein) [Source:MGI Symbol;Acc:MGI:107612]	-1.77285	-2.44167	-	-
ENSMUSG00000028318	polymerase (RNA) I polypeptide E [Source:MGI Symbol;Acc:MGI:1929022]	-2.52957	-2.72557	-	-
ENSMUSG00000069206	zinc finger protein 874a [Source:MGI Symbol;Acc:MGI:3040703]	-2.33344	-	-	-
ENSMUSG00000055271	RIKEN cDNA 9330161L09 gene [Source:MGI Symbol;Acc:MGI:1924475]	-5.15843	-	-	-
ENSMUSG00000031701	DnaJ (Hsp40) homolog, subfamily A, member 2 [Source:MGI Symbol;Acc:MGI:1931882]	-4.16722	-2.75584	-	-0.124423
ENSMUSG00000095026	predicted gene 3336 [Source:MGI Symbol;Acc:MGI:3781514]	-4.70425	-	-	-
ENSMUSG00000013076	angiomotin-like 1 [Source:MGI Symbol;Acc:MGI:1922973]	-3.26064	-3.50898	-	-
ENSMUSG00000015314	SLAM family member 6 [Source:MGI Symbol;Acc:MGI:1353620]	-4.08927	-2.8197	-	-
ENSMUSG00000024442	RIKEN cDNA 0610009O20 gene [Source:MGI Symbol;Acc:MGI:1914089]	-3.91659	-4.40232	-	-
ENSMUSG00000079562	macrophage erythroblast attacher [Source:MGI Symbol;Acc:MGI:1891748]	-4.44003	-2.92391	-1.82572	-
ENSMUSG00000090273	proline rich 22 [Source:MGI Symbol;Acc:MGI:2685392]	-5.31387	-4.27397	-	-
ENSMUSG00000076438	3-oxoacid CoA transferase 2B [Source:MGI Symbol;Acc:MGI:2664115]	-4.86481	-	-	-
ENSMUSG00000046204	paraneoplastic antigen MA2 [Source:MGI Symbol;Acc:MGI:2444129]	-5.04501	-2.44403	-	-
ENSMUSG00000029311	hydroxysteroid (17-beta) dehydrogenase 11 [Source:MGI Symbol;Acc:MGI:2149821]	-2.99493	-1.38805	-	-
ENSMUSG00000028803	NIPA-like domain containing 3 [Source:MGI Symbol;Acc:MGI:1921802]	-3.55182	-2.59257	-	-
ENSMUSG00000066235	protein O-linked mannose beta 1,4-N-acetylglucosaminyltransferase 2 [Source:MGI Symbol;Acc:MGI:2143424]	-4.16903	-2.9845	-	-
ENSMUSG00000070469	ADAMTS-like 3 [Source:MGI Symbol;Acc:MGI:3028499]	-2.4504	-3.58087	-	-
ENSMUSG00000024764	N(alpha)-acetyltransferase 40, NatD catalytic subunit, homolog (S. cerevisiae) [Source:MGI Symbol;Acc:MGI:1918249]	-3.41704	-2.59885	-2.16858	-
ENSMUSG00000050241	killer cell lectin-like receptor family E member 1 [Source:MGI Symbol;Acc:MGI:2662547]	-3.56439	-	-	-
ENSMUSG00000041203	RIKEN cDNA 2310036O22 gene [Source:MGI Symbol;Acc:MGI:1922833]	-4.30244	-3.27718	-4.16799	-
ENSMUSG00000026121	sema domain, immunoglobulin domain (Ig), transmembrane domain (TM) and short cytoplasmic domain, (semaphorin) 4C [Source:MGI Symbol;Acc:MGI:109252]	-2.61776	-2.81391	-	-
ENSMUSG00000039375	WD repeat domain 17 [Source:MGI Symbol;Acc:MGI:1924662]	-5.22216	-3.71862	-	-
ENSMUSG00000027762	succinate receptor 1 [Source:MGI Symbol;Acc:MGI:1934135]	-1.53868	-0.92371	-	-
ENSMUSG00000025355	matrix metallopeptidase 19 [Source:MGI Symbol;Acc:MGI:1927899]	-2.30372	-2.93005	-	-
ENSMUSG00000039914	coenzyme Q10 homolog A (yeast) [Source:MGI Symbol;Acc:MGI:2684847]	-3.16592	-3.20743	-	-
ENSMUSG00000022394	l(3)mbt-like 2 (Drosophila) [Source:MGI Symbol;Acc:MGI:2443584]	-4.33206	-4.15303	-	-
ENSMUSG00000051910	SRY (sex determining region Y)-box 6 [Source:MGI Symbol;Acc:MGI:98368]	-2.89464	-4.60964	-	-0.773853
ENSMUSG00000039304	tumor necrosis factor (ligand) superfamily, member 10 [Source:MGI Symbol;Acc:MGI:107414]	-2.26209	0.55499	-	-
ENSMUSG00000026812	tuberous sclerosis 1 [Source:MGI Symbol;Acc:MGI:1929183]	-5.1218	-2.89539	-	-
ENSMUSG00000021795	surfactant associated protein D [Source:MGI Symbol;Acc:MGI:109515]	-2.46713	-2.98131	-	-
ENSMUSG00000021065	fucosyltransferase 8 [Source:MGI Symbol;Acc:MGI:1858901]	-2.76004	-1.7075	-	-0.866652
ENSMUSG00000027163	COMM domain containing 9 [Source:MGI Symbol;Acc:MGI:1923751]	-4.04668	-4.68668	-	-
ENSMUSG00000034432	COP9 (constitutive photomorphogenic) homolog, subunit 8 (Arabidopsis thaliana) [Source:MGI Symbol;Acc:MGI:1915363]	-4.3133	-3.93126	-3.16269	-
ENSMUSG00000035592	keratin 33A [Source:MGI Symbol;Acc:MGI:1919138]	-2.25725	-	-	-
ENSMUSG00000031684	solute carrier family 10 (sodium/bile acid cotransporter family), member 7 [Source:MGI Symbol;Acc:MGI:1924025]	-4.14867	-5.64386	-	-
ENSMUSG00000035235	tripartite motif-containing 13 [Source:MGI Symbol;Acc:MGI:1913847]	-2.45403	-2.26216	-	-
ENSMUSG00000018339	glutathione peroxidase 3 [Source:MGI Symbol;Acc:MGI:105102]	-1.30882	-0.31549	-	-
ENSMUSG00000031351	zinc finger protein 185 [Source:MGI Symbol;Acc:MGI:108095]	-4.13441	-1.23695	-	-
ENSMUSG00000031004	antigen identified by monoclonal antibody Ki 67 [Source:MGI Symbol;Acc:MGI:106035]	-0.00254	-0.3274	-	-
ENSMUSG00000069255	dual specificity phosphatase 22 [Source:MGI Symbol;Acc:MGI:1915926]	-3.25705	-2.83074	-	-
ENSMUSG00000093674	ribosomal protein L41 [Source:MGI Symbol;Acc:MGI:1915195]	-3.10482	-	-	-
ENSMUSG00000020653	Kruppel-like factor 11 [Source:MGI Symbol;Acc:MGI:2653368]	-2.86523	-	-	-
ENSMUSG00000032596	ubiquitin-like modifier activating enzyme 7 [Source:MGI Symbol;Acc:MGI:1349462]	-2.6238	-	-	-
ENSMUSG00000039176	polymerase (DNA directed), gamma [Source:MGI Symbol;Acc:MGI:1196389]	-4.24113	-4.7209	-3.19919	-
ENSMUSG00000075327	zinc finger and BTB domain containing 2 [Source:MGI Symbol;Acc:MGI:2685949]	-5.1976	-2.15425	-	-
ENSMUSG00000028298	glycoprotein hormones, alpha subunit [Source:MGI Symbol;Acc:MGI:88390]	-3.90703	-2.20936	-	-
ENSMUSG00000020594	pumilio RNA-binding family member 2 [Source:MGI Symbol;Acc:MGI:1931751]	-3.74082	-2.49517	-	-
ENSMUSG00000022663	autophagy related 3 [Source:MGI Symbol;Acc:MGI:1915091]	-4.6975	-3.55013	-3.26645	-
ENSMUSG00000049680	upregulator of cell proliferation [Source:MGI Symbol;Acc:MGI:1919296]	-5.14407	-3.71085	-	-
ENSMUSG00000067818	myosin, light polypeptide 9, regulatory [Source:MGI Symbol;Acc:MGI:2138915]	-1.19922	-2.04038	-	-
ENSMUSG00000028681	patched homolog 2 [Source:MGI Symbol;Acc:MGI:1095405]	-4.97755	-4.31531	-	-
ENSMUSG00000026946	N-myc (and STAT) interactor [Source:MGI Symbol;Acc:MGI:1928368]	-1.97228	-0.80879	-	-
ENSMUSG00000028274	RNA guanylyltransferase and 5'-phosphatase [Source:MGI Symbol;Acc:MGI:1329041]	-4.62843	-3.4288	-	-1.252
ENSMUSG00000001518	integrin alpha FG-GAP repeat containing 2 [Source:MGI Symbol;Acc:MGI:1915450]	-3.53952	-4.86986	-	-
ENSMUSG00000071984	fibronectin type III domain containing 1 [Source:MGI Symbol;Acc:MGI:1915905]	-4.29336	-1.12334	-	-
ENSMUSG00000057363	UDP-glucuronate decarboxylase 1 [Source:MGI Symbol;Acc:MGI:1915133]	-4.09443	-2.27007	-3.26507	-
ENSMUSG00000068940	T cell leukemia/lymphoma 1B, 3 [Source:MGI Symbol;Acc:MGI:1351600]	-4.31847	-	-	-
ENSMUSG00000037410	TBC1 domain family, member 2B [Source:MGI Symbol;Acc:MGI:1914266]	-2.66914	-4.61529	-	-
ENSMUSG00000060257	scratch homolog 2, zinc finger protein (Drosophila) [Source:MGI Symbol;Acc:MGI:2139287]	-4.90487	-	-	-
ENSMUSG00000053318	SLAM family member 8 [Source:MGI Symbol;Acc:MGI:1921998]	-0.7537	-1.67332	-	-
ENSMUSG00000036553	SH3 domain and tetratricopeptide repeats 1 [Source:MGI Symbol;Acc:MGI:2678949]	-4.11104	-	-	-
ENSMUSG00000034422	poly (ADP-ribose) polymerase family, member 14 [Source:MGI Symbol;Acc:MGI:1919489]	-2.11023	-2.2707	-	-
ENSMUSG00000030747	diacylglycerol O-acyltransferase 2 [Source:MGI Symbol;Acc:MGI:1915050]	-2.26472	-1.5807	-	-
ENSMUSG00000008763	mannosidase, alpha, class 1A, member 2 [Source:MGI Symbol;Acc:MGI:104676]	-4.18863	-3.55758	-	-
ENSMUSG00000045691	thiamine triphosphatase [Source:MGI Symbol;Acc:MGI:2446078]	-4.42043	-	-	-
ENSMUSG00000028259	four and a half LIM domains 5 [Source:MGI Symbol;Acc:MGI:1913192]	-4.26451	-4.02797	-	-
ENSMUSG00000059772	SLX1 structure-specific endonuclease subunit homolog B (S. cerevisiae) [Source:MGI Symbol;Acc:MGI:1915220]	-5.28884	-	-3.89411	-
ENSMUSG00000028646	Ras-related GTP binding C [Source:MGI Symbol;Acc:MGI:1858751]	-3.9771	-3.64277	-	-
ENSMUSG00000032966	FK506 binding protein 1a [Source:MGI Symbol;Acc:MGI:95541]	-3.43737	-	-	-
ENSMUSG00000046658	zinc finger protein 316 [Source:MGI Symbol;Acc:MGI:1860402]	-5.2184	-3.85538	-	-
ENSMUSG00000038312	ER degradation enhancer, mannosidase alpha-like 2 [Source:MGI Symbol;Acc:MGI:1915540]	-3.13657	-2.86355	-	-
ENSMUSG00000090622	RIKEN cDNA A930033H14 gene [Source:MGI Symbol;Acc:MGI:2444562]	-4.0613	-	-	-
ENSMUSG00000038332	sestrin 1 [Source:MGI Symbol;Acc:MGI:2155278]	-1.61617	-2.63541	-	-
ENSMUSG00000035890	ring finger protein 126 [Source:MGI Symbol;Acc:MGI:1917544]	-3.74952	-3.32063	-	-
ENSMUSG00000044906	RIKEN cDNA 4930503L19 gene [Source:MGI Symbol;Acc:MGI:1922045]	-3.38805	-3.09	-	-
ENSMUSG00000014329	bicaudal C homolog 1 (Drosophila) [Source:MGI Symbol;Acc:MGI:1933388]	-1.2063	-2.09554	-	-
ENSMUSG00000060098	protein arginine N-methyltransferase 7 [Source:MGI Symbol;Acc:MGI:2384879]	-3.99677	-3.0152	-3.20171	-
ENSMUSG00000037747	phytanoyl-CoA hydroxylase interacting protein-like [Source:MGI Symbol;Acc:MGI:1918161]	-5.01532	-2.70454	-	-
ENSMUSG00000057074	carboxylesterase 1G [Source:MGI Symbol;Acc:MGI:88378]	-1.71677	-	-	-
ENSMUSG00000055067	SET and MYND domain containing 3 [Source:MGI Symbol;Acc:MGI:1916976]	-4.8984	-2.07115	-	-
ENSMUSG00000021893	calpain 7 [Source:MGI Symbol;Acc:MGI:1338030]	-3.54827	-2.31516	-	-
ENSMUSG00000079065	cDNA sequence BC005561 [Source:MGI Symbol;Acc:MGI:3040669]	-4.31387	-	-	-
ENSMUSG00000079015	serine (or cysteine) peptidase inhibitor, clade A, member 1C [Source:MGI Symbol;Acc:MGI:891969]	-2.04621	-	-	-
ENSMUSG00000023224	serine (or cysteine) peptidase inhibitor, clade G, member 1 [Source:MGI Symbol;Acc:MGI:894696]	-1.25922	-0.34692	-	-
ENSMUSG00000040472	Rab geranylgeranyl transferase, a subunit [Source:MGI Symbol;Acc:MGI:1860443]	-4.16359	-3.40339	-2.95937	-
ENSMUSG00000019932	keratocan [Source:MGI Symbol;Acc:MGI:1202398]	-3.46833	-4.58519	-	-
ENSMUSG00000036896	complement component 1, q subcomponent, C chain [Source:MGI Symbol;Acc:MGI:88225]	-0.62491	-1.10892	-	-
ENSMUSG00000067889	spectrin beta, non-erythrocytic 2 [Source:MGI Symbol;Acc:MGI:1313261]	-4.5021	-2.73524	-	-
ENSMUSG00000022354	NADH dehydrogenase (ubiquinone) 1 beta subcomplex, 9 [Source:MGI Symbol;Acc:MGI:1913468]	-3.75575	-2.89089	-3.52516	-
ENSMUSG00000045693	NLR family, pyrin domain containing 4E [Source:MGI Symbol;Acc:MGI:3056600]	-5.19443	-	-	-
ENSMUSG00000040913	F-box and WD-40 domain protein 4 [Source:MGI Symbol;Acc:MGI:1354698]	-3.94053	-3.26868	-	-
ENSMUSG00000071660	tetratricopeptide repeat domain 9C [Source:MGI Symbol;Acc:MGI:1917637]	-4.12961	-3.41442	-	-
ENSMUSG00000070699	seryl-aminoacyl-tRNA synthetase 2 [Source:MGI Symbol;Acc:MGI:1919234]	-4.11579	-	-	-0.846057
ENSMUSG00000025916	protein phosphatase 1, regulatory subunit 42 [Source:MGI Symbol;Acc:MGI:1921138]	-4.75633	-	-	-
ENSMUSG00000021990	spermatogenesis associated 13 [Source:MGI Symbol;Acc:MGI:104838]	-2.25512	-	-	-
ENSMUSG00000026950	nebulin [Source:MGI Symbol;Acc:MGI:97292]	-0.45991	-3.6631	-	-
ENSMUSG00000004319	chloride channel 3 [Source:MGI Symbol;Acc:MGI:103555]	-3.49916	-2.29329	-	-
ENSMUSG00000027859	nerve growth factor [Source:MGI Symbol;Acc:MGI:97321]	-2.7821	-3.07412	-	-
ENSMUSG00000037007	zinc finger protein 113 [Source:MGI Symbol;Acc:MGI:1929116]	-4.38052	-4.78389	-	-
ENSMUSG00000074215	predicted gene 10643 [Source:MGI Symbol;Acc:MGI:3642507]	-4.29761	-	-	-
ENSMUSG00000022449	a disintegrin-like and metallopeptidase (reprolysin type) with thrombospondin type 1 motif, 20 [Source:MGI Symbol;Acc:MGI:2660628]	-2.20164	-6.07728	-	-
ENSMUSG00000027820	membrane metallo endopeptidase [Source:MGI Symbol;Acc:MGI:97004]	-2.14982	-0.25668	-	-
ENSMUSG00000021068	ninein [Source:MGI Symbol;Acc:MGI:105108]	-3.42849	-3.2033	-	-
ENSMUSG00000040396	abhydrolase domain containing 13 [Source:MGI Symbol;Acc:MGI:1916154]	-4.97937	-2.45451	-	-
ENSMUSG00000023022	LIM domain and actin binding 1 [Source:MGI Symbol;Acc:MGI:1920992]	-3.52135	-1.20427	-	-
ENSMUSG00000028280	gamma-aminobutyric acid (GABA) C receptor, subunit rho 1 [Source:MGI Symbol;Acc:MGI:95625]	-4.1011	-4.18128	-	-
ENSMUSG00000041632	mitochondrial ribosomal protein S27 [Source:MGI Symbol;Acc:MGI:1919064]	-3.3325	-2.68594	-	-
ENSMUSG00000031171	FtsJ homolog 1 (E. coli) [Source:MGI Symbol;Acc:MGI:1859648]	-5.09987	-2.95825	-	-
ENSMUSG00000000838	fragile X mental retardation syndrome 1 [Source:MGI Symbol;Acc:MGI:95564]	-4.40385	-2.01549	-	-
ENSMUSG00000038537	melanocortin 3 receptor [Source:MGI Symbol;Acc:MGI:96929]	-5.65908	-5.01905	-	-
ENSMUSG00000069668	sulfotransferase family 3A, member 1 [Source:MGI Symbol;Acc:MGI:1931469]	-0.36515	-	-	-
ENSMUSG00000044134	family with sequence similarity 109, member A [Source:MGI Symbol;Acc:MGI:2442708]	-4.43753	-3.77556	-	-
ENSMUSG00000041747	UTP15, U3 small nucleolar ribonucleoprotein, homolog (yeast) [Source:MGI Symbol;Acc:MGI:2145443]	-3.699	-2.49427	-	-
ENSMUSG00000021319	secreted frizzled-related protein 4 [Source:MGI Symbol;Acc:MGI:892010]	-2.26576	-1.4155	-	-
ENSMUSG00000020362	CCR4-NOT transcription complex, subunit 6 [Source:MGI Symbol;Acc:MGI:2144529]	-3.46021	-1.92538	-	-
ENSMUSG00000004654	growth hormone releasing hormone receptor [Source:MGI Symbol;Acc:MGI:95710]	-5.14102	-4.05889	-	-
ENSMUSG00000027562	carbonic anhydrase 2 [Source:MGI Symbol;Acc:MGI:88269]	-1.20586	0.25639	-	-
ENSMUSG00000022678	nuclear distribution gene E homolog 1 (A nidulans) [Source:MGI Symbol;Acc:MGI:1914453]	-3.61599	-3.74333	-	-
ENSMUSG00000031430	V-set and immunoglobulin domain containing 1 [Source:MGI Symbol;Acc:MGI:1926039]	-5.03457	-2.30779	-	-
ENSMUSG00000005705	agouti related neuropeptide [Source:MGI Symbol;Acc:MGI:892013]	-3.91094	-4.35698	-	-
ENSMUSG00000045410	aldo-keto reductase family 1, member E1 [Source:MGI Symbol;Acc:MGI:1914758]	-5.07048	-3.93346	-	-
ENSMUSG00000036169	sclerostin domain containing 1 [Source:MGI Symbol;Acc:MGI:1913292]	-2.90045	-1.07276	-	-
ENSMUSG00000015377	DENN/MADD domain containing 6B [Source:MGI Symbol;Acc:MGI:1916690]	-5	-3.37632	-	-
ENSMUSG00000006574	solute carrier family 4 (anion exchanger), member 1 [Source:MGI Symbol;Acc:MGI:109393]	-2.25099	-2.90239	-	-
ENSMUSG00000025266	guanine nucleotide binding protein-like 3 (nucleolar)-like [Source:MGI Symbol;Acc:MGI:2448557]	-3.8427	-2.1196	-	-
ENSMUSG00000068184	NADH dehydrogenase (ubiquinone) 1 alpha subcomplex, assembly factor 2 [Source:MGI Symbol;Acc:MGI:1922847]	-3.43035	-	-	-
ENSMUSG00000038119	cell adhesion molecule-related/down-regulated by oncogenes [Source:MGI Symbol;Acc:MGI:1926387]	-3.99654	-4.53316	-	-
ENSMUSG00000060992	coatomer protein complex, subunit zeta 1 [Source:MGI Symbol;Acc:MGI:1929063]	-3.662	-2.90801	-3.38911	-
ENSMUSG00000026708	centromere protein L [Source:MGI Symbol;Acc:MGI:1917704]	-1.94497	-1.9646	-	-
ENSMUSG00000028101	protein inhibitor of activated STAT 3 [Source:MGI Symbol;Acc:MGI:1913126]	-3.91506	-2.70953	-	-
ENSMUSG00000025702	membrane-associated ring finger (C3HC4) 8 [Source:MGI Symbol;Acc:MGI:1919029]	-2.9295	-3.24537	-	-
ENSMUSG00000043866	TAF10 RNA polymerase II, TATA box binding protein (TBP)-associated factor [Source:MGI Symbol;Acc:MGI:1346320]	-3.5355	-	-	-
ENSMUSG00000041708	metallophosphoesterase domain containing 1 [Source:MGI Symbol;Acc:MGI:106316]	-4.77794	-3.03505	-	-
ENSMUSG00000034023	Fanconi anemia, complementation group D2 [Source:MGI Symbol;Acc:MGI:2448480]	-4.90358	-3.92687	-3.22149	-
ENSMUSG00000051067	leucine rich repeat and Ig domain containing 3 [Source:MGI Symbol;Acc:MGI:3609246]	-4.28209	-3.92161	-	-
ENSMUSG00000048481	Myb-related transcription factor, partner of profilin [Source:MGI Symbol;Acc:MGI:2446472]	-4.24687	-3.43815	-	-
ENSMUSG00000064147	RAB44, member RAS oncogene family [Source:MGI Symbol;Acc:MGI:3045302]	-3.22986	-	-	-
ENSMUSG00000032480	DEAH (Asp-Glu-Ala-His) box polypeptide 30 [Source:MGI Symbol;Acc:MGI:1920081]	-4.12431	-4.54321	-	-
ENSMUSG00000027852	neuroblastoma ras oncogene [Source:MGI Symbol;Acc:MGI:97376]	-3.78647	-2.48657	-	-
ENSMUSG00000053436	mitogen-activated protein kinase 14 [Source:MGI Symbol;Acc:MGI:1346865]	-4.56081	-2.64494	-	-
ENSMUSG00000039109	coagulation factor XIII, A1 subunit [Source:MGI Symbol;Acc:MGI:1921395]	-0.9559	-0.44101	-	-
ENSMUSG00000038506	DCN1, defective in cullin neddylation 1, domain containing 2 (S. cerevisiae) [Source:MGI Symbol;Acc:MGI:2142792]	-4.63738	-3.35771	-	-
ENSMUSG00000021278	amnionless [Source:MGI Symbol;Acc:MGI:1934943]	-2.64774	-4.27621	-2.02345	-
ENSMUSG00000075427	olfactory receptor 288 [Source:MGI Symbol;Acc:MGI:3030122]	-4.88427	-	-	-
ENSMUSG00000040624	pleckstrin homology domain containing, family G (with RhoGef domain) member 1 [Source:MGI Symbol;Acc:MGI:2676551]	-4.00694	-1.28884	-	-
ENSMUSG00000029260	UDP glucuronosyltransferase 2 family, polypeptide B34 [Source:MGI Symbol;Acc:MGI:2140962]	-2.79756	-	-	-
ENSMUSG00000034810	sodium channel, voltage-gated, type VII, alpha [Source:MGI Symbol;Acc:MGI:102965]	-2.2119	-3.95389	-	-
ENSMUSG00000034528	hydroxysteroid (17-beta) dehydrogenase 13 [Source:MGI Symbol;Acc:MGI:2140804]	-4.34637	-	-	-
ENSMUSG00000029071	dishevelled, dsh homolog 1 (Drosophila) [Source:MGI Symbol;Acc:MGI:94941]	-3.98462	-2.98325	-	-
ENSMUSG00000040287	SH3 and cysteine rich domain 3 [Source:MGI Symbol;Acc:MGI:3606571]	-2.2453	-3.93192	-	-
ENSMUSG00000038812	tRNA methyltransferase 11-2 [Source:MGI Symbol;Acc:MGI:1914924]	-4.56969	-3.08498	-2.43331	-
ENSMUSG00000052821	cysteinyl leukotriene receptor 1 [Source:MGI Symbol;Acc:MGI:1926218]	-2.38345	-1.99482	-	-
ENSMUSG00000020456	oxoglutarate (alpha-ketoglutarate) dehydrogenase (lipoamide) [Source:MGI Symbol;Acc:MGI:1098267]	-4.07412	-3.15149	-	-
ENSMUSG00000062591	tubulin, beta 4A class IVA [Source:MGI Symbol;Acc:MGI:107848]	-2.81522	-1.39847	-	-
ENSMUSG00000009621	vav 2 oncogene [Source:MGI Symbol;Acc:MGI:102718]	-4.65472	-3.67964	-	-
ENSMUSG00000091734	vomeronasal 1 receptor 29 [Source:MGI Symbol;Acc:MGI:2148523]	-5.67448	-	-	-
ENSMUSG00000034171	fatty acid amide hydrolase [Source:MGI Symbol;Acc:MGI:109609]	-3.66933	-3.06988	-	-
ENSMUSG00000024220	zinc finger protein 523 [Source:MGI Symbol;Acc:MGI:2687278]	-4.38473	-4.47169	-	-
ENSMUSG00000043289	meiosis-specific, MEI4 homolog (S. cerevisiae) [Source:MGI Symbol;Acc:MGI:1922283]	-3.34198	-	-	-
ENSMUSG00000050675	glycoprotein 1b, alpha polypeptide [Source:MGI Symbol;Acc:MGI:1333744]	-3.67448	-3.33555	-2.70501	-0.357626
ENSMUSG00000035621	midnolin [Source:MGI Symbol;Acc:MGI:1890222]	-4.99447	-3.54254	-	-
ENSMUSG00000027953	solute carrier family 50 (sugar transporter), member 1 [Source:MGI Symbol;Acc:MGI:107417]	-3.08632	-3.13264	-2.54473	-
ENSMUSG00000020419	HORMA domain containing 2 [Source:MGI Symbol;Acc:MGI:1923078]	-5.19707	-4.68223	-	-
ENSMUSG00000041840	HAUS augmin-like complex, subunit 1 [Source:MGI Symbol;Acc:MGI:2385076]	-2.2969	-1.4403	-	-
ENSMUSG00000029153	OCIA domain containing 2 [Source:MGI Symbol;Acc:MGI:1916377]	-2.56764	-1.41558	-	-
ENSMUSG00000021501	calcium modulating ligand [Source:MGI Symbol;Acc:MGI:104728]	-3.99401	-2.62558	-	-
ENSMUSG00000020227	interleukin-1 receptor-associated kinase 3 [Source:MGI Symbol;Acc:MGI:1921164]	-2.35026	-2.4618	-	-
ENSMUSG00000032116	STT3, subunit of the oligosaccharyltransferase complex, homolog A (S. cerevisiae) [Source:MGI Symbol;Acc:MGI:105124]	-4.11754	-2.06649	-	-
ENSMUSG00000049699	urocortin 2 [Source:MGI Symbol;Acc:MGI:2176375]	-4.26202	-	-	-
ENSMUSG00000002996	high mobility group box transcription factor 1 [Source:MGI Symbol;Acc:MGI:894659]	-2.80118	-2.91191	-	-
ENSMUSG00000032310	cytochrome P450, family 1, subfamily a, polypeptide 2 [Source:MGI Symbol;Acc:MGI:88589]	-2.74574	-3.7171	-	-
ENSMUSG00000003070	ephrin A2 [Source:MGI Symbol;Acc:MGI:102707]	-4.88854	-4.75555	-	-
ENSMUSG00000028744	PQ loop repeat containing 2 [Source:MGI Symbol;Acc:MGI:2384837]	-3.37124	-3.1676	-	-
ENSMUSG00000036442	THAP domain containing 11 [Source:MGI Symbol;Acc:MGI:1930964]	-3.08779	-3.28884	-	-
ENSMUSG00000037960	RIKEN cDNA 1110007C09 gene [Source:MGI Symbol;Acc:MGI:1915730]	-3.11679	-2.86439	-	-
ENSMUSG00000031210	G protein-coupled receptor 165 [Source:MGI Symbol;Acc:MGI:1923456]	-4.54759	-	-	-
ENSMUSG00000029822	oxysterol binding protein-like 3 [Source:MGI Symbol;Acc:MGI:1918970]	-1.78314	-1.39882	-	-
ENSMUSG00000024045	A kinase (PRKA) anchor protein 8 [Source:MGI Symbol;Acc:MGI:1928488]	-3.87218	-3.75711	-	-
ENSMUSG00000016637	intraflagellar transport 27 [Source:MGI Symbol;Acc:MGI:1914292]	-3.6372	-4.79466	-	-
ENSMUSG00000079055	solute carrier family 8 (sodium/calcium exchanger), member 3 [Source:MGI Symbol;Acc:MGI:107976]	-4.50931	-3.69544	-	-
ENSMUSG00000017969	prostaglandin I2 (prostacyclin) synthase [Source:MGI Symbol;Acc:MGI:1097156]	-1.41185	-3.02057	-	-
ENSMUSG00000096188	CKLF-like MARVEL transmembrane domain containing 4 [Source:MGI Symbol;Acc:MGI:2142888]	-3.63756	-2.4175	-	-
ENSMUSG00000032333	stomatin-like 1 [Source:MGI Symbol;Acc:MGI:1916356]	-2.92643	-3.71862	-	-0.573136
ENSMUSG00000045409	tripartite motif-containing 39 [Source:MGI Symbol;Acc:MGI:1890659]	-3.4504	-	-	-
ENSMUSG00000037013	synovial sarcoma translocation, Chromosome 18 [Source:MGI Symbol;Acc:MGI:107708]	-3.59981	-2.86849	-	-
ENSMUSG00000014504	signal recognition particle 19 [Source:MGI Symbol;Acc:MGI:1913634]	-3.80692	-	-3.01019	-0.419053
ENSMUSG00000095620	RIKEN cDNA 2010005H15 gene [Source:MGI Symbol;Acc:MGI:1924020]	-3.96962	-	-	-
ENSMUSG00000024395	LIM and senescent cell antigen like domains 2 [Source:MGI Symbol;Acc:MGI:2385067]	-2.45997	-2.58096	-	-
ENSMUSG00000036098	myelin regulatory factor [Source:MGI Symbol;Acc:MGI:2684944]	-3.23026	-3.28644	-	-
ENSMUSG00000031669	GINS complex subunit 3 (Psf3 homolog) [Source:MGI Symbol;Acc:MGI:1926083]	-3.70162	-1.54321	-2.68196	-
ENSMUSG00000038068	ring finger protein 144B [Source:MGI Symbol;Acc:MGI:2384986]	-2.58139	-2.03109	-	-
ENSMUSG00000036815	dipeptidylpeptidase 10 [Source:MGI Symbol;Acc:MGI:2442409]	-4.51523	-1.4574	-	-
ENSMUSG00000020212	transformed mouse 3T3 cell double minute 1 [Source:MGI Symbol;Acc:MGI:96951]	-2.37101	-2.03659	-	-
ENSMUSG00000042351	GRB2-related adaptor protein 2 [Source:MGI Symbol;Acc:MGI:1333842]	-4.91702	-3.53583	-	-
ENSMUSG00000029802	ATP-binding cassette, sub-family G (WHITE), member 2 [Source:MGI Symbol;Acc:MGI:1347061]	-2.18994	-	-	-
ENSMUSG00000026473	glutamate-ammonia ligase (glutamine synthetase) [Source:MGI Symbol;Acc:MGI:95739]	-1.82455	-1.27841	-	-
ENSMUSG00000030785	cytochrome c oxidase subunit VIa polypeptide 2 [Source:MGI Symbol;Acc:MGI:104649]	-1.19846	-4.18889	-	-
ENSMUSG00000026931	RIKEN cDNA 1700019N19 gene [Source:MGI Symbol;Acc:MGI:1914757]	-4.36142	-3.68761	-	-
ENSMUSG00000024990	retinol binding protein 4, plasma [Source:MGI Symbol;Acc:MGI:97879]	-2.05104	-0.34364	-	-
ENSMUSG00000023926	Rhesus blood group-associated A glycoprotein [Source:MGI Symbol;Acc:MGI:1202713]	-3.07923	-4.01695	-	-
ENSMUSG00000022372	src-like adaptor [Source:MGI Symbol;Acc:MGI:104295]	-2.35078	-2.05529	-	-
ENSMUSG00000020713	growth hormone [Source:MGI Symbol;Acc:MGI:95707]	-2.36691	-	-	-
ENSMUSG00000017776	v-crk sarcoma virus CT10 oncogene homolog (avian) [Source:MGI Symbol;Acc:MGI:88508]	-4.16929	-3.30886	-	-
ENSMUSG00000031367	adaptor-related protein complex 1, sigma 2 subunit [Source:MGI Symbol;Acc:MGI:1889383]	-2.58243	-	-	-
ENSMUSG00000058152	chondroitin sulfate synthase 3 [Source:MGI Symbol;Acc:MGI:1926173]	-3.13822	-1.71	-	-
ENSMUSG00000048992	protease, serine 32 [Source:MGI Symbol;Acc:MGI:1917064]	-4.09715	-	-	-
ENSMUSG00000096795	zinc finger protein 433 [Source:MGI Symbol;Acc:MGI:1920860]	-5.39471	-	-	-
ENSMUSG00000072966	G protein-coupled receptor associated sorting protein 2 [Source:MGI Symbol;Acc:MGI:2442071]	-2.89604	-1.65349	-	-
ENSMUSG00000022323	heat-responsive protein 12 [Source:MGI Symbol;Acc:MGI:1095401]	-2.29541	-1.89277	-1.70458	-
ENSMUSG00000017754	phospholipid transfer protein [Source:MGI Symbol;Acc:MGI:103151]	-1.71246	-1.08366	-	-
ENSMUSG00000063887	neuroligin 1 [Source:MGI Symbol;Acc:MGI:2179435]	-5.29223	-2.18528	-	-
ENSMUSG00000032530	lysozyme-like 4 [Source:MGI Symbol;Acc:MGI:1916282]	-4.14765	-4.28377	-	-
ENSMUSG00000003190	BCL2-like 12 (proline rich) [Source:MGI Symbol;Acc:MGI:1922986]	-5.60964	-2.67024	-	-
ENSMUSG00000006378	glycine C-acetyltransferase (2-amino-3-ketobutyrate-coenzyme A ligase) [Source:MGI Symbol;Acc:MGI:1349389]	-5.13037	-2.53533	-2.36045	0.0945905
ENSMUSG00000031201	BRCA1/BRCA2-containing complex, subunit 3 [Source:MGI Symbol;Acc:MGI:2389572]	-4.64711	-2.45601	-	-
ENSMUSG00000031712	interleukin 15 [Source:MGI Symbol;Acc:MGI:103014]	-1.38424	-0.81934	-	-
ENSMUSG00000032006	platelet-derived growth factor, D polypeptide [Source:MGI Symbol;Acc:MGI:1919035]	-3.19734	-1.71113	-	-
ENSMUSG00000021997	leucine rich repeat containing 63 [Source:MGI Symbol;Acc:MGI:1918109]	-4.55809	-5.62807	-	-
ENSMUSG00000090891	DNA segment, Chr 6, ERATO Doi 527, expressed [Source:MGI Symbol;Acc:MGI:1261919]	-5.31101	-	-	-
ENSMUSG00000032094	CD3 antigen, delta polypeptide [Source:MGI Symbol;Acc:MGI:88331]	-1.78299	-2.19687	-	-
ENSMUSG00000059714	flotillin 1 [Source:MGI Symbol;Acc:MGI:1100500]	-2.98427	-2.69078	-3.58918	-
ENSMUSG00000043549	RIKEN cDNA 4932442L08 gene [Source:MGI Symbol;Acc:MGI:1921682]	-4.99401	-	-	-
ENSMUSG00000027454	GINS complex subunit 1 (Psf1 homolog) [Source:MGI Symbol;Acc:MGI:1916520]	-1.27739	-0.12795	-	0.645568
ENSMUSG00000074500	zinc finger protein 558 [Source:MGI Symbol;Acc:MGI:1921681]	-4.7823	-2.1691	-	-
ENSMUSG00000064141	zinc finger protein 69 [Source:MGI Symbol;Acc:MGI:107794]	-3.96061	-2.22506	-	-
ENSMUSG00000091971	heat shock protein 1A [Source:MGI Symbol;Acc:MGI:96244]	0.13948	-	-	-
ENSMUSG00000005615	phosphate cytidylyltransferase 1, choline, alpha isoform [Source:MGI Symbol;Acc:MGI:88557]	-3.32699	-3.42973	-	-
ENSMUSG00000025731	RIKEN cDNA 0610011F06 gene [Source:MGI Symbol;Acc:MGI:1915597]	-3.70407	-3.37647	-3.08106	-
ENSMUSG00000028413	UDP-Gal:betaGlcNAc beta 1,4- galactosyltransferase, polypeptide 1 [Source:MGI Symbol;Acc:MGI:95705]	-3.241	-3.50193	-	-
ENSMUSG00000020074	cell division cycle and apoptosis regulator 1 [Source:MGI Symbol;Acc:MGI:1914750]	-3.31617	-2.36602	-	-
ENSMUSG00000078941	adenylate kinase 6 [Source:MGI Symbol;Acc:MGI:5510732]	-3.33876	-	-	-
ENSMUSG00000000563	ATP synthase, H+ transporting, mitochondrial F0 complex, subunit B1 [Source:MGI Symbol;Acc:MGI:1100495]	-3.66456	-3.42121	-3.33526	-
ENSMUSG00000056270	proline rich 9 [Source:MGI Symbol;Acc:MGI:1925680]	-1.97613	-1.69078	-	-
ENSMUSG00000043671	dpy-19-like 3 (C. elegans) [Source:MGI Symbol;Acc:MGI:2443952]	-3.09739	-1.30262	-	-
ENSMUSG00000042111	coiled-coil domain containing 115 [Source:MGI Symbol;Acc:MGI:1916918]	-3.31531	-2.63505	-	-
ENSMUSG00000050445	cytochrome P450, family 8, subfamily b, polypeptide 1 [Source:MGI Symbol;Acc:MGI:1338044]	-1.75117	-3.18063	-	-
ENSMUSG00000005864	cyclic nucleotide gated channel alpha 2 [Source:MGI Symbol;Acc:MGI:108040]	-4.58866	-	-	-
ENSMUSG00000057236	retinoblastoma binding protein 4 [Source:MGI Symbol;Acc:MGI:1194912]	-4.03103	-2.24783	-	-
ENSMUSG00000041052	solute carrier family 7, (cationic amino acid transporter, y+ system) member 13 [Source:MGI Symbol;Acc:MGI:1921337]	-4.28799	-3.09419	-	-
ENSMUSG00000027677	tetratricopeptide repeat domain 14 [Source:MGI Symbol;Acc:MGI:1914370]	-4.4894	-1.90633	-3.22176	-
ENSMUSG00000093692	vomeronasal 1 receptor 14 [Source:MGI Symbol;Acc:MGI:2148528]	-4.91311	-	-	-
ENSMUSG00000023169	solute carrier family 38, member 1 [Source:MGI Symbol;Acc:MGI:2145895]	-2.07728	-2.15136	-	-
ENSMUSG00000040520	mannosidase, endo-alpha [Source:MGI Symbol;Acc:MGI:2444484]	-2.66868	-2.51433	-	-
ENSMUSG00000029622	actin related protein 2/3 complex, subunit 1B [Source:MGI Symbol;Acc:MGI:1343142]	-4.20929	-1.99694	-	-
ENSMUSG00000028456	unc-13 homolog B (C. elegans) [Source:MGI Symbol;Acc:MGI:1342278]	-4.09542	-2.56473	-	-
ENSMUSG00000034729	mitochondrial ribosomal protein S10 [Source:MGI Symbol;Acc:MGI:1928139]	-4.53082	-2.50071	-2.58962	0.0633795
ENSMUSG00000009670	testis expressed gene 11 [Source:MGI Symbol;Acc:MGI:1933237]	-3.36602	-2.3238	-	-
ENSMUSG00000033114	solute carrier family 35, member D2 [Source:MGI Symbol;Acc:MGI:1917734]	-2.9962	-2.85569	-	-
ENSMUSG00000026407	calcium channel, voltage-dependent, L type, alpha 1S subunit [Source:MGI Symbol;Acc:MGI:88294]	-1.535	-3.78767	-	-
ENSMUSG00000028062	late endosomal/lysosomal adaptor, MAPK and MTOR activator 2 [Source:MGI Symbol;Acc:MGI:1932697]	-3.34476	-2.95736	-	-
ENSMUSG00000050587	leucine rich repeat containing 4C [Source:MGI Symbol;Acc:MGI:2442636]	-4.48649	-3.47281	-	-
ENSMUSG00000029093	sortilin-related VPS10 domain containing receptor 2 [Source:MGI Symbol;Acc:MGI:1932289]	-2.40706	-2.48633	-	-
ENSMUSG00000021886	G-protein coupled receptor 65 [Source:MGI Symbol;Acc:MGI:108031]	-0.92873	-1.1821	-	-
ENSMUSG00000040865	INO80 complex subunit D [Source:MGI Symbol;Acc:MGI:3027003]	-4.46881	-4.84435	-	-
ENSMUSG00000002129	splicing factor 3a, subunit 1 [Source:MGI Symbol;Acc:MGI:1914715]	-4.8997	-3.6254	-	-0.148898
ENSMUSG00000033220	RAS-related C3 botulinum substrate 2 [Source:MGI Symbol;Acc:MGI:97846]	-2.747	-0.9794	-	-
ENSMUSG00000057723	keratin 33B [Source:MGI Symbol;Acc:MGI:1309991]	-2.80793	-	-	-
ENSMUSG00000025867	complexin 2 [Source:MGI Symbol;Acc:MGI:104726]	-4.07266	-2.33381	-	-
ENSMUSG00000031840	RAB3A, member RAS oncogene family [Source:MGI Symbol;Acc:MGI:97843]	-3.93876	-2.53274	-	-
ENSMUSG00000069835	spermidine/spermine N1-acetyl transferase 2 [Source:MGI Symbol;Acc:MGI:1916465]	-3.78886	-2.09474	-	-
ENSMUSG00000021556	golgi membrane protein 1 [Source:MGI Symbol;Acc:MGI:1917329]	-2.15952	-5.12986	-	-
ENSMUSG00000060962	dermokine [Source:MGI Symbol;Acc:MGI:1920962]	-1.10454	-1.42674	-	-
ENSMUSG00000020483	dynein light chain LC8-type 2 [Source:MGI Symbol;Acc:MGI:1915347]	-3.61971	-3.57673	-	-
ENSMUSG00000026354	lactase [Source:MGI Symbol;Acc:MGI:104576]	-3.31574	-4.04192	-	-
ENSMUSG00000024912	fos-like antigen 1 [Source:MGI Symbol;Acc:MGI:107179]	-1.73461	-	-	-
ENSMUSG00000004056	thymoma viral proto-oncogene 2 [Source:MGI Symbol;Acc:MGI:104874]	-4.27704	-5.03694	-	-
ENSMUSG00000047749	zinc finger CCCH-type, antiviral 1-like [Source:MGI Symbol;Acc:MGI:2443387]	-2.925	-3.90358	-	-
ENSMUSG00000033579	fatty acid 2-hydroxylase [Source:MGI Symbol;Acc:MGI:2443327]	-3.09999	-1.9412	-1.19538	-
ENSMUSG00000020609	apolipoprotein B [Source:MGI Symbol;Acc:MGI:88052]	-3.52849	-3.86817	-1.18298	-
ENSMUSG00000021108	protein kinase C, eta [Source:MGI Symbol;Acc:MGI:97600]	-3.18929	-3.08559	-	-
ENSMUSG00000042451	myosin binding protein H [Source:MGI Symbol;Acc:MGI:1858196]	-1.17017	-3.5021	-	-
ENSMUSG00000029767	calumenin [Source:MGI Symbol;Acc:MGI:1097158]	-3.25223	-2.24934	-	-
ENSMUSG00000051107	predicted gene 15440 [Source:MGI Symbol;Acc:MGI:3642353]	-4.13037	-	-	-
ENSMUSG00000079428	transcription elongation factor A (SII)-like 7 [Source:MGI Symbol;Acc:MGI:1915746]	-1.45498	-0.78056	-	-
ENSMUSG00000036022	family with sequence similarity 122, member B [Source:MGI Symbol;Acc:MGI:1926005]	-2.489	-1.92791	-	-
ENSMUSG00000050379	septin 6 [Source:MGI Symbol;Acc:MGI:1888939]	-4.2365	-2.08332	-	-
ENSMUSG00000034789	RAB24, member RAS oncogene family [Source:MGI Symbol;Acc:MGI:105065]	-3.69582	-	-	-
ENSMUSG00000038902	pogo transposable element with ZNF domain [Source:MGI Symbol;Acc:MGI:2442117]	-5.31732	-3.1715	-	-
ENSMUSG00000043448	gap junction protein, gamma 2 [Source:MGI Symbol;Acc:MGI:2153060]	-5.60542	-3.67355	-	-
ENSMUSG00000039768	DnaJ (Hsp40) homolog, subfamily C, member 11 [Source:MGI Symbol;Acc:MGI:2443386]	-4.60823	-3.93943	-3.49119	-
ENSMUSG00000032244	feminization 1 homolog b (C. elegans) [Source:MGI Symbol;Acc:MGI:1335087]	-3.60595	-2.30979	-2.67457	-
ENSMUSG00000026077	neuronal PAS domain protein 2 [Source:MGI Symbol;Acc:MGI:109232]	-3.35964	-2.83023	-	-
ENSMUSG00000024810	interleukin 33 [Source:MGI Symbol;Acc:MGI:1924375]	-0.68416	-0.49508	-	-
ENSMUSG00000024027	glucagon-like peptide 1 receptor [Source:MGI Symbol;Acc:MGI:99571]	-3.92161	-4.96849	-	-
ENSMUSG00000024347	pleckstrin and Sec7 domain containing 2 [Source:MGI Symbol;Acc:MGI:1921252]	-4.09296	-2.85621	-	-
ENSMUSG00000074746	PDZ domain containing 8 [Source:MGI Symbol;Acc:MGI:2677270]	-4.26119	-2.04067	-	-
ENSMUSG00000035852	mitotic spindle positioning [Source:MGI Symbol;Acc:MGI:1926156]	-3.44316	-2.01392	-	-
ENSMUSG00000054893	zinc finger protein 667 [Source:MGI Symbol;Acc:MGI:2442757]	-2.97983	-2.54911	-	-
ENSMUSG00000044594	serine (or cysteine) peptidase inhibitor, clade B (ovalbumin), member 3A [Source:MGI Symbol;Acc:MGI:3573933]	-2.24646	-	-	-
ENSMUSG00000050295	forkhead box C1 [Source:MGI Symbol;Acc:MGI:1347466]	-2.88278	-1.14038	-	-
ENSMUSG00000023938	alanyl-tRNA synthetase 2, mitochondrial (putative) [Source:MGI Symbol;Acc:MGI:2681839]	-5.18338	-4.21304	-3.066	-
ENSMUSG00000064373	selenoprotein P, plasma, 1 [Source:MGI Symbol;Acc:MGI:894288]	-1.40274	-0.81112	-	-
ENSMUSG00000059479	UDP-GlcNAc:betaGal beta-1,3-N-acetylglucosaminyltransferase 8 [Source:MGI Symbol;Acc:MGI:2385269]	-3.38745	-3.15393	-	-
ENSMUSG00000037722	glucosamine-phosphate N-acetyltransferase 1 [Source:MGI Symbol;Acc:MGI:1858963]	-2.99862	-1.8823	-2.64431	-
ENSMUSG00000056071	S100 calcium binding protein A9 (calgranulin B) [Source:MGI Symbol;Acc:MGI:1338947]	0.3893	0.11265	-	-
ENSMUSG00000031738	Iroquois related homeobox 6 (Drosophila) [Source:MGI Symbol;Acc:MGI:1927642]	-4.88342	-	-	-
ENSMUSG00000023013	aquaporin 2 [Source:MGI Symbol;Acc:MGI:1096865]	-4.83403	-3.95165	-	-
ENSMUSG00000016308	ubiquitin-conjugating enzyme E2A [Source:MGI Symbol;Acc:MGI:102959]	-3.33789	-3.11553	-	-
ENSMUSG00000026980	lymphocyte antigen 75 [Source:MGI Symbol;Acc:MGI:106662]	-1.92019	-	-	-
ENSMUSG00000099913	predicted gene 28551 [Source:MGI Symbol;Acc:MGI:5579257]	-2.81462	-	-	-
ENSMUSG00000024598	fibrillin 2 [Source:MGI Symbol;Acc:MGI:95490]	-2.13119	-2.77576	-	-
ENSMUSG00000048218	adhesion molecule with Ig like domain 2 [Source:MGI Symbol;Acc:MGI:2145995]	-2.6742	0.12732	-	-
ENSMUSG00000067713	protein kinase, AMP-activated, gamma 1 non-catalytic subunit [Source:MGI Symbol;Acc:MGI:108411]	-4.9412	-3.55826	-	-
ENSMUSG00000013973	death effector domain-containing [Source:MGI Symbol;Acc:MGI:1333874]	-3.95277	-3.66639	-	-
ENSMUSG00000049548	keratin 82 [Source:MGI Symbol;Acc:MGI:2149248]	-4.43471	-3.83485	-	-
ENSMUSG00000046668	CXXC finger 5 [Source:MGI Symbol;Acc:MGI:1914643]	-2.87853	-1.28026	-	-
ENSMUSG00000033510	OTU domain containing 7A [Source:MGI Symbol;Acc:MGI:2158505]	-3.78309	-3.81056	-	-
ENSMUSG00000029415	SDA1 domain containing 1 [Source:MGI Symbol;Acc:MGI:2140779]	-3.68427	-3.69115	-2.50259	-
ENSMUSG00000034382	expressed sequence AI661453 [Source:MGI Symbol;Acc:MGI:2146908]	-3.39608	-2.53024	-	-
ENSMUSG00000031997	transient receptor potential cation channel, subfamily C, member 6 [Source:MGI Symbol;Acc:MGI:109523]	-2.76503	-3.16023	-	-
ENSMUSG00000041891	lectin, mannose-binding, 1 [Source:MGI Symbol;Acc:MGI:1917611]	-3.30386	-2.01269	-	-
ENSMUSG00000059552	transformation related protein 53 [Source:MGI Symbol;Acc:MGI:98834]	-3.27327	-1.84146	-	-
ENSMUSG00000048174	transmembrane protein 81 [Source:MGI Symbol;Acc:MGI:1921876]	-4.66018	-	-	-
ENSMUSG00000031545	1-acylglycerol-3-phosphate O-acyltransferase 6 (lysophosphatidic acid acyltransferase, zeta) [Source:MGI Symbol;Acc:MGI:2142716]	-5.43909	-3.99885	-	-
ENSMUSG00000025389	major intrinsic protein of eye lens fiber [Source:MGI Symbol;Acc:MGI:96990]	-4.37842	-4.42198	-	-
ENSMUSG00000022884	eukaryotic translation initiation factor 4A2 [Source:MGI Symbol;Acc:MGI:106906]	-2.73812	-3.04121	-	-
ENSMUSG00000000381	whey acidic protein [Source:MGI Symbol;Acc:MGI:98943]	-4.35343	-	-	-
ENSMUSG00000025488	cytochrome c oxidase subunit VIIIb [Source:MGI Symbol;Acc:MGI:105958]	-0.82391	-	-	-
ENSMUSG00000016477	E2F transcription factor 3 [Source:MGI Symbol;Acc:MGI:1096340]	-4.26701	-2.66073	-	-
ENSMUSG00000001558	kelch-like 10 [Source:MGI Symbol;Acc:MGI:2181067]	-4.03884	-4.8762	-	-
ENSMUSG00000031562	dCMP deaminase [Source:MGI Symbol;Acc:MGI:2444529]	-2.10364	-3.13403	-2.85569	0.385705
ENSMUSG00000058351	small integral membrane protein 4 [Source:MGI Symbol;Acc:MGI:1913737]	-2.53567	-4.05721	-	-
ENSMUSG00000022673	minichromosome maintenance deficient 4 homolog (S. cerevisiae) [Source:MGI Symbol;Acc:MGI:103199]	-1.19529	-1.34736	-1.56452	-
ENSMUSG00000024660	inner centromere protein [Source:MGI Symbol;Acc:MGI:1313288]	-1.95104	-2.322	-1.71425	-
ENSMUSG00000032915	adhesion G protein-coupled receptor E4 [Source:MGI Symbol;Acc:MGI:1196464]	-2.09129	-	-	-
ENSMUSG00000037005	X-prolyl aminopeptidase (aminopeptidase P) 2, membrane-bound [Source:MGI Symbol;Acc:MGI:2180001]	-4.4669	-2.38263	-	-
ENSMUSG00000019990	phosphodiesterase 7B [Source:MGI Symbol;Acc:MGI:1352752]	-3.73044	-3.39471	-	-
ENSMUSG00000028228	copine III [Source:MGI Symbol;Acc:MGI:1917818]	-3.64097	-1.72171	-	-
ENSMUSG00000040321	zinc finger protein 770 [Source:MGI Symbol;Acc:MGI:2445100]	-3.94653	-2.91735	-	-
ENSMUSG00000023041	keratin 6B [Source:MGI Symbol;Acc:MGI:1333768]	-1.03336	-	-	-
ENSMUSG00000027297	leukocyte tyrosine kinase [Source:MGI Symbol;Acc:MGI:96840]	-4.27621	-3.662	-	-
ENSMUSG00000032409	ataxia telangiectasia and Rad3 related [Source:MGI Symbol;Acc:MGI:108028]	-3.61228	-2.38421	-3.87324	-
ENSMUSG00000021495	family with sequence similarity 193, member B [Source:MGI Symbol;Acc:MGI:2385851]	-3.46053	-3.53299	-	-
ENSMUSG00000047638	nuclear receptor subfamily 1, group H, member 4 [Source:MGI Symbol;Acc:MGI:1352464]	-3.17606	-2.18994	-	-
ENSMUSG00000042816	G protein-coupled receptor 151 [Source:MGI Symbol;Acc:MGI:2441887]	-4.30216	-	-	-
ENSMUSG00000034059	yippee-like 4 (Drosophila) [Source:MGI Symbol;Acc:MGI:3605071]	-3.00961	-3.25181	-	-
ENSMUSG00000024083	praja 2, RING-H2 motif containing [Source:MGI Symbol;Acc:MGI:2159342]	-3.54237	-1.73408	-	-
ENSMUSG00000061118	DnaJ (Hsp40) homolog, subfamily C, member 30 [Source:MGI Symbol;Acc:MGI:1913364]	-3.57004	-4.89797	-	-
ENSMUSG00000041718	asparagine-linked glycosylation 13 [Source:MGI Symbol;Acc:MGI:1914824]	-4.47041	-	-	-
ENSMUSG00000049691	NK3 homeobox 2 [Source:MGI Symbol;Acc:MGI:108015]	-5.59911	-3.79686	-	-
ENSMUSG00000027210	Meis homeobox 2 [Source:MGI Symbol;Acc:MGI:108564]	-2.02891	-	-	-
ENSMUSG00000024191	BCL2/adenovirus E1B interacting protein 1 [Source:MGI Symbol;Acc:MGI:109328]	-3.387	-3.47907	-3.0275	-
ENSMUSG00000023963	cytochrome P450, family 39, subfamily a, polypeptide 1 [Source:MGI Symbol;Acc:MGI:1927096]	-1.54924	-1.77947	-	-
ENSMUSG00000069806	calcium channel, voltage-dependent, gamma subunit 7 [Source:MGI Symbol;Acc:MGI:1932374]	-4.43471	-4.92052	-	-
ENSMUSG00000051335	glucose-fructose oxidoreductase domain containing 1 [Source:MGI Symbol;Acc:MGI:2145304]	-3.17072	-1.78866	-	-
ENSMUSG00000058070	echinoderm microtubule associated protein like 1 [Source:MGI Symbol;Acc:MGI:1915769]	-3.36587	-1.91861	-	-
ENSMUSG00000036964	tripartite motif-containing 17 [Source:MGI Symbol;Acc:MGI:1861440]	-5.32366	-	-	-
ENSMUSG00000030327	NECAP endocytosis associated 1 [Source:MGI Symbol;Acc:MGI:1914852]	-3.61035	-2.40438	-	-
ENSMUSG00000037270	RIKEN cDNA 4932438A13 gene [Source:MGI Symbol;Acc:MGI:2444631]	-4.44442	-5.00601	-5.33003	-
ENSMUSG00000049303	synaptotagmin XII [Source:MGI Symbol;Acc:MGI:2159601]	-3.37722	-3.33076	-	-0.47239
ENSMUSG00000071847	adenomatosis polyposis coli down-regulated 1 [Source:MGI Symbol;Acc:MGI:3513977]	-2.01013	-2.57269	-	-
ENSMUSG00000023411	nuclear factor of activated T cells, cytoplasmic, calcineurin dependent 4 [Source:MGI Symbol;Acc:MGI:1920431]	-4.23841	-3.60946	-	-
ENSMUSG00000022833	coiled-coil domain containing 14 [Source:MGI Symbol;Acc:MGI:2443448]	-4.09123	-5.52616	-	-
ENSMUSG00000026621	mitochondrial amidoxime reducing component 1 [Source:MGI Symbol;Acc:MGI:1913362]	-3.78409	-1.81858	-	-
ENSMUSG00000050965	protein kinase C, alpha [Source:MGI Symbol;Acc:MGI:97595]	-2.80299	-3.45119	-	-
ENSMUSG00000030876	methyltransferase like 9 [Source:MGI Symbol;Acc:MGI:1914862]	-2.95042	-2.77241	-3.82439	-0.634725
ENSMUSG00000003555	cytochrome P450, family 17, subfamily a, polypeptide 1 [Source:MGI Symbol;Acc:MGI:88586]	-1.89063	-4.47971	-	-
ENSMUSG00000020973	dynein, axonemal assembly factor 2 [Source:MGI Symbol;Acc:MGI:1923566]	-3.25636	-2.26583	-	-
ENSMUSG00000010592	deleted in azoospermia-like [Source:MGI Symbol;Acc:MGI:1342328]	-3.03777	-	-	-
ENSMUSG00000021624	CD180 antigen [Source:MGI Symbol;Acc:MGI:1194924]	-3.50275	-2.05553	-	-
ENSMUSG00000018672	coatomer protein complex, subunit zeta 2 [Source:MGI Symbol;Acc:MGI:1929008]	-2.47907	-3.44034	-	-
ENSMUSG00000004540	pregnancy specific glycoprotein 17 [Source:MGI Symbol;Acc:MGI:1347250]	-5.25429	-	-	-
ENSMUSG00000057143	tripartite motif-containing 12C [Source:MGI Symbol;Acc:MGI:4821183]	-2.32938	-	-	-
ENSMUSG00000084234	RIKEN cDNA 4933405O20 gene [Source:MGI Symbol;Acc:MGI:2142174]	-5.38443	-	-	-
ENSMUSG00000040435	protein phosphatase 1, regulatory (inhibitor) subunit 15A [Source:MGI Symbol;Acc:MGI:1927072]	-2.13885	-0.21536	-	-
ENSMUSG00000094584	membrane-spanning 4-domains, subfamily A, member 18 [Source:MGI Symbol;Acc:MGI:1923252]	-4.80349	-	-	-
ENSMUSG00000044526	zinc and ring finger 4 [Source:MGI Symbol;Acc:MGI:1341258]	-4.73697	-4.04931	-	-
ENSMUSG00000063049	inhibitor of growth family, member 2 [Source:MGI Symbol;Acc:MGI:1916510]	-3.26271	-2.05703	-	-
ENSMUSG00000045205	dpy-19-like 4 (C. elegans) [Source:MGI Symbol;Acc:MGI:2685869]	-2.89808	-2.48068	-	-
ENSMUSG00000029909	protease, serine 37 [Source:MGI Symbol;Acc:MGI:1914940]	-4.955	-4.3632	-	-
ENSMUSG00000061455	syntaxin 17 [Source:MGI Symbol;Acc:MGI:1914977]	-4.46849	-3.2346	-3.05589	-
ENSMUSG00000058298	minichromosome maintenance complex component 9 [Source:MGI Symbol;Acc:MGI:1918817]	-4.58797	-3.4288	-	-
ENSMUSG00000039450	dicarbonyl L-xylulose reductase [Source:MGI Symbol;Acc:MGI:1915130]	-2.36001	-1.92698	-	-
ENSMUSG00000069565	DAZ associated protein 1 [Source:MGI Symbol;Acc:MGI:1917498]	-3.61052	-3.25168	-2.79616	-
ENSMUSG00000056144	tripartite motif-containing 34A [Source:MGI Symbol;Acc:MGI:2137359]	-2.96601	-	-	-
ENSMUSG00000044641	par-6 family cell polarity regulator beta [Source:MGI Symbol;Acc:MGI:2135605]	-3.01357	-3.79086	-	-
ENSMUSG00000049717	ligase IV, DNA, ATP-dependent [Source:MGI Symbol;Acc:MGI:1335098]	-2.83177	-2.42252	-	-
ENSMUSG00000041736	translocator protein [Source:MGI Symbol;Acc:MGI:88222]	-2.28441	-1.90682	-	-
ENSMUSG00000028730	cilia and flagella associated protein 57 [Source:MGI Symbol;Acc:MGI:2686209]	-3.3373	-4.86733	-1.12507	-
ENSMUSG00000095595	family with sequence similarity 177, member A [Source:MGI Symbol;Acc:MGI:1920635]	-3.40476	-	-	-
ENSMUSG00000031924	cytochrome b5 type B [Source:MGI Symbol;Acc:MGI:1913677]	-3.17267	-2.47289	-	-
ENSMUSG00000067430	zinc finger protein 763 [Source:MGI Symbol;Acc:MGI:1920701]	-4.81888	-	-	-
ENSMUSG00000035580	potassium voltage-gated channel, subfamily H (eag-related), member 8 [Source:MGI Symbol;Acc:MGI:2445160]	-4.64205	-2.07024	-	-
ENSMUSG00000026070	interleukin 18 receptor 1 [Source:MGI Symbol;Acc:MGI:105383]	-2.36632	-0.81284	-	-
ENSMUSG00000031610	scrapie responsive gene 1 [Source:MGI Symbol;Acc:MGI:1328308]	-2.75965	-2.73851	-	-
ENSMUSG00000001229	dipeptidylpeptidase 9 [Source:MGI Symbol;Acc:MGI:2443967]	-3.79827	-3.61812	-	-
ENSMUSG00000015597	zinc finger protein 318 [Source:MGI Symbol;Acc:MGI:1889348]	-4.51095	-3.64133	-4.1428	-
ENSMUSG00000027612	matrix metallopeptidase 24 [Source:MGI Symbol;Acc:MGI:1341867]	-6.08021	-4.63953	-	-
ENSMUSG00000005089	solute carrier family 1 (glial high affinity glutamate transporter), member 2 [Source:MGI Symbol;Acc:MGI:101931]	-2.98131	-2.7004	-2.85152	-
ENSMUSG00000046096	cDNA sequence BC030336 [Source:MGI Symbol;Acc:MGI:2446240]	-4.09394	-2.46108	-2.74149	-
ENSMUSG00000040013	FK506 binding protein 6 [Source:MGI Symbol;Acc:MGI:2137612]	-4.67779	-3.93567	-1.67632	-
ENSMUSG00000028005	guanylate cyclase 1, soluble, beta 3 [Source:MGI Symbol;Acc:MGI:1860604]	-2.63066	-1.09154	-	-
ENSMUSG00000025860	X-linked inhibitor of apoptosis [Source:MGI Symbol;Acc:MGI:107572]	-4.79346	-	-	-
ENSMUSG00000031951	transmembrane protein 231 [Source:MGI Symbol;Acc:MGI:2685024]	-3.9203	-	-	-0.482444
ENSMUSG00000057176	predicted gene 166 [Source:MGI Symbol;Acc:MGI:2685012]	-3.35152	-3.34769	-	-
ENSMUSG00000028950	taste receptor, type 1, member 1 [Source:MGI Symbol;Acc:MGI:1927505]	-3.75263	-5.10681	-	-
ENSMUSG00000001062	VPS9 domain containing 1 [Source:MGI Symbol;Acc:MGI:1914143]	-4.92533	-2.98416	-	-
ENSMUSG00000040627	activation-induced cytidine deaminase [Source:MGI Symbol;Acc:MGI:1342279]	-3.04097	-2.80078	-	-
ENSMUSG00000031698	myosin light chain kinase 3 [Source:MGI Symbol;Acc:MGI:2443063]	-2.56995	-4.79346	-	-
ENSMUSG00000049946	cDNA sequence BC030500 [Source:MGI Symbol;Acc:MGI:2447770]	-4.99769	-	-	-
ENSMUSG00000047507	BAI1-associated protein 3 [Source:MGI Symbol;Acc:MGI:2685783]	-2.89787	-3.96308	-	-
ENSMUSG00000037239	sprouty-related, EVH1 domain containing 3 [Source:MGI Symbol;Acc:MGI:2142186]	-3.57794	-3.20105	-	-
ENSMUSG00000017561	cytokine receptor-like factor 3 [Source:MGI Symbol;Acc:MGI:1860086]	-3.45815	-2.15785	-	-
ENSMUSG00000048000	GRB10 interacting GYF protein 2 [Source:MGI Symbol;Acc:MGI:2138584]	-4.21411	-3.88066	-	-
ENSMUSG00000054978	kelch repeat and BTB (POZ) domain containing 13 [Source:MGI Symbol;Acc:MGI:1921742]	-4.22945	-	-	-
ENSMUSG00000066383	IQ motif containing F1 [Source:MGI Symbol;Acc:MGI:1921517]	-4.39714	-4.45103	-	-
ENSMUSG00000028958	transmembrane and ubiquitin-like domain containing 1 [Source:MGI Symbol;Acc:MGI:1923764]	-4.87578	-3.79226	-	-
ENSMUSG00000000708	K(lysine) acetyltransferase 2B [Source:MGI Symbol;Acc:MGI:1343094]	-2.93412	-2.16644	-	-
ENSMUSG00000028668	transcription elongation factor B (SIII), polypeptide 3 [Source:MGI Symbol;Acc:MGI:1351315]	-4.50046	-3.57244	-	-1.31096
ENSMUSG00000090019	GTPase, IMAP family member 1 [Source:MGI Symbol;Acc:MGI:109368]	-3.19959	-2.70162	-	-
ENSMUSG00000030271	8-oxoguanine DNA-glycosylase 1 [Source:MGI Symbol;Acc:MGI:1097693]	-5.0037	-5	-	-
ENSMUSG00000000001	guanine nucleotide binding protein (G protein), alpha inhibiting 3 [Source:MGI Symbol;Acc:MGI:95773]	-3.34476	-2.77537	-	-
ENSMUSG00000020547	basic leucine zipper and W2 domains 2 [Source:MGI Symbol;Acc:MGI:1914162]	-3.04967	-2.24914	-	-
ENSMUSG00000003484	cytochrome P450, family 4, subfamily f, polypeptide 18 [Source:MGI Symbol;Acc:MGI:1919304]	-3.92906	-0.73207	-	-
ENSMUSG00000030629	zinc finger, AN1-type domain 6 [Source:MGI Symbol;Acc:MGI:1929510]	-3.9053	-	-	-
ENSMUSG00000038591	collectin sub-family member 10 [Source:MGI Symbol;Acc:MGI:3606482]	-3.10333	-3.79226	-	-
ENSMUSG00000051251	nescient helix loop helix 1 [Source:MGI Symbol;Acc:MGI:98481]	-4.19443	-3.24824	-	-
ENSMUSG00000004842	POU domain, class 1, transcription factor 1 [Source:MGI Symbol;Acc:MGI:97588]	-5.24441	-4.67374	-	-
ENSMUSG00000021200	ankyrin repeat and SOCS box-containing 2 [Source:MGI Symbol;Acc:MGI:1929743]	-1.88539	-2.37228	-	-
ENSMUSG00000047894	angiogenin, ribonuclease A family, member 2 [Source:MGI Symbol;Acc:MGI:104984]	-3.46371	-	-	-
ENSMUSG00000027088	phosphatase, orphan 2 [Source:MGI Symbol;Acc:MGI:1920623]	-4.42043	-2.18521	-	-
ENSMUSG00000038300	parathyroid hormone 2 [Source:MGI Symbol;Acc:MGI:2152297]	-5.39108	-3.53918	-	-
ENSMUSG00000042523	dynein, axonemal, light chain 1 [Source:MGI Symbol;Acc:MGI:1921462]	-4.58831	-3.28125	-1.36056	-
ENSMUSG00000061259	transmembrane protease, serine 11d [Source:MGI Symbol;Acc:MGI:2385221]	-3.7118	-2.11553	-	-
ENSMUSG00000035653	leucine rich repeat and fibronectin type III domain containing 5 [Source:MGI Symbol;Acc:MGI:2144814]	-4.58623	-1.14698	-	-
ENSMUSG00000030612	mitochondrial ribosomal protein L46 [Source:MGI Symbol;Acc:MGI:1914558]	-3.36409	-	-3.05289	-
ENSMUSG00000064329	sodium channel, voltage-gated, type I, alpha [Source:MGI Symbol;Acc:MGI:98246]	-4.1976	-3.03777	-	-
ENSMUSG00000007989	frizzled homolog 3 (Drosophila) [Source:MGI Symbol;Acc:MGI:108476]	-4.43004	-2.13994	-	-
ENSMUSG00000053560	immediate early response 2 [Source:MGI Symbol;Acc:MGI:104815]	-1.67388	-1.93357	-	-
ENSMUSG00000072673	predicted gene 10392 [Source:MGI Symbol;Acc:MGI:3704377]	-5.33352	-	-	-
ENSMUSG00000057286	ST6 (alpha-N-acetyl-neuraminyl-2,3-beta-galactosyl-1,3)-N-acetylgalactosaminide alpha-2,6-sialyltransferase 2 [Source:MGI Symbol;Acc:MGI:107553]	-3.96894	-1.57064	-	-
ENSMUSG00000026430	Ras association (RalGDS/AF-6) domain family member 5 [Source:MGI Symbol;Acc:MGI:1926375]	-1.77211	-2.2969	-	-
ENSMUSG00000035919	Bardet-Biedl syndrome 9 (human) [Source:MGI Symbol;Acc:MGI:2442833]	-3.34446	-3.86649	-3.68297	-0.614755
ENSMUSG00000022400	ring-box 1 [Source:MGI Symbol;Acc:MGI:1891829]	-3.78488	-3.05445	-	-0.39776
ENSMUSG00000024855	phosphofurin acidic cluster sorting protein 1 [Source:MGI Symbol;Acc:MGI:1277113]	-3.36468	-4.25843	-	-
ENSMUSG00000020439	smoothelin [Source:MGI Symbol;Acc:MGI:1354727]	-2.33047	-2.1003	-	-
ENSMUSG00000032717	MyoD family inhibitor [Source:MGI Symbol;Acc:MGI:107687]	-5.38805	-3.16657	-	-
ENSMUSG00000032120	C2 calcium-dependent domain containing 2-like [Source:MGI Symbol;Acc:MGI:1919014]	-5.22162	-4.04931	-	-
ENSMUSG00000052955	carboxypeptidase, vitellogenic-like [Source:MGI Symbol;Acc:MGI:1918537]	-5.2659	-0.27373	-	-
ENSMUSG00000038235	F11 receptor [Source:MGI Symbol;Acc:MGI:1321398]	-2.82368	-2.54465	-	-
ENSMUSG00000025171	ubiquitin domain containing 1 [Source:MGI Symbol;Acc:MGI:2385092]	-4.61954	-3.43066	-	-
ENSMUSG00000025001	helicase, lymphoid specific [Source:MGI Symbol;Acc:MGI:106209]	-2.68446	-0.97772	-	-
ENSMUSG00000024997	peroxiredoxin 3 [Source:MGI Symbol;Acc:MGI:88034]	-3.17997	-3.79827	-2.38504	-
ENSMUSG00000053054	alcohol dehydrogenase 6A (class V) [Source:MGI Symbol;Acc:MGI:1916367]	-3.29223	-3.10718	-	-
ENSMUSG00000029405	GTPase activating protein (SH3 domain) binding protein 2 [Source:MGI Symbol;Acc:MGI:2442040]	-3.98279	-2.47017	-	-
ENSMUSG00000022214	DDB1 and CUL4 associated factor 11 [Source:MGI Symbol;Acc:MGI:90168]	-2.98576	-	-	-
ENSMUSG00000023828	solute carrier family 22 (organic cation transporter), member 3 [Source:MGI Symbol;Acc:MGI:1333817]	-2.16851	-1.85256	-	-
ENSMUSG00000027347	RAS guanyl releasing protein 1 [Source:MGI Symbol;Acc:MGI:1314635]	-3.37707	0.01358	-	-
ENSMUSG00000035198	tubulin, gamma 1 [Source:MGI Symbol;Acc:MGI:101834]	-2.69853	-1.39737	-	-
ENSMUSG00000062773	testis expressed gene 101 [Source:MGI Symbol;Acc:MGI:1930791]	-4.45514	-3.76788	-	-
ENSMUSG00000035248	zinc finger, CCHC domain containing 6 [Source:MGI Symbol;Acc:MGI:2387179]	-3.65927	-2.33555	-	-
ENSMUSG00000052336	chemokine (C-X3-C motif) receptor 1 [Source:MGI Symbol;Acc:MGI:1333815]	-2.68168	-0.69001	-	-
ENSMUSG00000026659	dual specificity phosphatase 12 [Source:MGI Symbol;Acc:MGI:1890614]	-5.1083	-2.88769	-	-0.0151571
ENSMUSG00000024429	guanine nucleotide binding protein-like 1 [Source:MGI Symbol;Acc:MGI:95764]	-4.89111	-4.03268	-3.90703	-
ENSMUSG00000064158	izumo sperm-egg fusion 1 [Source:MGI Symbol;Acc:MGI:1920706]	-4.46562	-4.70313	-	-
ENSMUSG00000028073	platelet endothelial aggregation receptor 1 [Source:MGI Symbol;Acc:MGI:1920432]	-5.20556	-1.50865	-	-
ENSMUSG00000034799	unc-13 homolog A (C. elegans) [Source:MGI Symbol;Acc:MGI:3051532]	-4.63702	-2.66374	-	-
ENSMUSG00000028864	hepatocyte growth factor [Source:MGI Symbol;Acc:MGI:96079]	-2.80955	-2.28293	-	-
ENSMUSG00000045273	centromere protein H [Source:MGI Symbol;Acc:MGI:1349448]	-1.61427	-1.05206	-	-
ENSMUSG00000037795	NEDD4 binding protein 2 [Source:MGI Symbol;Acc:MGI:2684414]	-4.39532	-1.84918	-	-
ENSMUSG00000062651	H2A histone family, member B1 [Source:MGI Symbol;Acc:MGI:1915481]	-4.76611	-	-	-
ENSMUSG00000027861	calsequestrin 2 [Source:MGI Symbol;Acc:MGI:1309469]	-1.2856	-2.83887	-	-
ENSMUSG00000004018	Fanconi anemia, complementation group L [Source:MGI Symbol;Acc:MGI:1914280]	-5.08021	-1.64846	-2.49395	-
ENSMUSG00000073295	nudix (nucleoside diphosphate linked moiety X)-type motif 11 [Source:MGI Symbol;Acc:MGI:1930957]	-3.58762	-	-	-
ENSMUSG00000049321	zinc finger protein 2 [Source:MGI Symbol;Acc:MGI:99167]	-4.75205	-3.67024	-	-
ENSMUSG00000052934	F-box protein 31 [Source:MGI Symbol;Acc:MGI:1354708]	-2.90239	-4.39714	-	-
ENSMUSG00000031592	pericentriolar material 1 [Source:MGI Symbol;Acc:MGI:1277958]	-3.51721	-3.11654	-	-
ENSMUSG00000067571	membrane-spanning 4-domains, subfamily A, member 15 [Source:MGI Symbol;Acc:MGI:3617853]	-4.89926	-4.55605	-	-
ENSMUSG00000031101	SAM and SH3 domain containing 3 [Source:MGI Symbol;Acc:MGI:1921381]	-2.3018	-	-	-
ENSMUSG00000021700	RAB3C, member RAS oncogene family [Source:MGI Symbol;Acc:MGI:1914545]	-4.00023	-2.85768	-	-
ENSMUSG00000047002	mesogenin 1 [Source:MGI Symbol;Acc:MGI:1860483]	-4.9053	-	-	-
ENSMUSG00000042138	Myb/SANT-like DNA-binding domain containing 2 [Source:MGI Symbol;Acc:MGI:2384579]	-3.51227	-2.09406	-	-
ENSMUSG00000033728	leucine rich repeat containing 14 [Source:MGI Symbol;Acc:MGI:2445060]	-4.65472	-4.16282	-	-
ENSMUSG00000058806	collagen, type XIII, alpha 1 [Source:MGI Symbol;Acc:MGI:1277201]	-2.91322	-2.08528	-	-
ENSMUSG00000042256	patched domain containing 4 [Source:MGI Symbol;Acc:MGI:1920485]	-4.31933	-4.03765	-	-
ENSMUSG00000032253	pleckstrin homology domain interacting protein [Source:MGI Symbol;Acc:MGI:1932404]	-4.34051	-1.93921	-	-
ENSMUSG00000010538	TSSK6 activating co-chaperone [Source:MGI Symbol;Acc:MGI:1924177]	-2.6904	-3.43207	-	-
ENSMUSG00000044562	Ras interacting protein 1 [Source:MGI Symbol;Acc:MGI:1917153]	-3.06685	-3.8707	-	-
ENSMUSG00000029410	protein phosphatase, EF hand calcium-binding domain 2 [Source:MGI Symbol;Acc:MGI:1342304]	-4.1291	-5.61458	-	-
ENSMUSG00000038354	ankyrin repeat domain 35 [Source:MGI Symbol;Acc:MGI:2442590]	-2.99827	-2.25037	-	-
ENSMUSG00000032869	proteasome (prosome, macropain) inhibitor subunit 1 [Source:MGI Symbol;Acc:MGI:1346072]	-3.85517	-4.02116	-	-
ENSMUSG00000023945	solute carrier family 5 (choline transporter), member 7 [Source:MGI Symbol;Acc:MGI:1927126]	-3.54422	-4.28602	-2.22048	0.0626824
ENSMUSG00000018166	v-erb-b2 erythroblastic leukemia viral oncogene homolog 3 (avian) [Source:MGI Symbol;Acc:MGI:95411]	-1.49659	-3.75965	-	-
ENSMUSG00000020672	syntrophin, gamma 2 [Source:MGI Symbol;Acc:MGI:1919541]	-3.12167	-5.00694	-	-
ENSMUSG00000085795	zinc finger protein 703 [Source:MGI Symbol;Acc:MGI:2662729]	-4.13593	-1.3684	-	-
ENSMUSG00000019647	sema domain, transmembrane domain (TM), and cytoplasmic domain, (semaphorin) 6A [Source:MGI Symbol;Acc:MGI:1203727]	-3.87938	-2.01112	-	-
ENSMUSG00000027368	dual specificity phosphatase 2 [Source:MGI Symbol;Acc:MGI:101911]	-1.86271	-0.20196	-	-
ENSMUSG00000022468	endonuclease, polyU-specific [Source:MGI Symbol;Acc:MGI:97746]	-3.00474	-3.08547	-	0.0733415
ENSMUSG00000000957	matrix metallopeptidase 14 (membrane-inserted) [Source:MGI Symbol;Acc:MGI:101900]	-1.96612	-2.33453	-	-
ENSMUSG00000046259	small proline-rich protein 2H [Source:MGI Symbol;Acc:MGI:1330343]	-1.56247	-	-	-
ENSMUSG00000053289	DEAD (Asp-Glu-Ala-Asp) box polypeptide 10 [Source:MGI Symbol;Acc:MGI:1924841]	-3.98919	-2.07722	-	-
ENSMUSG00000031400	glucose-6-phosphate dehydrogenase X-linked [Source:MGI Symbol;Acc:MGI:105979]	-4.00694	-	-	-
ENSMUSG00000074886	G protein-coupled receptor kinase 6 [Source:MGI Symbol;Acc:MGI:1347078]	-3.26979	-3.5345	-	-
ENSMUSG00000028461	coiled-coil domain containing 107 [Source:MGI Symbol;Acc:MGI:1913423]	-3.1801	-3.18246	-	-
ENSMUSG00000024682	gastric intrinsic factor [Source:MGI Symbol;Acc:MGI:1202394]	-4.57484	-3.59981	-	-
ENSMUSG00000006611	hemochromatosis [Source:MGI Symbol;Acc:MGI:109191]	-3.04299	-4.03174	-	-
ENSMUSG00000028920	F-box protein 42 [Source:MGI Symbol;Acc:MGI:1924992]	-5.02327	-4.09369	-3.60982	-
ENSMUSG00000031622	transcriptional regulator, SIN3B (yeast) [Source:MGI Symbol;Acc:MGI:107158]	-4.00833	-3.67946	-2.86933	-
ENSMUSG00000001366	f-box protein 9 [Source:MGI Symbol;Acc:MGI:1918788]	-3.63022	-3.39988	-2.24715	-
ENSMUSG00000048410	zinc finger protein 407 [Source:MGI Symbol;Acc:MGI:2685179]	-4.9694	-6.62522	-	-
ENSMUSG00000029343	crystallin, beta B1 [Source:MGI Symbol;Acc:MGI:104992]	-3.76709	-3.84228	-	-
ENSMUSG00000026385	diazepam binding inhibitor [Source:MGI Symbol;Acc:MGI:94865]	-3.20383	-1.85705	-	-
ENSMUSG00000030110	ret proto-oncogene [Source:MGI Symbol;Acc:MGI:97902]	-3.20423	-2.77922	-	-
ENSMUSG00000019518	adaptor-related protein complex AP-4, mu 1 [Source:MGI Symbol;Acc:MGI:1337063]	-4.37752	-3.51079	-	-
ENSMUSG00000042734	tetratricopeptide repeat domain 9 [Source:MGI Symbol;Acc:MGI:1916730]	-3.02691	-1.83789	-	-
ENSMUSG00000056296	synaptoporin [Source:MGI Symbol;Acc:MGI:1919253]	-2.492	-0.86297	-	-
ENSMUSG00000047810	coiled-coil domain containing 88B [Source:MGI Symbol;Acc:MGI:1925567]	-2.9371	-3.8726	-	-
ENSMUSG00000037989	WNK lysine deficient protein kinase 2 [Source:MGI Symbol;Acc:MGI:1922857]	-4.15894	-4.53885	-	-
ENSMUSG00000029352	crystallin, beta B3 [Source:MGI Symbol;Acc:MGI:102717]	-3.15162	-4.5255	-	-
ENSMUSG00000028256	outer dense fiber of sperm tails 2-like [Source:MGI Symbol;Acc:MGI:1098600]	-4.97483	-3.51046	-	-
ENSMUSG00000061535	C1q and tumor necrosis factor related protein 7 [Source:MGI Symbol;Acc:MGI:1925911]	-3.54523	-3.31272	-	-
ENSMUSG00000044951	myosin light chain kinase family, member 4 [Source:MGI Symbol;Acc:MGI:3643758]	-1.2693	-3.13606	-	-
ENSMUSG00000024072	Yip1 domain family, member 4 [Source:MGI Symbol;Acc:MGI:1915114]	-3.43487	-3.2137	-	-
ENSMUSG00000062075	lamin B2 [Source:MGI Symbol;Acc:MGI:96796]	-3.50455	-1.56781	-	-
ENSMUSG00000042271	nuclear transport factor 2-like export factor 2 [Source:MGI Symbol;Acc:MGI:2147914]	-2.72185	-2.1303	-	-
ENSMUSG00000030451	hect (homologous to the E6-AP (UBE3A) carboxyl terminus) domain and RCC1 (CHC1)-like domain (RLD) 2 [Source:MGI Symbol;Acc:MGI:103234]	-5.26257	-4.06034	-	-
ENSMUSG00000031297	solute carrier family 7 (cationic amino acid transporter, y+ system), member 3 [Source:MGI Symbol;Acc:MGI:1100521]	-2.20211	-2.83753	-	-
ENSMUSG00000026840	laminin gamma 3 [Source:MGI Symbol;Acc:MGI:1344394]	-4.74468	-4.1428	-	-
ENSMUSG00000001482	differentially expressed in FDCP 8 [Source:MGI Symbol;Acc:MGI:1346331]	-4.50406	-2.77468	-	-
ENSMUSG00000012117	dehydrodolichyl diphosphate synthase [Source:MGI Symbol;Acc:MGI:1914672]	-4.70614	-3.98507	-	-
ENSMUSG00000019194	sodium channel, voltage-gated, type I, beta [Source:MGI Symbol;Acc:MGI:98247]	-3.92621	-	-	-
ENSMUSG00000003363	phospholipase D family, member 3 [Source:MGI Symbol;Acc:MGI:1333782]	-2.22749	-2.13911	-	-
ENSMUSG00000033819	protein phosphatase 1, regulatory (inhibitor) subunit 16A [Source:MGI Symbol;Acc:MGI:1920312]	-4.63022	-2.22911	-	-
ENSMUSG00000020021	FYVE, RhoGEF and PH domain containing 6 [Source:MGI Symbol;Acc:MGI:1261419]	-3.38775	-2.21752	-	-
ENSMUSG00000019810	fucosidase, alpha-L- 2, plasma [Source:MGI Symbol;Acc:MGI:1914098]	-5.80229	-2.20963	-	-
ENSMUSG00000068890	late cornified envelope 1A2 [Source:MGI Symbol;Acc:MGI:1920972]	-2.84456	-	-	-
ENSMUSG00000039316	raftlin lipid raft linker 1 [Source:MGI Symbol;Acc:MGI:1923688]	-2.58009	-0.68392	-	-
ENSMUSG00000028212	cyclin E2 [Source:MGI Symbol;Acc:MGI:1329034]	-0.90649	-0.54698	-	-
ENSMUSG00000021799	opsin 4 (melanopsin) [Source:MGI Symbol;Acc:MGI:1353425]	-5.51095	-4.30216	-	-
ENSMUSG00000043557	MAM domain containing glycosylphosphatidylinositol anchor 1 [Source:MGI Symbol;Acc:MGI:1922012]	-4.55334	-4.27453	-	-
ENSMUSG00000041992	Rap guanine nucleotide exchange factor (GEF) 5 [Source:MGI Symbol;Acc:MGI:2444365]	-2.50857	-4.73428	-	-
ENSMUSG00000025043	dual specificity phosphatase 21 [Source:MGI Symbol;Acc:MGI:1920797]	-5.25374	-4.15508	-	-
ENSMUSG00000036111	LIM domain only 1 [Source:MGI Symbol;Acc:MGI:102812]	-2.96759	-3.84809	-	-
ENSMUSG00000020986	SEC23A (S. cerevisiae) [Source:MGI Symbol;Acc:MGI:1349635]	-3.32049	-2.37213	-	-
ENSMUSG00000043065	spindle and centriole associated protein 1 [Source:MGI Symbol;Acc:MGI:1196252]	-4.07	-3.56081	-	-
ENSMUSG00000021361	transmembrane protein 14C [Source:MGI Symbol;Acc:MGI:1913404]	-2.63873	-	-	-
ENSMUSG00000050103	alkylglycerol monooxygenase [Source:MGI Symbol;Acc:MGI:2442495]	-2.14344	-	-	0.156164
ENSMUSG00000039954	serine/threonine kinase 32A [Source:MGI Symbol;Acc:MGI:2442403]	-3.73831	-4.10631	-	-
ENSMUSG00000026843	far upstream element (FUSE) binding protein 3 [Source:MGI Symbol;Acc:MGI:2443699]	-3.32424	-3.22189	-	-
ENSMUSG00000037519	protein tyrosine phosphatase, receptor type, f polypeptide (PTPRF), interacting protein (liprin), alpha 1 [Source:MGI Symbol;Acc:MGI:1924750]	-4.70275	-3.60191	-	-
ENSMUSG00000031270	RIKEN cDNA 4930513O06 gene [Source:MGI Symbol;Acc:MGI:1922375]	-5.71482	-	-	-
ENSMUSG00000020743	MIF4G domain containing [Source:MGI Symbol;Acc:MGI:1916924]	-4.60507	-2.81269	-	-
ENSMUSG00000033847	phospholipase A2, group IVC (cytosolic, calcium-independent) [Source:MGI Symbol;Acc:MGI:1196403]	-3.56201	-2.38	-	-
ENSMUSG00000024085	mannosidase 2, alpha 1 [Source:MGI Symbol;Acc:MGI:104669]	-2.63882	-1.97824	-	-
ENSMUSG00000003541	immediate early response 3 [Source:MGI Symbol;Acc:MGI:104814]	-0.45607	0.20264	-	-
ENSMUSG00000013150	glucose-fructose oxidoreductase domain containing 2 [Source:MGI Symbol;Acc:MGI:1917825]	-4.27704	-4.06951	-	-
ENSMUSG00000054763	defensin beta 42 [Source:MGI Symbol;Acc:MGI:3033850]	-3.41335	-	-	-
ENSMUSG00000021514	zinc finger protein 369 [Source:MGI Symbol;Acc:MGI:2176229]	-5.66566	-	-	-
ENSMUSG00000027718	interleukin 21 [Source:MGI Symbol;Acc:MGI:1890474]	-4.34755	-4.37482	-	-
ENSMUSG00000051341	zinc finger protein 52 [Source:MGI Symbol;Acc:MGI:99199]	-2.66548	-	-	-
ENSMUSG00000039634	zinc finger protein 189 [Source:MGI Symbol;Acc:MGI:2444707]	-3.6919	-2.57871	-	-
ENSMUSG00000041827	2'-5' oligoadenylate synthetase-like 1 [Source:MGI Symbol;Acc:MGI:2180849]	-0.85697	0.50812	-	-
ENSMUSG00000040928	S100P binding protein [Source:MGI Symbol;Acc:MGI:1921898]	-4.39168	-2.58251	-	-
ENSMUSG00000037355	UV stimulated scaffold protein A [Source:MGI Symbol;Acc:MGI:1918351]	-5.68557	-3.5481	-	-0.471264
ENSMUSG00000030528	Bloom syndrome, RecQ helicase-like [Source:MGI Symbol;Acc:MGI:1328362]	-2.60551	-1.12967	-	-0.109489
ENSMUSG00000032601	protein kinase, cAMP dependent regulatory, type II alpha [Source:MGI Symbol;Acc:MGI:108025]	-3.22082	-3.6056	-	-
ENSMUSG00000057469	E2F transcription factor 6 [Source:MGI Symbol;Acc:MGI:1354159]	-2.95422	-	-	-
ENSMUSG00000030223	protein tyrosine phosphatase, receptor type, O [Source:MGI Symbol;Acc:MGI:1097152]	-2.63013	-2.93921	-	-
ENSMUSG00000036402	guanine nucleotide binding protein (G protein), gamma 12 [Source:MGI Symbol;Acc:MGI:1336171]	-3.08253	-2.50014	-	-
ENSMUSG00000013662	ATPase family, AAA domain containing 1 [Source:MGI Symbol;Acc:MGI:1915229]	-4.3373	-2.77586	-	-
ENSMUSG00000040372	G protein-coupled receptor 63 [Source:MGI Symbol;Acc:MGI:2135884]	-5.42291	-3.48827	-	-
ENSMUSG00000050650	MAS-related GPR, member A1 [Source:MGI Symbol;Acc:MGI:3033095]	-5.7665	-	-	-
[truncated: 10,789 more rows]

## Sheet: Fly-genes
ID	Description	Fly-GEP	Human-Ortholog-GEP	Mouse-Ortholog-GEP	Worm-Ortholog-GEP
FBgn0037191	-	-0.70132	-	-	-
[truncated: 9,513 more rows]

## Sheet: Worm-genes
ID	Description	Worm-GEP	Human-Ortholog-GEP	Mouse-Ortholog-GEP	Fly-Ortholog-GEP
[truncated: 12,602 more rows]
