# Supplementary material for: Multivariable regulation of gene expression plasticity in metazoans
Source: Open Biol. 2019 Dec 4;9(12):190150. doi: 10.1098/rsob.190150 (PMC6936262; doi:10.1098/rsob.190150)
Supplement: Table S5 [file rsob190150supp6.xlsx]

## Sheet: GEP-vs-Expression-Level
Human-Gene	GEP	Average-gene-expression-level (lukk)		Human-Gene	GEP	Average-gene-expression-level(FANTOM5)
ENSG00000000003	-1.68715	7.32754		ENSG00000000003	-1.6871	3.60179
ENSG00000000005	-2.34622	5.24072		ENSG00000000005	-2.3462	0.263848
ENSG00000000419	-2.4549	8.8916		ENSG00000000419	-2.4549	5.97905
ENSG00000000457	-2.59266	6.4493		ENSG00000000457	-2.5927	3.07089
ENSG00000000460	-1.12535	5.25301		ENSG00000000460	-1.1254	2.47427
ENSG00000000938	-1.65726	7.57479		ENSG00000000938	-1.6573	1.3091
ENSG00000000971	-0.67752	6.6175		ENSG00000000971	-0.6775	3.91617
ENSG00000001084	-2.00746	7.46516		ENSG00000001036	-2.2096	5.67761
ENSG00000001167	-3.43222	6.78325		ENSG00000001084	-2.0075	2.97283
ENSG00000001461	-2.59257	5.78166		ENSG00000001167	-3.4322	3.93056
ENSG00000001497	-4.32887	8.53313		ENSG00000001461	-2.5926	3.56985
ENSG00000001561	-1.48205	5.84167		ENSG00000001497	-4.3289	4.77088
ENSG00000001617	-3.04979	6.72705		ENSG00000001561	-1.482	2.01717
ENSG00000001626	-3.18036	4.67405		ENSG00000001617	-3.0498	3.01001
ENSG00000002016	-3.66273	5.03754		ENSG00000001626	-3.1804	0.415594
ENSG00000002330	-2.9568	7.07015		ENSG00000001629	-2.7869	3.34215
ENSG00000002549	-1.38568	9.02467		ENSG00000002016	-3.6627	1.96795
ENSG00000002586	-2.03056	9.83693		ENSG00000002330	-2.9568	4.23745
ENSG00000002587	-1.97268	5.2099		ENSG00000002549	-1.3857	5.34987
ENSG00000002726	-1.19737	5.71676		ENSG00000002586	-2.0306	1.94225
ENSG00000002745	-3.48536	6.14698		ENSG00000002587	-1.9727	1.58726
ENSG00000002746	-3.62451	6.46138		ENSG00000002745	-3.4854	0.454441
ENSG00000002822	-2.15341	6.73754		ENSG00000002746	-3.6245	0.659127
ENSG00000002834	-2.67623	10.0582		ENSG00000002822	-2.1534	2.51309
ENSG00000002919	-3.22702	7.98942		ENSG00000002834	-2.6762	7.5804
ENSG00000002933	-1.75001	8.25367		ENSG00000002919	-3.227	2.93085
ENSG00000003056	-2.72996	8.65008		ENSG00000002933	-1.75	2.52846
ENSG00000003137	-2.20916	5.74385		ENSG00000003056	-2.73	5.71765
ENSG00000003147	-3.73985	6.36014		ENSG00000003096	-0.766	1.86265
ENSG00000003249	-2.4852	6.61402		ENSG00000003137	-2.2092	0.436319
ENSG00000003400	-4.36201	6.8564		ENSG00000003147	-3.7399	2.24662
ENSG00000003402	-2.7729	7.37231		ENSG00000003249	-2.4852	1.91103
ENSG00000003436	-0.7153	5.2576		ENSG00000003393	-3.3697	3.83682
ENSG00000003509	-3.09037	4.01399		ENSG00000003400	-4.362	2.57565
ENSG00000003756	-3.00775	8.02444		ENSG00000003402	-2.7729	4.34796
ENSG00000003987	-5.28659	4.21747		ENSG00000003436	-0.7153	5.2238
ENSG00000003989	-2.1972	5.07564		ENSG00000003756	-3.0078	5.74363
ENSG00000004139	-4.42136	6.91494		ENSG00000003987	-5.2866	0.642839
ENSG00000004142	-3.36766	8.45446		ENSG00000003989	-2.1972	2.29788
ENSG00000004399	-1.83228	8.19251		ENSG00000004139	-4.4214	2.676
ENSG00000004455	-2.82398	6.78533		ENSG00000004142	-3.3677	5.0805
ENSG00000004468	-0.43183	7.56444		ENSG00000004399	-1.8323	4.45819
ENSG00000004478	-3.07266	8.53544		ENSG00000004455	-2.824	4.61014
ENSG00000004487	-2.95121	8.72163		ENSG00000004468	-0.4318	1.84205
ENSG00000004534	-3.02985	7.86608		ENSG00000004478	-3.0727	5.67529
ENSG00000004700	-1.6839	6.82113		ENSG00000004487	-2.9512	5.56285
ENSG00000004766	-4.02726	5.00696		ENSG00000004534	-3.0299	4.45002
ENSG00000004776	-2.47586	7.47698		ENSG00000004660	-4.2184	1.59529
ENSG00000004777	-4.29082	7.20033		ENSG00000004700	-1.6839	4.26833
ENSG00000004779	-2.63801	10.3544		ENSG00000004776	-2.4759	5.94191
ENSG00000004799	-1.19813	5.34193		ENSG00000004777	-4.2908	2.18136
ENSG00000004838	-2.52193	6.02372		ENSG00000004779	-2.638	6.46506
ENSG00000004864	-1.62247	6.36273		ENSG00000004799	-1.1981	3.97938
ENSG00000004866	-3.44395	7.2294		ENSG00000004809	-3.6086	0.220994
ENSG00000004897	-2.92544	7.17931		ENSG00000004838	-2.5219	0.590034
ENSG00000004939	-2.90239	7.93435		ENSG00000004846	-3.4823	0.188785
ENSG00000004948	-4.26313	5.33912		ENSG00000004848	-1.3708	0.887947
ENSG00000004961	-2.77863	7.79653		ENSG00000004864	-1.6225	3.75867
ENSG00000004975	-4.00509	7.38188		ENSG00000004866	-3.4439	3.29098
ENSG00000005001	-3.2525	7.21652		ENSG00000004897	-2.9254	5.19481
ENSG00000005007	-3.08547	7.50776		ENSG00000004939	-2.9024	0.564087
ENSG00000005020	-1.16262	6.48455		ENSG00000004948	-4.2631	0.0645646
ENSG00000005022	-2.77379	11.5651		ENSG00000004961	-2.7786	4.10483
ENSG00000005059	-1.28318	8.09269		ENSG00000004975	-4.0051	3.24627
ENSG00000005073	-3.35934	6.54127		ENSG00000005007	-3.0855	4.73154
ENSG00000005102	-2.04359	4.56559		ENSG00000005020	-1.1626	4.00871
ENSG00000005108	-2.09956	4.6916		ENSG00000005022	-2.7738	6.98121
ENSG00000005156	-3.73408	6.99442		ENSG00000005073	-3.3593	0.838507
ENSG00000005175	-1.70939	5.95337		ENSG00000005100	-2.5721	2.3007
ENSG00000005187	-1.62309	5.75787		ENSG00000005102	-2.0436	0.525804
ENSG00000005189	-2.1612	6.24057		ENSG00000005108	-2.0996	0.628949
ENSG00000005194	-3.25912	8.40781		ENSG00000005156	-3.7341	4.1495
ENSG00000005206	-4.29732	6.84904		ENSG00000005175	-1.7094	4.2788
ENSG00000005238	-3.22864	8.24089		ENSG00000005187	-1.6231	0.762106
ENSG00000005243	-3.44034	7.81244		ENSG00000005194	-3.2591	4.50808
ENSG00000005249	-0.21591	7.55639		ENSG00000005206	-4.2973	4.36761
ENSG00000005302	-4.00601	7.01192		ENSG00000005238	-3.2286	3.32991
ENSG00000005339	-3.48795	6.87034		ENSG00000005243	-3.4403	4.17178
ENSG00000005379	-2.58667	6.46952		ENSG00000005302	-4.006	2.95179
ENSG00000005381	-1.9032	5.9588		ENSG00000005339	-3.4879	4.2489
ENSG00000005421	-3.54187	5.01763		ENSG00000005381	-1.9032	0.3192
ENSG00000005436	-2.84549	5.71482		ENSG00000005421	-3.5419	0.186443
ENSG00000005469	-3.05889	6.64222		ENSG00000005436	-2.8455	3.61488
ENSG00000005471	-2.75536	5.55895		ENSG00000005448	-1.8912	3.73741
ENSG00000005700	-1.8636	6.63959		ENSG00000005469	-3.0589	2.17364
ENSG00000005801	-1.76793	7.04233		ENSG00000005471	-2.7554	0.829586
ENSG00000005810	-2.2188	8.86301		ENSG00000005486	-2.5336	5.62213
ENSG00000005844	-2.00433	6.74734		ENSG00000005513	-1.5218	1.05112
ENSG00000005882	-3.21799	7.10584		ENSG00000005801	-1.7679	3.75537
ENSG00000005889	-3.28237	4.69909		ENSG00000005810	-2.2188	4.39851
ENSG00000005893	-2.05176	7.75047		ENSG00000005812	-3.1182	4.9168
ENSG00000005961	-3.05397	6.02574		ENSG00000005844	-2.0043	1.12749
ENSG00000005981	-5.17658	5.39344		ENSG00000005882	-3.218	5.17126
ENSG00000006007	-2.26541	8.42408		ENSG00000005889	-3.2824	3.22753
ENSG00000006015	-2.9985	7.7238		ENSG00000005893	-2.0518	6.94455
ENSG00000006016	-1.65068	6.74161		ENSG00000005961	-3.054	0.319302
ENSG00000006025	-4.56354	6.05863		ENSG00000005981	-5.1766	0.0993043
ENSG00000006047	-2.36068	6.76178		ENSG00000006007	-2.2654	5.15197
ENSG00000006059	-3.28321	5.83187		ENSG00000006016	-1.6507	2.35146
ENSG00000006062	-2.2346	7.03452		ENSG00000006025	-4.5635	2.98843
ENSG00000006071	-2.5917	6.43431		ENSG00000006042	-1.6186	4.14218
ENSG00000006116	-2.1106	6.24695		ENSG00000006047	-2.3607	0.297247
ENSG00000006118	-3.71653	7.51054		ENSG00000006062	-2.2346	3.27204
ENSG00000006125	-2.87102	8.56584		ENSG00000006071	-2.5917	0.784852
ENSG00000006128	-0.24739	4.10715		ENSG00000006116	-2.1106	0.656383
ENSG00000006194	-4.09789	7.59668		ENSG00000006118	-3.7165	3.57529
ENSG00000006210	-1.6333	6.92596		ENSG00000006125	-2.871	5.91775
ENSG00000006282	-2.13619	8.65109		ENSG00000006128	-0.2474	0.959327
ENSG00000006283	-4.62238	5.78211		ENSG00000006194	-4.0979	3.42714
ENSG00000006327	-1.57751	8.16425		ENSG00000006210	-1.6333	2.26788
ENSG00000006377	-3.24127	5.73441		ENSG00000006282	-2.1362	5.07568
ENSG00000006432	-2.85027	6.18315		ENSG00000006283	-4.6224	0.829923
ENSG00000006451	-2.31646	6.72204		ENSG00000006327	-1.5775	5.5815
ENSG00000006459	-1.21776	7.46322		ENSG00000006377	-3.2413	0.305369
ENSG00000006468	-2.49842	6.42689		ENSG00000006432	-2.8503	0.998509
ENSG00000006530	-3.17241	7.97341		ENSG00000006451	-2.3165	5.01421
ENSG00000006534	-3.52069	7.55417		ENSG00000006453	-3.2698	2.74773
ENSG00000006555	-5.20078	5.47877		ENSG00000006468	-2.4984	2.71806
ENSG00000006576	-3.10445	6.14997		ENSG00000006530	-3.1724	2.44164
ENSG00000006607	-4.5807	5.8031		ENSG00000006534	-3.5207	2.64114
ENSG00000006611	-2.83722	6.56233		ENSG00000006555	-5.2008	0.835215
ENSG00000006625	-2.05319	9.36955		ENSG00000006576	-3.1044	3.09181
ENSG00000006634	-0.97423	6.45019		ENSG00000006606	-0.8704	0.536571
ENSG00000006638	-4.28069	7.19091		ENSG00000006607	-4.5807	3.88131
ENSG00000006652	-1.4645	6.9887		ENSG00000006611	-2.8372	0.479009
ENSG00000006659	-4.03741	5.96668		ENSG00000006625	-2.0532	4.54054
ENSG00000006695	-3.69619	8.33164		ENSG00000006634	-0.9742	2.84509
ENSG00000006704	-2.53659	7.96106		ENSG00000006638	-4.2807	1.94591
ENSG00000006712	-3.25319	7.17427		ENSG00000006652	-1.4645	5.56473
ENSG00000006715	-2.77152	6.27652		ENSG00000006659	-4.0374	0.125525
ENSG00000006740	-2.2607	6.28897		ENSG00000006695	-3.6962	2.57582
ENSG00000006744	-3.08277	7.83977		ENSG00000006704	-2.5366	2.25656
ENSG00000006747	-1.62642	4.75022		ENSG00000006712	-3.2532	5.12549
ENSG00000006756	-2.61821	6.19026		ENSG00000006715	-2.7715	5.22107
ENSG00000006757	-2.84581	6.61858		ENSG00000006740	-2.2607	1.76424
ENSG00000006788	-3.91246	5.53594		ENSG00000006744	-3.0828	5.08029
ENSG00000006831	-2.79256	9.28694		ENSG00000006747	-1.6264	0.964373
ENSG00000007038	-2.52151	6.33987		ENSG00000006756	-2.6182	2.6637
ENSG00000007047	-3.56166	7.61755		ENSG00000006757	-2.8458	3.41973
ENSG00000007062	-0.2126	5.45206		ENSG00000006788	-3.9125	0.0160792
ENSG00000007129	-3.81259	6.72612		ENSG00000006837	-4.2357	2.5456
ENSG00000007168	-2.67098	8.06568		ENSG00000007047	-3.5617	3.71849
ENSG00000007171	-3.06516	5.64764		ENSG00000007062	-0.2126	1.19337
ENSG00000007174	-3.88513	6.05609		ENSG00000007080	-2.4367	4.9477
ENSG00000007202	-2.52011	8.05741		ENSG00000007168	-2.671	5.11866
ENSG00000007216	-3.48407	5.76681		ENSG00000007171	-3.0652	0.0731204
ENSG00000007237	-1.94092	7.04173		ENSG00000007174	-3.8851	0.479539
ENSG00000007255	-1.82225	8.19961		ENSG00000007202	-2.5201	5.77594
ENSG00000007264	-2.45277	7.0738		ENSG00000007216	-3.4841	0.41459
ENSG00000007306	-2.63909	5.38611		ENSG00000007237	-1.9409	1.92488
ENSG00000007312	-4.31905	6.59119		ENSG00000007255	-1.8222	1.97023
ENSG00000007314	-3.68205	5.79726		ENSG00000007264	-2.4528	0.911918
ENSG00000007341	-4.26507	6.39036		ENSG00000007312	-4.319	0.818147
ENSG00000007350	-2.15836	5.68836		ENSG00000007341	-4.2651	4.09578
ENSG00000007372	-2.12482	6.6163		ENSG00000007350	-2.1584	0.140122
ENSG00000007384	-3.57055	7.97865		ENSG00000007372	-2.1248	0.825595
ENSG00000007392	-3.14816	7.64168		ENSG00000007376	-3.9225	3.75153
ENSG00000007402	-3.92972	6.87302		ENSG00000007384	-3.5706	2.57693
ENSG00000007516	-3.96308	6.82616		ENSG00000007392	-3.1482	5.33839
ENSG00000007520	-3.62718	7.76039		ENSG00000007402	-3.9297	1.05925
ENSG00000007541	-4.41982	6.69904		ENSG00000007516	-3.9631	1.25836
ENSG00000007908	-1.50059	4.30119		ENSG00000007541	-4.4198	3.38446
ENSG00000007923	-3.93943	8.434		ENSG00000007908	-1.5006	0.918851
ENSG00000007933	-1.91932	4.50504		ENSG00000007923	-3.9394	4.73625
ENSG00000007944	-1.44666	7.64616		ENSG00000007933	-1.9193	0.685569
ENSG00000007952	-4.08387	5.62367		ENSG00000007944	-1.4467	3.91672
ENSG00000007968	-3.89862	6.0779		ENSG00000007952	-4.0839	0.0717176
ENSG00000008018	-3.22055	10.6241		ENSG00000008018	-3.2205	7.61336
ENSG00000008056	-2.78578	7.57749		ENSG00000008056	-2.7858	1.29509
ENSG00000008083	-2.64702	8.49656		ENSG00000008083	-2.647	4.4738
ENSG00000008086	-2.62202	5.6805		ENSG00000008086	-2.622	2.46061
ENSG00000008118	-3.33891	6.74149		ENSG00000008118	-3.3389	1.07765
ENSG00000008130	-3.24729	7.72815		ENSG00000008130	-3.2473	4.43708
ENSG00000008196	-2.23916	5.04452		ENSG00000008196	-2.2392	0.448641
ENSG00000008226	-3.97053	7.19558		ENSG00000008226	-3.9705	0.559189
ENSG00000008256	-3.85434	5.6063		ENSG00000008256	-3.8543	3.98848
ENSG00000008277	-5.25044	5.64186		ENSG00000008277	-5.2504	2.07892
ENSG00000008282	-2.50136	8.9367		ENSG00000008282	-2.5014	6.08389
ENSG00000008283	-3.85538	7.58395		ENSG00000008283	-3.8554	2.82339
ENSG00000008294	-2.64991	6.3772		ENSG00000008294	-2.6499	5.22213
ENSG00000008300	-2.64512	6.88715		ENSG00000008300	-2.6451	0.616103
ENSG00000008311	-2.04311	4.81015		ENSG00000008311	-2.0431	3.40871
ENSG00000008323	-2.83578	6.65127		ENSG00000008323	-2.8358	0.68887
ENSG00000008324	-2.9605	8.37064		ENSG00000008324	-2.9605	4.30847
ENSG00000008405	-1.48961	5.48005		ENSG00000008382	-2.4005	2.19033
ENSG00000008438	-2.93225	6.72949		ENSG00000008394	-0.8628	6.89251
ENSG00000008441	-3.0818	6.22092		ENSG00000008405	-1.4896	3.40696
ENSG00000008513	-2.10389	6.04783		ENSG00000008438	-2.9323	0.181859
ENSG00000008516	-4.30415	6.91986		ENSG00000008441	-3.0818	4.71549
ENSG00000008710	-4.21705	6.73126		ENSG00000008513	-2.1039	3.60441
ENSG00000008735	-3.8485	6.50642		ENSG00000008516	-4.3041	0.625511
ENSG00000008838	-2.64946	7.83915		ENSG00000008735	-3.8485	1.29296
ENSG00000008853	-3.21237	7.36491		ENSG00000008838	-2.6495	4.89105
ENSG00000008952	-2.27292	9.17021		ENSG00000008853	-3.2124	2.09629
ENSG00000008988	-3.36543	8.60923		ENSG00000008869	-3.3401	3.65521
ENSG00000009307	-3.20823	10.0407		ENSG00000008952	-2.2729	5.1943
ENSG00000009335	-5.35875	8.06211		ENSG00000008988	-3.3654	8.77075
ENSG00000009413	-1.55351	7.28834		ENSG00000009307	-3.2082	8.20465
ENSG00000009694	-2.77044	4.57437		ENSG00000009335	-5.3587	5.93291
ENSG00000009709	-4.58797	6.36569		ENSG00000009413	-1.5535	3.25589
ENSG00000009724	-4.86565	6.11092		ENSG00000009709	-4.588	0.0518613
ENSG00000009780	-4.22351	5.79345		ENSG00000009724	-4.8656	0.16714
ENSG00000009790	-3.06758	6.11562		ENSG00000009765	-3.112	0.355044
ENSG00000009830	-4.49395	7.05508		ENSG00000009780	-4.2235	3.59816
ENSG00000009950	-2.87546	7.26206		ENSG00000009790	-3.0676	0.944705
ENSG00000009954	-3.50177	7.61579		ENSG00000009830	-4.4939	3.01499
ENSG00000010017	-2.50766	7.90289		ENSG00000009844	-3.1182	5.12772
ENSG00000010030	-1.80133	6.81199		ENSG00000009950	-2.8755	1.2781
ENSG00000010165	-2.73966	8.01998		ENSG00000009954	-3.5018	3.22279
ENSG00000010219	-2.97449	8.07501		ENSG00000010017	-2.5077	3.41879
ENSG00000010244	-2.58148	9.92994		ENSG00000010030	-1.8013	0.663027
ENSG00000010256	-2.35734	9.97326		ENSG00000010165	-2.7397	2.93166
ENSG00000010278	-0.58922	9.4252		ENSG00000010219	-2.9745	0.801191
ENSG00000010292	-1.24749	7.24394		ENSG00000010244	-2.5815	6.91893
ENSG00000010295	-2.21083	8.30757		ENSG00000010256	-2.3573	7.37566
ENSG00000010310	-4.49232	5.53797		ENSG00000010270	-2.4614	3.86992
ENSG00000010318	-4.06564	6.33904		ENSG00000010278	-0.5892	7.00729
ENSG00000010319	-1.69998	6.35645		ENSG00000010282	-2.0599	1.12601
ENSG00000010322	-3.68873	9.45693		ENSG00000010292	-1.2475	3.05075
ENSG00000010327	-2.99413	7.86394		ENSG00000010295	-2.2108	3.83907
ENSG00000010361	-3.696	6.92939		ENSG00000010310	-4.4923	0.661218
ENSG00000010379	-3.15972	7.8047		ENSG00000010318	-4.0656	2.25102
ENSG00000010404	-2.91365	6.64556		ENSG00000010319	-1.7	1.54636
ENSG00000010438	-0.85831	6.77061		ENSG00000010322	-3.6887	4.40388
ENSG00000010539	-2.29867	6.21808		ENSG00000010327	-2.9941	2.66218
ENSG00000010610	-2.65754	8.31167		ENSG00000010361	-3.696	2.03359
ENSG00000010626	-2.82429	7.26168		ENSG00000010379	-3.1597	0.630752
ENSG00000010671	-2.3992	7.12291		ENSG00000010404	-2.9137	5.97091
ENSG00000010704	-4.03174	6.77214		ENSG00000010438	-0.8583	2.13749
ENSG00000010803	-3.41935	7.56029		ENSG00000010539	-2.2987	1.98467
ENSG00000010810	-1.2228	7.46899		ENSG00000010610	-2.6575	2.35684
ENSG00000010818	-1.34414	6.81325		ENSG00000010626	-2.8243	2.49456
ENSG00000010932	-1.93049	5.96056		ENSG00000010671	-2.3992	1.62202
ENSG00000011007	-3.57244	7.87823		ENSG00000010704	-4.0317	1.29237
ENSG00000011009	-4.08314	8.63367		ENSG00000010803	-3.4194	2.52985
ENSG00000011021	-3.07036	7.52358		ENSG00000010810	-1.2228	5.96962
ENSG00000011028	-2.78061	7.77914		ENSG00000010818	-1.3441	2.43474
ENSG00000011083	-4.21786	7.22932		ENSG00000010932	-1.9305	0.33733
ENSG00000011105	-3.81563	7.00804		ENSG00000011009	-4.0831	1.43261
ENSG00000011114	-3.74526	4.97758		ENSG00000011021	-3.0704	2.7991
ENSG00000011132	-3.78946	6.9922		ENSG00000011028	-2.7806	4.66724
ENSG00000011143	-4.0654	7.23474		ENSG00000011083	-4.2179	0.42224
ENSG00000011198	-2.17651	6.9542		ENSG00000011105	-3.8156	3.40429
ENSG00000011201	-0.85684	6.33737		ENSG00000011114	-3.7453	3.91152
ENSG00000011243	-4.85017	6.79266		ENSG00000011132	-3.7895	1.96747
ENSG00000011258	-3.38987	4.191		ENSG00000011143	-4.0654	3.29297
ENSG00000011260	-2.36208	8.48052		ENSG00000011198	-2.1765	3.92736
ENSG00000011275	-4.80914	6.99693		ENSG00000011243	-4.8502	5.02808
ENSG00000011295	-2.52143	8.68247		ENSG00000011258	-3.3899	2.53184
ENSG00000011304	-2.5433	9.917		ENSG00000011260	-2.3621	4.15662
ENSG00000011332	-3.60876	7.11694		ENSG00000011275	-4.8091	5.19911
ENSG00000011376	-2.55597	6.77337		ENSG00000011295	-2.5214	4.23129
ENSG00000011405	-4.54523	7.571		ENSG00000011304	-2.5433	6.2109
ENSG00000011422	-0.40612	8.09109		ENSG00000011332	-3.6088	0.908467
ENSG00000011451	-4.83691	7.31946		ENSG00000011347	-4.8481	1.60952
ENSG00000011454	-3.4344	7.32573		ENSG00000011376	-2.556	3.80927
ENSG00000011465	-1.99718	7.7316		ENSG00000011405	-4.5452	5.20976
ENSG00000011478	-3.75672	5.66936		ENSG00000011422	-0.4061	4.57423
ENSG00000011485	-4.08167	7.46959		ENSG00000011426	0.2137	2.62647
ENSG00000011523	-2.76955	6.82736		ENSG00000011451	-4.8369	4.24738
ENSG00000011566	-1.41365	5.543		ENSG00000011454	-3.4344	3.69582
ENSG00000011590	-2.79917	4.86508		ENSG00000011465	-1.9972	4.66335
ENSG00000011600	-1.31696	8.07619		ENSG00000011478	-3.7567	3.50328
ENSG00000011638	-1.96697	6.91353		ENSG00000011485	-4.0817	5.2237
ENSG00000011677	-3.78309	4.96463		ENSG00000011523	-2.7696	3.92749
ENSG00000012048	-1.91637	6.53024		ENSG00000011566	-1.4137	4.16656
ENSG00000012061	-2.73552	8.12566		ENSG00000011590	-2.7992	0.20852
ENSG00000012124	-3.49932	6.1059		ENSG00000011600	-1.317	3.73718
ENSG00000012171	-2.1055	6.42069		ENSG00000011677	-3.7831	0.765132
ENSG00000012174	-3.04252	6.99365		ENSG00000012048	-1.9164	1.5166
ENSG00000012211	-3.91942	5.63518		ENSG00000012061	-2.7355	5.3571
ENSG00000012223	-0.15494	6.72278		ENSG00000012124	-3.4993	0.719294
ENSG00000012232	-4.29166	6.77031		ENSG00000012171	-2.1055	2.48525
ENSG00000012504	-2.18994	5.52577		ENSG00000012174	-3.0425	4.13586
ENSG00000012660	-2.92983	8.18681		ENSG00000012211	-3.9194	2.79829
ENSG00000012779	-1.38843	6.61022		ENSG00000012223	-0.1549	1.34323
ENSG00000012817	-1.09133	6.88702		ENSG00000012232	-4.2917	3.12085
ENSG00000012822	-2.84467	8.50374		ENSG00000012504	-2.1899	0.25648
ENSG00000012963	-1.92626	8.10326		ENSG00000012660	-2.9298	6.78627
ENSG00000012983	-2.20869	5.56145		ENSG00000012817	-1.0913	2.09117
ENSG00000013016	-2.16508	7.12433		ENSG00000012822	-2.8447	4.33325
ENSG00000013275	-2.93214	8.17567		ENSG00000012963	-1.9263	4.19151
ENSG00000013288	-2.31818	6.94371		ENSG00000012983	-2.2087	4.51088
ENSG00000013297	-4.13264	6.5271		ENSG00000013016	-2.1651	2.84513
ENSG00000013364	-1.81325	8.08164		ENSG00000013288	-2.3182	5.03565
ENSG00000013375	-2.12809	6.19094		ENSG00000013293	-3.7577	1.14136
ENSG00000013392	-3.30159	5.34368		ENSG00000013297	-4.1326	5.19454
ENSG00000013441	-0.72106	7.1489		ENSG00000013306	-2.4525	6.44759
ENSG00000013503	-2.06528	7.24585		ENSG00000013364	-1.8132	6.01668
ENSG00000013523	-4.21304	7.46571		ENSG00000013374	-2.3097	5.14441
ENSG00000013561	-3.14714	6.82468		ENSG00000013375	-2.1281	4.64465
ENSG00000013563	-2.63594	7.98592		ENSG00000013392	-3.3016	2.90068
ENSG00000013573	-2.65936	8.86521		ENSG00000013441	-0.7211	5.28743
ENSG00000013583	-1.98023	8.63055		ENSG00000013503	-2.0653	2.81655
ENSG00000013588	-0.7772	7.79021		ENSG00000013523	-4.213	2.91692
ENSG00000013619	-1.5589	6.53605		ENSG00000013561	-3.1471	3.82151
ENSG00000013725	-4.50275	7.1982		ENSG00000013563	-2.6359	2.9412
ENSG00000013810	-2.40247	7.86974		ENSG00000013573	-2.6594	1.4333
ENSG00000014123	-2.84892	6.2398		ENSG00000013583	-1.9802	4.86616
ENSG00000014138	-2.79987	7.13406		ENSG00000013588	-0.7772	3.69241
ENSG00000014164	-5.13391	6.85582		ENSG00000013619	-1.5589	1.4154
ENSG00000014216	-2.39009	8.22956		ENSG00000013725	-4.5028	0.953818
ENSG00000014257	-1.95523	4.94178		ENSG00000013810	-2.4025	2.67026
ENSG00000014641	-2.78687	10.8341		ENSG00000014123	-2.8489	5.15633
ENSG00000014824	-2.41673	7.84521		ENSG00000014138	-2.7999	3.28223
ENSG00000014914	-1.94575	7.26006		ENSG00000014164	-5.1339	3.16167
ENSG00000014919	-2.90228	6.49319		ENSG00000014216	-2.3901	5.82285
ENSG00000015133	-3.62149	5.3506		ENSG00000014257	-1.9552	1.31468
ENSG00000015153	-3.6167	6.5994		ENSG00000014641	-2.7869	6.73905
ENSG00000015171	-3.61264	7.98233		ENSG00000014824	-2.4167	5.90045
ENSG00000015285	-4.09443	8.16041		ENSG00000014914	-1.9457	2.24868
ENSG00000015413	-1.93033	6.8816		ENSG00000014919	-2.9023	3.92835
ENSG00000015475	-1.86082	7.66681		ENSG00000015133	-3.6215	2.15484
ENSG00000015520	-5.19232	6.66145		ENSG00000015153	-3.6167	3.34961
ENSG00000015532	-4.81482	6.74819		ENSG00000015171	-3.6126	3.67575
ENSG00000015592	-3.11503	6.15429		ENSG00000015285	-4.0944	2.43364
ENSG00000015676	-5.09394	7.31222		ENSG00000015413	-1.9303	0.30955
ENSG00000016082	-1.37651	5.01204		ENSG00000015475	-1.8608	4.50116
ENSG00000016402	-2.71852	4.48157		ENSG00000015520	-5.1923	0.274239
ENSG00000016490	-2.5112	6.68395		ENSG00000015532	-4.8148	3.72218
ENSG00000016602	-0.95001	4.33476		ENSG00000015592	-3.115	1.01814
ENSG00000016864	-2.3992	7.30021		ENSG00000015676	-5.0939	5.33469
ENSG00000017260	-2.34924	6.63078		ENSG00000016082	-1.3765	0.499483
ENSG00000017427	-1.90002	6.75723		ENSG00000016391	-3.5037	0.918471
ENSG00000017797	-2.7135	8.14465		ENSG00000016402	-2.7185	0.501954
ENSG00000018189	-2.92928	5.83524		ENSG00000016490	-2.5112	0.243075
ENSG00000018236	-2.61626	6.7852		ENSG00000016602	-0.95	0.375396
ENSG00000018280	-4.17684	6.68338		ENSG00000016864	-2.3992	3.97252
ENSG00000018408	-2.09425	6.57575		ENSG00000017260	-2.3492	3.74877
ENSG00000018510	-1.80465	6.98065		ENSG00000017427	-1.9	1.61927
ENSG00000018610	-3.72662	5.72086		ENSG00000017483	-1.6476	1.20764
ENSG00000018625	-1.30986	5.04889		ENSG00000017797	-2.7135	4.18055
ENSG00000018699	-2.15798	7.56531		ENSG00000018189	-2.9293	3.53434
ENSG00000019144	-3.62149	7.02512		ENSG00000018236	-2.6163	1.81942
ENSG00000019169	-2.07643	6.58913		ENSG00000018280	-4.1768	1.26849
ENSG00000019186	-0.79243	4.07336		ENSG00000018408	-2.0942	4.8999
ENSG00000019485	-5.29336	6.7684		ENSG00000018510	-1.8047	5.54631
ENSG00000019505	-1.59148	6.65501		ENSG00000018610	-3.7266	3.7947
ENSG00000019549	-0.38964	5.93182		ENSG00000018625	-1.3099	2.73435
ENSG00000019582	-0.69483	10.4282		ENSG00000018699	-2.158	3.91446
ENSG00000019991	-2.28293	5.06879		ENSG00000018869	-4.0565	1.38654
ENSG00000020129	-4.12431	7.2994		ENSG00000019102	-2.6829	0.397861
ENSG00000020181	-2.25656	6.5871		ENSG00000019144	-3.6215	3.87618
ENSG00000020256	-4.41212	7.09238		ENSG00000019169	-2.0764	0.821588
ENSG00000020426	-4.70915	7.10461		ENSG00000019186	-0.7924	0.585126
ENSG00000020577	-3.28476	5.83238		ENSG00000019485	-5.2934	1.71102
ENSG00000020633	-1.58988	7.37971		ENSG00000019505	-1.5915	0.997627
ENSG00000020922	-4.34931	5.55992		ENSG00000019549	-0.3896	4.23154
ENSG00000021300	-1.27198	6.72579		ENSG00000019582	-0.6948	6.51519
ENSG00000021355	-1.2027	8.08447		ENSG00000019991	-2.2829	2.04627
ENSG00000021461	-4.48908	5.37369		ENSG00000020129	-4.1243	5.07426
ENSG00000021488	-3.02163	6.37981		ENSG00000020256	-4.4121	3.33991
ENSG00000021574	-1.92418	5.14452		ENSG00000020426	-4.7092	4.87862
ENSG00000021645	-1.77073	5.52839		ENSG00000020577	-3.2848	2.29711
ENSG00000021776	-3.57846	7.32197		ENSG00000020633	-1.5899	1.70643
ENSG00000021826	-1.43882	5.4686		ENSG00000021300	-1.272	2.70455
ENSG00000021852	-3.47281	7.12197		ENSG00000021355	-1.2027	5.34808
ENSG00000022267	-1.07452	7.37766		ENSG00000021461	-4.4891	0.0905376
ENSG00000022277	-4.20983	8.56168		ENSG00000021488	-3.0216	0.18984
ENSG00000022355	-1.11463	6.10347		ENSG00000021574	-1.9242	1.54398
ENSG00000022556	-3.10185	6.34886		ENSG00000021645	-1.7707	1.70177
ENSG00000022840	-3.47329	8.15823		ENSG00000021762	-3.5392	3.59283
ENSG00000022976	-4.59318	6.91631		ENSG00000021776	-3.5785	4.09732
ENSG00000023041	-2.80894	8.84375		ENSG00000021826	-1.4388	1.02891
ENSG00000023171	-2.14669	6.74161		ENSG00000021852	-3.4728	0.188772
ENSG00000023191	-4.66529	7.22552		ENSG00000022267	-1.0745	3.32901
ENSG00000023228	-3.02468	8.17015		ENSG00000022355	-1.1146	0.58053
ENSG00000023287	-1.93932	7.30159		ENSG00000022567	-2.3497	2.56258
ENSG00000023318	-3.78309	6.89776		ENSG00000022840	-3.4733	7.29968
ENSG00000023330	-1.56644	8.18066		ENSG00000022976	-4.5932	2.7202
ENSG00000023445	-0.51198	5.06379		ENSG00000023041	-2.8089	3.61681
ENSG00000023516	-1.66073	8.32711		ENSG00000023171	-2.1467	0.62518
ENSG00000023572	-1.91932	7.88829		ENSG00000023287	-1.9393	4.66104
ENSG00000023608	-0.63857	5.64916		ENSG00000023318	-3.7831	5.82699
ENSG00000023697	-1.6486	6.79739		ENSG00000023330	-1.5664	4.72515
ENSG00000023734	-3.68706	10.5319		ENSG00000023445	-0.512	1.95531
ENSG00000023839	-1.97087	5.82292		ENSG00000023516	-1.6607	2.69404
ENSG00000023892	-2.76209	6.78436		ENSG00000023572	-1.9193	4.86768
ENSG00000023902	-1.64214	7.3736		ENSG00000023608	-0.6386	3.48333
ENSG00000023909	-1.10147	7.26136		ENSG00000023697	-1.6486	4.78418
ENSG00000024048	-3.56764	7.74285		ENSG00000023734	-3.6871	7.29176
ENSG00000024422	-2.21016	8.14692		ENSG00000023839	-1.9709	0.29069
ENSG00000024526	-0.53753	6.09539		ENSG00000023892	-2.7621	2.55955
ENSG00000024862	-1.85925	8.08907		ENSG00000023902	-1.6421	3.43143
ENSG00000025039	-0.97005	7.22554		ENSG00000023909	-1.1015	3.59497
ENSG00000025156	-2.35137	5.1708		ENSG00000024048	-3.5676	4.29361
ENSG00000025293	-3.89497	7.34983		ENSG00000024422	-2.2102	5.77783
ENSG00000025423	-1.10886	4.92672		ENSG00000024526	-0.5375	1.31092
ENSG00000025434	-2.00851	6.8256		ENSG00000024862	-1.8592	4.13664
ENSG00000025708	-1.62255	4.97893		ENSG00000025039	-0.97	2.87459
ENSG00000025770	-4.63558	6.79427		ENSG00000025156	-2.3514	3.59964
ENSG00000025772	-2.70162	8.93003		ENSG00000025293	-3.895	5.32817
ENSG00000025796	-3.32063	7.50501		ENSG00000025423	-1.1089	0.842258
ENSG00000025800	-2.95054	8.2029		ENSG00000025434	-2.0085	1.86056
ENSG00000026025	-0.30481	11.8002		ENSG00000025708	-1.6226	3.79461
ENSG00000026103	-0.71083	6.52918		ENSG00000025770	-4.6356	3.81896
ENSG00000026297	-3.61599	9.76779		ENSG00000025772	-2.7016	4.44947
ENSG00000026508	-0.90855	8.17844		ENSG00000025796	-3.3206	4.9193
ENSG00000026559	-3.17749	6.0101		ENSG00000025800	-2.9505	5.39184
ENSG00000026652	-1.96083	6.09066		ENSG00000026025	-0.3048	10.2741
ENSG00000026751	-0.37413	5.98496		ENSG00000026103	-0.7108	3.34075
ENSG00000026950	-2.35661	7.45051		ENSG00000026297	-3.616	3.79145
ENSG00000027001	-2.18672	6.61519		ENSG00000026508	-0.9086	8.38195
ENSG00000027075	-3.08559	8.07517		ENSG00000026559	-3.1775	2.35483
ENSG00000027644	-4.27956	5.88872		ENSG00000026652	-1.9608	3.08081
ENSG00000027697	-1.75049	8.50997		ENSG00000026751	-0.3741	1.14075
ENSG00000027847	-3.93722	6.91376		ENSG00000026950	-2.3566	2.82386
ENSG00000027869	-2.07072	7.24709		ENSG00000027001	-2.1867	2.86674
ENSG00000028116	-2.1529	7.73626		ENSG00000027075	-3.0856	2.12162
ENSG00000028137	-1.35424	7.15571		ENSG00000027644	-4.2796	0.160419
ENSG00000028203	-2.72709	5.11441		ENSG00000027697	-1.7505	5.77888
ENSG00000028277	-3.88002	6.62142		ENSG00000027847	-3.9372	4.00549
ENSG00000028310	-3.94586	8.80196		ENSG00000027869	-2.0707	1.20783
ENSG00000028528	-2.7814	7.73793		ENSG00000028116	-2.1529	3.46144
ENSG00000028839	-2.05493	7.93654		ENSG00000028137	-1.3542	4.64949
ENSG00000029153	-1.18115	6.1147		ENSG00000028203	-2.7271	4.64559
ENSG00000029363	-2.54279	9.81782		ENSG00000028277	-3.88	1.87618
ENSG00000029364	-4.34198	6.15465		ENSG00000028310	-3.9459	4.72334
ENSG00000029534	-3.27676	6.03941		ENSG00000028528	-2.7814	6.0628
ENSG00000029559	-3.43066	5.32942		ENSG00000028839	-2.0549	4.44031
ENSG00000029639	-2.6381	6.77642		ENSG00000029153	-1.1811	2.20648
ENSG00000029725	-3.26923	5.52452		ENSG00000029363	-2.5428	6.12116
ENSG00000029993	-1.65472	8.19107		ENSG00000029364	-4.342	5.70688
ENSG00000030066	-2.58571	5.46407		ENSG00000029534	-3.2768	0.37665
ENSG00000030110	-3.10942	7.29739		ENSG00000029559	-3.4307	0.127938
ENSG00000030304	-5.26757	4.50647		ENSG00000029639	-2.6381	3.60406
ENSG00000030419	-4.32742	5.88449		ENSG00000029725	-3.2692	5.04901
ENSG00000030582	-1.9664	9.86336		ENSG00000029993	-1.6547	2.11688
ENSG00000031003	-3.1645	7.56322		ENSG00000030110	-3.1094	3.48145
ENSG00000031691	-1.63406	4.42177		ENSG00000030304	-5.2676	0.27882
ENSG00000031698	-2.19667	9.40959		ENSG00000030419	-4.3274	1.37881
ENSG00000031823	-4.42198	7.47178		ENSG00000030582	-1.9664	6.63659
ENSG00000032219	-1.85731	7.01419		ENSG00000031003	-3.1645	4.27237
ENSG00000032389	-3.25443	7.73617		ENSG00000031081	-3.1237	2.77
ENSG00000032444	-2.28321	8.23351		ENSG00000031691	-1.6341	2.50665
ENSG00000032742	-2.72642	6.5882		ENSG00000031698	-2.1967	6.91546
ENSG00000033030	-2.66969	7.70315		ENSG00000031823	-4.422	4.65934
ENSG00000033050	-3.72814	6.84651		ENSG00000032219	-1.8573	3.20684
ENSG00000033170	-1.7075	7.81416		ENSG00000032444	-2.2832	2.97187
ENSG00000033178	-2.7732	6.81798		ENSG00000032742	-2.7264	3.3406
ENSG00000033327	-2.27565	8.11348		ENSG00000033011	-3.0388	3.91218
ENSG00000033627	-3.47217	8.18488		ENSG00000033030	-2.6697	2.76845
ENSG00000033800	-3.5569	7.79658		ENSG00000033122	-2.5961	0.751527
ENSG00000033867	-2.22796	5.4136		ENSG00000033170	-1.7075	3.32594
ENSG00000034053	-3.08229	7.23203		ENSG00000033178	-2.7732	5.02355
ENSG00000034152	-2.52982	8.60054		ENSG00000033327	-2.2756	4.02388
ENSG00000034239	-3.89282	6.18301		ENSG00000033627	-3.4722	5.62721
ENSG00000034510	-2.77428	12.6165		ENSG00000033800	-3.5569	5.63188
ENSG00000034533	-2.44906	6.90587		ENSG00000033867	-2.228	4.59136
ENSG00000034677	-2.35358	6.01678		ENSG00000034053	-3.0823	1.74665
ENSG00000034693	-2.36989	6.30646		ENSG00000034152	-2.5298	4.78518
ENSG00000034713	-3.04394	10.1078		ENSG00000034239	-3.8928	1.0607
ENSG00000034971	-3.08241	6.49598		ENSG00000034510	-2.7743	10.5602
ENSG00000035115	-3.1881	8.18442		ENSG00000034533	-2.4491	2.73845
ENSG00000035141	-2.67577	8.31746		ENSG00000034677	-2.3536	3.93394
ENSG00000035403	-3.33032	7.28248		ENSG00000034693	-2.3699	3.11859
ENSG00000035664	-2.87716	6.88698		ENSG00000034713	-3.0439	6.10929
ENSG00000035681	-2.44348	8.00309		ENSG00000034971	-3.0824	0.978036
ENSG00000035687	-2.2492	8.5137		ENSG00000035115	-3.1881	1.87908
ENSG00000035720	-1.34828	5.79232		ENSG00000035141	-2.6758	3.65121
ENSG00000035862	-0.65442	8.12103		ENSG00000035403	-3.3303	6.93672
ENSG00000035928	-2.94697	7.44446		ENSG00000035499	-0.4347	1.71704
ENSG00000036257	-3.72948	6.2909		ENSG00000035664	-2.8772	1.78756
ENSG00000036448	-2.35919	5.72026		ENSG00000035681	-2.4435	4.14687
ENSG00000036473	-3.8894	5.44478		ENSG00000035687	-2.2492	5.02948
ENSG00000036530	-1.75205	6.64091		ENSG00000035720	-1.3483	0.483778
ENSG00000036549	-3.10383	7.66204		ENSG00000035862	-0.6544	7.96471
ENSG00000036565	-3.92205	5.66275		ENSG00000035928	-2.947	4.96248
ENSG00000036672	-3.0916	5.65979		ENSG00000036054	-2.2469	4.69385
ENSG00000036828	-5.21625	6.28155		ENSG00000036257	-3.7295	3.78944
ENSG00000037042	-2.5904	5.49979		ENSG00000036448	-2.3592	1.51501
ENSG00000037280	-4.57587	4.77009		ENSG00000036473	-3.8894	0.275936
ENSG00000037637	-4.09369	7.54722		ENSG00000036530	-1.752	1.0039
ENSG00000037749	-3.84643	5.30575		ENSG00000036565	-3.922	0.0717907
ENSG00000037897	-2.34468	7.50742		ENSG00000036672	-3.0916	1.53601
ENSG00000037965	-3.65145	6.57308		ENSG00000036828	-5.2163	0.0876316
ENSG00000038002	-2.1632	6.54771		ENSG00000037042	-2.5904	3.49224
ENSG00000038274	-2.35093	9.91318		ENSG00000037280	-4.5759	1.06036
ENSG00000038295	-5.17449	3.70105		ENSG00000037474	-2.7493	5.02561
ENSG00000038382	-3.15149	6.57973		ENSG00000037637	-4.0937	4.69393
ENSG00000038427	0.20276	7.3612		ENSG00000037749	-3.8464	3.81536
ENSG00000038532	-4.80874	7.16071		ENSG00000037757	-4.1633	4.5631
ENSG00000038945	-3.47377	5.20838		ENSG00000037897	-2.3447	3.44218
ENSG00000039068	-0.95215	5.98241		ENSG00000037965	-3.6515	0.713126
ENSG00000039123	-2.48036	8.36391		ENSG00000038002	-2.1632	3.26676
ENSG00000039319	-2.43214	6.66468		ENSG00000038210	-1.5486	3.8674
ENSG00000039523	-3.09136	9.21522		ENSG00000038274	-2.3509	5.43464
ENSG00000039537	-2.37834	6.07809		ENSG00000038295	-5.1745	0.491364
ENSG00000039560	-1.22038	7.30718		ENSG00000038382	-3.1515	3.77846
ENSG00000039600	-4.06419	4.12199		ENSG00000038427	0.2028	3.82886
ENSG00000039650	-2.88886	7.31132		ENSG00000038532	-4.8087	4.2798
ENSG00000039987	-2.11566	6.49705		ENSG00000038945	-3.4738	1.16597
ENSG00000040199	-3.80249	7.03935		ENSG00000039068	-0.9522	2.74158
ENSG00000040275	-2.79776	6.79835		ENSG00000039139	-3.0689	0.916597
ENSG00000040341	-3.09136	7.13831		ENSG00000039319	-2.4321	3.5754
ENSG00000040531	-2.66612	7.29519		ENSG00000039537	-2.3783	0.426984
ENSG00000040731	-1.80304	5.25032		ENSG00000039560	-1.2204	2.98646
ENSG00000040933	-3.29889	6.4344		ENSG00000039600	-4.0642	0.0360196
ENSG00000041353	-1.99212	4.47979		ENSG00000039650	-2.8889	3.06791
ENSG00000041357	-2.11967	9.39611		ENSG00000039987	-2.1157	0.0596142
ENSG00000041515	-3.73332	6.83737		ENSG00000040199	-3.8025	3.09289
ENSG00000041802	-2.9659	7.93132		ENSG00000040341	-3.0914	4.41046
ENSG00000041880	-3.46419	7.01066		ENSG00000040487	-3.1676	3.4906
ENSG00000041982	-1.65399	5.85355		ENSG00000040531	-2.6661	2.72343
ENSG00000041988	-4.2133	6.71208		ENSG00000040608	-2.3686	0.554895
ENSG00000042088	-2.99436	7.89903		ENSG00000040633	-2.6953	3.27111
ENSG00000042304	-4.70915	5.7786		ENSG00000040731	-1.803	0.928593
ENSG00000042317	-2.43105	4.51711		ENSG00000040933	-3.2989	4.10784
ENSG00000042429	-3.20956	7.88775		ENSG00000041353	-1.9921	2.1659
ENSG00000042445	-2.20603	8.10414		ENSG00000041357	-2.1197	6.1228
ENSG00000042493	-1.23362	8.21433		ENSG00000041802	-2.9659	4.3993
ENSG00000042753	-2.76278	9.5948		ENSG00000041880	-3.4642	2.64287
ENSG00000042781	-5.41796	4.13919		ENSG00000041982	-1.654	4.22817
ENSG00000042813	-4.09517	5.71072		ENSG00000041988	-4.2133	2.75926
ENSG00000042832	-3.58053	6.92971		ENSG00000042088	-2.9944	3.10098
ENSG00000042980	-1.92549	5.80802		ENSG00000042286	-2.7072	2.53962
ENSG00000043039	-3.80027	6.79775		ENSG00000042317	-2.4311	2.99154
ENSG00000043093	-3.7503	8.09808		ENSG00000042429	-3.2096	3.72963
ENSG00000043143	-3.28842	7.40304		ENSG00000042445	-2.206	3.89692
ENSG00000043462	-3.10892	6.58252		ENSG00000042493	-1.2336	3.64301
ENSG00000043514	-2.30729	7.33278		ENSG00000042753	-2.7628	6.53486
ENSG00000043591	-1.93126	4.77881		ENSG00000042781	-5.418	0.108572
ENSG00000044012	-1.76273	4.99273		ENSG00000042813	-4.0952	0.120544
ENSG00000044090	-3.94964	7.66731		ENSG00000042832	-3.5805	0.235022
ENSG00000044115	-2.81299	8.43763		ENSG00000042980	-1.9255	1.42607
ENSG00000044446	-3.64548	7.1243		ENSG00000043039	-3.8003	0.731249
ENSG00000044459	-3.18351	6.08944		ENSG00000043093	-3.7503	3.38993
ENSG00000044524	-3.85977	4.46043		ENSG00000043355	-0.6806	0.693651
ENSG00000044574	-2.06788	10.717		ENSG00000043462	-3.1089	2.23323
ENSG00000046604	-1.54726	6.64195		ENSG00000043514	-2.3073	3.94781
ENSG00000046647	-3.70651	5.04361		ENSG00000043591	-1.9313	1.30893
ENSG00000046651	-2.3995	8.52035		ENSG00000044012	-1.7627	0.104202
ENSG00000046653	-1.34252	5.91636		ENSG00000044090	-3.9496	2.38252
ENSG00000046774	-2.75643	6.4873		ENSG00000044115	-2.813	6.86926
ENSG00000046889	-5.34461	4.95951		ENSG00000044446	-3.6455	1.29515
ENSG00000047056	-4.32193	7.91601		ENSG00000044459	-3.1835	3.03965
ENSG00000047188	-2.99965	6.02404		ENSG00000044524	-3.8598	1.25819
ENSG00000047230	-2.60375	5.8874		ENSG00000044574	-2.0679	8.55571
ENSG00000047249	-2.46427	8.75703		ENSG00000046604	-1.5473	2.18672
ENSG00000047315	-2.6529	9.66822		ENSG00000046647	-3.7065	3.01149
ENSG00000047365	-5.16463	5.89077		ENSG00000046651	-2.3995	2.73083
ENSG00000047410	-2.28321	7.46084		ENSG00000046653	-1.3425	2.85086
ENSG00000047457	-0.3432	6.58845		ENSG00000046774	-2.7564	0.0361127
ENSG00000047578	-3.38639	7.34813		ENSG00000046889	-5.3446	1.20025
ENSG00000047597	-0.53644	5.41592		ENSG00000047056	-4.3219	3.17391
ENSG00000047617	-3.59179	5.89636		ENSG00000047188	-2.9997	4.31844
ENSG00000047621	-2.2306	6.88494		ENSG00000047230	-2.6038	2.48949
ENSG00000047634	-1.47073	6.1478		ENSG00000047249	-2.4643	5.18996
ENSG00000047644	-1.80193	7.82181		ENSG00000047315	-2.6529	5.77224
ENSG00000047648	-3.1654	4.72046		ENSG00000047346	-2.0787	0.580782
ENSG00000047849	-4.01508	8.0802		ENSG00000047365	-5.1646	2.07365
ENSG00000047936	-3.46833	4.54532		ENSG00000047410	-2.2832	4.12007
ENSG00000048052	-3.74333	6.58903		ENSG00000047457	-0.3432	1.31371
ENSG00000048162	-1.3968	7.60621		ENSG00000047578	-3.3864	3.47332
ENSG00000048462	-1.06797	5.19841		ENSG00000047579	-3.1724	2.82505
ENSG00000048540	-2.63792	6.917		ENSG00000047597	-0.5364	0.815313
ENSG00000048544	-2.50071	7.71652		ENSG00000047617	-3.5918	0.131889
ENSG00000048545	-3.34198	5.55157		ENSG00000047621	-2.2306	3.79162
ENSG00000048649	-3.10979	5.31088		ENSG00000047634	-1.4707	2.16818
ENSG00000048707	-3.69563	6.82955		ENSG00000047644	-1.8019	3.92506
ENSG00000048740	-1.55979	7.67481		ENSG00000047648	-3.1654	2.24864
ENSG00000048828	-3.19747	7.34672		ENSG00000047662	-3.4428	0.113936
ENSG00000048991	-3.60999	7.21354		ENSG00000047849	-4.0151	7.72125
ENSG00000049089	-2.29846	6.75809		ENSG00000047932	-3.0409	4.59863
ENSG00000049130	-2.17319	4.40416		ENSG00000047936	-3.4683	0.0937613
ENSG00000049167	-3.50849	7.18897		ENSG00000048028	-3.0187	2.48557
ENSG00000049192	-2.79536	6.05022		ENSG00000048052	-3.7433	1.38079
ENSG00000049239	-3.58001	6.81276		ENSG00000048140	-3.2564	3.94388
ENSG00000049245	-2.16146	8.81079		ENSG00000048162	-1.3968	4.86748
ENSG00000049246	-3.97915	6.69633		ENSG00000048342	-3.2922	2.62814
ENSG00000049247	-3.4135	4.30868		ENSG00000048392	-1.4066	3.68247
ENSG00000049249	-1.92659	5.71191		ENSG00000048405	-4.3139	4.9533
ENSG00000049323	-1.40305	7.7712		ENSG00000048462	-1.068	0.318548
ENSG00000049449	-1.4346	7.88623		ENSG00000048471	-3.9006	4.02666
ENSG00000049540	-2.94297	6.82201		ENSG00000048540	-2.6379	1.58207
ENSG00000049541	-1.91681	7.16097		ENSG00000048544	-2.5007	5.06001
ENSG00000049759	-1.91463	7.01327		ENSG00000048545	-3.342	0.099648
ENSG00000049768	-4.68112	6.02364		ENSG00000048649	-3.1098	4.3252
ENSG00000049860	-2.32771	9.45225		ENSG00000048707	-3.6956	3.6041
ENSG00000049883	-3.98279	6.57613		ENSG00000048740	-1.5598	2.83818
ENSG00000050165	-0.89472	6.05132		ENSG00000048828	-3.1975	5.18344
ENSG00000050327	-2.87113	7.67119		ENSG00000048991	-3.61	3.9518
ENSG00000050344	-0.86557	5.08115		ENSG00000049089	-2.2985	0.829572
ENSG00000050393	-2.27956	7.9029		ENSG00000049130	-2.1732	4.10735
ENSG00000050405	-1.20427	9.16616		ENSG00000049167	-3.5085	3.61445
ENSG00000050426	-2.34073	8.4823		ENSG00000049192	-2.7954	1.16514
ENSG00000050438	-3.65036	4.99764		ENSG00000049239	-3.58	4.4756
ENSG00000050555	-4.1428	6.25227		ENSG00000049245	-2.1615	6.92777
ENSG00000050628	-3.92008	5.19657		ENSG00000049246	-3.9791	2.19895
ENSG00000050730	-0.67169	4.46177		ENSG00000049247	-3.4135	0.443661
ENSG00000050748	-3.01473	7.91584		ENSG00000049249	-1.9266	0.68383
ENSG00000051108	-1.52375	9.73425		ENSG00000049323	-1.403	4.85945
ENSG00000051128	-2.17814	7.39		ENSG00000049449	-1.4346	4.40491
ENSG00000051180	-1.99223	5.88671		ENSG00000049540	-2.943	2.02517
ENSG00000051341	-1.54528	7.25953		ENSG00000049541	-1.9168	3.30028
ENSG00000051382	-2.65754	5.84116		ENSG00000049618	-3.4069	3.12399
ENSG00000051523	-1.7209	9.74951		ENSG00000049656	-3.1339	4.04648
ENSG00000051620	-4.95724	9.22		ENSG00000049759	-1.9146	1.88687
ENSG00000051825	-2.40461	5.03675		ENSG00000049768	-4.6811	0.356609
ENSG00000052126	-3.1574	6.62167		ENSG00000049769	-3.8965	1.01051
ENSG00000052344	-1.65272	6.64211		ENSG00000049860	-2.3277	4.13152
ENSG00000052723	-2.79807	5.68447		ENSG00000049883	-3.9828	2.63895
ENSG00000052749	-3.02938	7.2119		ENSG00000050130	-2.2062	5.14762
ENSG00000052802	-0.9509	7.29718		ENSG00000050165	-0.8947	4.96837
ENSG00000052841	-2.79076	7.59071		ENSG00000050344	-0.8656	1.97482
ENSG00000052850	-4.86397	5.68542		ENSG00000050405	-1.2043	5.02041
ENSG00000053108	-4.50177	6.17902		ENSG00000050426	-2.3407	5.62488
ENSG00000053254	-1.98393	7.92051		ENSG00000050438	-3.6504	1.42233
ENSG00000053371	-2.65172	8.22623		ENSG00000050555	-4.1428	1.25566
ENSG00000053372	-1.92063	7.99413		ENSG00000050628	-3.9201	1.4305
ENSG00000053438	-3.10296	7.28635		ENSG00000050730	-0.6717	0.335983
ENSG00000053501	-3.3023	6.86291		ENSG00000050748	-3.0147	3.32378
ENSG00000053524	-5.03221	3.56643		ENSG00000050767	-2.4287	0.571939
ENSG00000053702	-3.68538	5.79649		ENSG00000051009	-3.2918	3.6941
ENSG00000053747	-4.60683	6.46632		ENSG00000051108	-1.5238	6.94552
ENSG00000053770	-3.16514	7.74763		ENSG00000051128	-2.1781	4.38106
ENSG00000053918	-3.59092	7.2784		ENSG00000051180	-1.9922	1.31784
ENSG00000054116	-3.56781	8.47504		ENSG00000051341	-1.5453	0.917395
ENSG00000054118	-4.39047	6.21431		ENSG00000051382	-2.6575	3.85878
ENSG00000054179	-4.1208	5.36972		ENSG00000051523	-1.7209	6.85031
ENSG00000054219	-0.646	6.28606		ENSG00000051620	-4.9572	6.10533
ENSG00000054267	-3.97234	8.31249		ENSG00000051825	-2.4046	3.3643
ENSG00000054277	-1.20616	7.6273		ENSG00000052126	-3.1574	3.41081
ENSG00000054356	-2.82062	6.42028		ENSG00000052344	-1.6527	1.91811
ENSG00000054392	-2.22573	5.46704		ENSG00000052723	-2.7981	4.83711
ENSG00000054523	-2.34931	8.34243		ENSG00000052749	-3.0294	3.58035
ENSG00000054598	-1.14038	7.49031		ENSG00000052795	-1.4585	3.3028
ENSG00000054611	-3.46021	7.99216		ENSG00000052802	-0.9509	6.15823
ENSG00000054654	-3.46435	7.60226		ENSG00000052841	-2.7908	2.664
ENSG00000054793	-1.10591	7.60813		ENSG00000052850	-4.864	0.320924
ENSG00000054796	-6.28321	4.07431		ENSG00000053108	-4.5018	0.49825
ENSG00000054965	-2.53041	5.97682		ENSG00000053254	-1.9839	3.71172
ENSG00000054983	-2.00277	7.02574		ENSG00000053371	-2.6517	5.82945
ENSG00000055070	-3.62327	8.44502		ENSG00000053372	-1.9206	4.15467
ENSG00000055118	-3.08155	6.77481		ENSG00000053438	-3.103	3.13422
ENSG00000055130	-2.87758	8.60325		ENSG00000053501	-3.3023	3.33517
ENSG00000055147	-2.66841	6.95088		ENSG00000053524	-5.0322	0.799961
ENSG00000055163	-1.3034	8.21274		ENSG00000053702	-3.6854	0.78936
ENSG00000055208	-2.85956	8.08807		ENSG00000053747	-4.6068	1.29436
ENSG00000055332	-2.51466	7.89301		ENSG00000053900	-2.4744	3.15956
ENSG00000055483	-2.66438	5.13597		ENSG00000053918	-3.5909	1.62668
ENSG00000055732	-3.0255	5.20418		ENSG00000054116	-3.5678	5.53391
ENSG00000055917	-2.49517	8.91391		ENSG00000054118	-4.3905	5.88224
ENSG00000055957	-4.07948	7.17942		ENSG00000054148	-3.7779	4.82088
ENSG00000056050	-2.71786	8.28305		ENSG00000054179	-4.1208	0.998228
ENSG00000056097	-2.87049	7.16621		ENSG00000054267	-3.9723	4.16948
ENSG00000056558	-1.43312	6.65221		ENSG00000054277	-1.2062	3.41018
ENSG00000056586	-3.84063	6.8002		ENSG00000054282	-3.0186	4.58514
ENSG00000056736	-1.46598	7.16811		ENSG00000054356	-2.8206	1.98387
ENSG00000056972	-3.18429	6.41621		ENSG00000054523	-2.3493	4.38495
ENSG00000056998	-2.07497	5.69802		ENSG00000054598	-1.1404	1.30543
ENSG00000057019	-2.28377	6.37658		ENSG00000054611	-3.4602	5.0973
ENSG00000057149	-0.47519	6.23776		ENSG00000054654	-3.4643	3.61651
ENSG00000057252	-1.66685	5.43526		ENSG00000054690	-1.8853	1.00566
ENSG00000057294	-2.2856	5.08176		ENSG00000054793	-1.1059	2.65578
ENSG00000057468	-4.79586	4.44552		ENSG00000054796	-6.2832	0.013827
ENSG00000057593	-4.16307	5.35671		ENSG00000054803	-3.1281	0.403607
ENSG00000057608	-2.62424	10.4988		ENSG00000054938	-3.1359	0.809128
ENSG00000057657	-1.13327	7.1887		ENSG00000054965	-2.5304	5.05369
ENSG00000057663	-2.95411	6.7415		ENSG00000054967	-3.4058	2.36746
ENSG00000058056	-2.84622	8.15808		ENSG00000054983	-2.0028	4.28279
ENSG00000058063	-2.74603	5.73901		ENSG00000055044	-2.0268	5.80324
ENSG00000058085	-1.60968	5.87083		ENSG00000055118	-3.0816	0.765251
ENSG00000058091	-2.14791	6.62858		ENSG00000055130	-2.8776	5.30805
ENSG00000058262	-2.37595	9.37993		ENSG00000055147	-2.6684	3.77802
ENSG00000058272	-2.08951	6.97162		ENSG00000055163	-1.3034	3.73715
ENSG00000058335	-4.41335	5.92346		ENSG00000055208	-2.8596	2.94833
ENSG00000058404	-1.92791	6.29732		ENSG00000055332	-2.5147	4.19481
ENSG00000058453	-4.50471	6.74649		ENSG00000055483	-2.6644	4.50915
ENSG00000058600	-2.85121	8.02053		ENSG00000055732	-3.0255	0.766216
ENSG00000058668	-1.90422	7.92281		ENSG00000055813	-4.4501	1.08307
ENSG00000058673	-2.83321	10.021		ENSG00000055917	-2.4952	3.74043
ENSG00000058729	-2.29301	7.52704		ENSG00000055950	-3.3999	6.4266
ENSG00000058799	-2.71919	8.39581		ENSG00000055955	-3.678	0.434544
ENSG00000058804	-1.56584	5.85772		ENSG00000055957	-4.0795	0.219572
ENSG00000058866	-4.30244	6.45872		ENSG00000056097	-2.8705	4.96644
ENSG00000059145	-3.56559	7.23833		ENSG00000056277	-2.1218	2.19803
ENSG00000059377	-2.25574	6.50263		ENSG00000056291	-3.0693	0.221102
ENSG00000059378	-0.88956	8.12238		ENSG00000056487	-3.376	0.344626
ENSG00000059573	-2.29647	8.97966		ENSG00000056558	-1.4331	1.61349
ENSG00000059588	-2.42376	8.29733		ENSG00000056586	-3.8406	2.54845
ENSG00000059691	-4.72356	6.72244		ENSG00000056736	-1.466	1.28952
ENSG00000059728	-1.17199	6.34513		ENSG00000056972	-3.1843	3.73457
ENSG00000059758	-2.6346	7.06416		ENSG00000056998	-2.075	1.12337
ENSG00000059804	-0.65385	6.72852		ENSG00000057019	-2.2838	5.14223
ENSG00000059915	-3.28335	5.66825		ENSG00000057149	-0.4752	0.394297
ENSG00000060069	-3.46514	7.46406		ENSG00000057252	-1.6669	5.08742
ENSG00000060138	-2.25711	9.77398		ENSG00000057294	-2.2856	2.51833
ENSG00000060140	-1.21709	4.3098		ENSG00000057468	-4.7959	0.0476224
ENSG00000060237	-3.52799	7.09174		ENSG00000057593	-4.1631	0.140556
ENSG00000060491	-3.91942	7.48483		ENSG00000057608	-2.6242	7.62786
ENSG00000060558	-1.72456	6.61943		ENSG00000057657	-1.1333	2.00568
ENSG00000060642	-2.58996	6.75599		ENSG00000057663	-2.9541	3.78133
ENSG00000060656	-3.09296	7.18068		ENSG00000057704	-0.7676	2.11062
ENSG00000060688	-2.3752	8.56373		ENSG00000057757	-2.8672	5.4143
ENSG00000060709	-4.59946	5.63195		ENSG00000057935	-4.1408	3.03848
ENSG00000060718	-0.68908	5.37207		ENSG00000058056	-2.8462	3.26763
ENSG00000060749	-2.74507	5.33233		ENSG00000058063	-2.746	4.71355
ENSG00000060762	-2.27111	8.21074		ENSG00000058085	-1.6097	1.82751
ENSG00000060971	-2.93799	8.10252		ENSG00000058091	-2.1479	2.479
ENSG00000060982	-0.46261	5.99187		ENSG00000058262	-2.3759	7.82587
ENSG00000061273	-5.18915	8.04107		ENSG00000058272	-2.0895	3.85754
ENSG00000061337	-4.9284	5.46293		ENSG00000058335	-4.4133	0.748783
ENSG00000061656	-1.17981	6.01526		ENSG00000058404	-1.9279	1.45427
ENSG00000061676	-2.63352	8.11296		ENSG00000058453	-4.5047	0.289696
ENSG00000061794	-2.67015	9.10998		ENSG00000058668	-1.9042	5.23459
ENSG00000061918	-1.09154	5.71909		ENSG00000058673	-2.8332	2.35921
ENSG00000061936	-4.13214	7.44935		ENSG00000058729	-2.293	4.22956
ENSG00000061938	-4.58173	6.95435		ENSG00000058799	-2.7192	4.51876
ENSG00000061987	-4.20423	6.11812		ENSG00000058866	-4.3024	1.78222
ENSG00000062038	-1.08853	7.07726		ENSG00000059122	-4.1693	3.26641
ENSG00000062096	-3.11791	6.8373		ENSG00000059145	-3.5656	3.02042
ENSG00000062370	-2.41312	4.43759		ENSG00000059377	-2.2557	1.81863
ENSG00000062485	-2.59518	9.96204		ENSG00000059378	-0.8896	3.60672
ENSG00000062524	-3.662	6.44413		ENSG00000059573	-2.2965	4.35646
ENSG00000062598	-3.40844	7.44732		ENSG00000059588	-2.4238	2.63729
ENSG00000062650	-2.71369	7.56688		ENSG00000059728	-1.172	3.00701
ENSG00000062716	-2.08455	9.22248		ENSG00000059758	-2.6346	4.48073
ENSG00000062725	-2.67034	6.17557		ENSG00000059804	-0.6539	5.06493
ENSG00000062822	-1.86412	7.26413		ENSG00000059915	-3.2834	1.72114
ENSG00000063046	-2.60603	10.5202		ENSG00000060069	-3.4651	4.15232
ENSG00000063127	-2.3687	6.28954		ENSG00000060140	-1.2171	0.75366
ENSG00000063169	-4.54861	8.02211		ENSG00000060237	-3.528	5.5328
ENSG00000063176	-3.76297	6.75885		ENSG00000060339	-2.366	5.51522
ENSG00000063177	-4.65763	9.91069		ENSG00000060491	-3.9194	4.96399
ENSG00000063180	-1.08308	7.0602		ENSG00000060558	-1.7246	1.27144
ENSG00000063241	-2.63496	8.14851		ENSG00000060566	-3.2904	0.326251
ENSG00000063244	-4.37842	7.89351		ENSG00000060642	-2.59	2.03407
ENSG00000063245	-3.76965	7.39103		ENSG00000060656	-3.093	2.40322
ENSG00000063515	-5.11629	4.19864		ENSG00000060688	-2.3752	5.17851
ENSG00000063601	-3.23365	6.8864		ENSG00000060709	-4.5995	0.812971
ENSG00000063660	-2.66713	7.27967		ENSG00000060718	-0.6891	1.75776
ENSG00000063854	-2.79827	7.58088		ENSG00000060749	-2.7451	2.97201
ENSG00000063978	-2.9092	9.3129		ENSG00000060971	-2.938	5.01493
ENSG00000064012	-2.56892	6.78883		ENSG00000060982	-0.4626	3.91746
ENSG00000064042	-0.4991	6.11712		ENSG00000061273	-5.1892	5.34518
ENSG00000064102	-2.25677	7.33901		ENSG00000061337	-4.9284	1.23536
ENSG00000064115	-2.50865	5.69284		ENSG00000061455	-3.3132	0.333752
ENSG00000064199	-2.50873	5.76736		ENSG00000061656	-1.1798	1.3423
ENSG00000064201	-3.26216	7.6243		ENSG00000061676	-2.6335	4.3752
ENSG00000064205	-1.38703	6.26767		ENSG00000061794	-2.6702	5.5944
ENSG00000064225	-1.92791	4.80574		ENSG00000061936	-4.1321	4.66314
ENSG00000064270	-2.81208	5.71486		ENSG00000061938	-4.5817	0.798596
ENSG00000064300	-2.38662	5.54525		ENSG00000061987	-4.2042	5.04819
ENSG00000064309	-4.53316	6.56905		ENSG00000062038	-1.0885	1.48009
ENSG00000064313	-3.59266	7.34808		ENSG00000062194	-2.9479	4.42992
ENSG00000064393	-3.16786	7.00552		ENSG00000062282	-1.5807	1.51288
ENSG00000064419	-3.34168	8.0653		ENSG00000062485	-2.5952	6.64184
ENSG00000064490	-3.05445	7.76595		ENSG00000062524	-3.662	0.345015
ENSG00000064545	-4.09271	8.97855		ENSG00000062598	-3.4084	3.89066
ENSG00000064547	-2.99148	7.05209		ENSG00000062716	-2.0845	5.63235
ENSG00000064601	-2.16968	9.85799		ENSG00000062725	-2.6703	4.02461
ENSG00000064607	-3.7135	7.22585		ENSG00000062822	-1.8641	2.99335
ENSG00000064651	-1.48253	7.8177		ENSG00000063015	-3.9199	0.968725
ENSG00000064652	-2.33308	5.50798		ENSG00000063046	-2.606	3.64273
ENSG00000064655	-1.89421	5.9976		ENSG00000063127	-2.3687	0.0548705
ENSG00000064666	-2.39199	8.81833		ENSG00000063176	-3.763	2.46501
ENSG00000064687	-2.51235	6.74166		ENSG00000063177	-4.6576	8.39465
ENSG00000064692	-3.10557	5.98491		ENSG00000063180	-1.0831	1.12089
ENSG00000064726	-2.80078	8.86281		ENSG00000063241	-2.635	5.30996
ENSG00000064763	-1.07397	7.55901		ENSG00000063244	-4.3784	6.3328
ENSG00000064787	-1.62007	6.12606		ENSG00000063245	-3.7696	5.35813
ENSG00000064835	-4.67374	3.80128		ENSG00000063322	-2.5527	5.83572
ENSG00000064886	-0.80705	6.8029		ENSG00000063438	-0.4126	1.5749
ENSG00000064932	-2.81441	7.18028		ENSG00000063587	-2.8359	2.9926
ENSG00000064933	-4.57794	7.7031		ENSG00000063601	-3.2337	4.21147
ENSG00000064961	-2.24291	7.84031		ENSG00000063660	-2.6671	4.18634
ENSG00000064989	-2.05331	6.45725		ENSG00000063761	-3.6553	2.13596
ENSG00000064995	-2.70472	6.33825		ENSG00000063854	-2.7983	4.45178
ENSG00000064999	-2.66685	7.00956		ENSG00000063978	-2.9092	5.92923
ENSG00000065000	-2.67955	8.00636		ENSG00000064012	-2.5689	2.43665
ENSG00000065029	-4.47169	8.05387		ENSG00000064042	-0.4991	2.97249
ENSG00000065054	-3.78409	4.75751		ENSG00000064115	-2.5086	4.70212
ENSG00000065057	-2.55123	6.31889		ENSG00000064195	-3.0895	0.458848
ENSG00000065135	-2.77537	8.13409		ENSG00000064199	-2.5087	3.07109
ENSG00000065150	-2.63819	7.49641		ENSG00000064201	-3.2622	0.506652
ENSG00000065154	-1.78294	9.2299		ENSG00000064205	-1.387	1.29771
ENSG00000065183	-3.28125	7.3162		ENSG00000064225	-1.9279	1.30258
ENSG00000065243	-2.45024	6.29094		ENSG00000064270	-2.8121	0.531764
ENSG00000065268	-2.93534	7.08681		ENSG00000064300	-2.3866	1.94764
ENSG00000065308	-2.43495	7.64405		ENSG00000064309	-4.5332	1.50429
ENSG00000065320	-3.41519	5.27737		ENSG00000064313	-3.5927	4.67424
ENSG00000065325	-4.45356	4.90397		ENSG00000064393	-3.1679	5.06355
ENSG00000065328	-0.70618	6.38949		ENSG00000064419	-3.3417	4.02608
ENSG00000065357	-2.76641	7.16401		ENSG00000064490	-3.0545	4.00108
ENSG00000065361	-3.75965	6.29845		ENSG00000064545	-4.0927	3.80176
ENSG00000065427	-2.94964	10.2164		ENSG00000064547	-2.9915	1.39113
ENSG00000065457	-2.8398	7.08934		ENSG00000064601	-2.1697	6.30165
ENSG00000065485	-1.66758	8.13292		ENSG00000064607	-3.7135	4.09806
ENSG00000065491	-4.2723	4.26026		ENSG00000064651	-1.4825	4.16067
ENSG00000065518	-4.08657	10.7261		ENSG00000064652	-2.3331	3.72539
ENSG00000065526	-2.63478	7.95133		ENSG00000064655	-1.8942	1.74156
ENSG00000065534	-4.37333	7.40352		ENSG00000064666	-2.392	6.8466
ENSG00000065548	-2.55461	9.07809		ENSG00000064687	-2.5123	2.74722
ENSG00000065559	-2.31912	7.1734		ENSG00000064692	-3.1056	0.772162
ENSG00000065600	-3.59301	5.89355		ENSG00000064703	-2.3527	3.69559
ENSG00000065609	-1.79761	5.24548		ENSG00000064726	-2.8008	4.67922
ENSG00000065613	-1.82726	6.95708		ENSG00000064763	-1.074	1.63769
ENSG00000065615	-3.07412	6.81324		ENSG00000064787	-1.6201	1.13332
ENSG00000065618	-2.35808	5.89284		ENSG00000064835	-4.6737	0.034538
ENSG00000065665	-3.60156	6.48131		ENSG00000064886	-0.807	1.04004
ENSG00000065675	-2.38805	7.80847		ENSG00000064932	-2.8144	4.77805
ENSG00000065717	-2.11054	7.25353		ENSG00000064933	-4.5779	3.13456
ENSG00000065802	-3.18141	6.05268		ENSG00000064961	-2.2429	4.63867
ENSG00000065833	-0.70894	5.94041		ENSG00000064989	-2.0533	3.16578
ENSG00000065882	-3.18351	7.92956		ENSG00000064995	-2.7047	4.59726
ENSG00000065883	-3.57467	5.78915		ENSG00000064999	-2.6669	2.54959
ENSG00000065911	-1.11478	9.21066		ENSG00000065000	-2.6795	6.03456
ENSG00000065923	-2.42958	5.08032		ENSG00000065029	-4.4717	2.57851
ENSG00000065970	-5.44536	8.3973		ENSG00000065054	-3.7841	4.70639
ENSG00000065989	-3.94675	6.04811		ENSG00000065057	-2.5512	3.22867
ENSG00000066027	-3.85163	6.94318		ENSG00000065060	-3.2815	2.62756
ENSG00000066032	-2.6904	5.06868		ENSG00000065135	-2.7754	5.9617
ENSG00000066044	-3.74391	8.76602		ENSG00000065150	-2.6382	6.04735
ENSG00000066056	-3.3876	5.3777		ENSG00000065154	-1.7829	7.1846
ENSG00000066117	-3.69469	7.70692		ENSG00000065183	-3.2812	3.36958
ENSG00000066135	-4.21545	7.92205		ENSG00000065243	-2.4502	4.82611
ENSG00000066136	-3.55097	7.53567		ENSG00000065268	-2.9353	3.89487
ENSG00000066230	-4.24934	6.15139		ENSG00000065308	-2.4349	4.15046
ENSG00000066279	-0.85993	6.68914		ENSG00000065320	-3.4152	0.653855
ENSG00000066294	-3.91332	6.17889		ENSG00000065325	-4.4536	0.334423
ENSG00000066322	-2.4412	8.03896		ENSG00000065328	-0.7062	1.06558
ENSG00000066336	-2.5536	6.33755		ENSG00000065357	-2.7664	4.08593
ENSG00000066382	-1.80027	4.69451		ENSG00000065361	-3.7596	1.84477
ENSG00000066405	-2.39085	5.65084		ENSG00000065413	-3.1957	2.06403
ENSG00000066422	-3.15329	7.30396		ENSG00000065427	-2.9496	5.3044
ENSG00000066455	-2.39108	8.13673		ENSG00000065457	-2.8398	3.22876
ENSG00000066468	-2.28525	6.11673		ENSG00000065485	-1.6676	3.6464
ENSG00000066557	-1.8605	7.03875		ENSG00000065491	-4.2723	4.10178
ENSG00000066583	-1.74628	7.6706		ENSG00000065518	-4.0866	6.93397
ENSG00000066629	-1.91861	4.93281		ENSG00000065526	-2.6348	4.47741
ENSG00000066651	-1.83619	6.76725		ENSG00000065534	-4.3733	2.85967
ENSG00000066654	-2.24537	7.29606		ENSG00000065548	-2.5546	6.073
ENSG00000066739	-3.51754	5.26		ENSG00000065559	-2.3191	4.85408
ENSG00000066777	-2.90034	8.01766		ENSG00000065600	-3.593	3.36205
ENSG00000066855	-2.72413	7.35388		ENSG00000065609	-1.7976	1.29736
ENSG00000066923	-3.18679	6.28249		ENSG00000065613	-1.8273	3.83351
ENSG00000066926	-2.30764	6.8429		ENSG00000065615	-3.0741	4.12704
ENSG00000066933	-3.14624	8.25975		ENSG00000065618	-2.3581	1.14696
ENSG00000067048	-2.38881	5.76091		ENSG00000065621	-2.7528	2.16719
ENSG00000067057	-1.58256	8.84169		ENSG00000065665	-3.6016	2.73832
ENSG00000067064	-1.55076	9.29742		ENSG00000065675	-2.3881	1.22065
ENSG00000067066	-1.2856	6.77694		ENSG00000065717	-2.1105	2.30027
ENSG00000067082	-1.33439	7.86663		ENSG00000065802	-3.1814	2.94229
ENSG00000067113	-1.61949	7.58685		ENSG00000065809	-1.0083	5.25761
ENSG00000067141	-2.40453	7.86064		ENSG00000065833	-0.7089	4.32098
ENSG00000067167	-2.1208	9.81273		ENSG00000065882	-3.1835	3.06326
ENSG00000067177	-2.65317	6.22389		ENSG00000065883	-3.5747	2.57441
ENSG00000067182	-2.1141	8.98884		ENSG00000065911	-1.1148	5.51772
ENSG00000067191	-3.96353	6.25445		ENSG00000065923	-2.4296	3.20907
ENSG00000067208	-2.53475	5.19083		ENSG00000065970	-5.4454	3.54507
ENSG00000067221	-3.71862	7.43723		ENSG00000065989	-3.9467	1.72926
ENSG00000067225	-1.83506	7.80418		ENSG00000066027	-3.8516	4.35877
ENSG00000067248	-2.13049	6.95515		ENSG00000066032	-2.6904	1.07131
ENSG00000067334	-1.87118	9.17124		ENSG00000066044	-3.7439	4.50675
ENSG00000067365	-3.30857	7.30126		ENSG00000066056	-3.3876	1.62142
ENSG00000067369	-4.69526	7.813		ENSG00000066084	-3.8635	4.95756
ENSG00000067445	-3.48197	5.20413		ENSG00000066117	-3.6947	4.2457
ENSG00000067533	-1.71284	5.77068		ENSG00000066135	-4.2154	3.65508
ENSG00000067560	-2.70557	11.5942		ENSG00000066136	-3.551	4.04641
ENSG00000067596	-4.60472	7.34391		ENSG00000066185	-2.3835	1.46665
ENSG00000067606	-1.21635	7.73725		ENSG00000066230	-4.2493	0.369442
ENSG00000067646	-3.00799	4.57614		ENSG00000066248	-2.5583	1.36387
ENSG00000067704	-2.53944	9.35796		ENSG00000066279	-0.8599	1.5774
ENSG00000067715	-0.36105	5.41859		ENSG00000066294	-3.9133	2.00215
ENSG00000067798	-1.20786	6.55694		ENSG00000066322	-2.4412	6.02917
ENSG00000067829	-3.70576	8.89451		ENSG00000066336	-2.5536	2.24958
ENSG00000067836	-1.89781	8.18729		ENSG00000066382	-1.8003	1.20071
ENSG00000067842	-3.89368	5.1304		ENSG00000066405	-2.3909	0.146464
ENSG00000067955	-2.36945	8.59298		ENSG00000066422	-3.1533	3.77048
ENSG00000067992	-2.34997	6.07977		ENSG00000066455	-2.3911	4.52596
ENSG00000068001	-3.07655	7.89446		ENSG00000066468	-2.2852	1.85992
ENSG00000068024	-2.17782	5.97514		ENSG00000066557	-1.8605	4.42174
ENSG00000068028	-2.71331	8.11394		ENSG00000066583	-1.7463	3.46642
ENSG00000068078	-1.85064	6.2373		ENSG00000066629	-1.9186	2.13336
ENSG00000068079	-0.60294	7.85917		ENSG00000066651	-1.8362	3.71987
ENSG00000068097	-3.33003	7.19072		ENSG00000066654	-2.2454	4.57997
ENSG00000068120	-3.33003	8.55608		ENSG00000066735	-2.8508	1.26129
ENSG00000068137	-4.55063	4.81896		ENSG00000066739	-3.5175	2.98369
ENSG00000068305	-2.12475	6.76576		ENSG00000066777	-2.9003	3.72717
ENSG00000068323	-3.50898	8.08568		ENSG00000066813	-4.3007	0.0402245
ENSG00000068366	-0.62147	4.91057		ENSG00000066827	-4.3036	2.57432
ENSG00000068383	-2.45688	8.49908		ENSG00000066855	-2.7241	4.07893
ENSG00000068394	-3.3411	8.09742		ENSG00000066923	-3.1868	0.321722
ENSG00000068438	-2.95825	7.90585		ENSG00000066926	-2.3076	3.98456
ENSG00000068489	-2.62344	8.76673		ENSG00000066933	-3.1462	2.636
ENSG00000068615	-1.49346	6.39116		ENSG00000067048	-2.3888	2.50837
ENSG00000068650	-4.13568	5.68824		ENSG00000067057	-1.5826	6.04987
ENSG00000068697	-3.17971	10.799		ENSG00000067064	-1.5508	5.15994
ENSG00000068745	-3.07595	8.06686		ENSG00000067066	-1.2856	4.99561
ENSG00000068784	-2.20417	7.24196		ENSG00000067082	-1.3344	6.22681
ENSG00000068796	-2.13517	6.81513		ENSG00000067141	-2.4045	2.80793
ENSG00000068831	-2.13378	6.88897		ENSG00000067167	-2.1208	6.74635
ENSG00000068878	-2.10768	7.42593		ENSG00000067177	-2.6532	1.7465
ENSG00000068903	-3.81624	9.12663		ENSG00000067182	-2.1141	5.61057
ENSG00000068971	-3.39547	7.46992		ENSG00000067191	-3.9635	2.01306
ENSG00000068976	-2.37012	6.37605		ENSG00000067208	-2.5347	3.56512
ENSG00000068985	-3.63147	5.09971		ENSG00000067221	-3.7186	1.99783
ENSG00000069011	-3.17579	5.58767		ENSG00000067248	-2.1305	4.33488
ENSG00000069018	-5.307	5.19547		ENSG00000067334	-1.8712	4.08553
ENSG00000069020	-2.95568	7.05972		ENSG00000067365	-3.3086	4.46032
ENSG00000069122	-1.66241	6.42935		ENSG00000067369	-4.6953	3.81595
ENSG00000069188	-4.53216	6.81121		ENSG00000067445	-3.482	2.81209
ENSG00000069206	-5.74005	4.68089		ENSG00000067533	-1.7128	4.07643
ENSG00000069248	-4.26951	8.39053		ENSG00000067560	-2.7056	9.27785
ENSG00000069275	-2.62149	9.69574		ENSG00000067596	-4.6047	4.78074
ENSG00000069345	-2.75584	7.46722		ENSG00000067606	-1.2164	1.33855
ENSG00000069399	-2.40652	7.12683		ENSG00000067646	-3.008	1.39165
ENSG00000069424	-2.8998	7.23009		ENSG00000067704	-2.5394	5.65148
ENSG00000069431	-4.6975	5.29105		ENSG00000067715	-0.361	1.53981
ENSG00000069482	-0.40327	6.64073		ENSG00000067798	-1.2079	1.01844
ENSG00000069493	-2.0424	4.51242		ENSG00000067829	-3.7058	5.53686
ENSG00000069535	-0.77999	7.99841		ENSG00000067836	-1.8978	3.81495
ENSG00000069667	-1.63013	5.6878		ENSG00000067840	-2.9783	1.60269
ENSG00000069696	-4.51293	5.46535		ENSG00000067842	-3.8937	0.603332
ENSG00000069702	-0.64803	6.56953		ENSG00000067900	-5.2905	3.37296
ENSG00000069712	-1.45684	4.42114		ENSG00000067955	-2.3694	3.62283
ENSG00000069764	-2.45942	6.09139		ENSG00000067992	-2.35	4.06066
ENSG00000069812	-4.27258	4.96855		ENSG00000068001	-3.0766	4.11439
ENSG00000069869	-1.6287	6.4432		ENSG00000068024	-2.1778	2.4729
ENSG00000069943	-2.41951	6.75172		ENSG00000068028	-2.7133	2.81685
ENSG00000069956	-2.75448	9.70932		ENSG00000068078	-1.8506	1.45081
ENSG00000069966	-3.79306	7.21156		ENSG00000068079	-0.6029	3.4231
ENSG00000069974	-1.49338	7.69329		ENSG00000068097	-3.33	3.55708
ENSG00000069998	-2.75292	8.14185		ENSG00000068120	-3.33	5.39126
ENSG00000070010	-2.92413	8.65484		ENSG00000068137	-4.5506	2.58356
ENSG00000070018	-3.66859	6.65838		ENSG00000068305	-2.1248	4.94312
ENSG00000070019	-3.10706	4.52605		ENSG00000068308	-3.7472	3.73946
ENSG00000070031	-3.49232	5.06154		ENSG00000068323	-3.509	5.45743
ENSG00000070061	-3.3555	6.26429		ENSG00000068354	-4.9848	3.29167
ENSG00000070081	-1.50332	7.9583		ENSG00000068366	-0.6215	5.09127
ENSG00000070087	-1.72014	8.98933		ENSG00000068383	-2.4569	4.02313
ENSG00000070159	-2.74458	7.09576		ENSG00000068394	-3.3411	3.53783
ENSG00000070182	-3.67761	6.97299		ENSG00000068400	-3.6359	3.13286
ENSG00000070190	-2.23182	6.90957		ENSG00000068438	-2.9583	4.72839
ENSG00000070214	-1.95864	4.18651		ENSG00000068489	-2.6234	2.13316
ENSG00000070269	-2.69283	7.22974		ENSG00000068615	-1.4935	1.00504
ENSG00000070366	-3.96669	6.99811		ENSG00000068650	-4.1357	3.05927
ENSG00000070371	-3.1488	7.35208		ENSG00000068654	-3.5113	4.54883
ENSG00000070388	-4.75205	5.50915		ENSG00000068697	-3.1797	6.34858
ENSG00000070404	-2.01048	6.99615		ENSG00000068724	-3.7538	4.25908
ENSG00000070413	-3.91463	7.54355		ENSG00000068745	-3.0759	5.29911
ENSG00000070423	-3.32063	7.56738		ENSG00000068784	-2.2042	3.40995
ENSG00000070444	-4.4618	7.86852		ENSG00000068796	-2.1352	4.28727
ENSG00000070476	-3.58139	7.29812		ENSG00000068831	-2.1338	1.25148
ENSG00000070495	-2.60814	7.04748		ENSG00000068878	-2.1077	2.30836
ENSG00000070501	-3.45577	8.92051		ENSG00000068885	-1.3656	3.34074
ENSG00000070540	-0.96232	6.55307		ENSG00000068912	-2.6982	5.57891
ENSG00000070601	-4.23162	5.33801		ENSG00000068971	-3.3955	3.99589
ENSG00000070614	-3.95747	7.05279		ENSG00000068976	-2.3701	2.06017
ENSG00000070669	0.05876	8.25519		ENSG00000068985	-3.6315	0.00837589
ENSG00000070718	-3.24195	7.64575		ENSG00000069011	-3.1758	1.48244
ENSG00000070729	-4.92139	5.39005		ENSG00000069020	-2.9557	2.81457
ENSG00000070731	-1.57064	7.72722		ENSG00000069188	-4.5322	0.678294
ENSG00000070748	-4.28237	6.09012		ENSG00000069206	-5.74	0.111814
ENSG00000070756	-3.27649	12.3383		ENSG00000069248	-4.2695	5.00905
ENSG00000070759	-2.50259	7.34158		ENSG00000069275	-2.6215	5.63877
ENSG00000070761	-2.50521	8.79969		ENSG00000069345	-2.7558	6.50613
ENSG00000070770	-3.40874	7.25592		ENSG00000069399	-2.4065	4.67081
ENSG00000070778	-3.36885	5.56978		ENSG00000069424	-2.8998	3.07579
ENSG00000070785	-2.6175	8.23998		ENSG00000069431	-4.6975	1.43243
ENSG00000070808	-1.80118	7.26041		ENSG00000069482	-0.4033	1.18417
ENSG00000070814	-3.35594	7.08583		ENSG00000069493	-2.0424	0.762893
ENSG00000070831	-1.86077	6.8608		ENSG00000069509	-1.8679	2.73132
ENSG00000070882	-1.39882	6.44255		ENSG00000069535	-0.78	2.39411
ENSG00000070915	-3.77477	6.58072		ENSG00000069667	-1.6301	3.11028
ENSG00000070961	-0.96965	6.66299		ENSG00000069702	-0.648	2.86467
ENSG00000071051	-2.28104	8.85267		ENSG00000069812	-4.2726	0.933448
ENSG00000071054	-2.25574	7.52848		ENSG00000069849	-4.0317	5.07252
ENSG00000071073	-1.95624	5.06977		ENSG00000069869	-1.6287	3.62525
ENSG00000071082	-3.54002	8.52208		ENSG00000069943	-2.4195	2.79479
ENSG00000071127	-2.62611	9.14955		ENSG00000069956	-2.7545	4.82338
ENSG00000071189	-3.62149	6.35787		ENSG00000069966	-3.7931	4.3076
ENSG00000071203	-2.1379	5.15692		ENSG00000069974	-1.4934	2.74517
ENSG00000071205	-3.43799	6.7785		ENSG00000070019	-3.1071	0.133233
ENSG00000071242	-2.52866	6.68111		ENSG00000070047	-3.8065	4.615
ENSG00000071243	-3.16812	7.49421		ENSG00000070081	-1.5033	4.14267
ENSG00000071282	-2.89025	7.05581		ENSG00000070087	-1.7201	5.86306
ENSG00000071462	-4.74082	8.9853		ENSG00000070159	-2.7446	2.00887
ENSG00000071537	-2.71123	6.91806		ENSG00000070182	-3.6776	0.956465
ENSG00000071539	-0.44721	7.71884		ENSG00000070190	-2.2318	2.025
ENSG00000071553	-2.87949	9.82213		ENSG00000070193	-4.1729	0.404489
ENSG00000071564	-3.21411	7.73012		ENSG00000070214	-1.9586	5.39773
ENSG00000071575	-1.12419	7.96595		ENSG00000070366	-3.9667	2.94635
ENSG00000071626	-3.25168	7.42407		ENSG00000070367	-2.3925	4.51098
ENSG00000071655	-4.00115	8.12817		ENSG00000070371	-3.1488	1.9716
ENSG00000071677	-3.99309	6.35621		ENSG00000070404	-2.0105	4.46674
ENSG00000071794	-1.46893	8.21158		ENSG00000070413	-3.9146	5.38864
ENSG00000071859	-2.62104	8.62209		ENSG00000070423	-3.3206	4.64807
ENSG00000071889	-4.1538	7.87095		ENSG00000070444	-4.4618	3.9312
ENSG00000071894	-3.72204	7.03427		ENSG00000070476	-3.5814	3.97721
ENSG00000071967	-0.96892	6.65963		ENSG00000070495	-2.6081	3.52506
ENSG00000071991	-3.0523	4.43055		ENSG00000070501	-3.4558	3.68723
ENSG00000071994	-3.5255	6.5651		ENSG00000070526	-1.13	1.31422
ENSG00000072041	-1.85783	5.51596		ENSG00000070540	-0.9623	4.75659
ENSG00000072042	-2.71378	8.46741		ENSG00000070601	-4.2316	0.442306
ENSG00000072062	-4.02046	7.07843		ENSG00000070610	-3.493	4.30163
ENSG00000072071	-2.86071	7.1718		ENSG00000070614	-3.9575	2.79214
ENSG00000072080	-3.01964	6.35812		ENSG00000070669	0.0588	4.1555
ENSG00000072110	-1.90866	9.20362		ENSG00000070718	-3.242	3.55993
ENSG00000072121	-2.60454	6.47342		ENSG00000070729	-4.9214	0.0863504
ENSG00000072133	-3.3202	5.75289		ENSG00000070731	-1.5706	1.404
ENSG00000072134	-4.12457	6.96079		ENSG00000070756	-3.2765	9.33038
ENSG00000072135	-3.42958	8.31708		ENSG00000070759	-2.5026	2.3602
ENSG00000072163	-2.58096	7.48417		ENSG00000070770	-3.4087	5.7621
ENSG00000072182	-3.79726	7.01565		ENSG00000070778	-3.3688	1.84089
ENSG00000072195	-4.37662	6.1738		ENSG00000070785	-2.6175	3.82892
ENSG00000072210	-1.94708	8.3183		ENSG00000070808	-1.8012	1.07462
ENSG00000072274	-1.77675	10.2619		ENSG00000070814	-3.3559	3.40447
ENSG00000072310	-3.13619	7.91387		ENSG00000070831	-1.8608	7.41595
ENSG00000072315	-5.61105	4.17119		ENSG00000070882	-1.3988	3.82843
ENSG00000072364	-3.85308	5.53467		ENSG00000070886	-4.0431	0.139798
ENSG00000072401	-1.97744	5.60422		ENSG00000070915	-3.7748	0.137837
ENSG00000072415	-2.44167	5.43835		ENSG00000070950	-3.1046	2.5226
ENSG00000072422	-0.68186	5.70829		ENSG00000070961	-0.9696	4.30089
ENSG00000072501	-4.53684	6.93438		ENSG00000071051	-2.281	3.17783
ENSG00000072518	-3.57656	6.36853		ENSG00000071054	-2.2557	5.6321
ENSG00000072571	0.23049	7.07227		ENSG00000071073	-1.9562	2.61695
ENSG00000072609	-3.91354	7.78193		ENSG00000071082	-3.54	7.01026
ENSG00000072657	-0.87173	4.51953		ENSG00000071127	-2.6261	6.20865
ENSG00000072682	-2.88353	7.50679		ENSG00000071189	-3.6215	4.97053
ENSG00000072694	-1.02488	6.19022		ENSG00000071203	-2.1379	0.0437415
ENSG00000072736	-2.56175	6.41848		ENSG00000071205	-3.438	3.88923
ENSG00000072778	-2.32142	9.42649		ENSG00000071242	-2.5287	2.56284
ENSG00000072786	-2.93556	7.65107		ENSG00000071243	-3.1681	2.98132
ENSG00000072803	-3.49216	7.1159		ENSG00000071246	-3.8506	2.50579
ENSG00000072818	-3.01252	7.3331		ENSG00000071282	-2.8903	3.69598
ENSG00000072832	-2.47297	7.72671		ENSG00000071537	-2.7112	5.92737
ENSG00000072840	-4.08706	7.04134		ENSG00000071539	-0.4472	2.38891
ENSG00000072849	-3.47425	8.19227		ENSG00000071553	-2.8795	6.41784
ENSG00000072858	-1.17488	5.57015		ENSG00000071564	-3.2141	4.87893
ENSG00000072864	-3.74333	8.27703		ENSG00000071575	-1.1242	3.3121
ENSG00000073008	-2.8485	6.1965		ENSG00000071626	-3.2517	4.88108
ENSG00000073050	-3.51854	6.97994		ENSG00000071655	-4.0012	3.04428
ENSG00000073060	-1.85475	6.44396		ENSG00000071794	-1.4689	4.55431
ENSG00000073067	-3.45466	5.73716		ENSG00000071859	-2.621	5.51172
ENSG00000073111	-0.53765	8.70747		ENSG00000071889	-4.1538	4.42518
ENSG00000073282	-4.24386	5.87552		ENSG00000071909	-4.8665	0.24097
ENSG00000073331	-3.71142	6.74967		ENSG00000071967	-0.9689	5.44232
ENSG00000073350	-2.76906	5.60244		ENSG00000071991	-3.0523	1.01179
ENSG00000073417	-2.87938	7.63887		ENSG00000071994	-3.5255	6.02948
ENSG00000073464	-3.01532	5.29327		ENSG00000072041	-1.8578	1.94064
ENSG00000073536	-2.77833	6.95706		ENSG00000072042	-2.7138	5.2515
ENSG00000073598	-4.06395	6.02258		ENSG00000072062	-4.0205	6.14238
ENSG00000073605	-1.73437	7.32342		ENSG00000072080	-3.0196	0.113264
ENSG00000073614	-2.77113	7.05472		ENSG00000072110	-1.9087	6.97253
ENSG00000073670	-3.48989	7.45626		ENSG00000072121	-2.6045	3.96204
ENSG00000073711	-2.81502	6.34572		ENSG00000072133	-3.3202	0.554419
ENSG00000073712	-1.64354	6.46778		ENSG00000072134	-4.1246	0.119288
ENSG00000073734	-4.64097	4.69227		ENSG00000072135	-3.4296	4.16959
ENSG00000073737	-0.46915	7.34398		ENSG00000072163	-2.581	2.25911
ENSG00000073754	-3.0124	5.27571		ENSG00000072195	-4.3766	2.90587
ENSG00000073756	1.05633	5.45789		ENSG00000072201	-1.7535	0.889193
ENSG00000073792	-2.69853	7.07985		ENSG00000072210	-1.9471	4.20061
ENSG00000073803	-4.38142	5.35962		ENSG00000072274	-1.7768	5.48341
ENSG00000073849	-2.02063	7.0747		ENSG00000072310	-3.1362	4.49865
ENSG00000073861	-2.49834	7.35425		ENSG00000072315	-5.6111	0.256225
ENSG00000073910	-2.56303	5.66175		ENSG00000072364	-3.8531	4.20677
ENSG00000073921	-2.35365	7.72211		ENSG00000072401	-1.9774	5.34062
ENSG00000073969	-1.76244	9.06785		ENSG00000072415	-2.4417	2.52855
ENSG00000074047	-3.03611	5.75457		ENSG00000072422	-0.6819	2.02727
ENSG00000074054	-2.77182	7.65519		ENSG00000072501	-4.5368	4.87443
ENSG00000074071	-3.16488	8.06259		ENSG00000072518	-3.5766	4.26602
ENSG00000074181	-1.00752	7.21006		ENSG00000072571	0.2305	2.01448
ENSG00000074201	-3.33614	9.136		ENSG00000072609	-3.9135	4.11326
ENSG00000074276	-2.69087	6.84785		ENSG00000072657	-0.8717	0.888113
ENSG00000074317	-2.13758	6.43808		ENSG00000072682	-2.8835	4.16624
ENSG00000074319	-3.40232	9.48406		ENSG00000072736	-2.5617	2.9477
ENSG00000074356	-3.3973	7.01352		ENSG00000072756	-2.4921	3.8286
ENSG00000074370	-2.31186	7.3818		ENSG00000072778	-2.3214	6.31699
ENSG00000074410	-0.8646	7.37102		ENSG00000072786	-2.9356	3.83889
ENSG00000074416	-0.60795	8.49166		ENSG00000072803	-3.4922	4.69323
ENSG00000074582	-2.71454	8.06811		ENSG00000072818	-3.0125	1.2643
ENSG00000074590	-1.15859	7.64499		ENSG00000072832	-2.473	1.40267
ENSG00000074603	-2.5788	8.9976		ENSG00000072840	-4.0871	2.74544
ENSG00000074621	-5.13695	5.57418		ENSG00000072849	-3.4743	4.29953
ENSG00000074657	-2.1908	7.89901		ENSG00000072858	-1.1749	1.36561
ENSG00000074660	-3.44019	4.06723		ENSG00000072864	-3.7433	4.40546
ENSG00000074695	-2.01269	5.9956		ENSG00000072952	-1.7648	1.96333
ENSG00000074696	-1.95227	7.75172		ENSG00000072954	-2.2823	1.76656
ENSG00000074706	-0.74318	6.31114		ENSG00000072958	-3.1392	5.45352
ENSG00000074755	-5.00741	6.69301		ENSG00000073008	-2.8485	4.44157
ENSG00000074771	-5.33526	4.62253		ENSG00000073050	-3.5185	4.42636
ENSG00000074800	-3.00567	11.1994		ENSG00000073060	-1.8548	4.71116
ENSG00000074803	-3.29421	3.75362		ENSG00000073067	-3.4547	0.216309
ENSG00000074842	-2.85496	9.01998		ENSG00000073111	-0.5377	3.168
ENSG00000074964	-2.88598	7.22126		ENSG00000073146	-4.702	0.429301
ENSG00000074966	-1.86029	4.76064		ENSG00000073150	-3.8211	1.34931
ENSG00000075043	-4.17423	6.12072		ENSG00000073282	-4.2439	0.819629
ENSG00000075073	-3.73447	6.51494		ENSG00000073331	-3.7114	3.10504
ENSG00000075089	-2.75253	6.23689		ENSG00000073350	-2.7691	2.20296
ENSG00000075131	-1.02142	5.72283		ENSG00000073417	-2.8794	1.92982
ENSG00000075142	-2.10619	7.65321		ENSG00000073464	-3.0153	1.15275
ENSG00000075151	-3.28771	7.36941		ENSG00000073536	-2.7783	2.73331
ENSG00000075188	-2.84218	8.46244		ENSG00000073584	-2.5369	4.44548
ENSG00000075213	-1.90974	5.48952		ENSG00000073598	-4.064	0.0583642
ENSG00000075218	-0.82703	6.88889		ENSG00000073605	-1.7344	0.218638
ENSG00000075223	-0.82838	6.24819		ENSG00000073614	-2.7711	3.45852
ENSG00000075234	-2.79136	8.20443		ENSG00000073670	-3.4899	0.570479
ENSG00000075239	-4.3626	9.38005		ENSG00000073711	-2.815	2.94994
ENSG00000075240	-3.10445	7.67409		ENSG00000073712	-1.6435	3.64329
ENSG00000075275	-4.85893	5.06812		ENSG00000073734	-4.641	0.103307
ENSG00000075290	-4.28715	5.54619		ENSG00000073737	-0.4692	0.785694
ENSG00000075292	-2.18482	9.15151		ENSG00000073754	-3.0124	0.155939
ENSG00000075340	-3.70125	6.83836		ENSG00000073756	1.0563	3.78108
ENSG00000075388	-4.38987	7.47113		ENSG00000073792	-2.6985	2.23375
ENSG00000075391	-3.41442	4.73971		ENSG00000073803	-4.3814	3.25499
ENSG00000075399	-2.98416	6.84117		ENSG00000073849	-2.0206	3.68826
ENSG00000075407	-3.11204	4.25645		ENSG00000073861	-2.4983	0.616784
ENSG00000075413	-3.12444	7.50244		ENSG00000073910	-2.563	1.58655
ENSG00000075415	-3.2503	12.0105		ENSG00000073921	-2.3537	6.44034
ENSG00000075420	-2.01316	8.29137		ENSG00000074047	-3.0361	1.36463
ENSG00000075426	-1.58541	7.00864		ENSG00000074054	-2.7718	4.1018
ENSG00000075461	-3.82767	8.19011		ENSG00000074071	-3.1649	6.06233
ENSG00000075539	-3.66456	7.86659		ENSG00000074181	-1.0075	3.76662
ENSG00000075568	-4.38112	8.19651		ENSG00000074201	-3.3361	5.8335
ENSG00000075618	-1.00043	6.70144		ENSG00000074211	-2.689	1.21444
ENSG00000075624	-1.47915	12.6097		ENSG00000074219	-3.5702	2.80917
ENSG00000075643	-2.1037	5.77789		ENSG00000074276	-2.6909	0.303475
ENSG00000075651	-3.16786	5.55282		ENSG00000074317	-2.1376	1.18165
ENSG00000075673	-1.57064	6.32399		ENSG00000074319	-3.4023	4.92329
ENSG00000075702	-3.83033	7.62965		ENSG00000074370	-2.3119	1.76075
ENSG00000075711	-2.67107	6.36393		ENSG00000074410	-0.8646	3.35984
ENSG00000075785	-3.17919	8.73784		ENSG00000074416	-0.6079	3.96768
ENSG00000075790	-3.44662	5.73406		ENSG00000074527	-0.0667	1.95861
ENSG00000075826	-2.42577	7.51499		ENSG00000074582	-2.7145	3.14481
ENSG00000075856	-3.9306	7.64508		ENSG00000074590	-1.1586	2.03616
ENSG00000075884	-3.12205	7.6474		ENSG00000074603	-2.5788	4.34117
ENSG00000075891	-4.47521	5.90158		ENSG00000074621	-5.1369	2.5561
ENSG00000075914	-3.55216	7.97615		ENSG00000074657	-2.1908	1.38087
ENSG00000075945	-2.02915	7.77342		ENSG00000074660	-3.4402	1.41539
ENSG00000075975	-3.28069	7.51764		ENSG00000074695	-2.0127	6.16537
ENSG00000076003	-1.75623	9.12374		ENSG00000074706	-0.7432	0.785742
ENSG00000076043	-4.02985	9.58317		ENSG00000074755	-5.0074	3.95097
ENSG00000076053	-2.75244	7.87616		ENSG00000074771	-5.3353	0
ENSG00000076108	-4.43753	7.64764		ENSG00000074800	-3.0057	9.55007
ENSG00000076242	-2.83578	9.20493		ENSG00000074803	-3.2942	0.0963709
ENSG00000076248	-1.45395	7.63355		ENSG00000074855	-3.737	1.9722
ENSG00000076258	-2.3586	7.74933		ENSG00000074935	-0.6936	4.31584
ENSG00000076321	-3.85872	5.95358		ENSG00000074964	-2.886	2.16794
ENSG00000076344	-4.51622	6.12451		ENSG00000074966	-1.8603	0.655571
ENSG00000076356	-2.31	5.93212		ENSG00000075035	-2.4946	0.541754
ENSG00000076382	-0.71428	6.9797		ENSG00000075043	-4.1742	0.917555
ENSG00000076554	-1.18744	6.99833		ENSG00000075073	-3.7345	0.333501
ENSG00000076555	-2.93468	6.51667		ENSG00000075089	-2.7525	3.52828
ENSG00000076604	-2.88545	7.26094		ENSG00000075131	-1.0214	2.34282
ENSG00000076650	-2.56192	5.9173		ENSG00000075142	-2.1062	6.36892
ENSG00000076662	-1.92298	8.02425		ENSG00000075151	-3.2877	6.05037
ENSG00000076685	-2.51317	6.70822		ENSG00000075188	-2.8422	3.56896
ENSG00000076706	-1.37778	7.59855		ENSG00000075213	-1.9097	1.45089
ENSG00000076716	-1.57098	6.08152		ENSG00000075218	-0.827	1.28241
ENSG00000076770	-2.7171	4.74112		ENSG00000075223	-0.8284	3.8409
ENSG00000076864	-1.64196	8.68802		ENSG00000075234	-2.7914	4.08951
ENSG00000076924	-3.28969	7.08201		ENSG00000075239	-4.3626	5.43666
ENSG00000076928	-4.29477	8.12525		ENSG00000075240	-3.1044	3.50418
ENSG00000076944	-4.35875	7.70075		ENSG00000075275	-4.8589	1.35323
ENSG00000076984	-5.10433	5.7926		ENSG00000075292	-2.1848	5.21719
ENSG00000077009	-3.0059	5.26161		ENSG00000075303	-1.9031	3.21729
ENSG00000077044	-2.58857	9.18711		ENSG00000075336	-2.1848	4.12667
ENSG00000077080	-2.94242	5.97866		ENSG00000075340	-3.7012	1.54464
ENSG00000077092	-4.25594	5.72523		ENSG00000075388	-4.3899	0.00547938
ENSG00000077097	-2.03522	8.64548		ENSG00000075391	-3.4144	2.43044
ENSG00000077147	-2.66	8.7404		ENSG00000075407	-3.112	3.15186
ENSG00000077150	-1.86486	6.29872		ENSG00000075413	-3.1244	5.12402
ENSG00000077157	-3.37452	6.9546		ENSG00000075415	-3.2503	8.52121
ENSG00000077232	-1.87435	6.85014		ENSG00000075420	-2.0132	5.09567
ENSG00000077235	-3.60156	8.59978		ENSG00000075426	-1.5854	5.8963
ENSG00000077238	-1.72109	7.92282		ENSG00000075429	-4.5557	0.278024
ENSG00000077254	-2.66219	8.2093		ENSG00000075461	-3.8277	0.817515
ENSG00000077264	-1.79606	7.16379		ENSG00000075539	-3.6646	3.84285
ENSG00000077274	-2.24975	4.80114		ENSG00000075568	-4.3811	4.18403
ENSG00000077279	-2.65817	4.85284		ENSG00000075618	-1.0004	6.08696
ENSG00000077312	-2.32409	9.56364		ENSG00000075624	-1.4792	12.1708
ENSG00000077327	-2.36833	5.73393		ENSG00000075643	-2.1037	1.52791
ENSG00000077348	-2.52118	8.04111		ENSG00000075651	-3.1679	3.39462
ENSG00000077420	-2.93976	5.58523		ENSG00000075673	-1.5706	0.288074
ENSG00000077463	-4.85142	8.06214		ENSG00000075702	-3.8303	1.27762
ENSG00000077514	-3.47089	7.40191		ENSG00000075711	-2.6711	3.2561
ENSG00000077522	-3.52516	5.84152		ENSG00000075785	-3.1792	7.61266
ENSG00000077549	-3.07291	9.83681		ENSG00000075826	-2.4258	0.557084
ENSG00000077585	-1.13638	6.50944		ENSG00000075856	-3.9306	5.10766
ENSG00000077616	-5.92489	3.99392		ENSG00000075884	-3.1221	1.85623
ENSG00000077684	-1.81517	8.23752		ENSG00000075891	-4.4752	0.220472
ENSG00000077721	-3.11553	8.81598		ENSG00000075914	-3.5522	4.56738
ENSG00000077782	-3.71957	7.2741		ENSG00000075945	-2.0291	4.65938
ENSG00000077800	-3.93567	7.21379		ENSG00000075975	-3.2807	4.27317
ENSG00000077942	-1.99741	7.23381		ENSG00000076003	-1.7562	3.61302
ENSG00000077943	-3.90985	6.45499		ENSG00000076043	-4.0299	6.06459
ENSG00000077984	-1.36781	7.16453		ENSG00000076053	-2.7524	3.39834
ENSG00000078018	-0.94164	6.00288		ENSG00000076067	-3.2939	4.03078
ENSG00000078043	-4.67632	5.35932		ENSG00000076108	-4.4375	4.62364
ENSG00000078053	-1.20789	6.45485		ENSG00000076201	-4.6649	5.11572
ENSG00000078061	-4.13771	8.58496		ENSG00000076242	-2.8358	4.54861
ENSG00000078070	-2.50717	7.88888		ENSG00000076248	-1.454	3.55298
ENSG00000078081	0.59253	5.90387		ENSG00000076258	-2.3586	1.31865
ENSG00000078098	-0.78722	6.42834		ENSG00000076321	-3.8587	3.55818
ENSG00000078114	-2.70378	6.14974		ENSG00000076344	-4.5162	1.10267
ENSG00000078140	-2.82992	7.64053		ENSG00000076351	-3.7395	2.90473
ENSG00000078142	-3.94608	7.31456		ENSG00000076356	-2.31	2.02054
ENSG00000078237	-1.30433	6.61199		ENSG00000076382	-0.7143	2.31171
ENSG00000078246	-3.33163	7.01697		ENSG00000076513	-1.8233	4.84591
ENSG00000078269	-3.43799	7.06063		ENSG00000076554	-1.1874	3.17968
ENSG00000078295	-3.03635	6.20526		ENSG00000076555	-2.9347	1.47045
ENSG00000078304	-3.4591	7.37023		ENSG00000076604	-2.8854	4.18003
ENSG00000078328	-1.99706	6.45033		ENSG00000076641	-1.02	2.55327
ENSG00000078369	-3.12255	9.94387		ENSG00000076650	-2.5619	2.61583
ENSG00000078399	-1.2225	5.7261		ENSG00000076662	-1.923	1.40659
ENSG00000078401	-0.21816	6.51062		ENSG00000076685	-2.5132	4.71398
ENSG00000078403	-3.72795	6.76546		ENSG00000076706	-1.3778	4.04317
ENSG00000078487	-4.34549	7.17499		ENSG00000076716	-1.571	2.99685
ENSG00000078549	-3.73543	5.86699		ENSG00000076770	-2.7171	2.40311
ENSG00000078579	-3.98988	4.18161		ENSG00000076864	-1.642	1.35198
ENSG00000078589	-3.05349	4.51495		ENSG00000076924	-3.2897	4.69597
ENSG00000078596	-1.10709	7.7345		ENSG00000076928	-4.2948	4.47102
ENSG00000078618	-3.61511	9.51368		ENSG00000076944	-4.3587	3.52335
ENSG00000078668	-2.70407	9.52064		ENSG00000076984	-5.1043	4.48828
ENSG00000078674	-3.11654	7.38274		ENSG00000077063	-1.1957	1.39777
ENSG00000078699	-4.47009	6.71234		ENSG00000077080	-2.9424	0.761804
ENSG00000078725	-3.42213	6.26092		ENSG00000077092	-4.2559	1.54797
ENSG00000078747	-2.87525	7.00574		ENSG00000077097	-2.0352	0.820645
ENSG00000078795	-6.07923	4.19938		ENSG00000077147	-2.66	6.06146
ENSG00000078808	-3.27704	8.34175		ENSG00000077150	-1.8649	3.49019
ENSG00000078814	-4.09962	5.31763		ENSG00000077152	-0.5132	3.58954
ENSG00000078900	-4.09962	5.52012		ENSG00000077157	-3.3745	2.57793
ENSG00000078902	-3.80672	7.56079		ENSG00000077232	-1.8743	6.10006
ENSG00000078967	-4.30472	8.10072		ENSG00000077235	-3.6016	5.51226
ENSG00000079101	-3.76768	5.33045		ENSG00000077238	-1.7211	3.77138
ENSG00000079102	-3.39153	5.63566		ENSG00000077254	-2.6622	4.6271
ENSG00000079112	-1.84518	6.51559		ENSG00000077264	-1.7961	2.14152
ENSG00000079134	-3.0607	8.56285		ENSG00000077274	-2.2498	0.856828
ENSG00000079215	-2.14369	7.62563		ENSG00000077279	-2.6582	0.589819
ENSG00000079246	-2.56047	10.0248		ENSG00000077312	-2.3241	6.12354
ENSG00000079257	-0.53805	7.58183		ENSG00000077327	-2.3683	0.604348
ENSG00000079263	-1.64007	5.56088		ENSG00000077348	-2.5212	3.8829
ENSG00000079277	-3.07266	8.82559		ENSG00000077420	-2.9398	2.32861
ENSG00000079308	-2.37243	6.85112		ENSG00000077458	-2.2588	2.63121
ENSG00000079332	-2.57725	7.93313		ENSG00000077463	-4.8514	3.30364
ENSG00000079335	-3.98074	5.1085		ENSG00000077498	-4.319	0.144591
ENSG00000079337	-3.39411	6.95285		ENSG00000077514	-3.4709	3.05312
ENSG00000079385	-1.85439	6.38438		ENSG00000077522	-3.5252	1.95455
ENSG00000079393	-2.98553	6.57619		ENSG00000077549	-3.0729	6.56482
ENSG00000079432	-3.90509	8.0865		ENSG00000077585	-1.1364	4.52426
ENSG00000079435	-3.19205	6.41065		ENSG00000077713	-1.1857	2.9672
ENSG00000079459	-2.00133	9.72155		ENSG00000077721	-3.1155	5.97721
ENSG00000079462	-2.14695	8.02884		ENSG00000077782	-3.7196	4.95826
ENSG00000079557	-2.87779	5.27679		ENSG00000077800	-3.9357	0.0253612
ENSG00000079616	-2.52982	6.35692		ENSG00000077935	-5.4504	0.118385
ENSG00000079689	-3.04192	7.45682		ENSG00000077942	-1.9974	5.30144
ENSG00000079691	-4.35402	6.88895		ENSG00000077943	-3.9099	1.76996
ENSG00000079739	-1.95523	9.0022		ENSG00000077984	-1.3678	1.71466
ENSG00000079785	-2.71302	9.58205		ENSG00000078018	-0.9416	3.14848
ENSG00000079805	-3.45561	7.49544		ENSG00000078043	-4.6763	4.48117
ENSG00000079819	-1.65699	7.25442		ENSG00000078053	-1.2079	2.06965
ENSG00000079841	-3.21183	5.6397		ENSG00000078061	-4.1377	5.40849
ENSG00000079931	-1.81451	6.45927		ENSG00000078070	-2.5072	3.08294
ENSG00000079950	-2.07115	8.04159		ENSG00000078081	0.5925	1.04133
ENSG00000079999	-2.60788	8.15345		ENSG00000078098	-0.7872	2.68459
ENSG00000080007	-2.33905	4.19665		ENSG00000078114	-2.7038	2.20296
ENSG00000080031	-2.28947	6.11418		ENSG00000078124	-2.1849	3.78043
ENSG00000080166	-2.45648	5.39498		ENSG00000078140	-2.8299	5.52873
ENSG00000080189	-3.98644	7.60046		ENSG00000078142	-3.9461	4.92143
ENSG00000080200	-1.93484	7.57896		ENSG00000078177	-1.8492	2.73949
ENSG00000080293	-3.83115	5.71004		ENSG00000078246	-3.3316	3.47827
ENSG00000080298	-2.93236	5.43106		ENSG00000078269	-3.438	2.93714
ENSG00000080345	-3.99493	5.11228		ENSG00000078295	-3.0363	1.17695
ENSG00000080371	-3.13809	8.25149		ENSG00000078304	-3.4591	3.45994
ENSG00000080493	-2.7504	5.84141		ENSG00000078328	-1.9971	0.55859
ENSG00000080503	-1.58775	7.29187		ENSG00000078369	-3.1226	7.70482
ENSG00000080511	-4.06443	6.08133		ENSG00000078399	-1.2225	1.14771
ENSG00000080546	-2.63541	8.30519		ENSG00000078401	-0.2182	3.21709
ENSG00000080561	-3.04157	7.70905		ENSG00000078403	-3.728	3.2557
ENSG00000080573	-2.33708	7.25561		ENSG00000078487	-4.3455	1.33868
ENSG00000080603	-4.70915	7.06774		ENSG00000078549	-3.7354	0.92304
ENSG00000080608	-3.37019	8.33999		ENSG00000078579	-3.9899	0.0325057
ENSG00000080618	-2.97256	4.78654		ENSG00000078589	-3.0535	1.09363
ENSG00000080644	-3.7819	6.58629		ENSG00000078596	-1.1071	3.33917
ENSG00000080709	-1.79296	4.5896		ENSG00000078668	-2.7041	6.05333
ENSG00000080802	-5.01905	5.66862		ENSG00000078674	-3.1165	5.1845
ENSG00000080815	-3.29223	7.76655		ENSG00000078687	-5.373	0.408458
ENSG00000080819	-1.53496	7.18874		ENSG00000078699	-4.4701	3.60111
ENSG00000080822	-2.2378	7.76007		ENSG00000078747	-2.8752	5.48576
ENSG00000080823	-1.9792	6.88236		ENSG00000078795	-6.0792	0.142665
ENSG00000080824	-2.4946	11.5013		ENSG00000078804	-1.2929	5.16636
ENSG00000080839	-3.41012	4.64711		ENSG00000078808	-3.277	6.3082
ENSG00000080845	-3.51441	7.24229		ENSG00000078814	-4.0996	0.249378
ENSG00000080986	0.18347	5.84789		ENSG00000078898	-3.7544	0.369788
ENSG00000081014	-3.5937	4.70657		ENSG00000078900	-4.0996	0.106508
ENSG00000081019	-2.69844	6.13389		ENSG00000078902	-3.8067	5.4164
ENSG00000081041	0.33771	6.03491		ENSG00000078967	-4.3047	4.90011
ENSG00000081051	-2.65372	5.53754		ENSG00000079101	-3.7677	0.462886
ENSG00000081052	-2.1262	5.29526		ENSG00000079102	-3.3915	1.10835
ENSG00000081059	-3.34608	7.54981		ENSG00000079112	-1.8452	0.266317
ENSG00000081087	-1.88678	6.82258		ENSG00000079134	-3.0607	3.97295
ENSG00000081138	-4.56832	5.87881		ENSG00000079150	-2.2239	3.73347
ENSG00000081148	-4.60647	4.75834		ENSG00000079156	-1.8367	2.36503
ENSG00000081154	-3.12268	9.29233		ENSG00000079215	-2.1437	3.98717
ENSG00000081177	-4.08902	7.23329		ENSG00000079246	-2.5605	6.8861
ENSG00000081181	-1.52081	5.85168		ENSG00000079257	-0.5381	4.06915
ENSG00000081189	-1.05334	7.04322		ENSG00000079263	-1.6401	0.893955
ENSG00000081237	-1.95171	7.57856		ENSG00000079277	-3.0727	3.96487
ENSG00000081248	-3.78767	5.51152		ENSG00000079308	-2.3724	3.32473
ENSG00000081277	-3.29378	6.61411		ENSG00000079332	-2.5773	6.71729
ENSG00000081307	-2.70698	7.96312		ENSG00000079335	-3.9807	2.8011
ENSG00000081320	-1.96297	6.06653		ENSG00000079337	-3.3941	1.90621
ENSG00000081377	-3.07789	5.98558		ENSG00000079385	-1.8544	1.79404
ENSG00000081386	-4.00462	7.36929		ENSG00000079387	-3.1152	2.42959
ENSG00000081479	-3.09505	5.24685		ENSG00000079393	-2.9855	0.236212
ENSG00000081665	-3.62184	5.94844		ENSG00000079432	-3.9051	0.950713
ENSG00000081692	-3.54137	6.76568		ENSG00000079435	-3.1921	0.0928319
ENSG00000081721	-2.88769	7.59662		ENSG00000079459	-2.0013	6.89745
ENSG00000081760	-2.44246	7.4993		ENSG00000079462	-2.1469	2.4603
ENSG00000081791	-4.40232	7.49912		ENSG00000079557	-2.8778	0.252857
ENSG00000081800	-3.19509	3.72206		ENSG00000079616	-2.5298	3.21656
ENSG00000081803	-1.08884	6.44984		ENSG00000079689	-3.0419	0.343426
ENSG00000081842	-4.6878	4.65899		ENSG00000079739	-1.9552	5.34378
ENSG00000081870	-2.33061	7.91285		ENSG00000079785	-2.713	5.26118
ENSG00000081913	-1.25791	5.45581		ENSG00000079805	-3.4556	5.95253
ENSG00000081923	-1.89373	6.89634		ENSG00000079819	-1.657	3.98019
ENSG00000081985	-2.24209	4.99696		ENSG00000079841	-3.2118	0.458895
ENSG00000082014	-1.73216	6.75156		ENSG00000079931	-1.8145	3.29789
ENSG00000082068	-3.27788	7.55429		ENSG00000079950	-2.0711	5.65469
ENSG00000082074	-1.62167	6.95429		ENSG00000079999	-2.6079	2.69996
ENSG00000082153	-2.33155	9.48984		ENSG00000080007	-2.3391	0.459656
ENSG00000082175	-2.14312	4.60406		ENSG00000080031	-2.2895	0.197813
ENSG00000082196	-2.08522	6.51872		ENSG00000080166	-2.4565	0.172706
ENSG00000082212	-2.08302	8.26491		ENSG00000080189	-3.9864	3.97447
ENSG00000082213	-2.85381	7.21815		ENSG00000080200	-1.9348	3.18919
ENSG00000082258	-3.37617	5.37612		ENSG00000080224	-5.2411	0.567864
ENSG00000082269	-4.37632	4.14251		ENSG00000080298	-2.9324	2.79995
ENSG00000082293	-4.88257	5.53343		ENSG00000080345	-3.9949	4.15877
ENSG00000082397	-0.31991	5.60304		ENSG00000080371	-3.1381	5.8555
ENSG00000082438	-3.92643	5.19503		ENSG00000080493	-2.7504	0.917223
ENSG00000082458	-3.30929	7.09424		ENSG00000080503	-1.5877	3.77065
ENSG00000082482	-1.78205	4.95587		ENSG00000080511	-4.0644	0.0482666
ENSG00000082512	-2.95478	7.4233		ENSG00000080546	-2.6354	4.4194
ENSG00000082515	-2.63173	7.90173		ENSG00000080561	-3.0416	1.69228
ENSG00000082556	-3.68799	5.62438		ENSG00000080573	-2.3371	1.82319
ENSG00000082641	-2.77942	9.22869		ENSG00000080603	-4.7092	3.51907
ENSG00000082701	-3.58953	7.61638		ENSG00000080618	-2.9726	0.250861
ENSG00000082781	-2.31509	7.44098		ENSG00000080644	-3.7819	0.435187
ENSG00000082805	-3.94675	7.36316		ENSG00000080709	-1.793	0.953011
ENSG00000082898	-2.31258	9.95114		ENSG00000080802	-5.0191	4.92715
ENSG00000082996	-2.52832	8.45895		ENSG00000080815	-3.2922	4.59614
ENSG00000083067	-5.08461	4.90046		ENSG00000080819	-1.535	4.11303
ENSG00000083093	-2.45569	6.9032		ENSG00000080822	-2.2378	5.5949
ENSG00000083097	-2.9273	5.3238		ENSG00000080823	-1.9792	2.97757
ENSG00000083099	-4.00115	5.97616		ENSG00000080824	-2.4946	8.75575
ENSG00000083123	-2.72776	6.45857		ENSG00000080839	-3.4101	2.00741
ENSG00000083168	-2.83578	7.09047		ENSG00000080845	-3.5144	4.70625
ENSG00000083223	-2.33555	8.21205		ENSG00000080986	0.1835	1.55185
ENSG00000083290	-2.96016	6.20673		ENSG00000081014	-3.5937	3.35768
ENSG00000083307	-2.00619	6.51744		ENSG00000081019	-2.6984	3.41663
ENSG00000083312	-2.96533	8.93849		ENSG00000081026	-4.3656	2.0535
ENSG00000083444	-2.11672	7.69171		ENSG00000081041	0.3377	3.96005
ENSG00000083454	-1.18613	7.62186		ENSG00000081051	-2.6537	0.142527
ENSG00000083457	-2.38248	9.19349		ENSG00000081052	-2.1262	1.25106
ENSG00000083520	-3.67061	6.21066		ENSG00000081059	-3.3461	2.41536
ENSG00000083535	-1.79396	5.81411		ENSG00000081087	-1.8868	4.60978
ENSG00000083544	-2.87716	5.54974		ENSG00000081138	-4.5683	0.281634
ENSG00000083635	-2.85235	5.87788		ENSG00000081148	-4.6065	0.116698
ENSG00000083642	-4.6631	6.35117		ENSG00000081154	-3.1227	4.97411
ENSG00000083720	-1.325	7.95275		ENSG00000081177	-4.089	3.33634
ENSG00000083750	-2.71814	5.30796		ENSG00000081181	-1.5208	2.34878
ENSG00000083782	-1.87663	4.28301		ENSG00000081189	-1.0533	3.98327
ENSG00000083799	-2.94353	6.44272		ENSG00000081237	-1.9517	3.03298
ENSG00000083807	-3.92052	7.34651		ENSG00000081248	-3.7877	0.185582
ENSG00000083814	-4.02938	7.24453		ENSG00000081277	-3.2938	1.37311
ENSG00000083828	-2.50964	7.67986		ENSG00000081307	-2.707	4.49219
ENSG00000083838	-4.76337	8.08136		ENSG00000081320	-1.963	5.00717
ENSG00000083844	-2.65109	7.48088		ENSG00000081377	-3.0779	2.01126
ENSG00000083845	-3.31948	12.3282		ENSG00000081386	-4.0046	2.77663
ENSG00000083857	-1.67323	7.90549		ENSG00000081479	-3.095	0.724439
ENSG00000083896	-3.73197	9.53161		ENSG00000081665	-3.6218	4.5395
ENSG00000083937	-2.43355	7.65629		ENSG00000081692	-3.5414	3.84887
ENSG00000084072	-4.27313	7.54227		ENSG00000081721	-2.8877	4.21475
ENSG00000084073	-2.09789	9.57982		ENSG00000081760	-2.4425	3.45915
ENSG00000084090	-2.804	10.4311		ENSG00000081800	-3.1951	0.0879365
ENSG00000084093	-3.58467	7.05861		ENSG00000081803	-1.0888	2.11043
ENSG00000084110	-1.6013	5.93212		ENSG00000081818	-4.1683	1.21133
ENSG00000084112	-3.85038	7.94835		ENSG00000081842	-4.6878	0.596374
ENSG00000084207	-1.76822	9.54888		ENSG00000081870	-2.3306	2.95363
ENSG00000084234	-2.58866	9.73985		ENSG00000081913	-1.2579	1.47298
ENSG00000084444	-4.14025	7.52549		ENSG00000081923	-1.8937	2.17516
ENSG00000084453	-4.52052	5.15254		ENSG00000081985	-2.2421	0.706105
ENSG00000084463	-3.25801	8.54245		ENSG00000082014	-1.7322	2.97717
ENSG00000084623	-3.10061	9.78362		ENSG00000082068	-3.2779	3.75127
ENSG00000084628	-2.86281	6.34141		ENSG00000082126	-4.6403	0.351136
ENSG00000084636	-1.79326	6.5185		ENSG00000082153	-2.3316	7.13313
ENSG00000084652	-2.32113	7.49333		ENSG00000082175	-2.1431	0.349476
ENSG00000084674	-3.86817	5.76459		ENSG00000082196	-2.0852	1.04504
ENSG00000084676	-2.55165	8.14886		ENSG00000082212	-2.083	4.74009
ENSG00000084693	-3.47987	7.44403		ENSG00000082213	-2.8538	4.01169
ENSG00000084710	-4.01672	6.49903		ENSG00000082258	-3.3762	3.85604
ENSG00000084731	-2.67153	7.17193		ENSG00000082269	-4.3763	3.36131
ENSG00000084734	-3.87366	6.25083		ENSG00000082293	-4.8826	0.839776
ENSG00000084754	-3.23936	9.03147		ENSG00000082397	-0.3199	3.0999
ENSG00000084764	-3.41058	6.10724		ENSG00000082438	-3.9264	2.23053
ENSG00000084774	-1.81416	8.09973		ENSG00000082458	-3.3093	1.37711
ENSG00000085063	-1.63254	9.6981		ENSG00000082482	-1.782	0.631313
ENSG00000085117	-2.12645	7.82539		ENSG00000082512	-2.9548	3.05928
ENSG00000085185	-5.24824	7.94666		ENSG00000082515	-2.6317	4.36759
ENSG00000085224	-2.10544	6.6229		ENSG00000082516	-1.8577	3.94609
ENSG00000085231	-2.43074	7.43852		ENSG00000082556	-3.688	0.224895
ENSG00000085265	-1.63057	6.69408		ENSG00000082641	-2.7794	5.68462
ENSG00000085274	-2.93821	6.79767		ENSG00000082684	-2.5828	0.418749
ENSG00000085276	-1.27893	5.3886		ENSG00000082701	-3.5895	4.67556
ENSG00000085365	-2.50832	6.44754		ENSG00000082781	-2.3151	4.10862
ENSG00000085377	-2.96117	7.36238		ENSG00000082898	-2.3126	4.64878
ENSG00000085415	-1.99942	7.55097		ENSG00000082996	-2.5283	5.48451
ENSG00000085433	-1.76425	6.62714		ENSG00000083067	-5.0846	0.627118
ENSG00000085465	-3.00243	7.686		ENSG00000083093	-2.4557	3.15306
ENSG00000085491	-3.95612	8.03182		ENSG00000083097	-2.9273	3.40081
ENSG00000085511	-2.25491	8.27226		ENSG00000083099	-4.0012	4.13594
ENSG00000085514	-2.59771	5.68456		ENSG00000083123	-2.7278	3.65433
ENSG00000085563	-1.72337	5.03016		ENSG00000083168	-2.8358	4.91308
ENSG00000085662	-1.33628	9.71482		ENSG00000083290	-2.9602	2.27374
ENSG00000085719	-1.72171	8.49843		ENSG00000083307	-2.0062	0.970905
ENSG00000085721	-2.00515	6.51193		ENSG00000083312	-2.9653	5.07822
ENSG00000085733	-2.70454	7.14504		ENSG00000083444	-2.1167	6.03775
ENSG00000085741	-2.58018	6.94111		ENSG00000083454	-1.1861	0.662821
ENSG00000085760	-2.33453	8.12428		ENSG00000083457	-2.3825	3.67461
ENSG00000085788	-1.90693	7.47774		ENSG00000083520	-3.6706	4.78424
ENSG00000085831	-4.27425	6.07847		ENSG00000083535	-1.794	3.72588
ENSG00000085832	-1.97898	8.00946		ENSG00000083544	-2.8772	1.90723
ENSG00000085840	-1.13616	5.51261		ENSG00000083635	-2.8524	3.32968
ENSG00000085871	-3.53366	8.20563		ENSG00000083642	-4.6631	2.93319
ENSG00000085872	-4.78986	7.89186		ENSG00000083720	-1.325	4.09258
ENSG00000085978	-3.59929	5.89569		ENSG00000083750	-2.7181	3.66376
ENSG00000085998	-3.97392	6.89412		ENSG00000083782	-1.8766	0.110729
ENSG00000085999	-1.83537	7.07115		ENSG00000083799	-2.9435	3.17475
ENSG00000086015	-3.62184	7.29733		ENSG00000083807	-3.9205	2.40199
ENSG00000086061	-2.03676	9.65186		ENSG00000083814	-4.0294	2.18163
ENSG00000086062	-3.50193	6.72799		ENSG00000083817	-3.6226	2.28332
ENSG00000086065	-2.03937	9.24481		ENSG00000083828	-2.5096	3.03258
ENSG00000086102	-3.99977	6.3692		ENSG00000083838	-4.7634	0.6324
ENSG00000086159	-4.34051	7.16953		ENSG00000083844	-2.6511	3.33719
ENSG00000086189	-2.90996	7.06398		ENSG00000083845	-3.3195	9.35501
ENSG00000086205	-1.59074	4.77981		ENSG00000083857	-1.6732	4.04854
ENSG00000086232	-3.28321	8.48356		ENSG00000083896	-3.732	5.40978
ENSG00000086288	-2.40851	5.27418		ENSG00000083937	-2.4335	5.49501
ENSG00000086300	-0.34205	6.90054		ENSG00000084070	-2.0277	5.25503
ENSG00000086475	-2.26153	7.8245		ENSG00000084072	-4.2731	4.6295
ENSG00000086504	-3.65927	8.24958		ENSG00000084073	-2.0979	4.06343
ENSG00000086506	-2.76219	6.58304		ENSG00000084090	-2.804	5.10737
ENSG00000086544	-2.87684	7.52399		ENSG00000084092	-3.0504	4.56848
ENSG00000086548	0.11542	6.763		ENSG00000084093	-3.5847	4.43669
ENSG00000086570	-2.45332	6.13554		ENSG00000084110	-1.6013	0.329899
ENSG00000086589	-3.24551	7.86205		ENSG00000084112	-3.8504	1.97459
ENSG00000086598	-1.35487	8.84263		ENSG00000084207	-1.7682	7.94397
ENSG00000086619	-1.49029	4.7611		ENSG00000084234	-2.5887	7.9381
ENSG00000086696	-0.80836	5.96512		ENSG00000084453	-4.5205	0.565283
ENSG00000086712	-2.6642	5.07518		ENSG00000084463	-3.258	5.79118
ENSG00000086717	-2.35078	5.47256		ENSG00000084623	-3.1006	6.08624
ENSG00000086730	-3.32554	7.62211		ENSG00000084628	-2.8628	0.593857
ENSG00000086758	-5.11829	7.05465		ENSG00000084636	-1.7933	2.83818
ENSG00000086827	-3.1083	7.83947		ENSG00000084652	-2.3211	4.01936
ENSG00000086967	-3.48697	5.64814		ENSG00000084674	-3.8682	0.612116
ENSG00000086991	-2.18975	4.94425		ENSG00000084676	-2.5516	0.663689
ENSG00000087008	-3.01124	7.2704		ENSG00000084693	-3.4799	3.45533
ENSG00000087053	-2.7667	6.97729		ENSG00000084710	-4.0167	1.35192
ENSG00000087074	-0.21536	7.95108		ENSG00000084731	-2.6715	2.45461
ENSG00000087076	-2.96184	7.07249		ENSG00000084733	-2.5962	5.72353
ENSG00000087077	-1.96985	8.16492		ENSG00000084734	-3.8737	0.224887
ENSG00000087085	-3.35535	5.57517		ENSG00000084754	-3.2394	7.18238
ENSG00000087087	-3.57364	7.7356		ENSG00000084764	-3.4106	4.77164
ENSG00000087088	-1.91409	6.84625		ENSG00000084774	-1.8142	3.49413
ENSG00000087095	-2.63057	6.55838		ENSG00000085063	-1.6325	7.94807
ENSG00000087116	-2.59597	6.50289		ENSG00000085117	-2.1265	4.4536
ENSG00000087128	-1.94386	5.06779		ENSG00000085185	-5.2482	2.41889
ENSG00000087157	-3.48455	8.00831		ENSG00000085224	-2.1054	4.61342
ENSG00000087191	-3.12255	9.72513		ENSG00000085265	-1.6306	1.22174
ENSG00000087206	-3.06637	7.83226		ENSG00000085274	-2.9382	3.80765
ENSG00000087237	-2.6766	6.30362		ENSG00000085276	-1.2789	1.33426
ENSG00000087245	-0.69059	8.09101		ENSG00000085365	-2.5083	4.44524
ENSG00000087258	-3.74797	6.1369		ENSG00000085377	-2.9612	4.9656
ENSG00000087263	-3.22675	7.63648		ENSG00000085382	-1.7595	2.75646
ENSG00000087266	-4.03174	7.08059		ENSG00000085415	-1.9994	4.51085
ENSG00000087269	-2.64476	8.12285		ENSG00000085433	-1.7642	3.9993
ENSG00000087274	-3.79146	8.50419		ENSG00000085449	-2.3439	4.44615
ENSG00000087299	-3.97551	5.23785		ENSG00000085465	-3.0024	0.0982167
ENSG00000087302	-3.23596	10.6038		ENSG00000085511	-2.2549	3.66031
ENSG00000087303	-0.61092	6.68766		ENSG00000085514	-2.5977	1.19836
ENSG00000087338	-1.68501	6.64979		ENSG00000085552	-2.1251	0.664468
ENSG00000087365	-4.79746	9.7465		ENSG00000085563	-1.7234	2.10815
ENSG00000087460	-3.34725	10.5273		ENSG00000085644	-3.8003	1.31929
ENSG00000087494	-0.95266	4.31068		ENSG00000085662	-1.3363	5.35604
ENSG00000087502	-2.96511	7.95035		ENSG00000085719	-1.7217	5.16962
ENSG00000087510	-2.42051	6.35213		ENSG00000085733	-2.7045	5.8101
ENSG00000087586	-0.19929	7.47457		ENSG00000085741	-2.5802	0.796158
ENSG00000087589	-3.83136	5.12611		ENSG00000085760	-2.3345	4.18449
ENSG00000087842	-0.73159	5.43949		ENSG00000085788	-1.9069	4.25658
ENSG00000087884	-2.88513	7.13444		ENSG00000085831	-4.2743	0.807497
ENSG00000087903	-4.01882	6.62053		ENSG00000085832	-1.979	5.11687
ENSG00000088002	-2.44301	5.79534		ENSG00000085840	-1.1362	1.16733
ENSG00000088035	-2.31847	8.04464		ENSG00000085871	-3.5337	3.05361
ENSG00000088038	-3.48827	6.14832		ENSG00000085872	-4.7899	5.40157
ENSG00000088053	-4.32771	4.87326		ENSG00000085982	-3.0487	3.9463
ENSG00000088179	-2.82634	7.72495		ENSG00000085998	-3.9739	4.27674
ENSG00000088205	-2.24989	8.08694		ENSG00000085999	-1.8354	1.63371
ENSG00000088247	-3.44552	7.95009		ENSG00000086015	-3.6218	3.80952
ENSG00000088256	-3.22472	7.69344		ENSG00000086061	-2.0368	7.09635
ENSG00000088280	-2.71558	6.45374		ENSG00000086062	-3.5019	4.80049
ENSG00000088298	-2.86355	7.13139		ENSG00000086065	-2.0394	6.00421
ENSG00000088305	-1.70581	6.37148		ENSG00000086102	-3.9998	5.08312
ENSG00000088320	-3.60595	7.19571		ENSG00000086159	-4.3405	0.044663
ENSG00000088325	0.09153	7.93201		ENSG00000086189	-2.91	4.22595
ENSG00000088367	-1.77982	6.47482		ENSG00000086200	-2.9595	4.31527
ENSG00000088386	-4.04287	4.48329		ENSG00000086232	-3.2832	6.71102
ENSG00000088387	-4.52982	5.57273		ENSG00000086289	-0.7926	3.64855
ENSG00000088448	-2.19021	8.44899		ENSG00000086300	-0.342	1.98138
ENSG00000088451	-2.35801	6.99583		ENSG00000086475	-2.2615	1.867
ENSG00000088538	-1.8925	5.27941		ENSG00000086504	-3.6593	4.6021
ENSG00000088543	-3.20543	7.55093		ENSG00000086506	-2.7622	0.468339
ENSG00000088726	-2.37109	5.91906		ENSG00000086544	-2.8768	2.9955
ENSG00000088756	-3.61759	5.19575		ENSG00000086548	0.1154	1.0115
ENSG00000088808	-2.30943	6.76417		ENSG00000086570	-2.4533	0.977939
ENSG00000088812	-3.10855	6.93108		ENSG00000086589	-3.2455	5.34045
ENSG00000088826	-2.7442	6.92615		ENSG00000086598	-1.3549	6.86644
ENSG00000088827	-1.69937	6.50562		ENSG00000086696	-0.8084	0.8172
ENSG00000088832	-2.64268	7.65522		ENSG00000086712	-2.6642	3.4847
ENSG00000088833	-2.91137	8.17864		ENSG00000086717	-2.3508	0.15302
ENSG00000088888	-3.0654	6.33547		ENSG00000086730	-3.3255	1.53433
ENSG00000088899	-2.08847	6.6321		ENSG00000086758	-5.1183	4.52602
ENSG00000088926	-6.25319	6.56139		ENSG00000086827	-3.1083	3.87188
ENSG00000088970	-1.81299	7.7294		ENSG00000086848	-2.099	4.15741
ENSG00000088986	-2.40637	10.4877		ENSG00000086967	-3.487	0.532668
ENSG00000088992	-0.99974	7.01844		ENSG00000086991	-2.1897	1.04247
ENSG00000089006	-3.2776	9.07286		ENSG00000087008	-3.0112	3.25083
ENSG00000089012	-4.28884	5.73653		ENSG00000087053	-2.7667	3.49385
ENSG00000089022	-2.71852	7.28504		ENSG00000087074	-0.2154	6.63748
ENSG00000089041	-1.36959	5.49097		ENSG00000087076	-2.9618	2.07723
ENSG00000089048	-1.99896	6.30477		ENSG00000087077	-1.9698	3.7385
ENSG00000089050	-3.44788	5.57864		ENSG00000087085	-3.3553	1.72917
ENSG00000089053	-3.74313	9.08026		ENSG00000087087	-3.5736	5.55448
ENSG00000089057	-3.82705	6.58445		ENSG00000087088	-1.9141	5.0591
ENSG00000089060	-3.95389	7.30524		ENSG00000087095	-2.6306	3.25331
ENSG00000089091	-4.13746	5.65164		ENSG00000087128	-1.9439	0.494831
ENSG00000089116	-4.54625	5.37282		ENSG00000087152	-4.3084	1.60227
ENSG00000089123	-3.34315	6.15415		ENSG00000087157	-3.4845	4.33294
ENSG00000089127	0.14705	6.5942		ENSG00000087191	-3.1226	6.45421
ENSG00000089154	-2.99298	7.63335		ENSG00000087206	-3.0664	3.37261
ENSG00000089159	-2.47289	7.14256		ENSG00000087237	-2.6766	0.755954
ENSG00000089163	-3.12105	5.17979		ENSG00000087245	-0.6906	5.30319
ENSG00000089169	-1.68613	6.81419		ENSG00000087253	-1.4875	3.18196
ENSG00000089177	-2.92774	5.16528		ENSG00000087258	-3.748	1.72965
ENSG00000089199	-0.8917	6.59466		ENSG00000087263	-3.2267	4.53186
ENSG00000089220	-2.76985	10.4609		ENSG00000087266	-4.0317	2.24129
ENSG00000089225	-4.34666	5.82608		ENSG00000087269	-2.6448	4.93166
ENSG00000089234	-3.21116	6.34737		ENSG00000087274	-3.7915	5.62468
ENSG00000089248	-3.02891	10.2033		ENSG00000087299	-3.9755	1.7421
ENSG00000089250	-4.87493	6.97432		ENSG00000087301	-1.4436	2.90875
ENSG00000089280	-2.56115	8.44984		ENSG00000087303	-0.6109	2.88151
ENSG00000089289	-2.82552	8.67367		ENSG00000087338	-1.685	3.61908
ENSG00000089327	-1.71345	9.70235		ENSG00000087365	-4.7975	7.19121
ENSG00000089335	-1.98159	5.29956		ENSG00000087460	-3.3473	8.01689
ENSG00000089356	-1.20025	8.08819		ENSG00000087494	-0.9527	1.2115
ENSG00000089472	-2.59318	4.90685		ENSG00000087495	-1.2313	0.831109
ENSG00000089486	-2.86912	6.65185		ENSG00000087502	-2.9651	5.02413
ENSG00000089558	-4.16799	6.262		ENSG00000087510	-2.4205	1.41637
ENSG00000089597	-3.2125	9.61969		ENSG00000087586	-0.1993	2.64877
ENSG00000089639	-3.93567	7.61347		ENSG00000087589	-3.8314	0.693341
ENSG00000089682	-3.17384	6.23946		ENSG00000087842	-0.7316	3.29735
ENSG00000089685	-0.52793	7.78379		ENSG00000087903	-4.0188	2.72229
ENSG00000089692	-2.02638	5.98164		ENSG00000088002	-2.443	0.886488
ENSG00000089693	-2.95691	9.17623		ENSG00000088035	-2.3185	3.07
ENSG00000089723	-3.79927	5.91668		ENSG00000088053	-4.3277	0.117963
ENSG00000089737	-3.23746	8.80563		ENSG00000088179	-2.8263	2.95228
ENSG00000089775	-2.81309	6.76066		ENSG00000088205	-2.2499	5.70732
ENSG00000089818	-2.40438	7.78028		ENSG00000088247	-3.4455	5.79488
ENSG00000089820	-3.11528	7.23101		ENSG00000088256	-3.2247	5.10187
ENSG00000089876	-3.59231	8.52618		ENSG00000088298	-2.8635	4.7639
ENSG00000089902	-4.08878	6.95848		ENSG00000088305	-1.7058	0.814403
ENSG00000089916	-3.61299	6.19654		ENSG00000088320	-3.6059	0.969908
ENSG00000090006	-3.15316	7.17314		ENSG00000088325	0.0915	3.07001
ENSG00000090013	-1.62955	8.99569		ENSG00000088356	-3.3297	3.80109
ENSG00000090020	-4.52649	7.97452		ENSG00000088367	-1.7798	1.91599
ENSG00000090054	-3.41458	7.85726		ENSG00000088386	-4.0429	0.390442
ENSG00000090060	-2.74034	7.26385		ENSG00000088387	-4.5298	2.44181
ENSG00000090061	-4.10805	6.19532		ENSG00000088448	-2.1902	5.56339
ENSG00000090097	-3.09727	7.523		ENSG00000088451	-2.358	3.49722
ENSG00000090104	0.02596	5.83179		ENSG00000088538	-1.8925	0.469663
ENSG00000090263	-3.3681	8.84249		ENSG00000088543	-3.2054	1.88974
ENSG00000090266	-3.16049	9.59918		ENSG00000088682	-3.8412	4.58792
ENSG00000090316	-2.92391	8.95297		ENSG00000088726	-2.3711	1.17979
ENSG00000090339	-0.21217	7.52909		ENSG00000088727	-2.9272	2.22928
ENSG00000090372	-3.04597	7.32962		ENSG00000088756	-3.6176	1.27261
ENSG00000090376	-2.4618	5.20011		ENSG00000088766	-2.4318	4.79498
ENSG00000090382	0.0389	8.12615		ENSG00000088782	-5.5295	0.0536612
ENSG00000090402	-2.64702	3.74596		ENSG00000088808	-2.3094	2.85147
ENSG00000090432	-4.29789	8.45444		ENSG00000088812	-3.1085	4.33082
ENSG00000090447	-4.07412	7.88134		ENSG00000088826	-2.7442	2.85605
ENSG00000090487	-2.90217	9.55081		ENSG00000088827	-1.6994	0.0682324
ENSG00000090512	-3.673	4.41571		ENSG00000088832	-2.6427	6.76693
ENSG00000090530	-2.30722	6.6303		ENSG00000088833	-2.9114	5.26981
ENSG00000090534	-5.48746	4.91362		ENSG00000088836	-2.2744	0.984019
ENSG00000090539	-4.21652	6.454		ENSG00000088854	-2.6309	3.02796
ENSG00000090565	-3.96894	7.13167		ENSG00000088876	-3.5308	2.63356
ENSG00000090612	-2.6099	5.23041		ENSG00000088881	-3.317	1.34348
ENSG00000090615	-4.50439	8.28663		ENSG00000088882	-1.7457	2.06468
ENSG00000090659	-4.4653	6.69592		ENSG00000088888	-3.0654	4.77396
ENSG00000090661	-3.32409	6.18739		ENSG00000088926	-6.2532	0.233841
ENSG00000090674	-2.32757	7.8624		ENSG00000088930	-2.2068	6.18657
ENSG00000090686	-3.27802	7.19446		ENSG00000088986	-2.4064	8.33222
ENSG00000090776	-3.68353	6.61624		ENSG00000088992	-0.9997	2.02633
ENSG00000090857	-3.19932	5.98009		ENSG00000089006	-3.2776	4.58839
ENSG00000090861	-2.18397	9.69973		ENSG00000089012	-4.2888	0.505938
ENSG00000090863	-3.18744	8.73993		ENSG00000089022	-2.7185	3.6843
ENSG00000090889	0.01245	6.97662		ENSG00000089041	-1.3696	1.22537
ENSG00000090932	-3.19245	5.98342		ENSG00000089048	-1.999	2.47492
ENSG00000090989	-2.29089	8.51596		ENSG00000089050	-3.4479	3.60467
ENSG00000091010	-5.05553	4.53039		ENSG00000089053	-3.7431	5.60634
ENSG00000091039	-1.84793	8.5203		ENSG00000089057	-3.8271	3.50652
ENSG00000091073	-3.42958	6.25159		ENSG00000089091	-4.1375	1.1511
ENSG00000091127	-1.11532	7.50404		ENSG00000089094	-2.0001	2.2815
ENSG00000091128	-5.20823	4.48492		ENSG00000089116	-4.5462	0.0180294
ENSG00000091129	-1.6539	6.26972		ENSG00000089123	-3.3431	2.77772
ENSG00000091136	-1.20983	6.09987		ENSG00000089127	0.147	2.41537
ENSG00000091137	-1.84104	4.09409		ENSG00000089159	-2.4729	5.62964
ENSG00000091138	-2.45656	4.11738		ENSG00000089169	-1.6861	0.64125
ENSG00000091140	-2.41212	9.09358		ENSG00000089177	-2.9277	2.344
ENSG00000091157	-4.2053	7.46346		ENSG00000089195	-2.2617	3.23583
ENSG00000091164	-3.32308	10.1121		ENSG00000089199	-0.8917	1.13783
ENSG00000091181	-5.33876	5.33813		ENSG00000089220	-2.7698	7.73348
ENSG00000091262	-4.11453	6.38107		ENSG00000089225	-4.3467	0.201463
ENSG00000091317	-2.40912	9.88074		ENSG00000089234	-3.2112	4.63885
ENSG00000091409	-1.03815	7.64059		ENSG00000089248	-3.0289	6.45419
ENSG00000091428	-0.97472	4.01552		ENSG00000089250	-4.8749	0.337375
ENSG00000091436	-2.28019	6.19286		ENSG00000089280	-2.5612	7.43702
ENSG00000091482	-2.98553	5.46896		ENSG00000089289	-2.8255	5.79448
ENSG00000091483	-2.67089	7.6966		ENSG00000089327	-1.7135	7.91451
ENSG00000091490	-1.13628	8.12591		ENSG00000089335	-1.9816	3.51184
ENSG00000091513	-2.28314	5.81689		ENSG00000089351	-2.4808	4.66141
ENSG00000091527	-2.80561	8.24907		ENSG00000089356	-1.2002	1.74718
ENSG00000091536	-3.98896	6.00075		ENSG00000089472	-2.5932	1.66461
ENSG00000091583	-2.22082	5.69465		ENSG00000089558	-4.168	0.088837
ENSG00000091592	-2.82756	6.78243		ENSG00000089597	-3.2125	7.13871
ENSG00000091622	-2.93876	5.10134		ENSG00000089639	-3.9357	3.20736
ENSG00000091640	-3.99401	9.26985		ENSG00000089682	-3.1738	3.0015
ENSG00000091651	-1.43319	5.93997		ENSG00000089685	-0.5279	2.91937
ENSG00000091656	-3.24264	5.86202		ENSG00000089692	-2.0264	0.881274
ENSG00000091664	-1.7325	4.32384		ENSG00000089693	-2.9569	6.38713
ENSG00000091704	-1.75735	3.92982		ENSG00000089723	-3.7993	1.1895
ENSG00000091831	-4.47201	6.26244		ENSG00000089737	-3.2375	6.83212
ENSG00000091844	-3.33964	6.15716		ENSG00000089775	-2.8131	3.28417
ENSG00000091879	-2.30358	4.67524		ENSG00000089818	-2.4044	5.03162
ENSG00000091947	-4.32193	5.5941		ENSG00000089820	-3.1153	1.71593
ENSG00000091972	-0.86978	6.42619		ENSG00000089847	-5.0705	0.25662
ENSG00000092009	-3.48132	4.89482		ENSG00000089876	-3.5923	3.73012
ENSG00000092010	-2.63603	10.6532		ENSG00000089902	-4.0888	4.66813
ENSG00000092020	-3.0386	7.23514		ENSG00000090006	-3.1532	3.33536
ENSG00000092054	-4.59074	5.39553		ENSG00000090013	-1.6295	4.94037
ENSG00000092067	-3.31258	6.25885		ENSG00000090020	-4.5265	4.56076
ENSG00000092068	-2.21391	7.34474		ENSG00000090054	-3.4146	2.41698
ENSG00000092094	-2.90888	7.60055		ENSG00000090060	-2.7403	6.58784
ENSG00000092096	-2.69881	6.84852		ENSG00000090061	-4.1081	6.06668
ENSG00000092108	-2.54204	7.71354		ENSG00000090097	-3.0973	3.64272
ENSG00000092200	-3.54422	6.23547		ENSG00000090104	0.026	2.82333
ENSG00000092203	-4.73044	7.75087		ENSG00000090238	-1.7455	6.48471
ENSG00000092208	-2.55351	6.37521		ENSG00000090263	-3.3681	3.66737
ENSG00000092295	-2.23229	6.47663		ENSG00000090266	-3.1605	5.54354
ENSG00000092330	-3.58156	7.99823		ENSG00000090316	-2.9239	5.40417
ENSG00000092345	-2.08204	4.51366		ENSG00000090339	-0.2122	5.13466
ENSG00000092377	-4.63487	4.96828		ENSG00000090372	-3.046	4.67239
ENSG00000092421	-2.01112	5.66534		ENSG00000090376	-2.4618	3.29768
ENSG00000092445	-2.61971	6.60685		ENSG00000090382	0.0389	3.59806
ENSG00000092470	-1.77576	5.6086		ENSG00000090402	-2.647	0.163367
ENSG00000092531	-2.05379	6.79436		ENSG00000090432	-4.2979	3.21909
ENSG00000092621	-0.90801	7.72539		ENSG00000090447	-4.0741	2.49637
ENSG00000092758	-1.49806	5.94962		ENSG00000090470	-2.8284	4.03899
ENSG00000092820	-1.32478	8.38541		ENSG00000090487	-2.9022	5.08471
ENSG00000092841	-3.70313	7.30892		ENSG00000090512	-3.673	0.147422
ENSG00000092847	-4.02632	8.32339		ENSG00000090520	-2.2542	5.72389
ENSG00000092964	-0.99559	9.09501		ENSG00000090534	-5.4875	0.135281
ENSG00000092969	-1.12595	4.98363		ENSG00000090539	-4.2165	0.934782
ENSG00000092978	-3.07643	6.51536		ENSG00000090565	-3.9689	4.72319
ENSG00000093000	-2.13125	6.90634		ENSG00000090581	-3.1224	5.5917
ENSG00000093009	-0.72287	7.23804		ENSG00000090612	-2.6099	3.02411
ENSG00000093010	-4.11204	8.29147		ENSG00000090615	-4.5044	4.54268
ENSG00000093072	-0.94173	8.94013		ENSG00000090659	-4.4653	0.322809
ENSG00000093134	-3.24633	6.59568		ENSG00000090661	-3.3241	2.75744
ENSG00000093144	-2.53007	7.61689		ENSG00000090674	-2.3276	3.99353
ENSG00000093167	-2.92194	7.42369		ENSG00000090686	-3.278	3.80657
ENSG00000093217	-4.60331	4.81495		ENSG00000090776	-3.6835	4.2931
ENSG00000094631	-4.75399	7.01618		ENSG00000090857	-3.1993	2.16943
ENSG00000094755	-0.63458	5.57226		ENSG00000090861	-2.184	5.08764
ENSG00000094796	-3.3202	6.0078		ENSG00000090863	-3.1874	6.7039
ENSG00000094804	-0.38955	5.53823		ENSG00000090889	0.0125	0.534277
ENSG00000094880	-2.62825	6.91954		ENSG00000090905	-3.1088	3.34353
ENSG00000094914	-3.59684	8.32359		ENSG00000090924	-3.1198	2.22564
ENSG00000094916	-3.34315	6.60009		ENSG00000090932	-3.1924	0.269212
ENSG00000094963	-2.02767	6.00777		ENSG00000090971	-2.7618	2.87658
ENSG00000094975	-1.54477	7.51489		ENSG00000090975	-4.3865	2.2718
ENSG00000095002	-1.26378	7.09431		ENSG00000090989	-2.2909	4.66506
ENSG00000095015	-1.80945	5.55037		ENSG00000091009	-2.2714	3.66392
ENSG00000095059	-3.10693	8.23852		ENSG00000091010	-5.0555	0.00305758
ENSG00000095066	-2.90509	7.27257		ENSG00000091039	-1.8479	4.16493
ENSG00000095139	-2.58571	9.30205		ENSG00000091106	-2.6786	0.53402
ENSG00000095203	-3.82092	6.9177		ENSG00000091127	-1.1153	2.92536
ENSG00000095209	-1.70807	5.79658		ENSG00000091128	-5.2082	0.181673
ENSG00000095261	-2.31725	8.01255		ENSG00000091129	-1.6539	2.60013
ENSG00000095303	-1.16683	7.39417		ENSG00000091136	-1.2098	4.89805
ENSG00000095319	-4.66749	6.78289		ENSG00000091137	-1.841	0.0918599
ENSG00000095321	-3.02315	7.65158		ENSG00000091138	-2.4566	0.237171
ENSG00000095380	-2.31847	8.29109		ENSG00000091140	-2.4121	4.97434
ENSG00000095383	-1.65027	5.86695		ENSG00000091157	-4.2053	3.61561
ENSG00000095397	-2.90714	6.2089		ENSG00000091164	-3.3231	6.35563
ENSG00000095464	-5.44788	3.78681		ENSG00000091181	-5.3388	0.20434
ENSG00000095485	-4.21411	8.03286		ENSG00000091317	-2.4091	5.29266
ENSG00000095539	-2.58191	7.09655		ENSG00000091409	-1.0382	4.36543
ENSG00000095564	-1.9677	6.93794		ENSG00000091428	-0.9747	0.705681
ENSG00000095574	-2.93965	6.43599		ENSG00000091482	-2.9855	0.629132
ENSG00000095585	-0.75753	6.12177		ENSG00000091483	-2.6709	6.0842
ENSG00000095587	-3.46387	5.10247		ENSG00000091490	-1.1363	2.56174
ENSG00000095596	-1.44572	6.18361		ENSG00000091513	-2.2831	2.04979
ENSG00000095627	-4.46562	5.00036		ENSG00000091527	-2.8056	6.04706
ENSG00000095637	-2.84487	5.11641		ENSG00000091536	-3.989	0.0341595
ENSG00000095713	-3.75166	6.656		ENSG00000091542	-3.2687	4.99524
ENSG00000095739	-0.42855	7.36182		ENSG00000091583	-2.2208	0.489631
ENSG00000095752	-1.08568	6.11451		ENSG00000091592	-2.8276	4.00778
ENSG00000095777	-4.83939	5.4748		ENSG00000091622	-2.9388	0.755975
ENSG00000095787	-3.16359	8.52676		ENSG00000091640	-3.994	6.05472
ENSG00000095794	-0.90901	5.84423		ENSG00000091651	-1.4332	2.33994
ENSG00000095951	-2.35321	5.38442		ENSG00000091656	-3.2426	2.46008
ENSG00000095970	-2.27697	7.23664		ENSG00000091664	-1.7325	0.406883
ENSG00000096006	-0.34617	4.33717		ENSG00000091704	-1.7574	0.278551
ENSG00000096060	-0.52957	6.57548		ENSG00000091732	-3.0536	3.49838
ENSG00000096063	-2.88236	7.78		ENSG00000091831	-4.472	0.758709
ENSG00000096080	-3.38112	7.95221		ENSG00000091844	-3.3396	1.99423
ENSG00000096088	-2.53291	6.48675		ENSG00000091879	-2.3036	1.19289
ENSG00000096092	-1.55648	8.47154		ENSG00000091947	-4.3219	3.91159
ENSG00000096093	-2.18863	6.55052		ENSG00000091972	-0.8698	3.65759
ENSG00000096384	-1.93976	11.245		ENSG00000091986	-1.2787	4.18222
ENSG00000096395	-3.95702	7.09445		ENSG00000092009	-3.4813	0.313869
ENSG00000096401	-3.12494	7.8144		ENSG00000092020	-3.0386	3.89911
ENSG00000096433	-4.08143	7.24099		ENSG00000092054	-4.5907	1.18717
ENSG00000096654	-2.1367	5.87505		ENSG00000092067	-3.3126	0.0391429
ENSG00000096696	-0.43355	7.50593		ENSG00000092068	-2.2139	2.89642
ENSG00000096717	-2.00029	7.05908		ENSG00000092094	-2.9089	4.09131
ENSG00000096746	-3.0829	8.65829		ENSG00000092096	-2.6988	4.09159
ENSG00000096872	-2.14618	4.11839		ENSG00000092108	-2.542	5.06702
ENSG00000096968	-1.47149	5.84933		ENSG00000092140	-2.2934	3.41473
ENSG00000096996	-5.00926	6.4145		ENSG00000092148	-3.4319	3.76336
ENSG00000097007	-2.8484	8.55461		ENSG00000092199	-3.4252	3.65639
ENSG00000097021	-1.62647	7.60865		ENSG00000092200	-3.5442	0.24035
ENSG00000097033	-2.35513	9.01961		ENSG00000092201	-1.1506	4.32966
ENSG00000097046	-0.82559	6.66756		ENSG00000092203	-4.7304	4.75605
ENSG00000099139	-0.9566	4.88396		ENSG00000092208	-2.5535	2.79191
ENSG00000099194	-0.89719	8.2391		ENSG00000092345	-2.082	0.0553446
ENSG00000099203	-3.71123	8.181		ENSG00000092377	-4.6349	0.200704
ENSG00000099204	-1.49212	7.63297		ENSG00000092421	-2.0111	2.37391
ENSG00000099219	-1.5655	8.42318		ENSG00000092439	-3.538	3.7953
ENSG00000099250	-1.61343	5.88842		ENSG00000092445	-2.6197	2.54128
ENSG00000099260	-2.25161	5.0097		ENSG00000092470	-1.7758	2.83149
ENSG00000099282	-2.34924	6.45229		ENSG00000092531	-2.0538	5.60749
ENSG00000099284	-2.8329	7.51637		ENSG00000092607	-2.7474	0.651426
ENSG00000099308	-1.79306	7.46181		ENSG00000092621	-0.908	5.2303
ENSG00000099326	-3.88215	7.73114		ENSG00000092758	-1.4981	0.975594
ENSG00000099330	-3.18587	7.37533		ENSG00000092820	-1.3248	5.36523
ENSG00000099331	-3.22055	7.51537		ENSG00000092841	-3.7031	8.23666
ENSG00000099338	-4.94742	5.59844		ENSG00000092853	-2.8543	1.60837
ENSG00000099341	-3.08277	9.77693		ENSG00000092871	-4.8234	3.13043
ENSG00000099381	-3.84394	7.22663		ENSG00000092929	-4.2335	1.32743
ENSG00000099385	-2.81066	8.60157		ENSG00000092931	-2.985	2.87727
ENSG00000099399	-1.62322	5.13327		ENSG00000092964	-0.9956	6.46294
ENSG00000099617	-4.75555	5.35417		ENSG00000092969	-1.126	3.63698
ENSG00000099622	-2.25663	9.97863		ENSG00000092978	-3.0764	4.15807
ENSG00000099624	-3.04192	8.44424		ENSG00000093000	-2.1313	2.14413
ENSG00000099625	-4.59632	4.66154		ENSG00000093009	-0.7229	2.11608
ENSG00000099721	-5.0474	5.64821		ENSG00000093010	-4.112	5.24373
ENSG00000099769	-3.50406	6.78416		ENSG00000093134	-3.2463	0.30657
ENSG00000099783	-4.34051	9.94136		ENSG00000093144	-2.5301	3.08089
ENSG00000099785	-2.15008	7.66735		ENSG00000093167	-2.9219	6.02141
ENSG00000099795	-2.60358	7.44904		ENSG00000093183	-4.0062	5.16889
ENSG00000099804	-3.04883	7.96462		ENSG00000093217	-4.6033	2.59036
ENSG00000099810	-2.20736	4.89181		ENSG00000094631	-4.754	2.8272
ENSG00000099812	-2.01392	8.00885		ENSG00000094755	-0.6346	0.471182
ENSG00000099814	-2.98919	8.43059		ENSG00000094804	-0.3895	2.03034
ENSG00000099817	-2.60938	8.76132		ENSG00000094841	-2.5046	2.5166
ENSG00000099821	-2.56849	7.64792		ENSG00000094880	-2.6283	3.56817
ENSG00000099822	-3.76219	5.35591		ENSG00000094914	-3.5968	4.69564
ENSG00000099834	-3.46977	5.65643		ENSG00000094916	-3.3431	5.70854
ENSG00000099840	-3.83095	6.53367		ENSG00000094963	-2.0277	1.0375
ENSG00000099849	-3.62647	8.73598		ENSG00000095002	-1.2638	2.97005
ENSG00000099860	-0.40245	7.94678		ENSG00000095015	-1.8094	2.62593
ENSG00000099864	-2.42523	7.60916		ENSG00000095059	-3.1069	5.59756
ENSG00000099866	-4.00092	6.2101		ENSG00000095066	-2.9051	2.26336
ENSG00000099875	-2.16094	9.67085		ENSG00000095139	-2.5857	6.60049
ENSG00000099889	-4.02585	8.41193		ENSG00000095203	-3.8209	1.31882
ENSG00000099899	-4.03434	7.92246		ENSG00000095209	-1.7081	3.12141
ENSG00000099901	-3.47377	6.35542		ENSG00000095261	-2.3172	3.39493
ENSG00000099910	-3.55419	6.48426		ENSG00000095303	-1.1668	3.4826
ENSG00000099917	-3.14433	8.24212		ENSG00000095319	-4.6675	4.04982
ENSG00000099937	-1.89063	5.27864		ENSG00000095321	-3.0232	4.66188
ENSG00000099940	-3.26119	8.34485		ENSG00000095370	-2.5621	1.49446
ENSG00000099942	-3.42554	7.62159		ENSG00000095380	-2.3185	5.29875
ENSG00000099949	-4.22459	7.94038		ENSG00000095383	-1.6503	2.37185
ENSG00000099953	-2.72728	6.66658		ENSG00000095464	-5.4479	0.0191881
ENSG00000099956	-4.19152	8.58228		ENSG00000095485	-4.2141	3.44633
ENSG00000099957	-4.29166	6.84447		ENSG00000095539	-2.5819	2.23998
ENSG00000099960	-4.45293	6.41981		ENSG00000095564	-1.9677	4.91338
ENSG00000099968	-4.98942	7.89036		ENSG00000095574	-2.9396	3.67966
ENSG00000099977	-2.95724	7.85588		ENSG00000095585	-0.7575	1.42205
ENSG00000099991	-3.04026	7.72825		ENSG00000095587	-3.4639	0.559146
ENSG00000099995	-3.6254	8.61457		ENSG00000095596	-1.4457	0.138503
ENSG00000099998	-2.38775	7.29649		ENSG00000095627	-4.4656	0.230002
ENSG00000100003	-2.44686	6.27151		ENSG00000095637	-2.8449	3.19397
ENSG00000100012	-4.30529	4.92137		ENSG00000095713	-3.7517	0.977397
ENSG00000100014	-2.71738	7.77413		ENSG00000095739	-0.4285	1.92943
ENSG00000100023	-5.46562	7.66122		ENSG00000095752	-1.0857	0.705373
ENSG00000100024	-2.94009	5.94547		ENSG00000095777	-4.8394	0.158595
ENSG00000100027	-2.75156	6.6813		ENSG00000095787	-3.1636	4.7845
ENSG00000100028	-2.92522	9.62333		ENSG00000095794	-0.909	2.25303
ENSG00000100029	-4.42322	8.19349		ENSG00000095951	-2.3532	2.36503
ENSG00000100030	-2.86134	7.83411		ENSG00000095970	-2.277	0.837769
ENSG00000100034	-3.81746	8.23359		ENSG00000095981	-4.5255	0.0123949
ENSG00000100038	-3.62451	5.12513		ENSG00000096006	-0.3462	0.657224
ENSG00000100053	-4.5255	6.69735		ENSG00000096060	-0.5296	5.23373
ENSG00000100055	-3.60086	7.45646		ENSG00000096063	-2.8824	4.64822
ENSG00000100056	-4.78349	7.39001		ENSG00000096070	-4.3205	4.05787
ENSG00000100060	-2.50251	7.43276		ENSG00000096080	-3.3811	5.17648
ENSG00000100065	-2.6975	6.42031		ENSG00000096088	-2.5329	0.656691
ENSG00000100068	-3.44363	5.79954		ENSG00000096092	-1.5565	4.68773
ENSG00000100075	-2.2131	8.29399		ENSG00000096093	-2.1886	2.43336
ENSG00000100077	-2.74458	6.27513		ENSG00000096384	-1.9398	9.88294
ENSG00000100078	-3.1078	6.28614		ENSG00000096395	-3.957	0.0605467
ENSG00000100079	-0.91115	6.03019		ENSG00000096401	-3.1249	4.72308
ENSG00000100083	-4.00416	8.86802		ENSG00000096433	-4.0814	3.45298
ENSG00000100084	-2.31394	7.22117		ENSG00000096654	-2.1367	2.23422
ENSG00000100092	-3.52782	7.16021		ENSG00000096696	-0.4335	2.83836
ENSG00000100095	-4.06588	6.74757		ENSG00000096717	-2.0003	3.41621
ENSG00000100097	-0.70552	10.7305		ENSG00000096746	-3.0829	7.1055
ENSG00000100099	-3.7005	6.6208		ENSG00000096872	-2.1462	3.41956
ENSG00000100100	-2.94453	8.21398		ENSG00000096968	-1.4715	2.48631
ENSG00000100104	-3.31718	7.77459		ENSG00000096996	-5.0093	0.717681
ENSG00000100105	-3.51062	7.18427		ENSG00000097007	-2.8484	3.24937
ENSG00000100106	-3.01159	8.23287		ENSG00000097021	-1.6265	3.45697
ENSG00000100109	-3.95545	7.04251		ENSG00000097033	-2.3551	5.99519
ENSG00000100116	-2.53533	7.55327		ENSG00000097046	-0.8256	2.14136
ENSG00000100122	-3.84228	6.63135		ENSG00000097096	-3.2004	0.763485
ENSG00000100138	-4.02773	9.60891		ENSG00000099139	-0.9566	2.68695
ENSG00000100139	-2.08522	7.38708		ENSG00000099194	-0.8972	4.79103
ENSG00000100146	-2.78399	7.04264		ENSG00000099203	-3.7112	2.90588
ENSG00000100147	-3.8558	6.55173		ENSG00000099204	-1.4921	2.75293
ENSG00000100150	-3.98828	7.74605		ENSG00000099219	-1.5655	3.03091
ENSG00000100151	-3.75731	7.36824		ENSG00000099246	-2.3906	6.0451
ENSG00000100154	-2.55554	6.46747		ENSG00000099250	-1.6134	3.58437
ENSG00000100156	-4.25787	6.18702		ENSG00000099256	-1.0701	2.46431
ENSG00000100162	-1.13632	6.85817		ENSG00000099260	-2.2516	2.92302
ENSG00000100170	-2.96714	5.83174		ENSG00000099282	-2.3492	3.05354
ENSG00000100191	-4.10086	5.36069		ENSG00000099284	-2.8329	3.64587
ENSG00000100196	-1.64277	6.74558		ENSG00000099308	-1.7931	2.20721
ENSG00000100201	-2.51945	8.34949		ENSG00000099326	-3.8821	2.30107
ENSG00000100206	-4.70313	4.75093		ENSG00000099330	-3.1859	3.93667
ENSG00000100207	-3.71198	8.72675		ENSG00000099331	-3.2205	4.90176
ENSG00000100211	-3.32077	7.97627		ENSG00000099337	-1.6151	2.78116
ENSG00000100216	-2.56901	7.89709		ENSG00000099338	-4.9474	0.97781
ENSG00000100218	-4.77477	5.6883		ENSG00000099341	-3.0828	7.71546
ENSG00000100220	-3.27258	9.43052		ENSG00000099365	-2.9769	1.68214
ENSG00000100221	-3.86397	8.90493		ENSG00000099377	-2.2493	2.39812
ENSG00000100225	-3.56593	9.86661		ENSG00000099381	-3.8439	2.78283
ENSG00000100226	-3.47666	7.58094		ENSG00000099385	-2.8107	4.4414
ENSG00000100227	-4.28069	7.42197		ENSG00000099399	-1.6232	0.043064
ENSG00000100228	-3.34256	7.3387		ENSG00000099617	-4.7556	0.297696
ENSG00000100234	-0.80874	7.4739		ENSG00000099622	-2.2566	7.78768
ENSG00000100239	-3.73312	7.12463		ENSG00000099769	-3.5041	0.178347
ENSG00000100241	-3.71331	6.97982		ENSG00000099783	-4.3405	6.6872
ENSG00000100242	-2.82133	8.83071		ENSG00000099785	-2.1501	4.61271
ENSG00000100243	-2.89787	10.1455		ENSG00000099795	-2.6036	6.48945
ENSG00000100246	-3.48762	7.14072		ENSG00000099797	-3.4022	7.01146
ENSG00000100249	-4.00926	5.47059		ENSG00000099804	-3.0488	4.00894
ENSG00000100258	-4.04597	9.14394		ENSG00000099810	-2.2074	4.88478
ENSG00000100263	-4.43222	7.06037		ENSG00000099817	-2.6094	5.78191
ENSG00000100266	-3.00706	9.55438		ENSG00000099821	-2.5685	3.23095
ENSG00000100271	-2.67623	6.68734		ENSG00000099822	-3.7622	0.683021
ENSG00000100276	-2.39077	6.77485		ENSG00000099834	-3.4698	0.611841
ENSG00000100280	-3.51424	7.88228		ENSG00000099840	-3.8309	1.18227
ENSG00000100281	-3.2281	7.85549		ENSG00000099849	-3.6265	1.96265
ENSG00000100284	-2.86176	7.18829		ENSG00000099860	-0.4025	6.4611
ENSG00000100285	-1.30861	5.27946		ENSG00000099864	-2.4252	2.85061
ENSG00000100290	-1.2135	6.83866		ENSG00000099866	-4.0009	0.767721
ENSG00000100292	0.08966	8.01102		ENSG00000099875	-2.1609	6.76528
ENSG00000100294	-2.65826	6.69436		ENSG00000099889	-4.0259	1.62349
ENSG00000100296	-4.23053	5.78354		ENSG00000099899	-4.0343	4.06028
ENSG00000100297	-1.07509	7.94174		ENSG00000099901	-3.4738	5.40896
ENSG00000100299	-4.1623	7.65677		ENSG00000099904	-4.2651	2.55699
ENSG00000100300	-1.90682	9.47674		ENSG00000099910	-3.5542	2.96514
ENSG00000100304	-2.22149	8.10794		ENSG00000099917	-3.1443	5.75575
ENSG00000100307	-1.39851	8.15775		ENSG00000099937	-1.8906	0.294481
ENSG00000100311	-3.29378	6.16839		ENSG00000099940	-3.2612	3.92797
ENSG00000100316	-2.81594	12.5093		ENSG00000099942	-3.4255	4.41362
ENSG00000100319	-3.75848	7.3338		ENSG00000099949	-4.2246	4.12945
ENSG00000100320	-2.59335	7.62587		ENSG00000099954	-3.8888	0.130142
ENSG00000100321	-3.61564	7.23386		ENSG00000099960	-4.4529	0.595228
ENSG00000100324	-5.27313	5.66169		ENSG00000099968	-4.9894	4.12753
ENSG00000100325	-2.86807	6.8353		ENSG00000099985	-0.1049	0.852065
ENSG00000100330	-3.77438	7.21419		ENSG00000099992	-3.3674	3.06811
ENSG00000100335	-3.01031	7.78206		ENSG00000099994	-2.2534	2.36285
ENSG00000100342	-1.33268	8.02082		ENSG00000099995	-3.6254	7.02921
ENSG00000100344	-2.28132	6.07407		ENSG00000099999	-4.6594	2.00496
ENSG00000100345	-2.4416	9.45387		ENSG00000100003	-2.4469	3.28628
ENSG00000100346	-4.24989	6.78692		ENSG00000100014	-2.7174	4.21328
ENSG00000100347	-2.73245	8.34081		ENSG00000100023	-5.4656	5.23465
ENSG00000100348	-3.75887	8.17517		ENSG00000100024	-2.9401	0.225706
ENSG00000100350	-3.2492	6.93308		ENSG00000100027	-2.7516	1.54823
ENSG00000100351	-3.53583	6.54323		ENSG00000100028	-2.9252	6.82342
ENSG00000100353	-2.97903	10.2673		ENSG00000100029	-4.4232	5.32816
ENSG00000100354	-2.43401	7.24464		ENSG00000100030	-2.8613	6.23634
ENSG00000100359	-4.03032	7.33595		ENSG00000100033	-1.9251	1.61922
ENSG00000100360	-4.79466	7.3509		ENSG00000100034	-3.8175	4.37741
ENSG00000100362	-1.2129	6.58961		ENSG00000100036	-3.9581	2.56506
ENSG00000100364	-2.30429	7.35326		ENSG00000100038	-3.6245	3.42159
ENSG00000100365	-1.73634	6.95851		ENSG00000100053	-4.5255	0.0387609
ENSG00000100368	-0.89467	7.43864		ENSG00000100055	-3.6009	2.0816
ENSG00000100372	-3.39441	6.92391		ENSG00000100060	-2.5025	1.93856
ENSG00000100373	-2.49826	5.70564		ENSG00000100065	-2.6975	1.72286
ENSG00000100376	-3.04859	6.45943		ENSG00000100068	-3.4436	1.62682
ENSG00000100379	-4.91746	7.70028		ENSG00000100075	-2.2131	4.18902
ENSG00000100380	-3.0511	8.37652		ENSG00000100078	-3.1078	0.156158
ENSG00000100385	-1.81899	8.12513		ENSG00000100079	-0.9112	0.41767
ENSG00000100387	-3.05445	9.61583		ENSG00000100083	-4.0042	3.38912
ENSG00000100393	-2.65199	6.29908		ENSG00000100084	-2.3139	3.62186
ENSG00000100401	-2.42965	8.20771		ENSG00000100092	-3.5278	3.07078
ENSG00000100403	-4.72509	7.07644		ENSG00000100095	-4.0659	0.930431
ENSG00000100412	-2.76592	9.31037		ENSG00000100097	-0.7055	9.36931
ENSG00000100416	-2.76719	6.35166		ENSG00000100099	-3.7005	3.08079
ENSG00000100417	-2.40072	7.47153		ENSG00000100100	-2.9445	4.15294
ENSG00000100418	-2.77922	7.77263		ENSG00000100104	-3.3172	4.46148
ENSG00000100422	-1.92134	8.39827		ENSG00000100105	-3.5106	3.31794
ENSG00000100425	-2.9143	7.56377		ENSG00000100106	-3.0116	3.91212
ENSG00000100426	-3.36008	6.14338		ENSG00000100109	-3.9555	4.19483
ENSG00000100427	-2.28912	6.38811		ENSG00000100116	-2.5353	3.12529
ENSG00000100433	-3.86187	5.77422		ENSG00000100122	-3.8423	0.23823
ENSG00000100439	-3.23162	8.43326		ENSG00000100124	-3.8498	3.12145
ENSG00000100441	-3.27439	8.04511		ENSG00000100139	-2.0852	4.01444
ENSG00000100442	-2.64647	8.38326		ENSG00000100142	-3.3101	6.24705
ENSG00000100445	-3.34564	8.56965		ENSG00000100146	-2.784	1.73089
ENSG00000100448	-1.56854	7.26672		ENSG00000100147	-3.8558	2.38402
ENSG00000100450	-1.99235	6.2559		ENSG00000100150	-3.9883	2.38238
ENSG00000100453	-0.57867	6.19387		ENSG00000100151	-3.7573	3.66082
ENSG00000100461	-3.15779	8.74712		ENSG00000100154	-2.5555	0.343785
ENSG00000100462	-2.36372	8.91866		ENSG00000100156	-4.2579	0.0571276
ENSG00000100473	-1.11054	5.81851		ENSG00000100162	-1.1363	2.02761
ENSG00000100478	-3.38639	5.65444		ENSG00000100167	-2.8748	1.17086
ENSG00000100479	-0.53862	7.34944		ENSG00000100170	-2.9671	0.293572
ENSG00000100483	-1.48697	6.42922		ENSG00000100191	-4.1009	0.0449231
ENSG00000100485	-2.72623	6.69769		ENSG00000100196	-1.6428	3.73763
ENSG00000100490	-3.52168	4.74305		ENSG00000100201	-2.5194	7.14138
ENSG00000100504	-0.7694	7.01706		ENSG00000100206	-4.7031	0.915875
ENSG00000100505	-1.99189	5.61546		ENSG00000100209	-3.0593	4.00641
ENSG00000100526	-0.05712	7.46057		ENSG00000100211	-3.3208	3.87447
ENSG00000100528	-2.77418	9.52618		ENSG00000100216	-2.569	6.25327
ENSG00000100532	-2.68372	6.83713		ENSG00000100221	-3.864	4.29661
ENSG00000100554	-3.05889	7.95374		ENSG00000100225	-3.5659	4.98546
ENSG00000100557	-3.17215	3.93124		ENSG00000100226	-3.4767	4.87319
ENSG00000100558	-1.47574	7.57804		ENSG00000100227	-4.2807	5.474
ENSG00000100564	-3.17163	6.52581		ENSG00000100228	-3.3426	1.95999
ENSG00000100567	-3.83609	9.55111		ENSG00000100234	-0.8087	6.69705
ENSG00000100568	-2.83722	9.35868		ENSG00000100239	-3.7331	5.01324
ENSG00000100575	-3.93788	8.03564		ENSG00000100241	-3.7133	4.34155
ENSG00000100577	-2.70717	7.50752		ENSG00000100242	-2.8213	5.51847
ENSG00000100578	-3.67208	6.75053		ENSG00000100243	-2.8979	7.06966
ENSG00000100591	-2.46156	9.611		ENSG00000100246	-3.4876	0.218217
ENSG00000100592	-2.75662	7.02575		ENSG00000100258	-4.046	5.95023
ENSG00000100596	-2.69965	6.90814		ENSG00000100263	-4.4322	2.21085
ENSG00000100599	-2.49224	6.74526		ENSG00000100266	-3.0071	5.02745
ENSG00000100600	-1.17049	7.41758		ENSG00000100271	-2.6762	2.08923
ENSG00000100601	-4.16592	8.22681		ENSG00000100276	-2.3908	0.53988
ENSG00000100603	-3.45308	8.30559		ENSG00000100280	-3.5142	6.32645
ENSG00000100604	-2.44568	5.68633		ENSG00000100281	-3.2281	4.3615
ENSG00000100605	-4.75244	7.17915		ENSG00000100284	-2.8618	5.73152
ENSG00000100612	-3.56884	9.19576		ENSG00000100285	-1.3086	0.845714
ENSG00000100614	-3.01952	7.0838		ENSG00000100290	-1.2135	1.21617
ENSG00000100632	-2.91278	10.7057		ENSG00000100292	0.0897	5.39275
ENSG00000100644	-2.12463	10.032		ENSG00000100294	-2.6583	3.95921
ENSG00000100647	-2.21947	8.74418		ENSG00000100296	-4.2305	4.53472
ENSG00000100650	-2.86155	8.87841		ENSG00000100297	-1.0751	4.30851
ENSG00000100652	-3.29492	7.07739		ENSG00000100299	-4.1623	4.42475
ENSG00000100664	-2.57312	8.85497		ENSG00000100300	-1.9068	6.08877
ENSG00000100665	-3.39153	6.58978		ENSG00000100302	-2.5288	0.944377
ENSG00000100697	-1.70144	7.16471		ENSG00000100304	-2.2215	3.91185
ENSG00000100711	-2.62078	6.2007		ENSG00000100307	-1.3985	2.6941
ENSG00000100714	-1.82552	8.40612		ENSG00000100311	-3.2938	2.31327
ENSG00000100721	-2.2135	6.99492		ENSG00000100314	-4.4291	0.257161
ENSG00000100722	-3.18679	7.87431		ENSG00000100316	-2.8159	7.65189
ENSG00000100726	-3.78707	6.95182		ENSG00000100319	-3.7585	3.5713
ENSG00000100731	-3.07279	5.49962		ENSG00000100320	-2.5934	3.02217
ENSG00000100749	-1.3373	7.21587		ENSG00000100321	-3.6156	0.377131
ENSG00000100784	-2.4802	7.40564		ENSG00000100324	-5.2731	3.93567
ENSG00000100796	-2.70275	6.77335		ENSG00000100325	-2.8681	4.93076
ENSG00000100802	-3.02081	6.18148		ENSG00000100330	-3.7744	3.45993
ENSG00000100804	-2.68994	9.62255		ENSG00000100336	-4.3751	1.04577
ENSG00000100811	-3.33032	8.37187		ENSG00000100342	-1.3327	2.64663
ENSG00000100813	-3.07668	7.82533		ENSG00000100344	-2.2813	1.67821
ENSG00000100814	-1.92917	8.47126		ENSG00000100345	-2.4416	8.23008
ENSG00000100815	-3.15534	6.08945		ENSG00000100347	-2.7325	4.85082
ENSG00000100823	-2.43854	10.5101		ENSG00000100348	-3.7589	5.9109
ENSG00000100836	-2.15502	7.95645		ENSG00000100350	-3.2492	2.56444
ENSG00000100842	-2.63057	6.60835		ENSG00000100351	-3.5358	0.626743
ENSG00000100852	-1.70877	7.00642		ENSG00000100353	-2.979	6.88577
[truncated: 12,339 more rows]

## Sheet: GEP-vs-Expression-Broadness
Human-Gene	GEP	Broadness(Frequency-of-samples-a-gene-is-expressed)	Broadness(Frequency-of-samples-a-gene-is-expressed-specifically)
ENSG00000000003	-1.6871	0.930435	0
ENSG00000000005	-2.3462	0.16087	0.0565217
ENSG00000000419	-2.4549	1	0
ENSG00000000457	-2.5927	0.991304	0
ENSG00000000460	-1.1254	0.973913	0
ENSG00000000938	-1.6573	0.547826	0.0956522
ENSG00000000971	-0.6775	0.908696	0.026087
ENSG00000001036	-2.2096	1	0
ENSG00000001084	-2.0075	0.991304	0
ENSG00000001167	-3.4322	1	0
ENSG00000001461	-2.5926	0.995652	0
ENSG00000001497	-4.3289	1	0
ENSG00000001561	-1.482	0.817391	0.0304348
ENSG00000001617	-3.0498	0.882609	0.0173913
ENSG00000001626	-3.1804	0.204348	0.0782609
ENSG00000001629	-2.7869	1	0
ENSG00000002016	-3.6627	0.965217	0
ENSG00000002330	-2.9568	1	0
ENSG00000002549	-1.3857	1	0
ENSG00000002586	-2.0306	0.278261	0.23913
ENSG00000002587	-1.9727	0.713043	0.0521739
ENSG00000002745	-3.4854	0.386957	0.0391304
ENSG00000002746	-3.6245	0.317391	0.126087
ENSG00000002822	-2.1534	0.986957	0
ENSG00000002834	-2.6762	1	0
ENSG00000002919	-3.227	1	0
ENSG00000002933	-1.75	0.678261	0.121739
ENSG00000003056	-2.73	1	0
ENSG00000003096	-0.766	0.873913	0.0173913
ENSG00000003137	-2.2092	0.413043	0.0652174
ENSG00000003147	-3.7399	0.847826	0.00434783
ENSG00000003249	-2.4852	0.83913	0.0434783
ENSG00000003393	-3.3697	1	0
ENSG00000003400	-4.362	0.926087	0.00434783
ENSG00000003402	-2.7729	1	0
ENSG00000003436	-0.7153	0.934783	0
ENSG00000003756	-3.0078	1	0
ENSG00000003987	-5.2866	0.352174	0.147826
ENSG00000003989	-2.1972	0.778261	0.0565217
ENSG00000004139	-4.4214	0.956522	0
ENSG00000004142	-3.3677	1	0
ENSG00000004399	-1.8323	0.978261	0
ENSG00000004455	-2.824	1	0
ENSG00000004468	-0.4318	0.617391	0.104348
ENSG00000004478	-3.0727	1	0
ENSG00000004487	-2.9512	1	0
ENSG00000004534	-3.0299	1	0
ENSG00000004660	-4.2184	0.886957	0.104348
ENSG00000004700	-1.6839	1	0
ENSG00000004776	-2.4759	0.852174	0
ENSG00000004777	-4.2908	0.956522	0.0130435
ENSG00000004779	-2.638	1	0
ENSG00000004799	-1.1981	0.821739	0.1
ENSG00000004809	-3.6086	0.208696	0.0565217
ENSG00000004838	-2.5219	0.504348	0.073913
ENSG00000004846	-3.4823	0.186957	0.026087
ENSG00000004848	-1.3708	0.3	0.152174
ENSG00000004864	-1.6225	1	0
ENSG00000004866	-3.4439	0.991304	0
ENSG00000004897	-2.9254	1	0
ENSG00000004939	-2.9024	0.313043	0.0695652
ENSG00000004948	-4.2631	0.117391	0.00869565
ENSG00000004961	-2.7786	1	0
ENSG00000004975	-4.0051	1	0
ENSG00000005007	-3.0855	1	0
ENSG00000005020	-1.1626	0.982609	0
ENSG00000005022	-2.7738	1	0
ENSG00000005073	-3.3593	0.33913	0.156522
ENSG00000005100	-2.5721	0.982609	0
ENSG00000005102	-2.0436	0.313043	0.126087
ENSG00000005108	-2.0996	0.447826	0.0782609
ENSG00000005156	-3.7341	1	0
ENSG00000005175	-1.7094	1	0
ENSG00000005187	-1.6231	0.56087	0.0782609
ENSG00000005194	-3.2591	1	0
ENSG00000005206	-4.2973	1	0
ENSG00000005238	-3.2286	0.991304	0
ENSG00000005243	-3.4403	0.978261	0
ENSG00000005302	-4.006	1	0
ENSG00000005339	-3.4879	1	0
ENSG00000005381	-1.9032	0.156522	0.0565217
ENSG00000005421	-3.5419	0.0913043	0.0304348
ENSG00000005436	-2.8455	0.991304	0
ENSG00000005448	-1.8912	0.991304	0
ENSG00000005469	-3.0589	0.986957	0
ENSG00000005471	-2.7554	0.604348	0.0956522
ENSG00000005486	-2.5336	1	0
ENSG00000005513	-1.5218	0.508696	0.152174
ENSG00000005801	-1.7679	0.991304	0
ENSG00000005810	-2.2188	1	0
ENSG00000005812	-3.1182	1	0
ENSG00000005844	-2.0043	0.452174	0.134783
ENSG00000005882	-3.218	0.995652	0
ENSG00000005889	-3.2824	0.995652	0
ENSG00000005893	-2.0518	1	0
ENSG00000005961	-3.054	0.204348	0.0608696
ENSG00000005981	-5.1766	0.126087	0.0304348
ENSG00000006007	-2.2654	1	0
ENSG00000006016	-1.6507	0.747826	0.0652174
ENSG00000006025	-4.5635	0.986957	0
ENSG00000006042	-1.6186	0.895652	0
ENSG00000006047	-2.3607	0.343478	0.0347826
ENSG00000006062	-2.2346	1	0.00434783
ENSG00000006071	-2.5917	0.369565	0.134783
ENSG00000006116	-2.1106	0.156522	0.104348
ENSG00000006118	-3.7165	0.878261	0.00434783
ENSG00000006125	-2.871	1	0
ENSG00000006128	-0.2474	0.417391	0.13913
ENSG00000006194	-4.0979	0.995652	0
ENSG00000006210	-1.6333	0.647826	0.126087
ENSG00000006282	-2.1362	0.995652	0
ENSG00000006283	-4.6224	0.543478	0.130435
ENSG00000006327	-1.5775	0.978261	0
ENSG00000006377	-3.2413	0.282609	0.0652174
ENSG00000006432	-2.8503	0.634783	0.0521739
ENSG00000006451	-2.3165	1	0
ENSG00000006453	-3.2698	0.891304	0.026087
ENSG00000006468	-2.4984	0.847826	0.0130435
ENSG00000006530	-3.1724	0.986957	0
ENSG00000006534	-3.5207	0.908696	0
ENSG00000006555	-5.2008	0.469565	0.0913043
ENSG00000006576	-3.1044	1	0
ENSG00000006606	-0.8704	0.430435	0.0782609
ENSG00000006607	-4.5807	0.995652	0
ENSG00000006611	-2.8372	0.273913	0.0869565
ENSG00000006625	-2.0532	1	0
ENSG00000006634	-0.9742	0.991304	0.00434783
ENSG00000006638	-4.2807	0.904348	0.0130435
ENSG00000006652	-1.4645	1	0
ENSG00000006659	-4.0374	0.0434783	0.0217391
ENSG00000006695	-3.6962	0.995652	0
ENSG00000006704	-2.5366	0.921739	0.00434783
ENSG00000006712	-3.2532	1	0
ENSG00000006715	-2.7715	1	0
ENSG00000006740	-2.2607	0.778261	0.104348
ENSG00000006744	-3.0828	1	0
ENSG00000006747	-1.6264	0.53913	0.113043
ENSG00000006756	-2.6182	0.982609	0
ENSG00000006757	-2.8458	0.991304	0
ENSG00000006788	-3.9125	0.00434783	0.00434783
ENSG00000006837	-4.2357	0.991304	0
ENSG00000007047	-3.5617	1	0
ENSG00000007062	-0.2126	0.430435	0.13913
ENSG00000007080	-2.4367	1	0
ENSG00000007168	-2.671	1	0
ENSG00000007171	-3.0652	0.0782609	0.0173913
ENSG00000007174	-3.8851	0.295652	0.0956522
ENSG00000007202	-2.5201	1	0
ENSG00000007216	-3.4841	0.147826	0.073913
ENSG00000007237	-1.9409	0.795652	0.0130435
ENSG00000007255	-1.8222	0.973913	0
ENSG00000007264	-2.4528	0.478261	0.0956522
ENSG00000007312	-4.319	0.373913	0.113043
ENSG00000007341	-4.2651	1	0
ENSG00000007350	-2.1584	0.117391	0.0565217
ENSG00000007372	-2.1248	0.286957	0.173913
ENSG00000007376	-3.9225	1	0
ENSG00000007384	-3.5706	0.878261	0
ENSG00000007392	-3.1482	1	0
ENSG00000007402	-3.9297	0.552174	0.0956522
ENSG00000007516	-3.9631	0.665217	0.126087
ENSG00000007541	-4.4198	0.995652	0
ENSG00000007908	-1.5006	0.408696	0.126087
ENSG00000007923	-3.9394	1	0
ENSG00000007933	-1.9193	0.373913	0.1
ENSG00000007944	-1.4467	0.969565	0
ENSG00000007952	-4.0839	0.0565217	0.026087
ENSG00000008018	-3.2205	1	0
ENSG00000008056	-2.7858	0.565217	0.152174
ENSG00000008083	-2.647	1	0
ENSG00000008086	-2.622	0.947826	0.0217391
ENSG00000008118	-3.3389	0.486957	0.121739
ENSG00000008130	-3.2473	0.995652	0
ENSG00000008196	-2.2392	0.221739	0.1
ENSG00000008226	-3.9705	0.491304	0.0826087
ENSG00000008256	-3.8543	0.995652	0
ENSG00000008277	-5.2504	0.817391	0.126087
ENSG00000008282	-2.5014	1	0
ENSG00000008283	-3.8554	0.986957	0
ENSG00000008294	-2.6499	1	0
ENSG00000008300	-2.6451	0.504348	0.117391
ENSG00000008311	-2.0431	0.982609	0
ENSG00000008323	-2.8358	0.408696	0.104348
ENSG00000008324	-2.9605	1	0
ENSG00000008382	-2.4005	0.995652	0
ENSG00000008394	-0.8628	0.96087	0
ENSG00000008405	-1.4896	1	0
ENSG00000008438	-2.9323	0.143478	0.0478261
ENSG00000008441	-3.0818	0.982609	0
ENSG00000008513	-2.1039	1	0
ENSG00000008516	-4.3041	0.421739	0.0652174
ENSG00000008735	-3.8485	0.591304	0.147826
ENSG00000008838	-2.6495	1	0
ENSG00000008853	-3.2124	0.965217	0
ENSG00000008869	-3.3401	0.995652	0
ENSG00000008952	-2.2729	1	0
ENSG00000008988	-3.3654	1	0
ENSG00000009307	-3.2082	1	0
ENSG00000009335	-5.3587	1	0
ENSG00000009413	-1.5535	0.995652	0
ENSG00000009709	-4.588	0.0608696	0.0217391
ENSG00000009724	-4.8656	0.0521739	0.0217391
ENSG00000009765	-3.112	0.156522	0.0695652
ENSG00000009780	-4.2235	1	0
ENSG00000009790	-3.0676	0.426087	0.130435
ENSG00000009830	-4.4939	0.986957	0
ENSG00000009844	-3.1182	1	0
ENSG00000009950	-2.8755	0.5	0.147826
ENSG00000009954	-3.5018	1	0
ENSG00000010017	-2.5077	1	0
ENSG00000010030	-1.8013	0.673913	0.0304348
ENSG00000010165	-2.7397	0.986957	0
ENSG00000010219	-2.9745	0.813043	0.00869565
ENSG00000010244	-2.5815	1	0
ENSG00000010256	-2.3573	1	0
ENSG00000010270	-2.4614	1	0
ENSG00000010278	-0.5892	1	0
ENSG00000010282	-2.0599	0.308696	0.191304
ENSG00000010292	-1.2475	1	0
ENSG00000010295	-2.2108	0.973913	0
ENSG00000010310	-4.4923	0.604348	0.0521739
ENSG00000010318	-4.0656	0.973913	0.00869565
ENSG00000010319	-1.7	0.547826	0.104348
ENSG00000010322	-3.6887	1	0
ENSG00000010327	-2.9941	0.656522	0.108696
ENSG00000010361	-3.696	0.969565	0
ENSG00000010379	-3.1597	0.256522	0.134783
ENSG00000010404	-2.9137	1	0
ENSG00000010438	-0.8583	0.773913	0.0608696
ENSG00000010539	-2.2987	0.982609	0
ENSG00000010610	-2.6575	0.747826	0.113043
ENSG00000010626	-2.8243	1	0
ENSG00000010671	-2.3992	0.508696	0.130435
ENSG00000010704	-4.0317	0.83913	0.00434783
ENSG00000010803	-3.4194	0.986957	0
ENSG00000010810	-1.2228	1	0
ENSG00000010818	-1.3441	0.986957	0.0130435
ENSG00000010932	-1.9305	0.247826	0.0869565
ENSG00000011009	-4.0831	0.956522	0
ENSG00000011021	-3.0704	1	0
ENSG00000011028	-2.7806	0.947826	0
ENSG00000011083	-4.2179	0.156522	0.0826087
ENSG00000011105	-3.8156	0.934783	0
ENSG00000011114	-3.7453	0.995652	0
ENSG00000011132	-3.7895	0.995652	0
ENSG00000011143	-4.0654	0.995652	0
ENSG00000011198	-2.1765	1	0.00434783
ENSG00000011243	-4.8502	1	0
ENSG00000011258	-3.3899	0.973913	0
ENSG00000011260	-2.3621	1	0
ENSG00000011275	-4.8091	1	0
ENSG00000011295	-2.5214	1	0
ENSG00000011304	-2.5433	1	0
ENSG00000011332	-3.6088	0.569565	0.113043
ENSG00000011347	-4.8481	0.708696	0.126087
ENSG00000011376	-2.556	1	0
ENSG00000011405	-4.5452	1	0
ENSG00000011422	-0.4061	0.995652	0.00869565
ENSG00000011426	0.2137	0.86087	0.0565217
ENSG00000011451	-4.8369	0.995652	0
ENSG00000011454	-3.4344	1	0
ENSG00000011465	-1.9972	0.782609	0.00869565
ENSG00000011478	-3.7567	0.995652	0
ENSG00000011485	-4.0817	1	0
ENSG00000011523	-2.7696	1	0
ENSG00000011566	-1.4137	1	0
ENSG00000011590	-2.7992	0.204348	0.0434783
ENSG00000011600	-1.317	0.6	0.108696
ENSG00000011677	-3.7831	0.373913	0.13913
ENSG00000012048	-1.9164	0.930435	0
ENSG00000012061	-2.7355	0.995652	0
ENSG00000012124	-3.4993	0.308696	0.1
ENSG00000012171	-2.1055	0.791304	0.0217391
ENSG00000012174	-3.0425	1	0
ENSG00000012211	-3.9194	0.991304	0
ENSG00000012223	-0.1549	0.417391	0.152174
ENSG00000012232	-4.2917	1	0
ENSG00000012504	-2.1899	0.178261	0.0565217
ENSG00000012660	-2.9298	1	0
ENSG00000012817	-1.0913	0.565217	0.0304348
ENSG00000012822	-2.8447	1	0
ENSG00000012963	-1.9263	1	0
ENSG00000012983	-2.2087	1	0
ENSG00000013016	-2.1651	0.947826	0.00434783
ENSG00000013288	-2.3182	1	0
ENSG00000013293	-3.7577	0.513043	0.143478
ENSG00000013297	-4.1326	0.83913	0.0130435
ENSG00000013306	-2.4525	1	0
ENSG00000013364	-1.8132	1	0
ENSG00000013374	-2.3097	1	0
ENSG00000013375	-2.1281	1	0
ENSG00000013392	-3.3016	0.965217	0
ENSG00000013441	-0.7211	1	0
ENSG00000013503	-2.0653	0.973913	0
ENSG00000013523	-4.213	0.995652	0
ENSG00000013561	-3.1471	1	0
ENSG00000013563	-2.6359	0.986957	0
ENSG00000013573	-2.6594	0.830435	0.0217391
ENSG00000013583	-1.9802	1	0
ENSG00000013588	-0.7772	0.86087	0.0521739
ENSG00000013619	-1.5589	0.886957	0
ENSG00000013725	-4.5028	0.382609	0.104348
ENSG00000013810	-2.4025	0.834783	0.0391304
ENSG00000014123	-2.8489	1	0
ENSG00000014138	-2.7999	0.995652	0
ENSG00000014164	-5.1339	0.995652	0
ENSG00000014216	-2.3901	1	0
ENSG00000014257	-1.9552	0.673913	0.1
ENSG00000014641	-2.7869	1	0
ENSG00000014824	-2.4167	1	0
ENSG00000014914	-1.9457	0.843478	0
ENSG00000014919	-2.9023	1	0
ENSG00000015133	-3.6215	0.808696	0.0695652
ENSG00000015153	-3.6167	1	0
ENSG00000015171	-3.6126	0.995652	0
ENSG00000015285	-4.0944	0.53913	0.165217
ENSG00000015413	-1.9303	0.23913	0.0434783
ENSG00000015475	-1.8608	0.995652	0
ENSG00000015520	-5.1923	0.117391	0.0652174
ENSG00000015532	-4.8148	0.995652	0
ENSG00000015592	-3.115	0.226087	0.147826
ENSG00000015676	-5.0939	1	0
ENSG00000016082	-1.3765	0.356522	0.0826087
ENSG00000016391	-3.5037	0.521739	0.108696
ENSG00000016402	-2.7185	0.482609	0.0478261
ENSG00000016490	-2.5112	0.0652174	0.0434783
ENSG00000016602	-0.95	0.169565	0.0608696
ENSG00000016864	-2.3992	1	0
ENSG00000017260	-2.3492	1	0
ENSG00000017427	-1.9	0.513043	0.191304
ENSG00000017483	-1.6476	0.66087	0.0913043
ENSG00000017797	-2.7135	1	0
ENSG00000018189	-2.9293	0.83913	0.0869565
ENSG00000018236	-2.6163	0.556522	0.156522
ENSG00000018280	-4.1768	0.46087	0.13913
ENSG00000018408	-2.0942	0.9	0
ENSG00000018510	-1.8047	1	0
ENSG00000018610	-3.7266	1	0
ENSG00000018625	-1.3099	0.491304	0.208696
ENSG00000018699	-2.158	1	0
ENSG00000018869	-4.0565	0.93913	0
ENSG00000019102	-2.6829	0.269565	0.0826087
ENSG00000019144	-3.6215	0.921739	0
ENSG00000019169	-2.0764	0.326087	0.134783
ENSG00000019186	-0.7924	0.317391	0.0956522
ENSG00000019485	-5.2934	0.934783	0
ENSG00000019505	-1.5915	0.373913	0.13913
ENSG00000019549	-0.3896	0.865217	0
ENSG00000019582	-0.6948	0.943478	0.0173913
ENSG00000019991	-2.2829	0.778261	0.073913
ENSG00000020129	-4.1243	0.995652	0
ENSG00000020256	-4.4121	0.995652	0
ENSG00000020426	-4.7092	1	0
ENSG00000020577	-3.2848	0.93913	0
ENSG00000020633	-1.5899	0.647826	0.13913
ENSG00000021300	-1.272	0.795652	0.152174
ENSG00000021355	-1.2027	1	0.00434783
ENSG00000021461	-4.4891	0.0521739	0.0173913
ENSG00000021488	-3.0216	0.0869565	0.0478261
ENSG00000021574	-1.9242	0.908696	0.0130435
ENSG00000021645	-1.7707	0.678261	0.0869565
ENSG00000021762	-3.5392	0.978261	0
ENSG00000021776	-3.5785	1	0
ENSG00000021826	-1.4388	0.752174	0.0304348
ENSG00000021852	-3.4728	0.0565217	0.026087
ENSG00000022267	-1.0745	0.930435	0.00434783
ENSG00000022355	-1.1146	0.173913	0.108696
ENSG00000022567	-2.3497	0.973913	0.00434783
ENSG00000022840	-3.4733	1	0
ENSG00000022976	-4.5932	0.995652	0
ENSG00000023041	-2.8089	1	0
ENSG00000023171	-2.1467	0.326087	0.130435
ENSG00000023287	-1.9393	1	0
ENSG00000023318	-3.7831	1	0
ENSG00000023330	-1.5664	1	0.00869565
ENSG00000023445	-0.512	0.791304	0.108696
ENSG00000023516	-1.6607	0.973913	0.00434783
ENSG00000023572	-1.9193	0.995652	0
ENSG00000023608	-0.6386	1	0
ENSG00000023697	-1.6486	1	0
ENSG00000023734	-3.6871	1	0
ENSG00000023839	-1.9709	0.113043	0.0478261
ENSG00000023892	-2.7621	0.886957	0.0782609
ENSG00000023902	-1.6421	0.995652	0
ENSG00000023909	-1.1015	0.991304	0
ENSG00000024048	-3.5676	1	0
ENSG00000024422	-2.2102	0.9	0
ENSG00000024526	-0.5375	0.665217	0.073913
ENSG00000024862	-1.8592	1	0
ENSG00000025039	-0.97	0.913043	0.0173913
ENSG00000025156	-2.3514	1	0
ENSG00000025293	-3.895	1	0
ENSG00000025423	-1.1089	0.4	0.104348
ENSG00000025434	-2.0085	0.830435	0.0434783
ENSG00000025708	-1.6226	0.986957	0.0217391
ENSG00000025770	-4.6356	1	0
ENSG00000025772	-2.7016	0.991304	0
ENSG00000025796	-3.3206	1	0
ENSG00000025800	-2.9505	1	0
ENSG00000026025	-0.3048	1	0
ENSG00000026103	-0.7108	0.969565	0
ENSG00000026297	-3.616	0.995652	0.0173913
ENSG00000026508	-0.9086	1	0
ENSG00000026559	-3.1775	0.83913	0.0173913
ENSG00000026652	-1.9608	1	0
ENSG00000026751	-0.3741	0.504348	0.134783
ENSG00000026950	-2.3566	0.978261	0.0173913
ENSG00000027001	-2.1867	0.986957	0
ENSG00000027075	-3.0856	0.73913	0.073913
ENSG00000027644	-4.2796	0.208696	0.0434783
ENSG00000027697	-1.7505	1	0
ENSG00000027847	-3.9372	1	0
ENSG00000027869	-2.0707	0.552174	0.117391
ENSG00000028116	-2.1529	0.995652	0
ENSG00000028137	-1.3542	0.934783	0.00434783
ENSG00000028203	-2.7271	1	0
ENSG00000028277	-3.88	0.869565	0.0652174
ENSG00000028310	-3.9459	1	0
ENSG00000028528	-2.7814	1	0
ENSG00000028839	-2.0549	1	0
ENSG00000029153	-1.1811	0.930435	0.00434783
ENSG00000029363	-2.5428	1	0
ENSG00000029364	-4.342	1	0
ENSG00000029534	-3.2768	0.208696	0.0695652
ENSG00000029559	-3.4307	0.121739	0.0347826
ENSG00000029639	-2.6381	0.995652	0
ENSG00000029725	-3.2692	1	0
ENSG00000029993	-1.6547	0.947826	0
ENSG00000030110	-3.1094	0.995652	0
ENSG00000030304	-5.2676	0.204348	0.073913
ENSG00000030419	-4.3274	0.804348	0.0347826
ENSG00000030582	-1.9664	1	0
ENSG00000031003	-3.1645	1	0
ENSG00000031081	-3.1237	0.952174	0
ENSG00000031691	-1.6341	0.965217	0
ENSG00000031698	-2.1967	1	0
ENSG00000031823	-4.422	1	0
ENSG00000032219	-1.8573	0.991304	0
ENSG00000032444	-2.2832	0.96087	0
ENSG00000032742	-2.7264	0.995652	0
ENSG00000033011	-3.0388	0.995652	0
ENSG00000033030	-2.6697	0.991304	0
ENSG00000033122	-2.5961	0.391304	0.126087
ENSG00000033170	-1.7075	1	0
ENSG00000033178	-2.7732	1	0
ENSG00000033327	-2.2756	1	0.00434783
ENSG00000033627	-3.4722	1	0
ENSG00000033800	-3.5569	1	0
ENSG00000033867	-2.228	1	0
ENSG00000034053	-3.0823	0.813043	0.0913043
ENSG00000034152	-2.5298	1	0
ENSG00000034239	-3.8928	0.673913	0.108696
ENSG00000034510	-2.7743	1	0
ENSG00000034533	-2.4491	0.986957	0
ENSG00000034677	-2.3536	0.995652	0
ENSG00000034693	-2.3699	0.991304	0
ENSG00000034713	-3.0439	1	0
ENSG00000034971	-3.0824	0.308696	0.16087
ENSG00000035115	-3.1881	0.9	0
ENSG00000035141	-2.6758	1	0
ENSG00000035403	-3.3303	1	0
ENSG00000035499	-0.4347	0.843478	0.0478261
ENSG00000035664	-2.8772	0.873913	0.0434783
ENSG00000035681	-2.4435	1	0
ENSG00000035687	-2.2492	1	0
ENSG00000035720	-1.3483	0.286957	0.0826087
ENSG00000035862	-0.6544	1	0
ENSG00000035928	-2.947	1	0
ENSG00000036054	-2.2469	1	0
ENSG00000036257	-3.7295	1	0
ENSG00000036448	-2.3592	0.908696	0.00869565
ENSG00000036473	-3.8894	0.143478	0.0478261
ENSG00000036530	-1.752	0.578261	0.13913
ENSG00000036565	-3.922	0.073913	0.026087
ENSG00000036672	-3.0916	0.665217	0.152174
ENSG00000036828	-5.2163	0.0826087	0.026087
ENSG00000037042	-2.5904	0.995652	0
ENSG00000037280	-4.5759	0.478261	0.117391
ENSG00000037474	-2.7493	1	0
ENSG00000037637	-4.0937	1	0
ENSG00000037749	-3.8464	0.995652	0
ENSG00000037757	-4.1633	1	0
ENSG00000037897	-2.3447	0.991304	0
ENSG00000037965	-3.6515	0.343478	0.130435
ENSG00000038002	-2.1632	1	0
ENSG00000038210	-1.5486	0.995652	0
ENSG00000038274	-2.3509	1	0
ENSG00000038295	-5.1745	0.46087	0.0652174
ENSG00000038382	-3.1515	0.973913	0
ENSG00000038427	0.2028	0.917391	0.00434783
ENSG00000038532	-4.8087	1	0
ENSG00000038945	-3.4738	0.452174	0.134783
ENSG00000039068	-0.9522	0.595652	0.221739
ENSG00000039139	-3.0689	0.717391	0.0478261
ENSG00000039319	-2.4321	1	0
ENSG00000039537	-2.3783	0.217391	0.0695652
ENSG00000039560	-1.2204	0.891304	0
ENSG00000039600	-4.0642	0.0173913	0.00869565
ENSG00000039650	-2.8889	0.995652	0
ENSG00000039987	-2.1157	0.0391304	0.0217391
ENSG00000040199	-3.8025	1	0
ENSG00000040341	-3.0914	1	0
ENSG00000040487	-3.1676	1	0
ENSG00000040531	-2.6661	0.995652	0
ENSG00000040608	-2.3686	0.5	0.0652174
ENSG00000040633	-2.6953	0.995652	0
ENSG00000040731	-1.803	0.521739	0.152174
ENSG00000040933	-3.2989	1	0
ENSG00000041353	-1.9921	0.83913	0.0565217
ENSG00000041357	-2.1197	1	0
ENSG00000041802	-2.9659	1	0
ENSG00000041880	-3.4642	0.991304	0
ENSG00000041982	-1.654	0.852174	0.00869565
ENSG00000041988	-4.2133	1	0
ENSG00000042088	-2.9944	0.995652	0
ENSG00000042286	-2.7072	0.891304	0.00869565
ENSG00000042317	-2.4311	0.978261	0
ENSG00000042429	-3.2096	1	0
ENSG00000042445	-2.206	0.982609	0
ENSG00000042493	-1.2336	0.930435	0
ENSG00000042753	-2.7628	1	0
ENSG00000042781	-5.418	0.0913043	0.0173913
ENSG00000042813	-4.0952	0.165217	0.0130435
ENSG00000042832	-3.5805	0.0478261	0.0391304
ENSG00000042980	-1.9255	0.569565	0.108696
ENSG00000043039	-3.8003	0.378261	0.1
ENSG00000043093	-3.7503	0.991304	0.00434783
ENSG00000043355	-0.6806	0.26087	0.152174
ENSG00000043462	-3.1089	0.573913	0.134783
ENSG00000043514	-2.3073	1	0
ENSG00000043591	-1.9313	0.552174	0.165217
ENSG00000044012	-1.7627	0.0652174	0.026087
ENSG00000044090	-3.9496	0.943478	0
ENSG00000044115	-2.813	1	0
ENSG00000044446	-3.6455	0.93913	0.00869565
ENSG00000044459	-3.1835	0.96087	0
ENSG00000044524	-3.8598	0.591304	0.104348
ENSG00000044574	-2.0679	1	0
ENSG00000046604	-1.5473	0.734783	0.104348
ENSG00000046647	-3.7065	0.995652	0
ENSG00000046651	-2.3995	0.969565	0.00434783
ENSG00000046653	-1.3425	0.734783	0.147826
ENSG00000046774	-2.7564	0.0304348	0.00869565
ENSG00000046889	-5.3446	0.491304	0.0782609
ENSG00000047056	-4.3219	0.978261	0
ENSG00000047188	-2.9997	1	0
ENSG00000047230	-2.6038	0.995652	0
ENSG00000047249	-2.4643	1	0
ENSG00000047315	-2.6529	1	0
ENSG00000047346	-2.0787	0.686957	0.0478261
ENSG00000047365	-5.1646	0.730435	0.0347826
ENSG00000047410	-2.2832	1	0
ENSG00000047457	-0.3432	0.46087	0.134783
ENSG00000047578	-3.3864	0.995652	0
ENSG00000047579	-3.1724	0.991304	0
ENSG00000047597	-0.5364	0.508696	0.0695652
ENSG00000047617	-3.5918	0.147826	0.026087
ENSG00000047621	-2.2306	1	0
ENSG00000047634	-1.4707	0.969565	0
ENSG00000047644	-1.8019	0.995652	0
ENSG00000047648	-3.1654	0.873913	0.0347826
ENSG00000047662	-3.4428	0.169565	0.0173913
ENSG00000047849	-4.0151	1	0
ENSG00000047932	-3.0409	1	0
ENSG00000047936	-3.4683	0.117391	0.026087
ENSG00000048028	-3.0187	0.973913	0
ENSG00000048052	-3.7433	0.652174	0.0913043
ENSG00000048140	-3.2564	0.995652	0
ENSG00000048162	-1.3968	1	0
ENSG00000048342	-3.2922	0.934783	0.00434783
ENSG00000048392	-1.4066	1	0
ENSG00000048405	-4.3139	1	0
ENSG00000048462	-1.068	0.2	0.0782609
ENSG00000048471	-3.9006	1	0
ENSG00000048540	-2.6379	0.504348	0.165217
ENSG00000048544	-2.5007	1	0
ENSG00000048545	-3.342	0.0304348	0.0130435
ENSG00000048649	-3.1098	1	0
ENSG00000048707	-3.6956	1	0
ENSG00000048740	-1.5598	0.847826	0.00869565
ENSG00000048828	-3.1975	1	0
ENSG00000048991	-3.61	1	0
ENSG00000049089	-2.2985	0.508696	0.126087
ENSG00000049130	-2.1732	0.926087	0
ENSG00000049167	-3.5085	1	0
ENSG00000049192	-2.7954	0.721739	0.0434783
ENSG00000049239	-3.58	1	0
ENSG00000049245	-2.1615	1	0
ENSG00000049246	-3.9791	0.93913	0.00434783
ENSG00000049247	-3.4135	0.295652	0.073913
ENSG00000049249	-1.9266	0.521739	0.0782609
ENSG00000049323	-1.403	0.895652	0
ENSG00000049449	-1.4346	0.991304	0
ENSG00000049540	-2.943	0.630435	0.126087
ENSG00000049541	-1.9168	1	0
ENSG00000049618	-3.4069	0.995652	0
ENSG00000049656	-3.1339	0.995652	0
ENSG00000049759	-1.9146	0.708696	0.113043
ENSG00000049768	-4.6811	0.226087	0.0782609
ENSG00000049769	-3.8965	0.856522	0
ENSG00000049860	-2.3277	0.991304	0.00434783
ENSG00000049883	-3.9828	0.978261	0
ENSG00000050130	-2.2062	1	0
ENSG00000050165	-0.8947	0.891304	0
ENSG00000050344	-0.8656	0.886957	0.0217391
ENSG00000050405	-1.2043	0.982609	0
ENSG00000050426	-2.3407	1	0
ENSG00000050438	-3.6504	0.726087	0.13913
ENSG00000050555	-4.1428	0.573913	0.108696
ENSG00000050628	-3.9201	0.565217	0.130435
ENSG00000050730	-0.6717	0.295652	0.0782609
ENSG00000050748	-3.0147	0.991304	0
ENSG00000050767	-2.4287	0.447826	0.0608696
ENSG00000051009	-3.2918	1	0
ENSG00000051108	-1.5238	1	0
ENSG00000051128	-2.1781	0.982609	0
ENSG00000051180	-1.9922	0.743478	0.0434783
ENSG00000051341	-1.5453	0.673913	0.0434783
ENSG00000051382	-2.6575	1	0
ENSG00000051523	-1.7209	0.995652	0
ENSG00000051620	-4.9572	1	0
ENSG00000051825	-2.4046	0.995652	0
ENSG00000052126	-3.1574	0.982609	0
ENSG00000052344	-1.6527	0.382609	0.217391
ENSG00000052723	-2.7981	1	0
ENSG00000052749	-3.0294	1	0
ENSG00000052795	-1.4585	0.995652	0
ENSG00000052802	-0.9509	1	0
ENSG00000052841	-2.7908	0.991304	0
ENSG00000052850	-4.864	0.282609	0.0652174
ENSG00000053108	-4.5018	0.295652	0.1
ENSG00000053254	-1.9839	1	0
ENSG00000053371	-2.6517	1	0
ENSG00000053372	-1.9206	0.995652	0
ENSG00000053438	-3.103	0.786957	0.126087
ENSG00000053501	-3.3023	1	0
ENSG00000053524	-5.0322	0.582609	0.108696
ENSG00000053702	-3.6854	0.395652	0.108696
ENSG00000053747	-4.6068	0.326087	0.117391
ENSG00000053900	-2.4744	0.995652	0
ENSG00000053918	-3.5909	0.547826	0.126087
ENSG00000054116	-3.5678	1	0
ENSG00000054118	-4.3905	1	0
ENSG00000054148	-3.7779	0.995652	0
ENSG00000054179	-4.1208	0.486957	0.113043
ENSG00000054267	-3.9723	1	0
ENSG00000054277	-1.2062	0.995652	0
ENSG00000054282	-3.0186	1	0
ENSG00000054356	-2.8206	0.621739	0.143478
ENSG00000054523	-2.3493	1	0
ENSG00000054598	-1.1404	0.726087	0.0695652
ENSG00000054611	-3.4602	1	0
ENSG00000054654	-3.4643	0.978261	0
ENSG00000054690	-1.8853	0.386957	0.147826
ENSG00000054793	-1.1059	0.9	0
ENSG00000054796	-6.2832	0.0130435	0.00869565
ENSG00000054803	-3.1281	0.2	0.0956522
ENSG00000054938	-3.1359	0.352174	0.117391
ENSG00000054965	-2.5304	1	0
ENSG00000054967	-3.4058	0.969565	0.0173913
ENSG00000054983	-2.0028	0.995652	0
ENSG00000055044	-2.0268	1	0
ENSG00000055118	-3.0816	0.443478	0.13913
ENSG00000055130	-2.8776	1	0
ENSG00000055147	-2.6684	1	0
ENSG00000055163	-1.3034	0.965217	0
ENSG00000055208	-2.8596	0.986957	0
ENSG00000055332	-2.5147	1	0
ENSG00000055483	-2.6644	1	0
ENSG00000055732	-3.0255	0.6	0.0652174
ENSG00000055813	-4.4501	0.608696	0.0695652
ENSG00000055917	-2.4952	1	0
ENSG00000055950	-3.3999	1	0
ENSG00000055955	-3.678	0.165217	0.0565217
ENSG00000055957	-4.0795	0.0521739	0.026087
ENSG00000056097	-2.8705	1	0
ENSG00000056277	-2.1218	0.982609	0
ENSG00000056291	-3.0693	0.3	0.0304348
ENSG00000056487	-3.376	0.343478	0.073913
ENSG00000056558	-1.4331	0.830435	0.0826087
ENSG00000056586	-3.8406	0.986957	0
ENSG00000056736	-1.466	0.56087	0.173913
ENSG00000056972	-3.1843	0.995652	0
ENSG00000056998	-2.075	0.708696	0.0478261
ENSG00000057019	-2.2838	0.986957	0
ENSG00000057149	-0.4752	0.147826	0.0869565
ENSG00000057252	-1.6669	1	0
ENSG00000057294	-2.2856	0.813043	0.0478261
ENSG00000057468	-4.7959	0.0565217	0.0130435
ENSG00000057593	-4.1631	0.0521739	0.0304348
ENSG00000057608	-2.6242	1	0
ENSG00000057657	-1.1333	0.843478	0.0478261
ENSG00000057663	-2.9541	1	0
ENSG00000057704	-0.7676	0.856522	0.00869565
ENSG00000057757	-2.8672	1	0
ENSG00000057935	-4.1408	0.986957	0
ENSG00000058056	-2.8462	0.991304	0.00869565
ENSG00000058063	-2.746	1	0
ENSG00000058085	-1.6097	0.613043	0.126087
ENSG00000058091	-2.1479	0.956522	0
ENSG00000058262	-2.3759	1	0
ENSG00000058272	-2.0895	1	0
ENSG00000058335	-4.4133	0.252174	0.134783
ENSG00000058404	-1.9279	0.526087	0.182609
ENSG00000058453	-4.5047	0.347826	0.0434783
ENSG00000058668	-1.9042	0.995652	0
ENSG00000058673	-2.8332	0.982609	0
ENSG00000058729	-2.293	0.995652	0
ENSG00000058799	-2.7192	1	0
ENSG00000058866	-4.3024	0.530435	0.147826
ENSG00000059122	-4.1693	0.991304	0
ENSG00000059145	-3.5656	0.995652	0
ENSG00000059377	-2.2557	0.686957	0.0913043
ENSG00000059378	-0.8896	0.995652	0
ENSG00000059573	-2.2965	0.995652	0
ENSG00000059588	-2.4238	0.986957	0
ENSG00000059728	-1.172	0.991304	0.00869565
ENSG00000059758	-2.6346	1	0
ENSG00000059804	-0.6539	0.995652	0
ENSG00000059915	-3.2834	0.73913	0.156522
ENSG00000060069	-3.4651	1	0
ENSG00000060140	-1.2171	0.565217	0.073913
ENSG00000060237	-3.528	1	0
ENSG00000060339	-2.366	1	0
ENSG00000060491	-3.9194	1	0
ENSG00000060558	-1.7246	0.452174	0.152174
ENSG00000060566	-3.2904	0.195652	0.0565217
ENSG00000060642	-2.59	0.973913	0
ENSG00000060656	-3.093	0.895652	0.00434783
ENSG00000060688	-2.3752	1	0
ENSG00000060709	-4.5995	0.386957	0.13913
ENSG00000060718	-0.6891	0.6	0.143478
ENSG00000060749	-2.7451	0.995652	0
ENSG00000060971	-2.938	1	0
ENSG00000060982	-0.4626	0.947826	0
ENSG00000061273	-5.1892	1	0
ENSG00000061337	-4.9284	0.721739	0.126087
ENSG00000061455	-3.3132	0.3	0.0695652
ENSG00000061656	-1.1798	0.852174	0.0217391
ENSG00000061676	-2.6335	0.934783	0
ENSG00000061794	-2.6702	0.995652	0
ENSG00000061936	-4.1321	1	0
ENSG00000061938	-4.5817	0.569565	0.0913043
ENSG00000061987	-4.2042	1	0
ENSG00000062038	-1.0885	0.46087	0.134783
ENSG00000062194	-2.9479	0.995652	0
ENSG00000062282	-1.5807	0.813043	0.0391304
ENSG00000062485	-2.5952	1	0
ENSG00000062524	-3.662	0.373913	0.0478261
ENSG00000062598	-3.4084	1	0
ENSG00000062716	-2.0845	1	0
ENSG00000062725	-2.6703	1	0
ENSG00000062822	-1.8641	0.995652	0
ENSG00000063015	-3.9199	0.286957	0.16087
ENSG00000063046	-2.606	1	0
ENSG00000063127	-2.3687	0.026087	0.00869565
ENSG00000063176	-3.763	1	0
ENSG00000063177	-4.6576	1	0
ENSG00000063180	-1.0831	0.604348	0.108696
ENSG00000063241	-2.635	1	0
ENSG00000063244	-4.3784	1	0
ENSG00000063245	-3.7696	1	0
ENSG00000063322	-2.5527	1	0
ENSG00000063438	-0.4126	0.752174	0.073913
ENSG00000063587	-2.8359	0.995652	0
ENSG00000063601	-3.2337	1	0
ENSG00000063660	-2.6671	0.917391	0
ENSG00000063761	-3.6553	0.986957	0
ENSG00000063854	-2.7983	1	0
ENSG00000063978	-2.9092	1	0
ENSG00000064012	-2.5689	0.952174	0
ENSG00000064042	-0.4991	0.830435	0.0173913
ENSG00000064115	-2.5086	1	0
ENSG00000064195	-3.0895	0.347826	0.073913
ENSG00000064199	-2.5087	0.991304	0.00434783
ENSG00000064201	-3.2622	0.356522	0.0913043
ENSG00000064205	-1.387	0.504348	0.16087
ENSG00000064225	-1.9279	0.769565	0.0478261
ENSG00000064270	-2.8121	0.295652	0.117391
ENSG00000064300	-2.3866	0.752174	0.073913
ENSG00000064309	-4.5332	0.804348	0.0521739
ENSG00000064313	-3.5927	1	0
ENSG00000064393	-3.1679	1	0
ENSG00000064419	-3.3417	1	0
ENSG00000064490	-3.0545	1	0
ENSG00000064545	-4.0927	0.995652	0
ENSG00000064547	-2.9915	0.721739	0.073913
ENSG00000064601	-2.1697	1	0
ENSG00000064607	-3.7135	1	0
ENSG00000064651	-1.4825	1	0
ENSG00000064652	-2.3331	0.978261	0
ENSG00000064655	-1.8942	0.656522	0.073913
ENSG00000064666	-2.392	0.995652	0
ENSG00000064687	-2.5123	0.973913	0.00434783
ENSG00000064692	-3.1056	0.604348	0.0521739
ENSG00000064703	-2.3527	0.995652	0
ENSG00000064726	-2.8008	1	0
ENSG00000064763	-1.074	0.886957	0.00434783
ENSG00000064787	-1.6201	0.252174	0.130435
ENSG00000064835	-4.6737	0.00434783	0.00434783
ENSG00000064886	-0.807	0.508696	0.0869565
ENSG00000064932	-2.8144	1	0
ENSG00000064933	-4.5779	0.991304	0
ENSG00000064961	-2.2429	1	0
ENSG00000064989	-2.0533	0.917391	0.0304348
ENSG00000064995	-2.7047	1	0
ENSG00000064999	-2.6669	0.991304	0
ENSG00000065000	-2.6795	1	0
ENSG00000065029	-4.4717	0.991304	0
ENSG00000065054	-3.7841	0.982609	0
ENSG00000065057	-2.5512	0.991304	0
ENSG00000065060	-3.2815	0.995652	0
ENSG00000065135	-2.7754	1	0
ENSG00000065150	-2.6382	0.995652	0
ENSG00000065154	-1.7829	1	0
ENSG00000065183	-3.2812	0.991304	0
ENSG00000065243	-2.4502	1	0
ENSG00000065268	-2.9353	0.995652	0
ENSG00000065308	-2.4349	0.995652	0
ENSG00000065320	-3.4152	0.6	0.0608696
ENSG00000065325	-4.4536	0.265217	0.0782609
ENSG00000065328	-0.7062	0.630435	0.0826087
ENSG00000065357	-2.7664	0.991304	0
ENSG00000065361	-3.7596	0.647826	0.113043
ENSG00000065413	-3.1957	0.878261	0.0173913
ENSG00000065427	-2.9496	1	0
ENSG00000065457	-2.8398	1	0
ENSG00000065485	-1.6676	0.982609	0
ENSG00000065491	-4.2723	1	0
ENSG00000065518	-4.0866	1	0
ENSG00000065526	-2.6348	1	0
ENSG00000065534	-4.3733	0.665217	0.121739
ENSG00000065548	-2.5546	1	0
ENSG00000065559	-2.3191	1	0
ENSG00000065600	-3.593	0.991304	0
ENSG00000065609	-1.7976	0.482609	0.152174
ENSG00000065613	-1.8273	0.995652	0
ENSG00000065615	-3.0741	1	0.00434783
ENSG00000065618	-2.3581	0.278261	0.152174
ENSG00000065621	-2.7528	0.821739	0.0217391
ENSG00000065665	-3.6016	0.991304	0
ENSG00000065675	-2.3881	0.595652	0.0869565
ENSG00000065717	-2.1105	0.856522	0.0304348
ENSG00000065802	-3.1814	0.991304	0
ENSG00000065809	-1.0083	1	0
ENSG00000065833	-0.7089	0.956522	0
ENSG00000065882	-3.1835	1	0
ENSG00000065883	-3.5747	1	0
ENSG00000065911	-1.1148	1	0
ENSG00000065923	-2.4296	0.982609	0
ENSG00000065970	-5.4454	1	0
ENSG00000065989	-3.9467	0.904348	0
ENSG00000066027	-3.8516	1	0
ENSG00000066032	-2.6904	0.3	0.165217
ENSG00000066044	-3.7439	1	0
ENSG00000066056	-3.3876	0.56087	0.0956522
ENSG00000066084	-3.8635	1	0
ENSG00000066117	-3.6947	1	0
ENSG00000066135	-4.2154	0.995652	0
ENSG00000066136	-3.551	1	0
ENSG00000066185	-2.3835	0.886957	0.026087
ENSG00000066230	-4.2493	0.234783	0.0608696
ENSG00000066248	-2.5583	0.617391	0.108696
ENSG00000066279	-0.8599	0.730435	0.0695652
ENSG00000066294	-3.9133	0.530435	0.117391
ENSG00000066322	-2.4412	1	0
ENSG00000066336	-2.5536	0.526087	0.134783
ENSG00000066382	-1.8003	0.582609	0.0826087
ENSG00000066405	-2.3909	0.0608696	0.0347826
ENSG00000066422	-3.1533	1	0
ENSG00000066455	-2.3911	1	0
ENSG00000066468	-2.2852	0.669565	0.117391
ENSG00000066557	-1.8605	1	0
ENSG00000066583	-1.7463	1	0
ENSG00000066629	-1.9186	0.891304	0.00869565
ENSG00000066651	-1.8362	0.991304	0
ENSG00000066654	-2.2454	1	0
ENSG00000066735	-2.8508	0.643478	0.0826087
ENSG00000066739	-3.5175	0.995652	0
ENSG00000066777	-2.9003	0.995652	0
ENSG00000066813	-4.3007	0.026087	0.0173913
ENSG00000066827	-4.3036	0.991304	0
ENSG00000066855	-2.7241	1	0
ENSG00000066923	-3.1868	0.486957	0.026087
ENSG00000066926	-2.3076	1	0.00869565
ENSG00000066933	-3.1462	0.982609	0
ENSG00000067048	-2.3888	0.565217	0.0347826
ENSG00000067057	-1.5826	0.991304	0
ENSG00000067064	-1.5508	1	0
ENSG00000067066	-1.2856	1	0
ENSG00000067082	-1.3344	1	0
ENSG00000067141	-2.4045	0.895652	0
ENSG00000067167	-2.1208	1	0
ENSG00000067177	-2.6532	0.882609	0.00434783
ENSG00000067182	-2.1141	0.986957	0
ENSG00000067191	-3.9635	0.952174	0.00869565
ENSG00000067208	-2.5347	0.995652	0
ENSG00000067221	-3.7186	0.969565	0
ENSG00000067248	-2.1305	1	0
ENSG00000067334	-1.8712	1	0
ENSG00000067365	-3.3086	1	0
ENSG00000067369	-4.6953	0.995652	0
ENSG00000067445	-3.482	0.856522	0
ENSG00000067533	-1.7128	0.991304	0
ENSG00000067560	-2.7056	1	0
ENSG00000067596	-4.6047	1	0
ENSG00000067606	-1.2164	0.656522	0.0652174
ENSG00000067646	-3.008	0.565217	0.0130435
ENSG00000067704	-2.5394	1	0
ENSG00000067715	-0.361	0.6	0.13913
ENSG00000067798	-1.2079	0.5	0.147826
ENSG00000067829	-3.7058	1	0
ENSG00000067836	-1.8978	0.995652	0
ENSG00000067840	-2.9783	0.656522	0.126087
ENSG00000067842	-3.8937	0.208696	0.130435
ENSG00000067900	-5.2905	1	0
ENSG00000067955	-2.3694	1	0
ENSG00000067992	-2.35	0.995652	0
ENSG00000068001	-3.0766	0.991304	0
ENSG00000068024	-2.1778	0.991304	0
ENSG00000068028	-2.7133	0.995652	0
ENSG00000068078	-1.8506	0.617391	0.165217
ENSG00000068079	-0.6029	0.995652	0
ENSG00000068097	-3.33	1	0
ENSG00000068120	-3.33	1	0
ENSG00000068137	-4.5506	0.934783	0
ENSG00000068305	-2.1248	1	0
ENSG00000068308	-3.7472	0.995652	0
ENSG00000068323	-3.509	1	0
ENSG00000068354	-4.9848	1	0
ENSG00000068366	-0.6215	1	0.00434783
ENSG00000068383	-2.4569	1	0
ENSG00000068394	-3.3411	1	0
ENSG00000068400	-3.6359	0.995652	0
ENSG00000068438	-2.9583	1	0
ENSG00000068489	-2.6234	0.821739	0.0304348
ENSG00000068615	-1.4935	0.526087	0.147826
ENSG00000068650	-4.1357	0.986957	0
ENSG00000068654	-3.5113	1	0
ENSG00000068697	-3.1797	1	0
ENSG00000068724	-3.7538	1	0
ENSG00000068745	-3.0759	1	0
ENSG00000068784	-2.2042	1	0
ENSG00000068796	-2.1352	1	0
ENSG00000068831	-2.1338	0.508696	0.134783
ENSG00000068878	-2.1077	0.986957	0.00434783
ENSG00000068885	-1.3656	0.995652	0
ENSG00000068912	-2.6982	1	0
ENSG00000068971	-3.3955	0.995652	0
ENSG00000068976	-2.3701	0.582609	0.156522
ENSG00000068985	-3.6315	0.00869565	0.00434783
ENSG00000069011	-3.1758	0.552174	0.173913
ENSG00000069020	-2.9557	0.956522	0
ENSG00000069188	-4.5322	0.513043	0.0826087
ENSG00000069206	-5.74	0.0434783	0.0173913
ENSG00000069248	-4.2695	1	0
ENSG00000069275	-2.6215	1	0
ENSG00000069345	-2.7558	1	0
ENSG00000069399	-2.4065	1	0
ENSG00000069424	-2.8998	0.978261	0.0478261
ENSG00000069431	-4.6975	0.630435	0.0869565
ENSG00000069482	-0.4033	0.713043	0.1
ENSG00000069493	-2.0424	0.33913	0.113043
ENSG00000069509	-1.8679	0.973913	0
ENSG00000069535	-0.78	0.652174	0.143478
ENSG00000069667	-1.6301	0.943478	0.0217391
ENSG00000069702	-0.648	0.83913	0.0347826
ENSG00000069812	-4.2726	0.382609	0.156522
ENSG00000069849	-4.0317	1	0
ENSG00000069869	-1.6287	0.986957	0
ENSG00000069943	-2.4195	0.995652	0
ENSG00000069956	-2.7545	1	0
ENSG00000069966	-3.7931	1	0
ENSG00000069974	-1.4934	0.978261	0.00434783
ENSG00000070019	-3.1071	0.0434783	0.0347826
ENSG00000070047	-3.8065	1	0
ENSG00000070081	-1.5033	0.991304	0
ENSG00000070087	-1.7201	0.934783	0
ENSG00000070159	-2.7446	0.76087	0.00869565
ENSG00000070182	-3.6776	0.43913	0.0956522
ENSG00000070190	-2.2318	0.604348	0.152174
ENSG00000070193	-4.1729	0.304348	0.0869565
ENSG00000070214	-1.9586	1	0
ENSG00000070366	-3.9667	0.991304	0
ENSG00000070367	-2.3925	1	0
ENSG00000070371	-3.1488	0.952174	0.00869565
ENSG00000070404	-2.0105	0.891304	0.0130435
ENSG00000070413	-3.9146	1	0
ENSG00000070423	-3.3206	1	0
ENSG00000070444	-4.4618	1	0
ENSG00000070476	-3.5814	1	0
ENSG00000070495	-2.6081	1	0
ENSG00000070501	-3.4558	1	0
ENSG00000070526	-1.13	0.565217	0.0913043
ENSG00000070540	-0.9623	1	0
ENSG00000070601	-4.2316	0.347826	0.0956522
ENSG00000070610	-3.493	1	0
ENSG00000070614	-3.9575	0.93913	0
ENSG00000070669	0.0588	0.991304	0
ENSG00000070718	-3.242	0.995652	0
ENSG00000070729	-4.9214	0.0173913	0.0130435
ENSG00000070731	-1.5706	0.7	0.0956522
ENSG00000070756	-3.2765	1	0
ENSG00000070759	-2.5026	0.96087	0.00434783
ENSG00000070770	-3.4087	1	0
ENSG00000070778	-3.3688	0.856522	0
ENSG00000070785	-2.6175	0.995652	0
ENSG00000070808	-1.8012	0.195652	0.126087
ENSG00000070814	-3.3559	0.991304	0
ENSG00000070831	-1.8608	1	0
ENSG00000070882	-1.3988	0.991304	0
ENSG00000070886	-4.0431	0.147826	0.0304348
ENSG00000070915	-3.7748	0.0565217	0.0391304
ENSG00000070950	-3.1046	0.995652	0
ENSG00000070961	-0.9696	1	0
ENSG00000071051	-2.281	1	0
ENSG00000071054	-2.2557	1	0
ENSG00000071073	-1.9562	0.743478	0.0391304
ENSG00000071082	-3.54	1	0
ENSG00000071127	-2.6261	1	0
ENSG00000071189	-3.6215	1	0
ENSG00000071203	-2.1379	0.0130435	0.00869565
ENSG00000071205	-3.438	0.986957	0
ENSG00000071242	-2.5287	0.908696	0
ENSG00000071243	-3.1681	0.995652	0
ENSG00000071246	-3.8506	0.926087	0.00869565
ENSG00000071282	-2.8903	0.886957	0.0304348
ENSG00000071537	-2.7112	1	0
ENSG00000071539	-0.4472	0.830435	0.026087
ENSG00000071553	-2.8795	1	0
ENSG00000071564	-3.2141	1	0
ENSG00000071575	-1.1242	0.982609	0
ENSG00000071626	-3.2517	1	0
ENSG00000071655	-4.0012	0.995652	0
ENSG00000071794	-1.4689	1	0
ENSG00000071859	-2.621	1	0
ENSG00000071889	-4.1538	1	0
ENSG00000071909	-4.8665	0.247826	0.0434783
ENSG00000071967	-0.9689	0.969565	0
ENSG00000071991	-3.0523	0.408696	0.13913
ENSG00000071994	-3.5255	1	0
ENSG00000072041	-1.8578	0.691304	0.143478
ENSG00000072042	-2.7138	1	0
ENSG00000072062	-4.0205	1	0
ENSG00000072080	-3.0196	0.0304348	0.0217391
ENSG00000072110	-1.9087	0.995652	0
ENSG00000072121	-2.6045	0.995652	0
ENSG00000072133	-3.3202	0.630435	0.0347826
ENSG00000072134	-4.1246	0.226087	0.026087
ENSG00000072135	-3.4296	0.991304	0
ENSG00000072163	-2.581	0.743478	0.0652174
ENSG00000072195	-4.3766	0.878261	0.00434783
ENSG00000072201	-1.7535	0.356522	0.130435
ENSG00000072210	-1.9471	0.995652	0
ENSG00000072274	-1.7768	1	0
ENSG00000072310	-3.1362	1	0
ENSG00000072315	-5.6111	0.147826	0.0956522
ENSG00000072364	-3.8531	1	0
ENSG00000072401	-1.9774	1	0
ENSG00000072415	-2.4417	0.965217	0
ENSG00000072422	-0.6819	0.926087	0
ENSG00000072501	-4.5368	0.995652	0
ENSG00000072518	-3.5766	1	0
ENSG00000072571	0.2305	0.847826	0.0913043
ENSG00000072609	-3.9135	1	0
ENSG00000072657	-0.8717	0.63913	0.073913
ENSG00000072682	-2.8835	0.913043	0
ENSG00000072736	-2.5617	0.991304	0
ENSG00000072756	-2.4921	0.995652	0
ENSG00000072778	-2.3214	1	0
ENSG00000072786	-2.9356	1	0
ENSG00000072803	-3.4922	1	0
ENSG00000072818	-3.0125	0.56087	0.143478
ENSG00000072832	-2.473	0.53913	0.156522
ENSG00000072840	-4.0871	0.917391	0
ENSG00000072849	-3.4743	1	0
ENSG00000072858	-1.1749	0.578261	0.130435
ENSG00000072864	-3.7433	1	0
ENSG00000072952	-1.7648	0.621739	0.113043
ENSG00000072954	-2.2823	0.886957	0.073913
ENSG00000072958	-3.1392	1	0
ENSG00000073008	-2.8485	0.978261	0
ENSG00000073050	-3.5185	1	0
ENSG00000073060	-1.8548	0.96087	0
ENSG00000073067	-3.4547	0.182609	0.0565217
ENSG00000073111	-0.5377	0.965217	0.00434783
ENSG00000073146	-4.702	0.456522	0.0565217
ENSG00000073150	-3.8211	0.756522	0.104348
ENSG00000073282	-4.2439	0.221739	0.134783
ENSG00000073331	-3.7114	0.991304	0.00434783
ENSG00000073350	-2.7691	0.826087	0.0565217
ENSG00000073417	-2.8794	0.956522	0
ENSG00000073464	-3.0153	0.63913	0.143478
ENSG00000073536	-2.7783	0.978261	0
ENSG00000073584	-2.5369	1	0
ENSG00000073598	-4.064	0.0173913	0.0130435
ENSG00000073605	-1.7344	0.191304	0.0434783
ENSG00000073614	-2.7711	0.991304	0
ENSG00000073670	-3.4899	0.36087	0.117391
ENSG00000073711	-2.815	0.956522	0.00434783
ENSG00000073712	-1.6435	0.882609	0
ENSG00000073734	-4.641	0.0304348	0.0173913
ENSG00000073737	-0.4692	0.504348	0.108696
ENSG00000073754	-3.0124	0.0869565	0.0434783
ENSG00000073756	1.0563	0.947826	0.0391304
ENSG00000073792	-2.6985	0.86087	0
ENSG00000073803	-4.3814	0.995652	0
ENSG00000073849	-2.0206	0.973913	0
ENSG00000073861	-2.4983	0.408696	0.0782609
ENSG00000073910	-2.563	0.747826	0.130435
ENSG00000073921	-2.3537	1	0
ENSG00000074047	-3.0361	0.726087	0.0478261
ENSG00000074054	-2.7718	1	0
ENSG00000074071	-3.1649	1	0
ENSG00000074181	-1.0075	0.886957	0
ENSG00000074201	-3.3361	1	0
ENSG00000074211	-2.689	0.434783	0.165217
ENSG00000074219	-3.5702	0.83913	0
ENSG00000074276	-2.6909	0.0913043	0.0652174
ENSG00000074317	-2.1376	0.426087	0.143478
ENSG00000074319	-3.4023	1	0
ENSG00000074370	-2.3119	0.643478	0.173913
ENSG00000074410	-0.8646	0.826087	0.0130435
ENSG00000074416	-0.6079	0.956522	0
ENSG00000074527	-0.0667	0.808696	0.0391304
ENSG00000074582	-2.7145	0.995652	0
ENSG00000074590	-1.1586	0.786957	0.0304348
ENSG00000074603	-2.5788	1	0
ENSG00000074621	-5.1369	0.986957	0
ENSG00000074657	-2.1908	0.9	0.0130435
ENSG00000074660	-3.4402	0.56087	0.0956522
ENSG00000074695	-2.0127	1	0
ENSG00000074706	-0.7432	0.408696	0.134783
ENSG00000074755	-5.0074	1	0
ENSG00000074771	-5.3353	0	0
ENSG00000074800	-3.0057	1	0
ENSG00000074803	-3.2942	0.026087	0.0173913
ENSG00000074855	-3.737	0.96087	0
ENSG00000074935	-0.6936	0.995652	0
ENSG00000074964	-2.886	0.9	0.00869565
ENSG00000074966	-1.8603	0.3	0.1
ENSG00000075035	-2.4946	0.330435	0.108696
ENSG00000075043	-4.1742	0.265217	0.156522
ENSG00000075073	-3.7345	0.517391	0.00869565
ENSG00000075089	-2.7525	0.995652	0
ENSG00000075131	-1.0214	0.982609	0
ENSG00000075142	-2.1062	1	0
ENSG00000075151	-3.2877	1	0
ENSG00000075188	-2.8422	1	0
ENSG00000075213	-1.9097	0.773913	0.0391304
ENSG00000075218	-0.827	0.665217	0.0826087
ENSG00000075223	-0.8284	0.904348	0.00434783
ENSG00000075234	-2.7914	1	0
ENSG00000075239	-4.3626	0.995652	0
ENSG00000075240	-3.1044	1	0
ENSG00000075275	-4.8589	0.704348	0.0608696
ENSG00000075292	-2.1848	1	0
ENSG00000075303	-1.9031	1	0
ENSG00000075336	-2.1848	0.991304	0
ENSG00000075340	-3.7012	0.630435	0.147826
ENSG00000075388	-4.3899	0.026087	0
ENSG00000075391	-3.4144	0.908696	0
ENSG00000075407	-3.112	0.986957	0
ENSG00000075413	-3.1244	1	0
ENSG00000075415	-3.2503	1	0
ENSG00000075420	-2.0132	1	0
ENSG00000075426	-1.5854	1	0
ENSG00000075429	-4.5557	0.182609	0.0608696
ENSG00000075461	-3.8277	0.426087	0.13913
ENSG00000075539	-3.6646	1	0
ENSG00000075568	-4.3811	1	0
ENSG00000075618	-1.0004	0.986957	0
ENSG00000075624	-1.4792	1	0
ENSG00000075643	-2.1037	0.8	0.0434783
ENSG00000075651	-3.1679	0.973913	0
ENSG00000075673	-1.5706	0.247826	0.0521739
ENSG00000075702	-3.8303	0.791304	0.0521739
ENSG00000075711	-2.6711	0.991304	0
ENSG00000075785	-3.1792	1	0
ENSG00000075826	-2.4258	0.469565	0.0826087
ENSG00000075856	-3.9306	1	0
ENSG00000075884	-3.1221	0.513043	0.147826
ENSG00000075891	-4.4752	0.104348	0.0608696
ENSG00000075914	-3.5522	1	0
ENSG00000075945	-2.0291	1	0
ENSG00000075975	-3.2807	1	0
ENSG00000076003	-1.7562	0.995652	0
ENSG00000076043	-4.0299	1	0
ENSG00000076053	-2.7524	1	0
ENSG00000076067	-3.2939	0.991304	0
ENSG00000076108	-4.4375	1	0
ENSG00000076201	-4.6649	1	0
ENSG00000076242	-2.8358	1	0
ENSG00000076248	-1.454	0.995652	0
ENSG00000076258	-2.3586	0.873913	0.026087
ENSG00000076321	-3.8587	1	0
ENSG00000076344	-4.5162	0.704348	0.0913043
ENSG00000076351	-3.7395	0.973913	0.00869565
ENSG00000076356	-2.31	0.921739	0
ENSG00000076382	-0.7143	0.913043	0.0173913
ENSG00000076513	-1.8233	1	0
ENSG00000076554	-1.1874	0.856522	0
ENSG00000076555	-2.9347	0.773913	0.0521739
ENSG00000076604	-2.8854	1	0
ENSG00000076641	-1.02	0.904348	0.00434783
ENSG00000076650	-2.5619	1	0
ENSG00000076662	-1.923	0.43913	0.147826
ENSG00000076685	-2.5132	1	0
ENSG00000076706	-1.3778	0.9	0.0217391
ENSG00000076716	-1.571	0.834783	0.0173913
ENSG00000076770	-2.7171	0.934783	0.0130435
ENSG00000076864	-1.642	0.521739	0.156522
ENSG00000076924	-3.2897	1	0
ENSG00000076928	-4.2948	1	0
ENSG00000076944	-4.3587	0.965217	0
ENSG00000076984	-5.1043	1	0
ENSG00000077063	-1.1957	0.643478	0.143478
ENSG00000077080	-2.9424	0.252174	0.13913
ENSG00000077092	-4.2559	0.704348	0.0217391
ENSG00000077097	-2.0352	0.730435	0.0217391
ENSG00000077147	-2.66	1	0
ENSG00000077150	-1.8649	0.991304	0
ENSG00000077152	-0.5132	0.982609	0
ENSG00000077157	-3.3745	0.978261	0
ENSG00000077232	-1.8743	1	0
ENSG00000077235	-3.6016	1	0
ENSG00000077238	-1.7211	0.995652	0
ENSG00000077254	-2.6622	1	0
ENSG00000077264	-1.7961	0.813043	0.0956522
ENSG00000077274	-2.2498	0.386957	0.121739
ENSG00000077279	-2.6582	0.269565	0.134783
ENSG00000077312	-2.3241	1	0
ENSG00000077327	-2.3683	0.356522	0.104348
ENSG00000077348	-2.5212	0.995652	0
ENSG00000077420	-2.9398	0.73913	0.0652174
ENSG00000077458	-2.2588	0.982609	0
ENSG00000077463	-4.8514	1	0
ENSG00000077498	-4.319	0.0478261	0.026087
ENSG00000077514	-3.4709	0.986957	0
ENSG00000077522	-3.5252	0.573913	0.152174
ENSG00000077549	-3.0729	1	0
ENSG00000077585	-1.1364	1	0
ENSG00000077713	-1.1857	0.982609	0
ENSG00000077721	-3.1155	1	0
ENSG00000077782	-3.7196	0.986957	0
ENSG00000077800	-3.9357	0.0130435	0.00869565
ENSG00000077935	-5.4504	0.169565	0.0304348
ENSG00000077942	-1.9974	0.856522	0
ENSG00000077943	-3.9099	0.582609	0.117391
ENSG00000077984	-1.3678	0.526087	0.113043
ENSG00000078018	-0.9416	0.873913	0.104348
ENSG00000078043	-4.6763	1	0
ENSG00000078053	-1.2079	0.713043	0.0913043
ENSG00000078061	-4.1377	1	0
ENSG00000078070	-2.5072	0.995652	0
ENSG00000078081	0.5925	0.530435	0.0956522
ENSG00000078098	-0.7872	0.76087	0.147826
ENSG00000078114	-2.7038	0.708696	0.16087
ENSG00000078124	-2.1849	1	0
ENSG00000078140	-2.8299	1	0
ENSG00000078142	-3.9461	1	0
ENSG00000078177	-1.8492	0.986957	0.00434783
ENSG00000078246	-3.3316	0.991304	0
ENSG00000078269	-3.438	0.982609	0
ENSG00000078295	-3.0363	0.452174	0.169565
ENSG00000078304	-3.4591	0.991304	0
ENSG00000078328	-1.9971	0.178261	0.1
ENSG00000078369	-3.1226	1	0
ENSG00000078399	-1.2225	0.5	0.152174
ENSG00000078401	-0.2182	0.847826	0.0695652
ENSG00000078403	-3.728	1	0
ENSG00000078487	-4.3455	0.908696	0.00434783
ENSG00000078549	-3.7354	0.386957	0.143478
ENSG00000078579	-3.9899	0.0652174	0.00434783
ENSG00000078589	-3.0535	0.395652	0.121739
ENSG00000078596	-1.1071	0.834783	0.00869565
ENSG00000078668	-2.7041	1	0
ENSG00000078674	-3.1165	1	0
ENSG00000078687	-5.373	0.53913	0.0130435
ENSG00000078699	-4.4701	1	0
ENSG00000078747	-2.8752	1	0
ENSG00000078795	-6.0792	0.269565	0.026087
ENSG00000078804	-1.2929	1	0
ENSG00000078808	-3.277	1	0
ENSG00000078814	-4.0996	0.265217	0.0478261
ENSG00000078898	-3.7544	0.0956522	0.0521739
ENSG00000078900	-4.0996	0.186957	0.0217391
ENSG00000078902	-3.8067	1	0
ENSG00000078967	-4.3047	1	0
ENSG00000079101	-3.7677	0.382609	0.0913043
ENSG00000079102	-3.3915	0.613043	0.073913
ENSG00000079112	-1.8452	0.073913	0.0347826
ENSG00000079134	-3.0607	0.995652	0
ENSG00000079150	-2.2239	0.973913	0
ENSG00000079156	-1.8367	0.9	0.00869565
ENSG00000079215	-2.1437	0.878261	0.126087
ENSG00000079246	-2.5605	1	0
ENSG00000079257	-0.5381	0.986957	0.0130435
ENSG00000079263	-1.6401	0.395652	0.130435
ENSG00000079277	-3.0727	1	0
ENSG00000079308	-2.3724	0.817391	0.0565217
ENSG00000079332	-2.5773	1	0
ENSG00000079335	-3.9807	0.96087	0.0391304
ENSG00000079337	-3.3941	0.83913	0.0434783
ENSG00000079385	-1.8544	0.691304	0.126087
ENSG00000079387	-3.1152	0.982609	0
ENSG00000079393	-2.9855	0.143478	0.0478261
ENSG00000079432	-3.9051	0.830435	0.00869565
ENSG00000079435	-3.1921	0.104348	0.0173913
ENSG00000079459	-2.0013	1	0
ENSG00000079462	-2.1469	0.965217	0
ENSG00000079557	-2.8778	0.0695652	0.0434783
ENSG00000079616	-2.5298	0.986957	0
ENSG00000079689	-3.0419	0.282609	0.0695652
ENSG00000079739	-1.9552	1	0
ENSG00000079785	-2.713	1	0
ENSG00000079805	-3.4556	1	0
ENSG00000079819	-1.657	0.986957	0
ENSG00000079841	-3.2118	0.213043	0.113043
ENSG00000079931	-1.8145	0.834783	0.026087
ENSG00000079950	-2.0711	1	0
ENSG00000079999	-2.6079	0.995652	0
ENSG00000080007	-2.3391	0.608696	0.0217391
ENSG00000080031	-2.2895	0.16087	0.0478261
ENSG00000080166	-2.4565	0.117391	0.026087
ENSG00000080189	-3.9864	1	0
ENSG00000080200	-1.9348	0.995652	0
ENSG00000080224	-5.2411	0.330435	0.121739
ENSG00000080298	-2.9324	0.973913	0
ENSG00000080345	-3.9949	1	0
ENSG00000080371	-3.1381	1	0
ENSG00000080493	-2.7504	0.665217	0.0478261
ENSG00000080503	-1.5877	0.995652	0
ENSG00000080511	-4.0644	0.0130435	0.0130435
ENSG00000080546	-2.6354	1	0
ENSG00000080561	-3.0416	0.882609	0
ENSG00000080573	-2.3371	0.747826	0.0695652
ENSG00000080603	-4.7092	0.995652	0
ENSG00000080618	-2.9726	0.0782609	0.0347826
ENSG00000080644	-3.7819	0.308696	0.0869565
ENSG00000080709	-1.793	0.56087	0.152174
ENSG00000080802	-5.0191	1	0
ENSG00000080815	-3.2922	1	0
ENSG00000080819	-1.535	1	0
ENSG00000080822	-2.2378	1	0
ENSG00000080823	-1.9792	0.973913	0
ENSG00000080824	-2.4946	1	0
ENSG00000080839	-3.4101	0.952174	0.00434783
ENSG00000080845	-3.5144	1	0
ENSG00000080986	0.1835	0.743478	0.0608696
ENSG00000081014	-3.5937	1	0
ENSG00000081019	-2.6984	0.991304	0
ENSG00000081026	-4.3656	0.908696	0.0130435
ENSG00000081041	0.3377	0.947826	0.0217391
ENSG00000081051	-2.6537	0.0521739	0.0173913
ENSG00000081052	-2.1262	0.66087	0.0826087
ENSG00000081059	-3.3461	0.930435	0.0608696
ENSG00000081087	-1.8868	0.995652	0
ENSG00000081138	-4.5683	0.221739	0.0782609
ENSG00000081148	-4.6065	0.0434783	0.0173913
ENSG00000081154	-3.1227	1	0
ENSG00000081177	-4.089	0.991304	0
ENSG00000081181	-1.5208	0.93913	0.0304348
ENSG00000081189	-1.0533	0.895652	0.0173913
ENSG00000081237	-1.9517	0.552174	0.156522
ENSG00000081248	-3.7877	0.134783	0.0347826
ENSG00000081277	-3.2938	0.478261	0.152174
ENSG00000081307	-2.707	1	0
ENSG00000081320	-1.963	0.995652	0.00434783
ENSG00000081377	-3.0779	0.895652	0.00434783
ENSG00000081386	-4.0046	0.995652	0
ENSG00000081479	-3.095	0.265217	0.143478
ENSG00000081665	-3.6218	1	0
ENSG00000081692	-3.5414	1	0
ENSG00000081721	-2.8877	1	0
ENSG00000081760	-2.4425	0.995652	0
ENSG00000081800	-3.1951	0.0304348	0.0173913
ENSG00000081803	-1.0888	0.843478	0.00869565
ENSG00000081818	-4.1683	0.586957	0.13913
ENSG00000081842	-4.6878	0.495652	0.108696
ENSG00000081870	-2.3306	0.995652	0
ENSG00000081913	-1.2579	0.830435	0.117391
ENSG00000081923	-1.8937	0.83913	0.0130435
ENSG00000081985	-2.2421	0.521739	0.0826087
ENSG00000082014	-1.7322	0.947826	0
ENSG00000082068	-3.2779	0.995652	0
ENSG00000082126	-4.6403	0.343478	0.0652174
ENSG00000082153	-2.3316	1	0
ENSG00000082175	-2.1431	0.26087	0.0695652
ENSG00000082196	-2.0852	0.491304	0.130435
ENSG00000082212	-2.083	1	0
ENSG00000082213	-2.8538	1	0
ENSG00000082258	-3.3762	1	0
ENSG00000082269	-4.3763	0.991304	0
ENSG00000082293	-4.8826	0.430435	0.113043
ENSG00000082397	-0.3199	0.869565	0
ENSG00000082438	-3.9264	0.878261	0.026087
ENSG00000082458	-3.3093	0.765217	0.0478261
ENSG00000082482	-1.782	0.526087	0.0608696
ENSG00000082512	-2.9548	0.991304	0.00434783
ENSG00000082515	-2.6317	0.995652	0
ENSG00000082516	-1.8577	0.995652	0
ENSG00000082556	-3.688	0.195652	0.0565217
ENSG00000082641	-2.7794	1	0
ENSG00000082684	-2.5828	0.347826	0.0869565
ENSG00000082701	-3.5895	1	0
ENSG00000082781	-2.3151	0.913043	0
ENSG00000082898	-2.3126	1	0
ENSG00000082996	-2.5283	1	0
ENSG00000083067	-5.0846	0.4	0.0869565
ENSG00000083093	-2.4557	0.995652	0
ENSG00000083097	-2.9273	0.986957	0
ENSG00000083099	-4.0012	1	0
ENSG00000083123	-2.7278	0.991304	0
ENSG00000083168	-2.8358	1	0
ENSG00000083290	-2.9602	0.978261	0
ENSG00000083307	-2.0062	0.3	0.191304
ENSG00000083312	-2.9653	1	0
ENSG00000083444	-2.1167	1	0
ENSG00000083454	-1.1861	0.595652	0.0521739
ENSG00000083457	-2.3825	1	0
ENSG00000083520	-3.6706	1	0
ENSG00000083535	-1.794	0.995652	0
ENSG00000083544	-2.8772	0.934783	0
ENSG00000083635	-2.8524	0.995652	0
ENSG00000083642	-4.6631	0.982609	0
ENSG00000083720	-1.325	0.995652	0
ENSG00000083750	-2.7181	1	0
ENSG00000083782	-1.8766	0.0652174	0.0304348
ENSG00000083799	-2.9435	0.986957	0
ENSG00000083807	-3.9205	0.978261	0
ENSG00000083814	-4.0294	0.969565	0
ENSG00000083817	-3.6226	1	0
ENSG00000083828	-2.5096	0.995652	0
ENSG00000083838	-4.7634	0.7	0.0217391
ENSG00000083844	-2.6511	1	0
ENSG00000083845	-3.3195	1	0
ENSG00000083857	-1.6732	0.878261	0
ENSG00000083896	-3.732	1	0
ENSG00000083937	-2.4335	1	0
ENSG00000084070	-2.0277	1	0
ENSG00000084072	-4.2731	1	0
ENSG00000084073	-2.0979	1	0
ENSG00000084090	-2.804	1	0
ENSG00000084092	-3.0504	1	0
ENSG00000084093	-3.5847	1	0
ENSG00000084110	-1.6013	0.221739	0.0826087
ENSG00000084112	-3.8504	0.947826	0
ENSG00000084207	-1.7682	1	0
ENSG00000084234	-2.5887	1	0
ENSG00000084453	-4.5205	0.143478	0.130435
ENSG00000084463	-3.258	1	0
ENSG00000084623	-3.1006	1	0
ENSG00000084628	-2.8628	0.404348	0.117391
ENSG00000084636	-1.7933	0.795652	0.0217391
ENSG00000084652	-2.3211	1	0
ENSG00000084674	-3.8682	0.217391	0.0695652
ENSG00000084676	-2.5516	0.569565	0.0521739
ENSG00000084693	-3.4799	1	0
ENSG00000084710	-4.0167	0.686957	0.152174
ENSG00000084731	-2.6715	0.952174	0.0391304
ENSG00000084733	-2.5962	1	0
ENSG00000084734	-3.8737	0.2	0.0478261
ENSG00000084754	-3.2394	1	0
ENSG00000084764	-3.4106	0.991304	0
ENSG00000084774	-1.8142	0.995652	0
ENSG00000085063	-1.6325	1	0
ENSG00000085117	-2.1265	1	0
ENSG00000085185	-5.2482	0.973913	0.00434783
ENSG00000085224	-2.1054	0.995652	0
ENSG00000085265	-1.6306	0.465217	0.104348
ENSG00000085274	-2.9382	0.991304	0
ENSG00000085276	-1.2789	0.63913	0.113043
ENSG00000085365	-2.5083	1	0
ENSG00000085377	-2.9612	1	0
ENSG00000085382	-1.7595	0.991304	0
ENSG00000085415	-1.9994	1	0
ENSG00000085433	-1.7642	1	0
ENSG00000085449	-2.3439	1	0
ENSG00000085465	-3.0024	0.121739	0.0217391
ENSG00000085511	-2.2549	1	0
ENSG00000085514	-2.5977	0.513043	0.0782609
ENSG00000085552	-2.1251	0.391304	0.108696
ENSG00000085563	-1.7234	0.708696	0.0434783
ENSG00000085644	-3.8003	0.926087	0
ENSG00000085662	-1.3363	0.991304	0
ENSG00000085719	-1.7217	1	0
ENSG00000085733	-2.7045	0.947826	0
ENSG00000085741	-2.5802	0.543478	0.073913
ENSG00000085760	-2.3345	1	0
ENSG00000085788	-1.9069	0.995652	0
ENSG00000085831	-4.2743	0.521739	0.073913
ENSG00000085832	-1.979	1	0
ENSG00000085840	-1.1362	0.717391	0.0391304
ENSG00000085871	-3.5337	0.982609	0
ENSG00000085872	-4.7899	1	0
ENSG00000085982	-3.0487	0.995652	0
ENSG00000085998	-3.9739	1	0
ENSG00000085999	-1.8354	0.717391	0.0782609
ENSG00000086015	-3.6218	0.995652	0
ENSG00000086061	-2.0368	1	0
ENSG00000086062	-3.5019	1	0
ENSG00000086065	-2.0394	1	0
ENSG00000086102	-3.9998	1	0
ENSG00000086159	-4.3405	0.0608696	0.00869565
ENSG00000086189	-2.91	1	0
ENSG00000086200	-2.9595	1	0
ENSG00000086232	-3.2832	1	0
ENSG00000086289	-0.7926	0.917391	0
ENSG00000086300	-0.342	0.743478	0.113043
ENSG00000086475	-2.2615	0.982609	0
ENSG00000086504	-3.6593	1	0
ENSG00000086506	-2.7622	0.465217	0.0347826
ENSG00000086544	-2.8768	0.978261	0
ENSG00000086548	0.1154	0.330435	0.13913
ENSG00000086570	-2.4533	0.33913	0.152174
ENSG00000086589	-3.2455	1	0
ENSG00000086598	-1.3549	1	0
ENSG00000086696	-0.8084	0.413043	0.117391
ENSG00000086712	-2.6642	0.991304	0
ENSG00000086717	-2.3508	0.156522	0.0478261
ENSG00000086730	-3.3255	0.634783	0.113043
ENSG00000086758	-5.1183	1	0
ENSG00000086827	-3.1083	1	0
ENSG00000086848	-2.099	1	0
ENSG00000086967	-3.487	0.252174	0.0782609
ENSG00000086991	-2.1897	0.626087	0.0956522
ENSG00000087008	-3.0112	1	0
ENSG00000087053	-2.7667	0.995652	0
ENSG00000087074	-0.2154	1	0
ENSG00000087076	-2.9618	0.869565	0.0130435
ENSG00000087077	-1.9698	0.969565	0
ENSG00000087085	-3.3553	0.756522	0.0913043
ENSG00000087087	-3.5736	1	0
ENSG00000087088	-1.9141	1	0
ENSG00000087095	-2.6306	1	0
ENSG00000087128	-1.9439	0.226087	0.0869565
ENSG00000087152	-4.3084	0.952174	0
ENSG00000087157	-3.4845	1	0
ENSG00000087191	-3.1226	1	0
ENSG00000087206	-3.0664	1	0
ENSG00000087237	-2.6766	0.421739	0.108696
ENSG00000087245	-0.6906	0.882609	0
ENSG00000087253	-1.4875	0.96087	0.00434783
ENSG00000087258	-3.748	0.508696	0.182609
ENSG00000087263	-3.2267	1	0
ENSG00000087266	-4.0317	0.965217	0.0130435
ENSG00000087269	-2.6448	1	0
ENSG00000087274	-3.7915	1	0
ENSG00000087299	-3.9755	0.947826	0
ENSG00000087301	-1.4436	0.969565	0
ENSG00000087303	-0.6109	0.821739	0.026087
ENSG00000087338	-1.685	1	0
ENSG00000087365	-4.7975	1	0
ENSG00000087460	-3.3473	1	0
ENSG00000087494	-0.9527	0.652174	0.0782609
ENSG00000087495	-1.2313	0.213043	0.13913
ENSG00000087502	-2.9651	1	0
ENSG00000087510	-2.4205	0.56087	0.165217
ENSG00000087586	-0.1993	0.934783	0.026087
ENSG00000087589	-3.8314	0.517391	0.0782609
ENSG00000087842	-0.7316	0.904348	0
ENSG00000087903	-4.0188	0.982609	0
ENSG00000088002	-2.443	0.282609	0.143478
ENSG00000088035	-2.3185	0.995652	0
ENSG00000088053	-4.3277	0.113043	0.0347826
ENSG00000088179	-2.8263	0.991304	0
ENSG00000088205	-2.2499	1	0
ENSG00000088247	-3.4455	1	0
ENSG00000088256	-3.2247	0.986957	0
ENSG00000088298	-2.8635	1	0
ENSG00000088305	-1.7058	0.652174	0.0695652
ENSG00000088320	-3.6059	0.495652	0.130435
ENSG00000088325	0.0915	0.934783	0.00434783
ENSG00000088356	-3.3297	1	0
ENSG00000088367	-1.7798	0.83913	0.026087
ENSG00000088386	-4.0429	0.217391	0.0826087
ENSG00000088387	-4.5298	0.76087	0.0652174
ENSG00000088448	-2.1902	1	0
ENSG00000088451	-2.358	1	0
ENSG00000088538	-1.8925	0.33913	0.117391
ENSG00000088543	-3.2054	0.96087	0
ENSG00000088682	-3.8412	1	0
ENSG00000088726	-2.3711	0.417391	0.143478
ENSG00000088727	-2.9272	0.986957	0
ENSG00000088756	-3.6176	0.708696	0.0565217
ENSG00000088766	-2.4318	1	0
ENSG00000088782	-5.5295	0.0347826	0.0130435
ENSG00000088808	-2.3094	0.965217	0
ENSG00000088812	-3.1085	0.995652	0
ENSG00000088826	-2.7442	0.952174	0
ENSG00000088827	-1.6994	0.0956522	0.0130435
ENSG00000088832	-2.6427	1	0
ENSG00000088833	-2.9114	1	0
ENSG00000088836	-2.2744	0.743478	0.0434783
ENSG00000088854	-2.6309	0.982609	0
ENSG00000088876	-3.5308	0.995652	0
ENSG00000088881	-3.317	0.713043	0.0347826
ENSG00000088882	-1.7457	0.721739	0.134783
ENSG00000088888	-3.0654	1	0
ENSG00000088926	-6.2532	0.0956522	0.0521739
ENSG00000088930	-2.2068	1	0
ENSG00000088986	-2.4064	1	0
ENSG00000088992	-0.9997	0.6	0.1
ENSG00000089006	-3.2776	1	0
ENSG00000089012	-4.2888	0.291304	0.0913043
ENSG00000089022	-2.7185	1	0
ENSG00000089041	-1.3696	0.726087	0.121739
ENSG00000089048	-1.999	0.982609	0
ENSG00000089050	-3.4479	0.995652	0
ENSG00000089053	-3.7431	1	0
ENSG00000089057	-3.8271	1	0
ENSG00000089091	-4.1375	0.882609	0
ENSG00000089094	-2.0001	0.978261	0
ENSG00000089116	-4.5462	0.0304348	0.00869565
ENSG00000089123	-3.3431	0.991304	0
ENSG00000089127	0.147	0.878261	0.0304348
ENSG00000089159	-2.4729	1	0
ENSG00000089169	-1.6861	0.173913	0.126087
ENSG00000089177	-2.9277	0.973913	0
ENSG00000089195	-2.2617	0.995652	0
ENSG00000089199	-0.8917	0.4	0.16087
ENSG00000089220	-2.7698	1	0
ENSG00000089225	-4.3467	0.182609	0.0608696
ENSG00000089234	-3.2112	1	0
ENSG00000089248	-3.0289	1	0
ENSG00000089250	-4.8749	0.230435	0.073913
ENSG00000089280	-2.5612	1	0
ENSG00000089289	-2.8255	1	0
ENSG00000089327	-1.7135	1	0
ENSG00000089335	-1.9816	1	0
ENSG00000089351	-2.4808	1	0
ENSG00000089356	-1.2002	0.326087	0.204348
ENSG00000089472	-2.5932	0.708696	0.0217391
ENSG00000089558	-4.168	0.0869565	0.026087
ENSG00000089597	-3.2125	1	0
ENSG00000089639	-3.9357	0.991304	0.00434783
ENSG00000089682	-3.1738	0.991304	0
ENSG00000089685	-0.5279	0.791304	0.0478261
ENSG00000089692	-2.0264	0.465217	0.121739
ENSG00000089693	-2.9569	1	0
ENSG00000089723	-3.7993	0.826087	0.0173913
ENSG00000089737	-3.2375	1	0
ENSG00000089775	-2.8131	1	0
ENSG00000089818	-2.4044	1	0
ENSG00000089820	-3.1153	0.695652	0.13913
ENSG00000089847	-5.0705	0.169565	0.0782609
ENSG00000089876	-3.5923	0.991304	0
ENSG00000089902	-4.0888	1	0
ENSG00000090006	-3.1532	0.952174	0
ENSG00000090013	-1.6295	1	0.00434783
ENSG00000090020	-4.5265	1	0
ENSG00000090054	-3.4146	0.986957	0
ENSG00000090060	-2.7403	1	0
ENSG00000090061	-4.1081	1	0
ENSG00000090097	-3.0973	0.913043	0.00434783
ENSG00000090104	0.026	0.543478	0.117391
ENSG00000090238	-1.7455	1	0
ENSG00000090263	-3.3681	0.995652	0
ENSG00000090266	-3.1605	1	0
ENSG00000090316	-2.9239	1	0
ENSG00000090339	-0.2122	1	0
ENSG00000090372	-3.046	1	0
ENSG00000090376	-2.4618	0.952174	0.00869565
ENSG00000090382	0.0389	0.565217	0.186957
ENSG00000090402	-2.647	0.0565217	0.0347826
ENSG00000090432	-4.2979	0.995652	0
ENSG00000090447	-4.0741	0.96087	0
ENSG00000090470	-2.8284	1	0
ENSG00000090487	-2.9022	1	0
ENSG00000090512	-3.673	0.0391304	0.0217391
ENSG00000090520	-2.2542	1	0
ENSG00000090534	-5.4875	0.113043	0.0391304
ENSG00000090539	-4.2165	0.556522	0.0956522
ENSG00000090565	-3.9689	0.995652	0
ENSG00000090581	-3.1224	1	0
ENSG00000090612	-2.6099	0.995652	0
ENSG00000090615	-4.5044	1	0
ENSG00000090659	-4.4653	0.247826	0.0521739
ENSG00000090661	-3.3241	0.943478	0
ENSG00000090674	-2.3276	1	0
ENSG00000090686	-3.278	1	0
ENSG00000090776	-3.6835	1	0
ENSG00000090857	-3.1993	0.991304	0
ENSG00000090861	-2.184	1	0
ENSG00000090863	-3.1874	1	0
ENSG00000090889	0.0125	0.482609	0.0608696
ENSG00000090905	-3.1088	1	0
ENSG00000090924	-3.1198	0.956522	0
ENSG00000090932	-3.1924	0.195652	0.073913
ENSG00000090971	-2.7618	0.93913	0
ENSG00000090975	-4.3865	0.947826	0
ENSG00000090989	-2.2909	1	0
ENSG00000091009	-2.2714	1	0
ENSG00000091010	-5.0555	0.00869565	0
ENSG00000091039	-1.8479	1	0
ENSG00000091106	-2.6786	0.395652	0.0695652
ENSG00000091127	-1.1153	0.986957	0
ENSG00000091128	-5.2082	0.1	0.0434783
ENSG00000091129	-1.6539	0.86087	0.0956522
ENSG00000091136	-1.2098	0.882609	0
ENSG00000091137	-1.841	0.126087	0.0217391
ENSG00000091138	-2.4566	0.0652174	0.0391304
ENSG00000091140	-2.4121	1	0
ENSG00000091157	-4.2053	0.986957	0
ENSG00000091164	-3.3231	1	0
ENSG00000091181	-5.3388	0.191304	0.0347826
ENSG00000091317	-2.4091	1	0
ENSG00000091409	-1.0382	0.965217	0
ENSG00000091428	-0.9747	0.278261	0.121739
ENSG00000091482	-2.9855	0.291304	0.0869565
ENSG00000091483	-2.6709	1	0
ENSG00000091490	-1.1363	0.93913	0.00869565
ENSG00000091513	-2.2831	0.4	0.178261
ENSG00000091527	-2.8056	1	0
ENSG00000091536	-3.989	0.0304348	0.00434783
ENSG00000091542	-3.2687	1	0
ENSG00000091583	-2.2208	0.152174	0.0565217
ENSG00000091592	-2.8276	0.978261	0
ENSG00000091622	-2.9388	0.521739	0.0695652
ENSG00000091640	-3.994	1	0
ENSG00000091651	-1.4332	0.93913	0.00434783
ENSG00000091656	-3.2426	0.83913	0.00434783
ENSG00000091664	-1.7325	0.134783	0.104348
ENSG00000091704	-1.7574	0.126087	0.0347826
ENSG00000091732	-3.0536	0.991304	0
ENSG00000091831	-4.472	0.573913	0.0652174
ENSG00000091844	-3.3396	0.817391	0.00869565
ENSG00000091879	-2.3036	0.586957	0.108696
ENSG00000091947	-4.3219	0.995652	0
ENSG00000091972	-0.8698	0.904348	0.00434783
ENSG00000091986	-1.2787	0.821739	0.0565217
ENSG00000092009	-3.4813	0.2	0.073913
ENSG00000092020	-3.0386	0.995652	0
ENSG00000092054	-4.5907	0.256522	0.113043
ENSG00000092067	-3.3126	0.0391304	0.00869565
ENSG00000092068	-2.2139	0.852174	0.0217391
ENSG00000092094	-2.9089	1	0
ENSG00000092096	-2.6988	0.952174	0
ENSG00000092108	-2.542	1	0
ENSG00000092140	-2.2934	0.986957	0
ENSG00000092148	-3.4319	1	0
ENSG00000092199	-3.4252	1	0
ENSG00000092200	-3.5442	0.304348	0.0434783
ENSG00000092201	-1.1506	1	0
ENSG00000092203	-4.7304	1	0
ENSG00000092208	-2.5535	0.986957	0
ENSG00000092345	-2.082	0.026087	0.00869565
ENSG00000092377	-4.6349	0.182609	0.0478261
ENSG00000092421	-2.0111	0.782609	0.0695652
ENSG00000092439	-3.538	1	0
ENSG00000092445	-2.6197	0.865217	0.00869565
ENSG00000092470	-1.7758	0.986957	0.00434783
ENSG00000092531	-2.0538	1	0
ENSG00000092607	-2.7474	0.465217	0.0869565
ENSG00000092621	-0.908	0.969565	0
ENSG00000092758	-1.4981	0.565217	0.104348
ENSG00000092820	-1.3248	1	0
ENSG00000092841	-3.7031	1	0
ENSG00000092853	-2.8543	0.834783	0.0652174
ENSG00000092871	-4.8234	0.986957	0
ENSG00000092929	-4.2335	0.578261	0.121739
ENSG00000092931	-2.985	0.991304	0
ENSG00000092964	-0.9956	1	0
ENSG00000092969	-1.126	0.930435	0
ENSG00000092978	-3.0764	0.995652	0
ENSG00000093000	-2.1313	0.973913	0
ENSG00000093009	-0.7229	0.786957	0.0695652
ENSG00000093010	-4.112	0.995652	0
ENSG00000093134	-3.2463	0.217391	0.0652174
ENSG00000093144	-2.5301	1	0
ENSG00000093167	-2.9219	1	0
ENSG00000093183	-4.0062	1	0
ENSG00000093217	-4.6033	0.978261	0.00434783
ENSG00000094631	-4.754	0.986957	0
ENSG00000094755	-0.6346	0.195652	0.0956522
ENSG00000094804	-0.3895	0.882609	0.0304348
ENSG00000094841	-2.5046	0.986957	0
ENSG00000094880	-2.6283	0.995652	0
ENSG00000094914	-3.5968	0.995652	0
ENSG00000094916	-3.3431	1	0
ENSG00000094963	-2.0277	0.43913	0.152174
ENSG00000095002	-1.2638	0.995652	0
ENSG00000095015	-1.8094	0.973913	0.00434783
ENSG00000095059	-3.1069	1	0
ENSG00000095066	-2.9051	0.947826	0.00434783
ENSG00000095139	-2.5857	1	0
ENSG00000095203	-3.8209	0.686957	0.0782609
ENSG00000095209	-1.7081	0.995652	0
ENSG00000095261	-2.3172	1	0
ENSG00000095303	-1.1668	0.921739	0.0782609
ENSG00000095319	-4.6675	1	0
ENSG00000095321	-3.0232	1	0
ENSG00000095370	-2.5621	0.678261	0.0869565
ENSG00000095380	-2.3185	1	0
ENSG00000095383	-1.6503	0.943478	0
ENSG00000095464	-5.4479	0.0173913	0.00869565
ENSG00000095485	-4.2141	1	0
ENSG00000095539	-2.5819	0.873913	0.0434783
ENSG00000095564	-1.9677	1	0
ENSG00000095574	-2.9396	1	0
ENSG00000095585	-0.7575	0.543478	0.130435
ENSG00000095587	-3.4639	0.53913	0.0652174
ENSG00000095596	-1.4457	0.16087	0.0391304
ENSG00000095627	-4.4656	0.334783	0.026087
ENSG00000095637	-2.8449	0.834783	0.0826087
ENSG00000095713	-3.7517	0.46087	0.134783
ENSG00000095739	-0.4285	0.86087	0.026087
ENSG00000095752	-1.0857	0.443478	0.0956522
ENSG00000095777	-4.8394	0.256522	0.026087
ENSG00000095787	-3.1636	1	0
ENSG00000095794	-0.909	0.93913	0.00869565
ENSG00000095951	-2.3532	0.986957	0.0173913
ENSG00000095970	-2.277	0.452174	0.0913043
ENSG00000095981	-4.5255	0.00869565	0.00434783
ENSG00000096006	-0.3462	0.230435	0.0956522
ENSG00000096060	-0.5296	0.991304	0
ENSG00000096063	-2.8824	1	0
ENSG00000096070	-4.3205	1	0
ENSG00000096080	-3.3811	1	0
ENSG00000096088	-2.5329	0.147826	0.0782609
ENSG00000096092	-1.5565	0.986957	0
ENSG00000096093	-2.1886	0.978261	0
ENSG00000096384	-1.9398	1	0
ENSG00000096395	-3.957	0.0304348	0.00869565
ENSG00000096401	-3.1249	1	0
ENSG00000096433	-4.0814	0.96087	0
ENSG00000096654	-2.1367	0.978261	0
ENSG00000096696	-0.4335	0.756522	0.130435
ENSG00000096717	-2.0003	1	0
ENSG00000096746	-3.0829	1	0
ENSG00000096872	-2.1462	0.995652	0
ENSG00000096968	-1.4715	0.982609	0.00869565
ENSG00000096996	-5.0093	0.495652	0.108696
ENSG00000097007	-2.8484	0.973913	0
ENSG00000097021	-1.6265	0.947826	0
ENSG00000097033	-2.3551	1	0
ENSG00000097046	-0.8256	0.969565	0.00434783
ENSG00000097096	-3.2004	0.647826	0.0434783
ENSG00000099139	-0.9566	0.978261	0.00869565
ENSG00000099194	-0.8972	0.969565	0
ENSG00000099203	-3.7112	0.986957	0
ENSG00000099204	-1.4921	0.856522	0.0434783
ENSG00000099219	-1.5655	0.986957	0
ENSG00000099246	-2.3906	1	0
ENSG00000099250	-1.6134	0.895652	0
ENSG00000099256	-1.0701	0.904348	0
ENSG00000099260	-2.2516	0.769565	0.0826087
ENSG00000099282	-2.3492	0.882609	0.0173913
ENSG00000099284	-2.8329	0.934783	0
ENSG00000099308	-1.7931	0.886957	0.1
ENSG00000099326	-3.8821	0.986957	0
ENSG00000099330	-3.1859	1	0
ENSG00000099331	-3.2205	1	0
ENSG00000099337	-1.6151	0.947826	0
ENSG00000099338	-4.9474	0.704348	0.0217391
ENSG00000099341	-3.0828	1	0
ENSG00000099365	-2.9769	0.630435	0.143478
ENSG00000099377	-2.2493	0.930435	0
ENSG00000099381	-3.8439	1	0
ENSG00000099385	-2.8107	1	0
ENSG00000099399	-1.6232	0.026087	0.0130435
ENSG00000099617	-4.7556	0.3	0.0565217
ENSG00000099622	-2.2566	1	0
ENSG00000099769	-3.5041	0.0695652	0.0347826
ENSG00000099783	-4.3405	1	0
ENSG00000099785	-2.1501	1	0
ENSG00000099795	-2.6036	1	0
ENSG00000099797	-3.4022	1	0
ENSG00000099804	-3.0488	1	0
ENSG00000099810	-2.2074	1	0
ENSG00000099817	-2.6094	1	0
ENSG00000099821	-2.5685	0.991304	0
ENSG00000099822	-3.7622	0.495652	0.121739
ENSG00000099834	-3.4698	0.169565	0.0826087
ENSG00000099840	-3.8309	0.817391	0.0478261
ENSG00000099849	-3.6265	0.926087	0.00869565
ENSG00000099860	-0.4025	1	0
ENSG00000099864	-2.4252	0.817391	0.0130435
ENSG00000099866	-4.0009	0.826087	0.00869565
ENSG00000099875	-2.1609	1	0
ENSG00000099889	-4.0259	0.917391	0.00869565
ENSG00000099899	-4.0343	1	0
ENSG00000099901	-3.4738	1	0
ENSG00000099904	-4.2651	0.986957	0
ENSG00000099910	-3.5542	0.995652	0
ENSG00000099917	-3.1443	1	0
ENSG00000099937	-1.8906	0.152174	0.0434783
ENSG00000099940	-3.2612	1	0
ENSG00000099942	-3.4255	1	0
ENSG00000099949	-4.2246	1	0
ENSG00000099954	-3.8888	0.23913	0.0130435
ENSG00000099960	-4.4529	0.543478	0.0608696
ENSG00000099968	-4.9894	1	0
ENSG00000099985	-0.1049	0.43913	0.0956522
ENSG00000099992	-3.3674	1	0
ENSG00000099994	-2.2534	0.76087	0.0695652
ENSG00000099995	-3.6254	1	0
ENSG00000099999	-4.6594	0.982609	0
ENSG00000100003	-2.4469	0.956522	0
ENSG00000100014	-2.7174	1	0
ENSG00000100023	-5.4656	1	0
ENSG00000100024	-2.9401	0.0695652	0.0391304
ENSG00000100027	-2.7516	0.826087	0.0304348
ENSG00000100028	-2.9252	1	0
ENSG00000100029	-4.4232	1	0
ENSG00000100030	-2.8613	1	0
ENSG00000100033	-1.9251	0.543478	0.16087
ENSG00000100034	-3.8175	1	0
ENSG00000100036	-3.9581	0.96087	0
ENSG00000100038	-3.6245	1	0
ENSG00000100053	-4.5255	0.0217391	0.00869565
ENSG00000100055	-3.6009	0.552174	0.130435
ENSG00000100060	-2.5025	0.604348	0.152174
ENSG00000100065	-2.6975	0.821739	0.0173913
ENSG00000100068	-3.4436	0.93913	0.0130435
ENSG00000100075	-2.2131	0.995652	0.00434783
ENSG00000100078	-3.1078	0.213043	0.0391304
ENSG00000100079	-0.9112	0.26087	0.0826087
ENSG00000100083	-4.0042	1	0
ENSG00000100084	-2.3139	1	0
ENSG00000100092	-3.5278	0.973913	0
ENSG00000100095	-4.0659	0.330435	0.152174
ENSG00000100097	-0.7055	1	0
ENSG00000100099	-3.7005	1	0
ENSG00000100100	-2.9445	0.982609	0
ENSG00000100104	-3.3172	1	0
ENSG00000100105	-3.5106	0.995652	0
ENSG00000100106	-3.0116	1	0
ENSG00000100109	-3.9555	1	0
ENSG00000100116	-2.5353	0.965217	0
ENSG00000100122	-3.8423	0.286957	0.0347826
ENSG00000100124	-3.8498	1	0
ENSG00000100139	-2.0852	1	0
ENSG00000100142	-3.3101	1	0
ENSG00000100146	-2.784	0.408696	0.173913
ENSG00000100147	-3.8558	0.973913	0
ENSG00000100150	-3.9883	0.991304	0
ENSG00000100151	-3.7573	0.995652	0
ENSG00000100154	-2.5555	0.469565	0.0304348
ENSG00000100156	-4.2579	0.026087	0.0130435
ENSG00000100162	-1.1363	0.83913	0.0521739
ENSG00000100167	-2.8748	0.513043	0.147826
ENSG00000100170	-2.9671	0.186957	0.0652174
ENSG00000100191	-4.1009	0.00869565	0.00869565
ENSG00000100196	-1.6428	0.869565	0
ENSG00000100201	-2.5194	1	0
ENSG00000100206	-4.7031	0.747826	0.0173913
ENSG00000100209	-3.0593	1	0
ENSG00000100211	-3.3208	0.991304	0
ENSG00000100216	-2.569	1	0
ENSG00000100221	-3.864	1	0
ENSG00000100225	-3.5659	1	0
ENSG00000100226	-3.4767	1	0
ENSG00000100227	-4.2807	1	0
ENSG00000100228	-3.3426	0.895652	0
ENSG00000100234	-0.8087	0.926087	0
ENSG00000100239	-3.7331	1	0
ENSG00000100241	-3.7133	1	0
ENSG00000100242	-2.8213	1	0
ENSG00000100243	-2.8979	1	0
ENSG00000100246	-3.4876	0.16087	0.0695652
ENSG00000100258	-4.046	1	0
ENSG00000100263	-4.4322	0.965217	0
ENSG00000100266	-3.0071	1	0
ENSG00000100271	-2.6762	0.969565	0
ENSG00000100276	-2.3908	0.378261	0.108696
ENSG00000100280	-3.5142	1	0
ENSG00000100281	-3.2281	1	0
ENSG00000100284	-2.8618	1	0
ENSG00000100285	-1.3086	0.443478	0.13913
ENSG00000100290	-1.2135	0.604348	0.113043
ENSG00000100292	0.0897	0.986957	0
ENSG00000100294	-2.6583	1	0
ENSG00000100296	-4.2305	1	0
ENSG00000100297	-1.0751	0.991304	0
ENSG00000100299	-4.1623	1	0
ENSG00000100300	-1.9068	1	0
ENSG00000100302	-2.5288	0.486957	0.134783
ENSG00000100304	-2.2215	0.995652	0
ENSG00000100307	-1.3985	0.978261	0.00434783
ENSG00000100311	-3.2938	0.791304	0.0608696
ENSG00000100314	-4.4291	0.178261	0.0608696
ENSG00000100316	-2.8159	1	0
ENSG00000100319	-3.7585	1	0
ENSG00000100320	-2.5934	0.891304	0
ENSG00000100321	-3.6156	0.495652	0.0217391
ENSG00000100324	-5.2731	1	0
ENSG00000100325	-2.8681	1	0
ENSG00000100330	-3.7744	0.986957	0
ENSG00000100336	-4.3751	0.604348	0.0826087
ENSG00000100342	-1.3327	0.934783	0
ENSG00000100344	-2.2813	0.8	0.073913
ENSG00000100345	-2.4416	1	0
ENSG00000100347	-2.7325	0.995652	0
ENSG00000100348	-3.7589	1	0
ENSG00000100350	-3.2492	0.982609	0
ENSG00000100351	-3.5358	0.330435	0.0869565
ENSG00000100353	-2.979	1	0
[truncated: 12,339 more rows]
