# Supplementary material for: Multivariable regulation of gene expression plasticity in metazoans
Source: Open Biol. 2019 Dec 4;9(12):190150. doi: 10.1098/rsob.190150 (PMC6936262; doi:10.1098/rsob.190150)
Supplement: Table S6 [file rsob190150supp7.xlsx]

## Sheet: Homeobox-genes
Human-Gene	GEP	Homeobox-genes		Mouse-Gene	GEP	Homeobox-genes		Fly-Gene	GEP	Homeobox-genes		Gene	GEP	Homeobox-genes
ENSG00000004848	-1.3708	1		ENSMUSG00000000247	-1.62839	1		FBgn0000014	-2.67752	1		WBGene00000428	-1.00605	1
ENSG00000005073	-3.3593	1		ENSMUSG00000000690	-2.92961	1		FBgn0000061	-4.12633	1		WBGene00000429	-0.340945	1
ENSG00000005102	-2.0436	1		ENSMUSG00000000938	-2.53793	1		FBgn0000157	-3.88427	1		WBGene00000430	-0.718156	1
ENSG00000006377	-3.2413	1		ENSMUSG00000000942	-4.19416	1		FBgn0000251	-1.4187	1		WBGene00000431	-0.765862	1
ENSG00000007372	-2.1248	1		ENSMUSG00000001103	-4.98805	1		FBgn0000439	-3.53399	1		WBGene00000432	0.0636223	1
ENSG00000009709	-4.588	1		ENSMUSG00000001496	-5.15329	1		FBgn0000492	-1.58048	1		WBGene00000433	0.479175	1
ENSG00000016082	-1.3765	1		ENSMUSG00000001504	-2.96906	1		FBgn0000529	-5.98393	1		WBGene00000435	-0.0462757	1
ENSG00000028277	-3.88	1		ENSMUSG00000001510	-4.65981	1		FBgn0000576	-2.79897	1		WBGene00000436	-0.448911	1
ENSG00000037965	-3.6515	1		ENSMUSG00000001566	-4.19152	1		FBgn0000577	-2.91148	1		WBGene00000437	-0.652425	1
ENSG00000043039	-3.8003	1		ENSMUSG00000001815	-5.06178	1		FBgn0000606	-3.42028	1		WBGene00000438	-0.817787	1
ENSG00000052850	-4.864	1		ENSMUSG00000001819	-4.32713	1		FBgn0000625	-3.65799	1		WBGene00000439	-0.69623	1
ENSG00000063515	-5.1163	1		ENSMUSG00000001823	-5.26202	1		FBgn0001077	-2.68882	1		WBGene00000440	-0.600171	1
ENSG00000064195	-3.0895	1		ENSMUSG00000004842	-5.24441	1		FBgn0001147	-3.97937	1		WBGene00000441	-0.407655	1
ENSG00000064835	-4.6737	1		ENSMUSG00000004872	-4.06468	1		FBgn0001148	-3.97596	1		WBGene00000442	-0.380549	1
ENSG00000069011	-3.1758	1		ENSMUSG00000005503	-4.44379	1		FBgn0001170	-4.25319	1		WBGene00000443	-0.544417	1
ENSG00000075891	-4.4752	1		ENSMUSG00000005917	-3.3687	1		FBgn0001235	-1.95109	1		WBGene00000446	-0.488731	1
ENSG00000078399	-1.2225	1		ENSMUSG00000008496	-4.30872	1		FBgn0001269	-3.25925	1		WBGene00000447	-1.01852	1
ENSG00000089116	-4.5462	1		ENSMUSG00000009734	-5.44097	1		FBgn0002023	-2.58044	1		WBGene00000448	-0.506631	1
ENSG00000090661	-3.3241	1		ENSMUSG00000009739	-3.43191	1		FBgn0002522	-3.58831	1		WBGene00000449	-0.421463	1
ENSG00000091010	-5.0555	1		ENSMUSG00000012396	-3.31502	1		FBgn0002941	-3.94475	1		WBGene00000450	-0.169103	1
ENSG00000091656	-3.2426	1		ENSMUSG00000012520	-4.42167	1		FBgn0003145	-3.03032	1		WBGene00000451	-1.03088	1
ENSG00000100625	-3.7156	1		ENSMUSG00000014030	-4.45641	1		FBgn0003267	-4.97392	1		WBGene00000452	-1.29141	1
ENSG00000100987	-5.319	1		ENSMUSG00000014603	-4.3133	1		FBgn0003339	-2.39267	1		WBGene00000453	-0.139608	1
ENSG00000101126	-2.6117	1		ENSMUSG00000020160	-3.40003	1		FBgn0003460	-3.70614	1		WBGene00000454	-0.0420028	1
ENSG00000101544	-2.601	1		ENSMUSG00000020679	-4.16307	1		FBgn0003896	-3.17736	1		WBGene00000455	-0.221088	1
ENSG00000101883	-4.4149	1		ENSMUSG00000020875	-3.92752	1		FBgn0003944	-2.77586	1		WBGene00000457	-0.243446	1
ENSG00000105392	-4.8903	1		ENSMUSG00000021095	-4.56901	1		FBgn0004053	-3.12281	1		WBGene00000458	-0.45699	1
ENSG00000105419	-4.1041	1		ENSMUSG00000021099	-4.57691	1		FBgn0004110	-5.14051	1		WBGene00000459	-0.334943	1
ENSG00000105717	-2.5036	1		ENSMUSG00000021217	-2.68057	1		FBgn0004394	-2.73236	1		WBGene00000461	0.162526	1
ENSG00000105880	-2.83	1		ENSMUSG00000021239	-4.66786	1		FBgn0004606	-1.50116	1		WBGene00000463	-0.0754299	1
ENSG00000105991	-1.102	1		ENSMUSG00000021381	-4.60894	1		FBgn0004862	-4.29166	1		WBGene00001096	-0.074382	1
ENSG00000105996	-2.66	1		ENSMUSG00000021469	-3.20211	1		FBgn0004863	-5.85142	1		WBGene00001174	-0.664104	1
ENSG00000105997	-2.376	1		ENSMUSG00000021506	-3.66456	1		FBgn0008636	-3.68873	1		WBGene00002987	-0.197124	1
ENSG00000106004	-0.7061	1		ENSMUSG00000021604	-4.28687	1		FBgn0008646	-4.71444	1		WBGene00002989	-0.849873	1
ENSG00000106006	-3.7999	1		ENSMUSG00000021685	-6.0088	1		FBgn0008651	-3.69376	1		WBGene00003000	-0.69374	1
ENSG00000106031	-2.7252	1		ENSMUSG00000021848	-2.64557	1		FBgn0010323	-4.67006	1		WBGene00003024	-0.364399	1
ENSG00000106038	-4.4663	1		ENSMUSG00000021972	-4.64783	1		FBgn0011278	-3.83239	1		WBGene00003102	-0.486846	1
ENSG00000106331	-5.3376	1		ENSMUSG00000022061	-4.37512	1		FBgn0011758	-3.62772	1		WBGene00003167	-0.399505	1
ENSG00000106511	-1.5363	1		ENSMUSG00000022738	-5.46244	1		FBgn0013751	-2.98211	1		WBGene00003377	-0.476449	1
ENSG00000106536	-4.3004	1		ENSMUSG00000023391	-2.95545	1		FBgn0014343	-3.05373	1		WBGene00003779	-0.0973808	1
ENSG00000106689	-1.5156	1		ENSMUSG00000023443	-4.76219	1		FBgn0014949	-3.70821	1		WBGene00003912	0.389239	1
ENSG00000106852	-3.6498	1		ENSMUSG00000023927	-2.62647	1		FBgn0015524	-6.03316	1		WBGene00003939	0.163072	1
ENSG00000107187	-3.7226	1		ENSMUSG00000024134	-4.51754	1		FBgn0015561	-4.4192	1		WBGene00004024	-0.260142	1
ENSG00000107807	-4.1286	1		ENSMUSG00000024406	-4.2849	1		FBgn0015904	-3.64061	1		WBGene00006380	-0.0134476	1
ENSG00000107859	-3.4858	1		ENSMUSG00000024497	-4.91441	1		FBgn0015919	-3.29336	1		WBGene00006654	-0.35035	1
ENSG00000108511	-1.2026	1		ENSMUSG00000024518	-5.00185	1		FBgn0020307	-3.69656	1		WBGene00006744	-0.741675	1
ENSG00000108813	-4.4962	1		ENSMUSG00000025215	-5.01532	1		FBgn0020617	-4.03884	1		WBGene00006766	-0.526167	1
ENSG00000109132	-4.0158	1		ENSMUSG00000025216	-4.99723	1		FBgn0023489	-3.58191	1		WBGene00006775	-0.16771	1
ENSG00000109705	-3.7969	1		ENSMUSG00000025255	-2.44309	1		FBgn0024184	-4.69675	1		WBGene00006778	-0.567825	1
ENSG00000111249	-2.643	1		ENSMUSG00000025469	-5.0517	1		FBgn0024321	-2.91137	1		WBGene00006870	-0.0167776	1
ENSG00000111704	-3.1138	1		ENSMUSG00000026497	-4.40507	1		FBgn0025334	-4.98576	1		WBGene00006873	0.0121103	1
ENSG00000113430	-3.1952	1		ENSMUSG00000026565	-4.57072	1		FBgn0025360	-1.19572	1		WBGene00006881	-0.757276	1
ENSG00000113722	-3.5425	1		ENSMUSG00000026686	-4.91528	1		FBgn0025776	-4.59353	1		WBGene00006970	-0.0707366	1
ENSG00000115297	-4.8181	1		ENSMUSG00000026805	-5.96488	1		FBgn0026411	-3.12835	1		WBGene00007984	-1.37651	1
ENSG00000115507	-4.1484	1		ENSMUSG00000026872	-2.39047	1		FBgn0027364	-3.50324	1		WBGene00013147	-0.262878	1
ENSG00000115844	-2.4132	1		ENSMUSG00000026890	-4.51095	1		FBgn0028993	-2.18456	1		WBGene00013425	-0.445537	1
ENSG00000116035	-3.4487	1		ENSMUSG00000026976	-5.18023	1		FBgn0030408	-5.9284	1		WBGene00015651	-0.98247	1
ENSG00000116132	-1.51	1		ENSMUSG00000027102	-2.68678	1		FBgn0031232	-2.96815	1		WBGene00015934	0.0253429	1
ENSG00000117707	-2.7082	1		ENSMUSG00000027210	-2.02891	1		FBgn0033748	-1.62531	1		WBGene00017538	0.352942	1
ENSG00000118707	-2.1715	1		ENSMUSG00000027434	-4.2911	1		FBgn0033749	-3.2587	1		WBGene00017690	-0.467288	1
ENSG00000119042	-2.3808	1		ENSMUSG00000027833	-3.20956	1		FBgn0034821	-5.16773	1		WBGene00018786	-0.0582782	1
ENSG00000119547	-2.7431	1		ENSMUSG00000028023	-2.57209	1		FBgn0036274	-4.9712	1		WBGene00022861	-0.703717	1
ENSG00000119608	-5.7775	1		ENSMUSG00000028736	-5.15946	1		FBgn0036285	-2.67503	1		WBGene00000002	-0.446304	0
ENSG00000119919	-3.5612	1		ENSMUSG00000029546	-3.8049	1		FBgn0038592	-5.10086	1		WBGene00000003	0.0649396	0
ENSG00000120068	-2.914	1		ENSMUSG00000029556	-4.78627	1		FBgn0038833	-4.36766	1		WBGene00000004	-0.0821539	0
ENSG00000120075	-2.9071	1		ENSMUSG00000029644	-5.01112	1		FBgn0040318	-3.6904	1		WBGene00000005	-0.193375	0
ENSG00000120093	-2.1864	1		ENSMUSG00000029646	-4.67743	1		FBgn0041156	-2.90736	1		WBGene00000006	-0.294045	0
ENSG00000120094	-3.6765	1		ENSMUSG00000029706	-5.1223	1		FBgn0052532	-5.20983	1		WBGene00000007	0.096974	0
ENSG00000120149	-1.7074	1		ENSMUSG00000029755	-3.70877	1		FBgn0085396	-3.85204	1		WBGene00000008	-0.417121	0
ENSG00000121297	-1.9063	1		ENSMUSG00000030507	-4.98439	1		FBgn0085424	-5.97211	1		WBGene00000009	0.397441	0
ENSG00000121454	-4.5663	1		ENSMUSG00000031326	-5.36409	1		FBgn0086680	-3.97778	1		WBGene00000014	-0.253846	0
ENSG00000122592	-2.5876	1		ENSMUSG00000031621	-4.42291	1		FBgn0260642	-4.19205	1		WBGene00000015	-0.276987	0
ENSG00000123364	-3.0915	1		ENSMUSG00000031688	-3.1042	1		FBgn0261588	-3.17606	1		WBGene00000016	-0.0590443	0
ENSG00000123388	-3.5735	1		ENSMUSG00000031737	-2.62959	1		FBgn0261930	-4.15406	1		WBGene00000018	-0.308867	0
ENSG00000123407	-4.1963	1		ENSMUSG00000031738	-4.88342	1		FBgn0263511	-4.42725	1		WBGene00000020	-0.689918	0
ENSG00000123576	-3.7451	1		ENSMUSG00000031860	-5.05889	1		FBgn0263512	-5.44914	1		WBGene00000022	0.482533	0
ENSG00000125492	-3.235	1		ENSMUSG00000032015	-5.16722	1		FBgn0264005	-5.9694	1		WBGene00000023	0.278348	0
ENSG00000125618	-4.4441	1		ENSMUSG00000032318	-4.88598	1		FBgn0000008	-1.73966	0		WBGene00000024	0.0785263	0
ENSG00000125820	-2.2059	1		ENSMUSG00000033080	-6.05122	1		FBgn0000017	-3.6642	0		WBGene00000025	1.08433	0
ENSG00000126778	-2.2848	1		ENSMUSG00000033726	-5.8581	1		FBgn0000018	-3.1788	0		WBGene00000026	1.14071	0
ENSG00000128645	-2.3218	1		ENSMUSG00000034384	-4.52019	1		FBgn0000024	-2.4202	0		WBGene00000029	0.927277	0
ENSG00000128709	-3.3016	1		ENSMUSG00000034460	-3.25553	1		FBgn0000032	-2.75341	0		WBGene00000030	0.866945	0
ENSG00000128710	-2.3052	1		ENSMUSG00000034486	-2.98108	1		FBgn0000036	-4.67779	0		WBGene00000031	0.84503	0
ENSG00000128713	-3.0833	1		ENSMUSG00000034673	-4.01976	1		FBgn0000037	-2.9306	0		WBGene00000032	1.43231	0
ENSG00000128714	-2.9698	1		ENSMUSG00000034968	-4.91833	1		FBgn0000038	-3.57984	0		WBGene00000033	1.14981	0
ENSG00000130675	-3.497	1		ENSMUSG00000035277	-6.01718	1		FBgn0000039	-3.84042	0		WBGene00000034	0.563413	0
ENSG00000131264	-4.2513	1		ENSMUSG00000035877	-5.58589	1		FBgn0000043	-2.45617	0		WBGene00000035	-0.362995	0
ENSG00000131668	-3.5821	1		ENSMUSG00000035946	-5.43471	1		FBgn0000045	-2.69106	0		WBGene00000037	-0.101827	0
ENSG00000133937	-3.4374	1		ENSMUSG00000036144	-3.54406	1		FBgn0000046	-1.1821	0		WBGene00000038	-0.69874	0
ENSG00000134138	-1.2015	1		ENSMUSG00000036602	-5.53416	1		FBgn0000047	-1.22827	0		WBGene00000039	0.421748	0
ENSG00000134438	-3.3681	1		ENSMUSG00000038203	-4.632	1		FBgn0000052	-2.04275	0		WBGene00000040	-0.0411608	0
ENSG00000135100	-4.44	1		ENSMUSG00000038210	-3.31186	1		FBgn0000053	-1.02947	0		WBGene00000041	-0.573998	0
ENSG00000135638	-4.0868	1		ENSMUSG00000038227	-2.68687	1		FBgn0000054	-2.79146	0		WBGene00000044	-0.243885	0
ENSG00000135903	-4.8406	1		ENSMUSG00000038236	-3.94098	1		FBgn0000057	-3.54625	0		WBGene00000046	-0.328881	0
ENSG00000136327	-4.1243	1		ENSMUSG00000038253	-2.26361	1		FBgn0000063	-1.82322	0		WBGene00000047	-1.02607	0
ENSG00000136352	-3.907	1		ENSMUSG00000038331	-3.21665	1		FBgn0000064	-2.5782	0		WBGene00000048	-0.587403	0
ENSG00000136367	-4.3727	1		ENSMUSG00000038692	-4.87705	1		FBgn0000071	-0.19359	0		WBGene00000050	-0.635959	0
ENSG00000136630	-1.4648	1		ENSMUSG00000038700	-2.73639	1		FBgn0000075	-2.30879	0		WBGene00000051	-0.43517	0
ENSG00000136944	-4.139	1		ENSMUSG00000038721	-5.18915	1		FBgn0000083	-2.54886	0		WBGene00000053	0.481991	0
ENSG00000137709	-3.5444	1		ENSMUSG00000038765	-5.46562	1		FBgn0000094	-2.22972	0		WBGene00000054	-0.410352	0
ENSG00000138083	-2.2329	1		ENSMUSG00000038805	-5.64386	1		FBgn0000099	-3.15701	0		WBGene00000055	-0.740357	0
ENSG00000138136	-4.3084	1		ENSMUSG00000038872	-2.71454	1		FBgn0000100	-4.15303	0		WBGene00000056	-0.653749	0
ENSG00000139515	-4.6467	1		ENSMUSG00000039095	-3.33177	1		FBgn0000108	-2.53241	0		WBGene00000057	-0.742198	0
ENSG00000139624	-4.832	1		ENSMUSG00000039377	-3.4773	1		FBgn0000109	-3.29166	0		WBGene00000058	-0.382039	0
ENSG00000140836	-3.1944	1		ENSMUSG00000040310	-5.32077	1		FBgn0000114	-1.79526	0		WBGene00000059	-0.790906	0
ENSG00000143190	-4.596	1		ENSMUSG00000040610	-5.59771	1		FBgn0000115	-3.79566	0		WBGene00000060	-0.0438376	0
ENSG00000143355	-4.9218	1		ENSMUSG00000040726	-4.16127	1		FBgn0000116	-2.29796	0		WBGene00000061	-0.533041	0
ENSG00000143418	-2.6432	1		ENSMUSG00000041309	-4.74005	1		FBgn0000119	-2.28377	0		WBGene00000062	-0.00623215	0
ENSG00000143995	-1.5197	1		ENSMUSG00000041420	-4.44285	1		FBgn0000120	-0.63241	0		WBGene00000063	0.417034	0
ENSG00000144355	-2.7345	1		ENSMUSG00000041583	-4.59632	1		FBgn0000121	-1.29029	0		WBGene00000064	-0.0927368	0
ENSG00000147421	-3.2253	1		ENSMUSG00000041911	-2.71558	1		FBgn0000139	-2.66219	0		WBGene00000065	0.014352	0
ENSG00000148516	-2.1579	1		ENSMUSG00000042258	-2.31172	1		FBgn0000140	-1.74255	0		WBGene00000066	0.615687	0
ENSG00000150051	-1.907	1		ENSMUSG00000042320	-5.64097	1		FBgn0000146	-1.86334	0		WBGene00000067	0.899715	0
ENSG00000151615	-3.8195	1		ENSMUSG00000042448	-4.64566	1		FBgn0000150	-3.48036	0		WBGene00000068	-0.707381	0
ENSG00000151650	-4.5932	1		ENSMUSG00000042589	-5.17867	1		FBgn0000153	-0.6862	0		WBGene00000069	-1.17256	0
ENSG00000152192	-3.2429	1		ENSMUSG00000043342	-2.64458	1		FBgn0000158	-0.90755	0		WBGene00000070	-0.142372	0
ENSG00000152804	-0.4984	1		ENSMUSG00000044186	-5.02797	1		FBgn0000180	-1.06082	0		WBGene00000072	-0.892729	0
ENSG00000154227	-4.1942	1		ENSMUSG00000044542	-5.16566	1		FBgn0000183	-2.89819	0		WBGene00000073	-0.823054	0
ENSG00000156150	-4.3968	1		ENSMUSG00000045515	-4.58519	1		FBgn0000206	-3.23664	0		WBGene00000074	-0.779573	0
ENSG00000159184	-3.2132	1		ENSMUSG00000045518	-5.43534	1		FBgn0000212	-3.04573	0		WBGene00000075	-1.15911	0
ENSG00000159556	-2.2715	1		ENSMUSG00000045608	-5.45419	1		FBgn0000216	-2.09931	0		WBGene00000079	-0.378899	0
ENSG00000160199	-4.1385	1		ENSMUSG00000045991	-2.75809	1		FBgn0000227	-1.97886	0		WBGene00000082	-1.29645	0
ENSG00000162624	-2.8678	1		ENSMUSG00000046982	-2.80541	1		FBgn0000228	-2.72843	0		WBGene00000083	-0.390939	0
ENSG00000162761	-3.8754	1		ENSMUSG00000047407	-1.84151	1		FBgn0000229	-3.91921	0		WBGene00000084	-1.06042	0
ENSG00000163064	-3.0576	1		ENSMUSG00000048349	-3.24332	1		FBgn0000239	-3.7728	0		WBGene00000085	-0.138939	0
ENSG00000163132	-1.032	1		ENSMUSG00000048450	-3.79706	1		FBgn0000241	-1.92281	0		WBGene00000086	-0.844049	0
ENSG00000163623	-4.2117	1		ENSMUSG00000048528	-6.01905	1		FBgn0000244	-3.64693	0		WBGene00000088	-0.708822	0
ENSG00000163666	-1.3439	1		ENSMUSG00000048763	-3.66237	1		FBgn0000246	-1.12328	0		WBGene00000092	-0.357542	0
ENSG00000164093	-1.5135	1		ENSMUSG00000049604	-3.38052	1		FBgn0000250	-2.21793	0		WBGene00000094	-0.863239	0
ENSG00000164438	-3.8853	1		ENSMUSG00000049691	-5.59911	1		FBgn0000253	-2.84032	0		WBGene00000095	-0.493168	0
ENSG00000164778	-2.6137	1		ENSMUSG00000050100	-4.27676	1		FBgn0000256	-1.27764	0		WBGene00000096	-0.70241	0
ENSG00000164900	-3.9253	1		ENSMUSG00000052534	-3.45324	1		FBgn0000261	-2.27795	0		WBGene00000097	0.173351	0
ENSG00000165066	-4.2581	1		ENSMUSG00000053129	-5.46817	1		FBgn0000273	-2.45886	0		WBGene00000098	0.520252	0
ENSG00000165156	-2.2502	1		ENSMUSG00000053950	-4.24168	1		FBgn0000274	-1.46347	0		WBGene00000099	-0.295942	0
ENSG00000165259	-2.7254	1		ENSMUSG00000056648	-3.191	1		FBgn0000278	-0.48863	0		WBGene00000100	-0.00841626	0
ENSG00000165462	-4.0688	1		ENSMUSG00000056854	-5.01345	1		FBgn0000283	-2.4355	0		WBGene00000101	-0.365628	0
ENSG00000165495	-2.6821	1		ENSMUSG00000057156	-3.57261	1		FBgn0000286	-2.63433	0		WBGene00000102	-0.03355	0
ENSG00000165556	-3.864	1		ENSMUSG00000058665	-3.54962	1		FBgn0000287	-3.36706	0		WBGene00000103	-0.299682	0
ENSG00000165588	-1.1485	1		ENSMUSG00000058669	-4.87832	1		FBgn0000289	-3.22688	0		WBGene00000105	0.0440209	0
ENSG00000167034	-3.8751	1		ENSMUSG00000059325	-1.74091	1		FBgn0000299	-1.59279	0		WBGene00000106	-0.189026	0
ENSG00000167081	-1.462	1		ENSMUSG00000060969	-3.15586	1		FBgn0000303	-2.31351	0		WBGene00000107	-0.063282	0
ENSG00000167157	-2.9615	1		ENSMUSG00000061013	-2.80773	1		FBgn0000307	-2.08418	0		WBGene00000108	0.618259	0
ENSG00000168505	-3.2709	1		ENSMUSG00000062175	-3.85977	1		FBgn0000308	-3.4959	0		WBGene00000109	0.0174295	0
ENSG00000168779	-2.8007	1		ENSMUSG00000063672	-4.99125	1		FBgn0000317	-2.81766	0		WBGene00000111	0.219192	0
ENSG00000169554	-1.9316	1		ENSMUSG00000067724	-5.31674	1		FBgn0000320	-2.49981	0		WBGene00000114	0.599243	0
ENSG00000169840	-4.441	1		ENSMUSG00000074366	-5.34461	1		FBgn0000326	-2.97098	0		WBGene00000116	-0.735302	0
ENSG00000169856	-5.1203	1		ENSMUSG00000074369	-4.96308	1		FBgn0000330	-3.37467	0		WBGene00000120	-0.29723	0
ENSG00000170178	-5.0527	1		ENSMUSG00000075588	-3.18521	1		FBgn0000339	-3.04633	0		WBGene00000121	0.218635	0
ENSG00000170370	-1.653	1		ENSMUSG00000079560	-5.37482	1		FBgn0000351	-2.32938	0		WBGene00000123	0.295044	0
ENSG00000170549	-1.3768	1		ENSMUSG00000090125	-3.05098	1		FBgn0000352	-1.85851	0		WBGene00000133	0.622858	0
ENSG00000170561	-1.3184	1		ENSMUSG00000093668	-4.80108	1		FBgn0000355	0.29088	0		WBGene00000134	-0.671315	0
ENSG00000170577	-3.6386	1		ENSMUSG00000095139	-5.79666	1		FBgn0000356	-0.20824	0		WBGene00000135	-1.08291	0
ENSG00000170689	-2.809	1		ENSMUSG00000000001	-3.34476	0		FBgn0000357	-0.49633	0		WBGene00000136	1.40044	0
ENSG00000171476	-4.5642	1		ENSMUSG00000000037	-4.09517	0		FBgn0000358	-0.11906	0		WBGene00000137	-0.809312	0
ENSG00000171540	-4.349	1		ENSMUSG00000000049	-3.55775	0		FBgn0000370	-4.25017	0		WBGene00000138	-0.28651	0
ENSG00000172292	-1.9557	1		ENSMUSG00000000058	-3.76395	0		FBgn0000377	-3.31459	0		WBGene00000139	-0.485971	0
ENSG00000173917	-1.7179	1		ENSMUSG00000000078	-1.80591	0		FBgn0000384	-2.09678	0		WBGene00000143	-0.609094	0
ENSG00000173976	-4.61	1		ENSMUSG00000000088	-3.99493	0		FBgn0000395	-4.07972	0		WBGene00000144	0.297265	0
ENSG00000174306	-4.0209	1		ENSMUSG00000000094	-3.81198	0		FBgn0000404	-0.75655	0		WBGene00000146	-0.0932496	0
ENSG00000175325	-3.9669	1		ENSMUSG00000000103	-3.93545	0		FBgn0000405	-0.38496	0		WBGene00000149	-0.119716	0
ENSG00000175329	-2.9506	1		ENSMUSG00000000125	-4.65363	0		FBgn0000406	-0.61602	0		WBGene00000150	-0.863636	0
ENSG00000175879	-2.2654	1		ENSMUSG00000000127	-4.1592	0		FBgn0000409	-1.6919	0		WBGene00000155	-0.518032	0
ENSG00000176842	-1.7852	1		ENSMUSG00000000131	-3.82951	0		FBgn0000411	-1.49066	0		WBGene00000156	0.36806	0
ENSG00000177045	-2.4576	1		ENSMUSG00000000134	-3.81462	0		FBgn0000412	-3.05901	0		WBGene00000157	-1.43112	0
ENSG00000177426	-2.2728	1		ENSMUSG00000000142	-4	0		FBgn0000413	-3.50144	0		WBGene00000162	-0.410573	0
ENSG00000177508	-1.088	1		ENSMUSG00000000168	-3.93677	0		FBgn0000414	-2.72499	0		WBGene00000166	-0.0673201	0
ENSG00000178764	-1.4601	1		ENSMUSG00000000171	-3.67521	0		FBgn0000422	-0.69848	0		WBGene00000168	-1.60342	0
ENSG00000179981	-1.0916	1		ENSMUSG00000000197	-4.61706	0		FBgn0000426	-2.14401	0		WBGene00000169	1.67801	0
ENSG00000180318	-2.1671	1		ENSMUSG00000000202	-3.97211	0		FBgn0000447	-3.63308	0		WBGene00000171	0.213723	0
ENSG00000180438	-3.1163	1		ENSMUSG00000000215	-4.42787	0		FBgn0000451	-2.57501	0		WBGene00000172	0.577962	0
ENSG00000180613	-4.0954	1		ENSMUSG00000000223	-4.52749	0		FBgn0000454	-2.49989	0		WBGene00000173	0.0995908	0
ENSG00000180806	-2.4409	1		ENSMUSG00000000244	-3.14446	0		FBgn0000455	-2.43066	0		WBGene00000174	-0.595303	0
ENSG00000180818	-2.1189	1		ENSMUSG00000000248	-3.93987	0		FBgn0000463	-2.55089	0		WBGene00000175	-1.15873	0
ENSG00000182463	-2.8265	1		ENSMUSG00000000253	-2.43643	0		FBgn0000464	-2.94042	0		WBGene00000176	0.387317	0
ENSG00000182568	-1.1821	1		ENSMUSG00000000276	-4.37722	0		FBgn0000473	-0.23856	0		WBGene00000178	-0.611944	0
ENSG00000183072	-3.3909	1		ENSMUSG00000000282	-5.27649	0		FBgn0000477	-1.60134	0		WBGene00000179	0.353213	0
ENSG00000184271	-3.2648	1		ENSMUSG00000000290	-0.96409	0		FBgn0000482	-3.09013	0		WBGene00000183	-0.98801	0
ENSG00000184302	-3.1217	1		ENSMUSG00000000295	-2.61803	0		FBgn0000489	-1.19014	0		WBGene00000185	-0.164838	0
ENSG00000184486	-3.1764	1		ENSMUSG00000000305	-3.94475	0		FBgn0000490	-2.01894	0		WBGene00000186	-0.150554	0
ENSG00000185155	-3.6266	1		ENSMUSG00000000317	-3.5603	0		FBgn0000497	-2.49802	0		WBGene00000188	-0.088066	0
ENSG00000185630	-1.4534	1		ENSMUSG00000000318	-2.07443	0		FBgn0000500	-3.43207	0		WBGene00000190	0.391963	0
ENSG00000185668	-3.856	1		ENSMUSG00000000339	-3.49248	0		FBgn0000504	-3.86229	0		WBGene00000192	-0.49112	0
ENSG00000188816	-3.4495	1		ENSMUSG00000000340	-2.40583	0		FBgn0000520	-3.81502	0		WBGene00000193	0.399663	0
ENSG00000196092	-2.7736	1		ENSMUSG00000000346	-4.38926	0		FBgn0000527	0.09133	0		WBGene00000195	-1.21534	0
ENSG00000196767	-4.4875	1		ENSMUSG00000000355	-3.59301	0		FBgn0000533	-2.94186	0		WBGene00000197	0.291194	0
ENSG00000197587	-5.1263	1		ENSMUSG00000000359	-4.96173	0		FBgn0000535	-5.54827	0		WBGene00000200	-1.43923	0
ENSG00000197757	-0.9454	1		ENSMUSG00000000365	-4.82828	0		FBgn0000541	-2.75302	0		WBGene00000203	-0.0763461	0
ENSG00000198353	-2.8303	1		ENSMUSG00000000374	-3.62772	0		FBgn0000543	-2.95579	0		WBGene00000205	-0.990455	0
ENSG00000198914	-5.1268	1		ENSMUSG00000000381	-4.35343	0		FBgn0000546	-2.94809	0		WBGene00000207	0.151433	0
ENSG00000205922	-4.4466	1		ENSMUSG00000000384	-3.47281	0		FBgn0000547	-3.20716	0		WBGene00000209	-0.607123	0
ENSG00000215271	-4.1995	1		ENSMUSG00000000385	-3.01112	0		FBgn0000551	-3.49492	0		WBGene00000210	-0.174681	0
ENSG00000215612	-3.755	1		ENSMUSG00000000386	-0.42827	0		FBgn0000552	-5.37542	0		WBGene00000211	-1.08337	0
ENSG00000229544	-2.0281	1		ENSMUSG00000000392	-1.82245	0		FBgn0000556	-4.9703	0		WBGene00000212	-0.154764	0
ENSG00000235608	-3.1839	1		ENSMUSG00000000394	-3.3938	0		FBgn0000557	-2.18587	0		WBGene00000213	1.68764	0
ENSG00000248483	-4.646	1		ENSMUSG00000000399	-3.16644	0		FBgn0000559	-4.5057	0		WBGene00000215	1.07436	0
ENSG00000253293	-2.0703	1		ENSMUSG00000000411	-4.29138	0		FBgn0000560	-3.65945	0		WBGene00000216	0.985054	0
ENSG00000257923	-2.4833	1		ENSMUSG00000000416	-2.20337	0		FBgn0000562	-3.02679	0		WBGene00000217	-0.197064	0
ENSG00000260027	-2.0879	1		ENSMUSG00000000435	-3.40997	0		FBgn0000564	-2.7503	0		WBGene00000219	1.37231	0
ENSG00000000003	-1.6871	0		ENSMUSG00000000486	-3.82051	0		FBgn0000565	-1.18115	0		WBGene00000220	-0.0334772	0
ENSG00000000005	-2.3462	0		ENSMUSG00000000489	-2.83136	0		FBgn0000566	-2.85298	0		WBGene00000221	-0.0904307	0
ENSG00000000419	-2.4549	0		ENSMUSG00000000530	-3.41889	0		FBgn0000567	-1.08076	0		WBGene00000224	-0.704035	0
ENSG00000000457	-2.5927	0		ENSMUSG00000000531	-2.49159	0		FBgn0000568	-3.1885	0		WBGene00000225	-1.02736	0
ENSG00000000460	-1.1254	0		ENSMUSG00000000532	-2.99862	0		FBgn0000575	-2.25739	0		WBGene00000231	0.29112	0
ENSG00000000938	-1.6573	0		ENSMUSG00000000538	-5.23135	0		FBgn0000578	-1.90617	0		WBGene00000232	-0.934148	0
ENSG00000000971	-0.6775	0		ENSMUSG00000000544	-4.32916	0		FBgn0000579	-2.93799	0		WBGene00000233	-0.561425	0
ENSG00000001036	-2.2096	0		ENSMUSG00000000552	-3.29534	0		FBgn0000581	-5.52882	0		WBGene00000238	-0.97347	0
ENSG00000001084	-2.0075	0		ENSMUSG00000000555	-2.67853	0		FBgn0000588	-1.62669	0		WBGene00000239	0.171612	0
ENSG00000001167	-3.4322	0		ENSMUSG00000000561	-3.07826	0		FBgn0000591	-3.19324	0		WBGene00000240	0.0665087	0
ENSG00000001460	-4.4637	0		ENSMUSG00000000563	-3.66456	0		FBgn0000592	-0.6881	0		WBGene00000242	0.107472	0
ENSG00000001461	-2.5926	0		ENSMUSG00000000568	-3.85038	0		FBgn0000615	-1.21511	0		WBGene00000244	-0.820272	0
ENSG00000001497	-4.3289	0		ENSMUSG00000000581	-4.66383	0		FBgn0000617	-3.25209	0		WBGene00000250	0.470541	0
ENSG00000001561	-1.482	0		ENSMUSG00000000594	-3.04478	0		FBgn0000629	-3.28757	0		WBGene00000251	0.584876	0
ENSG00000001617	-3.0498	0		ENSMUSG00000000600	-4.55775	0		FBgn0000633	-3.67171	0		WBGene00000252	1.64033	0
ENSG00000001626	-3.1804	0		ENSMUSG00000000605	-3.88257	0		FBgn0000636	-3.27244	0		WBGene00000253	-0.409302	0
ENSG00000001629	-2.7869	0		ENSMUSG00000000606	-6.55843	0		FBgn0000639	-0.23063	0		WBGene00000254	0.00328952	0
ENSG00000002016	-3.6627	0		ENSMUSG00000000628	-1.34289	0		FBgn0000640	-0.11935	0		WBGene00000255	-0.733806	0
ENSG00000002330	-2.9568	0		ENSMUSG00000000631	-3.18377	0		FBgn0000644	-1.48451	0		WBGene00000257	-0.323166	0
ENSG00000002549	-1.3857	0		ENSMUSG00000000673	-2.82634	0		FBgn0000658	-2.79096	0		WBGene00000262	-0.669518	0
ENSG00000002586	-2.0306	0		ENSMUSG00000000682	-0.65231	0		FBgn0000659	-2.46021	0		WBGene00000265	-0.144875	0
ENSG00000002587	-1.9727	0		ENSMUSG00000000686	-4.09888	0		FBgn0000662	-2.54422	0		WBGene00000266	0.0175999	0
ENSG00000002726	-1.1974	0		ENSMUSG00000000708	-2.93412	0		FBgn0000715	-3.24879	0		WBGene00000267	0.0294325	0
ENSG00000002745	-3.4854	0		ENSMUSG00000000711	-4.17501	0		FBgn0000721	-3.16463	0		WBGene00000268	-0.962703	0
ENSG00000002746	-3.6245	0		ENSMUSG00000000730	-3.38881	0		FBgn0000826	-2.12507	0		WBGene00000273	-0.0876358	0
ENSG00000002822	-2.1534	0		ENSMUSG00000000731	-4.5412	0		FBgn0000964	-4.13239	0		WBGene00000275	0.253371	0
ENSG00000002834	-2.6762	0		ENSMUSG00000000732	-2.87694	0		FBgn0000996	-1.16592	0		WBGene00000277	0.526415	0
ENSG00000002919	-3.227	0		ENSMUSG00000000738	-4.16256	0		FBgn0001075	-1.85548	0		WBGene00000279	-0.96768	0
ENSG00000002933	-1.75	0		ENSMUSG00000000743	-3.6435	0		FBgn0001078	-1.2912	0		WBGene00000280	-0.296485	0
ENSG00000003056	-2.73	0		ENSMUSG00000000751	-2.62078	0		FBgn0001084	-2.87039	0		WBGene00000281	0.199965	0
ENSG00000003096	-0.766	0		ENSMUSG00000000753	-1.77177	0		FBgn0001085	-2.07169	0		WBGene00000282	1.0823	0
ENSG00000003137	-2.2092	0		ENSMUSG00000000759	-3.73082	0		FBgn0001086	-1.33101	0		WBGene00000284	-0.147488	0
ENSG00000003147	-3.7399	0		ENSMUSG00000000766	-5.87663	0		FBgn0001091	-2.72252	0		WBGene00000285	-0.360988	0
ENSG00000003249	-2.4852	0		ENSMUSG00000000776	-4.35757	0		FBgn0001098	-2.31172	0		WBGene00000286	0.586299	0
ENSG00000003393	-3.3697	0		ENSMUSG00000000787	-3.57021	0		FBgn0001104	-2.56371	0		WBGene00000288	0.23968	0
ENSG00000003400	-4.362	0		ENSMUSG00000000791	-2.99114	0		FBgn0001108	-3.57484	0		WBGene00000289	0.0453847	0
ENSG00000003402	-2.7729	0		ENSMUSG00000000792	-4.08534	0		FBgn0001112	-1.30907	0		WBGene00000293	-0.917787	0
ENSG00000003436	-0.7153	0		ENSMUSG00000000794	-4.48649	0		FBgn0001114	-0.99186	0		WBGene00000294	-0.0841535	0
ENSG00000003509	-3.0904	0		ENSMUSG00000000804	-4.54254	0		FBgn0001120	-0.6564	0		WBGene00000295	-0.782341	0
ENSG00000003756	-3.0078	0		ENSMUSG00000000817	-3.00543	0		FBgn0001122	-2.77389	0		WBGene00000296	-0.215225	0
ENSG00000003987	-5.2866	0		ENSMUSG00000000838	-4.40385	0		FBgn0001123	-2.26618	0		WBGene00000298	0.467811	0
ENSG00000003989	-2.1972	0		ENSMUSG00000000869	-3.94786	0		FBgn0001124	-2.71511	0		WBGene00000301	0.809232	0
ENSG00000004139	-4.4214	0		ENSMUSG00000000876	-3.55877	0		FBgn0001125	-2.5813	0		WBGene00000302	-0.763337	0
ENSG00000004142	-3.3677	0		ENSMUSG00000000881	-2.94953	0		FBgn0001128	-1.54852	0		WBGene00000366	-0.0705241	0
ENSG00000004399	-1.8323	0		ENSMUSG00000000889	-4.14688	0		FBgn0001133	-2.13441	0		WBGene00000367	-0.82569	0
ENSG00000004455	-2.824	0		ENSMUSG00000000902	-4.43035	0		FBgn0001137	-2.85434	0		WBGene00000368	-0.539772	0
ENSG00000004468	-0.4318	0		ENSMUSG00000000903	-3.14153	0		FBgn0001138	-2.2875	0		WBGene00000372	0.129186	0
ENSG00000004478	-3.0727	0		ENSMUSG00000000934	-3.08412	0		FBgn0001142	-1.58139	0		WBGene00000373	0.608739	0
ENSG00000004487	-2.9512	0		ENSMUSG00000000957	-1.96612	0		FBgn0001149	-2.43378	0		WBGene00000376	-0.211198	0
ENSG00000004534	-3.0299	0		ENSMUSG00000000959	-4.49005	0		FBgn0001168	-1.58519	0		WBGene00000377	0.372942	0
ENSG00000004660	-4.2184	0		ENSMUSG00000000976	-4.61246	0		FBgn0001169	-2.57064	0		WBGene00000379	-0.519116	0
ENSG00000004700	-1.6839	0		ENSMUSG00000000983	-1.85716	0		FBgn0001174	-1.86197	0		WBGene00000383	-0.0611078	0
ENSG00000004766	-4.0273	0		ENSMUSG00000001014	-3.39426	0		FBgn0001179	-2.21759	0		WBGene00000386	0.376554	0
ENSG00000004776	-2.4759	0		ENSMUSG00000001016	-3.50586	0		FBgn0001180	-2.16858	0		WBGene00000387	0.0880753	0
ENSG00000004777	-4.2908	0		ENSMUSG00000001018	-3.86397	0		FBgn0001185	-3.91441	0		WBGene00000388	0.381881	0
ENSG00000004779	-2.638	0		ENSMUSG00000001021	-2.67577	0		FBgn0001187	-1.34755	0		WBGene00000389	0.849885	0
ENSG00000004799	-1.1981	0		ENSMUSG00000001023	-4.45894	0		FBgn0001197	-2.40545	0		WBGene00000390	-1.54113	0
ENSG00000004809	-3.6086	0		ENSMUSG00000001025	-0.71409	0		FBgn0001202	-3.42337	0		WBGene00000391	-0.317734	0
ENSG00000004838	-2.5219	0		ENSMUSG00000001027	-4.63451	0		FBgn0001206	-2.9053	0		WBGene00000395	-0.136525	0
ENSG00000004846	-3.4823	0		ENSMUSG00000001029	-2.48948	0		FBgn0001208	-2.01707	0		WBGene00000396	0.129011	0
ENSG00000004864	-1.6225	0		ENSMUSG00000001034	-4.58554	0		FBgn0001215	-3.77576	0		WBGene00000397	-0.15094	0
ENSG00000004866	-3.4439	0		ENSMUSG00000001054	-3.24168	0		FBgn0001216	-1.21518	0		WBGene00000399	1.04788	0
ENSG00000004897	-2.9254	0		ENSMUSG00000001056	-1.75706	0		FBgn0001217	-0.05421	0		WBGene00000401	-0.439126	0
ENSG00000004939	-2.9024	0		ENSMUSG00000001062	-4.92533	0		FBgn0001218	-3.41396	0		WBGene00000402	-0.899941	0
ENSG00000004948	-4.2631	0		ENSMUSG00000001082	-3.80712	0		FBgn0001220	-2.62229	0		WBGene00000403	0.275032	0
ENSG00000004961	-2.7786	0		ENSMUSG00000001095	-2.9568	0		FBgn0001222	-3.17046	0		WBGene00000405	0.13366	0
ENSG00000004975	-4.0051	0		ENSMUSG00000001098	-2.7209	0		FBgn0001224	-0.135	0		WBGene00000406	-0.324657	0
ENSG00000005001	-3.2525	0		ENSMUSG00000001105	-3.17684	0		FBgn0001225	0.06371	0		WBGene00000407	-1.1972	0
ENSG00000005007	-3.0855	0		ENSMUSG00000001120	-3.65726	0		FBgn0001229	-0.46668	0		WBGene00000409	-0.65444	0
ENSG00000005020	-1.1626	0		ENSMUSG00000001123	-1.38319	0		FBgn0001230	-0.59427	0		WBGene00000411	-0.0484127	0
ENSG00000005022	-2.7738	0		ENSMUSG00000001127	-5.16825	0		FBgn0001233	-2.59135	0		WBGene00000412	0.300637	0
ENSG00000005059	-1.2832	0		ENSMUSG00000001128	-1.9808	0		FBgn0001247	-3.42523	0		WBGene00000414	-0.802098	0
ENSG00000005100	-2.5721	0		ENSMUSG00000001131	-0.01264	0		FBgn0001248	-2.72156	0		WBGene00000415	-0.409749	0
ENSG00000005108	-2.0996	0		ENSMUSG00000001138	-5.20131	0		FBgn0001253	-3.21263	0		WBGene00000417	-0.403482	0
ENSG00000005156	-3.7341	0		ENSMUSG00000001150	-4.25291	0		FBgn0001254	0.19151	0		WBGene00000419	-1.52906	0
ENSG00000005175	-1.7094	0		ENSMUSG00000001151	-4.49753	0		FBgn0001256	-1.31524	0		WBGene00000421	-0.510164	0
ENSG00000005187	-1.6231	0		ENSMUSG00000001155	-4.31358	0		FBgn0001257	-1.22243	0		WBGene00000422	-0.2754	0
ENSG00000005189	-2.1612	0		ENSMUSG00000001156	-2.29598	0		FBgn0001258	-0.73576	0		WBGene00000425	-0.00217394	0
ENSG00000005194	-3.2591	0		ENSMUSG00000001157	-4.33032	0		FBgn0001259	-3.06879	0		WBGene00000445	0.587009	0
ENSG00000005206	-4.2973	0		ENSMUSG00000001158	-3.89089	0		FBgn0001263	-2.20065	0		WBGene00000465	1.80682	0
ENSG00000005238	-3.2286	0		ENSMUSG00000001166	-2.43183	0		FBgn0001276	-3.09727	0		WBGene00000466	-1.252	0
ENSG00000005243	-3.4403	0		ENSMUSG00000001168	-4.58312	0		FBgn0001280	-3.57536	0		WBGene00000467	-0.402988	0
ENSG00000005249	-0.2159	0		ENSMUSG00000001173	-4.56422	0		FBgn0001285	0.34692	0		WBGene00000468	-0.0522883	0
ENSG00000005302	-4.006	0		ENSMUSG00000001175	-3.49346	0		FBgn0001291	-2.52118	0		WBGene00000469	0.613786	0
ENSG00000005339	-3.4879	0		ENSMUSG00000001211	-3.9796	0		FBgn0001296	-1.96184	0		WBGene00000472	0.166204	0
ENSG00000005379	-2.5867	0		ENSMUSG00000001225	-4.16204	0		FBgn0001308	-3.1741	0		WBGene00000475	0.41955	0
ENSG00000005381	-1.9032	0		ENSMUSG00000001227	-4.87959	0		FBgn0001311	-1.88417	0		WBGene00000476	-0.179919	0
ENSG00000005421	-3.5419	0		ENSMUSG00000001229	-3.79827	0		FBgn0001316	-2.57269	0		WBGene00000477	-0.0539107	0
ENSG00000005436	-2.8455	0		ENSMUSG00000001247	-3.37977	0		FBgn0001319	-4.92139	0		WBGene00000478	0.1379	0
ENSG00000005448	-1.8912	0		ENSMUSG00000001248	-3.0474	0		FBgn0001320	-2.53291	0		WBGene00000479	1.20744	0
ENSG00000005469	-3.0589	0		ENSMUSG00000001288	-3.76827	0		FBgn0001323	-3.08326	0		WBGene00000481	-0.0262246	0
ENSG00000005471	-2.7554	0		ENSMUSG00000001300	-2.23033	0		FBgn0001324	-4.37183	0		WBGene00000482	-0.354595	0
ENSG00000005483	-2.4134	0		ENSMUSG00000001333	-4.05529	0		FBgn0001325	-2.14509	0		WBGene00000483	-0.416071	0
ENSG00000005486	-2.5336	0		ENSMUSG00000001348	-1.45866	0		FBgn0001330	-2.3018	0		WBGene00000484	-0.334782	0
ENSG00000005513	-1.5218	0		ENSMUSG00000001349	-1.59684	0		FBgn0001332	-2.49826	0		WBGene00000485	-0.877807	0
ENSG00000005700	-1.8636	0		ENSMUSG00000001366	-3.63022	0		FBgn0001341	-2.45989	0		WBGene00000490	-0.463982	0
ENSG00000005801	-1.7679	0		ENSMUSG00000001376	-4.08779	0		FBgn0001404	-1.98296	0		WBGene00000491	-0.8514	0
ENSG00000005810	-2.2188	0		ENSMUSG00000001380	-3.45387	0		FBgn0001491	-3.41335	0		WBGene00000492	-0.301593	0
ENSG00000005812	-3.1182	0		ENSMUSG00000001403	-0.28499	0		FBgn0001941	-2.28342	0		WBGene00000493	-0.458227	0
ENSG00000005844	-2.0043	0		ENSMUSG00000001415	-4.73428	0		FBgn0001942	-4.94519	0		WBGene00000497	0.074599	0
ENSG00000005882	-3.218	0		ENSMUSG00000001416	-3.44411	0		FBgn0001961	-2.50488	0		WBGene00000501	0.0626824	0
ENSG00000005889	-3.2824	0		ENSMUSG00000001418	-3.04955	0		FBgn0001965	-2.63433	0		WBGene00000503	1.43709	0
ENSG00000005893	-2.0518	0		ENSMUSG00000001419	-4.56456	0		FBgn0001974	-3.08094	0		WBGene00000506	-1.2828	0
ENSG00000005961	-3.054	0		ENSMUSG00000001420	-4.22297	0		FBgn0001977	-2.70538	0		WBGene00000507	-0.206014	0
ENSG00000005981	-5.1766	0		ENSMUSG00000001435	-2.1208	0		FBgn0001978	-3.33628	0		WBGene00000508	0.0563584	0
ENSG00000006007	-2.2654	0		ENSMUSG00000001436	-3.46148	0		FBgn0001981	-0.93357	0		WBGene00000509	-1.23397	0
ENSG00000006015	-2.9985	0		ENSMUSG00000001440	-3.17267	0		FBgn0001983	-4.32829	0		WBGene00000510	-0.654449	0
ENSG00000006016	-1.6507	0		ENSMUSG00000001444	-2.14439	0		FBgn0001986	-2.45387	0		WBGene00000513	-0.621457	0
ENSG00000006025	-4.5635	0		ENSMUSG00000001445	-4.34755	0		FBgn0001987	-1.65213	0		WBGene00000514	-0.164789	0
ENSG00000006042	-1.6186	0		ENSMUSG00000001467	-1.82843	0		FBgn0001989	-3.11204	0		WBGene00000515	1.1285	0
ENSG00000006047	-2.3607	0		ENSMUSG00000001472	-4.06733	0		FBgn0001990	-2.96432	0		WBGene00000516	-0.872731	0
ENSG00000006059	-3.2832	0		ENSMUSG00000001473	-0.84757	0		FBgn0001991	-2.46721	0		WBGene00000517	-0.611009	0
ENSG00000006062	-2.2346	0		ENSMUSG00000001482	-4.50406	0		FBgn0001992	-4.67632	0		WBGene00000518	-0.392362	0
ENSG00000006071	-2.5917	0		ENSMUSG00000001497	-5.34285	0		FBgn0001994	-2.10818	0		WBGene00000520	-0.186742	0
ENSG00000006116	-2.1106	0		ENSMUSG00000001507	-4.19073	0		FBgn0001995	-2.87557	0		WBGene00000521	-0.260267	0
ENSG00000006118	-3.7165	0		ENSMUSG00000001508	-2.82296	0		FBgn0002021	-4.03032	0		WBGene00000522	0.156691	0
ENSG00000006125	-2.871	0		ENSMUSG00000001517	-3.43784	0		FBgn0002031	-2.68808	0		WBGene00000524	-1.02167	0
ENSG00000006128	-0.2474	0		ENSMUSG00000001518	-3.53952	0		FBgn0002036	-2.20211	0		WBGene00000525	-0.199167	0
ENSG00000006194	-4.0979	0		ENSMUSG00000001520	-2.68149	0		FBgn0002044	-2.73101	0		WBGene00000527	-0.706398	0
ENSG00000006210	-1.6333	0		ENSMUSG00000001524	-3.66328	0		FBgn0002121	-1.76734	0		WBGene00000528	-0.342698	0
ENSG00000006282	-2.1362	0		ENSMUSG00000001525	-2.50734	0		FBgn0002174	-2.77211	0		WBGene00000529	-0.546832	0
ENSG00000006283	-4.6224	0		ENSMUSG00000001542	-1.52077	0		FBgn0002183	-3.15252	0		WBGene00000530	-0.982842	0
ENSG00000006327	-1.5775	0		ENSMUSG00000001558	-4.03884	0		FBgn0002283	-2.83156	0		WBGene00000531	0.39781	0
ENSG00000006432	-2.8503	0		ENSMUSG00000001583	-5.14153	0		FBgn0002284	-3.35225	0		WBGene00000532	-0.991421	0
ENSG00000006451	-2.3165	0		ENSMUSG00000001604	-2.34498	0		FBgn0002306	-2.55317	0		WBGene00000534	-0.457517	0
ENSG00000006453	-3.2698	0		ENSMUSG00000001627	-1.45237	0		FBgn0002354	-2.68687	0		WBGene00000535	2.50619	0
ENSG00000006459	-1.2178	0		ENSMUSG00000001630	-3.41658	0		FBgn0002413	-2.51441	0		WBGene00000539	-0.670099	0
ENSG00000006468	-2.4984	0		ENSMUSG00000001632	-4.13517	0		FBgn0002431	-3.53099	0		WBGene00000541	-0.793636	0
ENSG00000006530	-3.1724	0		ENSMUSG00000001663	-2.07783	0		FBgn0002440	-1.57441	0		WBGene00000551	0.401311	0
ENSG00000006534	-3.5207	0		ENSMUSG00000001670	-3.33192	0		FBgn0002441	-3.15047	0		WBGene00000552	-0.405243	0
ENSG00000006555	-5.2008	0		ENSMUSG00000001687	-3.37872	0		FBgn0002466	-1.7109	0		WBGene00000553	-0.231391	0
ENSG00000006576	-3.1044	0		ENSMUSG00000001700	-3.38549	0		FBgn0002524	-2.03262	0		WBGene00000554	-0.564977	0
ENSG00000006606	-0.8704	0		ENSMUSG00000001707	-1.82296	0		FBgn0002525	-2.15053	0		WBGene00000555	2.14987	0
ENSG00000006607	-4.5807	0		ENSMUSG00000001729	-4.13619	0		FBgn0002526	-2.0308	0		WBGene00000556	1.89199	0
ENSG00000006611	-2.8372	0		ENSMUSG00000001739	-3.21103	0		FBgn0002531	-0.40964	0		WBGene00000557	0.0526745	0
ENSG00000006625	-2.0532	0		ENSMUSG00000001741	-3.71444	0		FBgn0002533	-0.4032	0		WBGene00000558	1.19434	0
ENSG00000006634	-0.9742	0		ENSMUSG00000001750	-2.86113	0		FBgn0002534	-0.11246	0		WBGene00000559	-0.320342	0
ENSG00000006638	-4.2807	0		ENSMUSG00000001751	-2.34337	0		FBgn0002535	-0.79176	0		WBGene00000561	-1.00274	0
ENSG00000006652	-1.4645	0		ENSMUSG00000001755	-3.39593	0		FBgn0002542	-1.78866	0		WBGene00000562	0.361973	0
ENSG00000006659	-4.0374	0		ENSMUSG00000001761	-3.21746	0		FBgn0002562	0.11747	0		WBGene00000567	-1.03905	0
ENSG00000006695	-3.6962	0		ENSMUSG00000001763	-3.10011	0		FBgn0002563	0.79319	0		WBGene00000583	-0.872618	0
ENSG00000006704	-2.5366	0		ENSMUSG00000001773	-3.67061	0		FBgn0002564	0.92013	0		WBGene00000591	-0.520018	0
ENSG00000006712	-3.2532	0		ENSMUSG00000001774	-2.68659	0		FBgn0002566	-3.7503	0		WBGene00000592	-0.0191309	0
ENSG00000006715	-2.7715	0		ENSMUSG00000001783	-3.94009	0		FBgn0002567	-2.06293	0		WBGene00000593	2.14763	0
ENSG00000006740	-2.2607	0		ENSMUSG00000001785	-3.619	0		FBgn0002569	-0.70807	0		WBGene00000594	1.31694	0
ENSG00000006744	-3.0828	0		ENSMUSG00000001786	-4.15098	0		FBgn0002570	-0.25443	0		WBGene00000596	1.86323	0
ENSG00000006747	-1.6264	0		ENSMUSG00000001794	-3.72872	0		FBgn0002571	0.03166	0		WBGene00000597	1.94014	0
ENSG00000006756	-2.6182	0		ENSMUSG00000001802	-4.79266	0		FBgn0002573	-2.86491	0		WBGene00000598	-1.09138	0
ENSG00000006757	-2.8458	0		ENSMUSG00000001827	-2.48835	0		FBgn0002577	-1.85355	0		WBGene00000599	1.82307	0
ENSG00000006788	-3.9125	0		ENSMUSG00000001833	-3.35284	0		FBgn0002578	-0.777	0		WBGene00000601	2.20075	0
ENSG00000006831	-2.7926	0		ENSMUSG00000001844	-3.76415	0		FBgn0002592	-2.92194	0		WBGene00000602	2.11766	0
ENSG00000006837	-4.2357	0		ENSMUSG00000001864	-2.50283	0		FBgn0002593	-5.25484	0		WBGene00000603	1.15844	0
ENSG00000007001	-3.1702	0		ENSMUSG00000001865	-1.9564	0		FBgn0002607	-4.68223	0		WBGene00000606	1.63958	0
ENSG00000007038	-2.5215	0		ENSMUSG00000001870	-4.75399	0		FBgn0002609	-1.70017	0		WBGene00000608	2.16711	0
ENSG00000007047	-3.5617	0		ENSMUSG00000001891	-3.16346	0		FBgn0002622	-4.67227	0		WBGene00000609	1.32629	0
ENSG00000007062	-0.2126	0		ENSMUSG00000001909	-3.69619	0		FBgn0002626	-4.55165	0		WBGene00000610	0.978445	0
ENSG00000007080	-2.4367	0		ENSMUSG00000001910	-4.64061	0		FBgn0002632	-4.65581	0		WBGene00000611	0.652407	0
ENSG00000007129	-3.8126	0		ENSMUSG00000001911	-3.05517	0		FBgn0002633	-2.72404	0		WBGene00000612	1.47614	0
ENSG00000007168	-2.671	0		ENSMUSG00000001918	-2.13924	0		FBgn0002638	-2.11785	0		WBGene00000613	3.22255	0
ENSG00000007171	-3.0652	0		ENSMUSG00000001930	-1.7134	0		FBgn0002643	-5.75867	0		WBGene00000614	1.46001	0
ENSG00000007174	-3.8851	0		ENSMUSG00000001942	-3.34843	0		FBgn0002645	-0.58658	0		WBGene00000616	1.73319	0
ENSG00000007202	-2.5201	0		ENSMUSG00000001943	-4.56901	0		FBgn0002715	-1.94803	0		WBGene00000617	1.67827	0
ENSG00000007216	-3.4841	0		ENSMUSG00000001946	-3.09406	0		FBgn0002716	-4.78707	0		WBGene00000618	1.94069	0
ENSG00000007237	-1.9409	0		ENSMUSG00000001948	-2.39669	0		FBgn0002719	-1.6691	0		WBGene00000620	1.99045	0
ENSG00000007255	-1.8222	0		ENSMUSG00000001962	-3.24496	0		FBgn0002732	-1.95713	0		WBGene00000621	1.68684	0
ENSG00000007264	-2.4528	0		ENSMUSG00000001985	-4.747	0		FBgn0002734	-2.48205	0		WBGene00000622	2.29161	0
ENSG00000007306	-2.6391	0		ENSMUSG00000001986	-2.54793	0		FBgn0002735	-2.88449	0		WBGene00000626	0.929234	0
ENSG00000007312	-4.319	0		ENSMUSG00000001988	-5.08853	0		FBgn0002772	-1.49017	0		WBGene00000627	0.293335	0
ENSG00000007314	-3.682	0		ENSMUSG00000001995	-2.55979	0		FBgn0002774	-2.29676	0		WBGene00000628	1.57609	0
ENSG00000007341	-4.2651	0		ENSMUSG00000001998	-4.25732	0		FBgn0002775	-2.20923	0		WBGene00000629	-0.510456	0
ENSG00000007350	-2.1584	0		ENSMUSG00000001999	-3.28195	0		FBgn0002778	-1.8364	0		WBGene00000630	0.207371	0
ENSG00000007376	-3.9225	0		ENSMUSG00000002006	-3.86397	0		FBgn0002780	-2.18298	0		WBGene00000631	1.53804	0
ENSG00000007384	-3.5706	0		ENSMUSG00000002010	-3.41227	0		FBgn0002781	-3.82153	0		WBGene00000632	0.809785	0
ENSG00000007392	-3.1482	0		ENSMUSG00000002012	-4.05986	0		FBgn0002783	-2.28687	0		WBGene00000633	-0.527319	0
ENSG00000007402	-3.9297	0		ENSMUSG00000002014	-5.07875	0		FBgn0002787	-3.06395	0		WBGene00000634	1.23977	0
ENSG00000007516	-3.9631	0		ENSMUSG00000002015	-4.22567	0		FBgn0002789	-1.71506	0		WBGene00000636	1.84021	0
ENSG00000007520	-3.6272	0		ENSMUSG00000002017	-2.73879	0		FBgn0002791	-3.46913	0		WBGene00000637	0.921874	0
ENSG00000007541	-4.4198	0		ENSMUSG00000002028	-3.31646	0		FBgn0002842	-1.80808	0		WBGene00000638	1.8927	0
ENSG00000007545	-3.7253	0		ENSMUSG00000002031	-3.35299	0		FBgn0002855	-2.925	0		WBGene00000639	0.883769	0
ENSG00000007908	-1.5006	0		ENSMUSG00000002032	-3.39775	0		FBgn0002856	-3.46085	0		WBGene00000640	-0.43591	0
ENSG00000007923	-3.9394	0		ENSMUSG00000002033	-1.27925	0		FBgn0002862	-1.37643	0		WBGene00000641	1.9157	0
ENSG00000007933	-1.9193	0		ENSMUSG00000002052	-3.73236	0		FBgn0002865	-1.07826	0		WBGene00000644	0.36342	0
ENSG00000007944	-1.4467	0		ENSMUSG00000002057	-5.1771	0		FBgn0002868	-0.72838	0		WBGene00000645	0.348992	0
ENSG00000007952	-4.0839	0		ENSMUSG00000002058	-2.3913	0		FBgn0002869	-0.58823	0		WBGene00000646	0.113988	0
ENSG00000007968	-3.8986	0		ENSMUSG00000002064	-3.99401	0		FBgn0002872	-1.80763	0		WBGene00000648	0.908369	0
ENSG00000008018	-3.2205	0		ENSMUSG00000002068	-2.19146	0		FBgn0002873	-2.52052	0		WBGene00000649	1.70929	0
ENSG00000008056	-2.7858	0		ENSMUSG00000002076	-4.48908	0		FBgn0002887	-2.20976	0		WBGene00000650	0.960775	0
ENSG00000008083	-2.647	0		ENSMUSG00000002100	-3.39943	0		FBgn0002899	-2.762	0		WBGene00000651	-0.519186	0
ENSG00000008086	-2.622	0		ENSMUSG00000002102	-3.48584	0		FBgn0002901	-3.04382	0		WBGene00000652	0.436423	0
ENSG00000008118	-3.3389	0		ENSMUSG00000002103	-3.21558	0		FBgn0002905	-2.54835	0		WBGene00000653	1.71987	0
ENSG00000008130	-3.2473	0		ENSMUSG00000002104	-2.9908	0		FBgn0002914	-3.24564	0		WBGene00000654	0.501529	0
ENSG00000008196	-2.2392	0		ENSMUSG00000002105	-4.50079	0		FBgn0002921	-3.16955	0		WBGene00000655	0.418684	0
ENSG00000008197	-4.6118	0		ENSMUSG00000002109	-3.10818	0		FBgn0002922	-3.7616	0		WBGene00000656	1.25184	0
ENSG00000008226	-3.9705	0		ENSMUSG00000002111	-2.48415	0		FBgn0002924	-2.04121	0		WBGene00000657	1.63458	0
ENSG00000008256	-3.8543	0		ENSMUSG00000002129	-4.8997	0		FBgn0002926	-2.31761	0		WBGene00000659	2.6451	0
ENSG00000008277	-5.2504	0		ENSMUSG00000002147	-3.53066	0		FBgn0002930	-2.51408	0		WBGene00000660	1.81839	0
ENSG00000008282	-2.5014	0		ENSMUSG00000002204	-3.79246	0		FBgn0002931	-1.47875	0		WBGene00000661	0.0267232	0
ENSG00000008283	-3.8554	0		ENSMUSG00000002205	-4.29166	0		FBgn0002932	-2.67254	0		WBGene00000663	1.01216	0
ENSG00000008294	-2.6499	0		ENSMUSG00000002210	-4.83609	0		FBgn0002937	-3.15277	0		WBGene00000664	0.388613	0
ENSG00000008300	-2.6451	0		ENSMUSG00000002221	-3.67521	0		FBgn0002938	-3.59789	0		WBGene00000665	2.2499	0
ENSG00000008311	-2.0431	0		ENSMUSG00000002227	-4.54254	0		FBgn0002939	0.68687	0		WBGene00000666	2.01351	0
ENSG00000008323	-2.8358	0		ENSMUSG00000002228	-3.42136	0		FBgn0002940	-2.07175	0		WBGene00000667	2.1764	0
ENSG00000008324	-2.9605	0		ENSMUSG00000002250	-4.632	0		FBgn0002945	-2.19734	0		WBGene00000668	2.15328	0
ENSG00000008382	-2.4005	0		ENSMUSG00000002257	-2.73937	0		FBgn0002973	-3.24072	0		WBGene00000669	1.98888	0
ENSG00000008394	-0.8628	0		ENSMUSG00000002274	-3.42074	0		FBgn0002985	-2.38768	0		WBGene00000672	1.87173	0
ENSG00000008405	-1.4896	0		ENSMUSG00000002279	-2.97506	0		FBgn0003002	-2.56039	0		WBGene00000673	1.07751	0
ENSG00000008438	-2.9323	0		ENSMUSG00000002280	-4.66493	0		FBgn0003008	-3.24113	0		WBGene00000674	-0.540542	0
ENSG00000008441	-3.0818	0		ENSMUSG00000002289	-2.23447	0		FBgn0003009	-3.06371	0		WBGene00000675	1.80677	0
ENSG00000008513	-2.1039	0		ENSMUSG00000002297	-3.06637	0		FBgn0003011	-4.57966	0		WBGene00000676	1.92853	0
ENSG00000008516	-4.3041	0		ENSMUSG00000002307	-2.79346	0		FBgn0003015	-0.53036	0		WBGene00000677	0.473791	0
ENSG00000008710	-4.2171	0		ENSMUSG00000002308	-4.88385	0		FBgn0003016	-1.94197	0		WBGene00000678	0.834718	0
ENSG00000008735	-3.8485	0		ENSMUSG00000002319	-2.90498	0		FBgn0003023	-0.76011	0		WBGene00000679	-0.570079	0
ENSG00000008838	-2.6495	0		ENSMUSG00000002320	-4.28209	0		FBgn0003034	-3.25456	0		WBGene00000681	2.12315	0
ENSG00000008853	-3.2124	0		ENSMUSG00000002324	-3.44442	0		FBgn0003041	-2.3215	0		WBGene00000684	0.258399	0
ENSG00000008869	-3.3401	0		ENSMUSG00000002325	-1.97087	0		FBgn0003042	-2.31912	0		WBGene00000685	1.02463	0
ENSG00000008952	-2.2729	0		ENSMUSG00000002326	-3.19972	0		FBgn0003044	-3.06214	0		WBGene00000687	0.811349	0
ENSG00000008988	-3.3654	0		ENSMUSG00000002329	-3.86187	0		FBgn0003046	-1.57557	0		WBGene00000688	1.16067	0
ENSG00000009307	-3.2082	0		ENSMUSG00000002332	-2.80652	0		FBgn0003060	0.10162	0		WBGene00000690	2.07029	0
ENSG00000009335	-5.3587	0		ENSMUSG00000002342	-5.02327	0		FBgn0003062	-1.71691	0		WBGene00000691	2.41726	0
ENSG00000009413	-1.5535	0		ENSMUSG00000002343	-4.1016	0		FBgn0003065	-1.71094	0		WBGene00000692	1.47867	0
ENSG00000009694	-2.7704	0		ENSMUSG00000002345	-4.63558	0		FBgn0003071	-1.87044	0		WBGene00000693	2.02987	0
ENSG00000009724	-4.8656	0		ENSMUSG00000002372	-4.10606	0		FBgn0003074	-2.27327	0		WBGene00000694	1.95451	0
ENSG00000009765	-3.112	0		ENSMUSG00000002379	-4.93412	0		FBgn0003076	-1.56593	0		WBGene00000695	0.239502	0
ENSG00000009780	-4.2235	0		ENSMUSG00000002384	-4.56218	0		FBgn0003087	-0.72373	0		WBGene00000696	2.28275	0
ENSG00000009790	-3.0676	0		ENSMUSG00000002393	-4.13264	0		FBgn0003089	-4.32308	0		WBGene00000697	1.39703	0
ENSG00000009830	-4.4939	0		ENSMUSG00000002395	-3.46101	0		FBgn0003090	-2.64323	0		WBGene00000699	2.3173	0
ENSG00000009844	-3.1182	0		ENSMUSG00000002396	-3.48875	0		FBgn0003091	-3.29619	0		WBGene00000700	2.09988	0
ENSG00000009950	-2.8755	0		ENSMUSG00000002409	-4.76219	0		FBgn0003093	-2.72023	0		WBGene00000701	1.86048	0
ENSG00000009954	-3.5018	0		ENSMUSG00000002413	-4.35727	0		FBgn0003114	-1.49119	0		WBGene00000702	0.366869	0
ENSG00000010017	-2.5077	0		ENSMUSG00000002416	-4.8246	0		FBgn0003118	-1.1024	0		WBGene00000703	1.65799	0
ENSG00000010030	-1.8013	0		ENSMUSG00000002459	-3.702	0		FBgn0003124	-0.99605	0		WBGene00000704	1.48588	0
ENSG00000010072	-2.3805	0		ENSMUSG00000002475	-1.88929	0		FBgn0003129	-5.73082	0		WBGene00000705	1.34352	0
ENSG00000010165	-2.7397	0		ENSMUSG00000002486	-3.88449	0		FBgn0003130	-4.45609	0		WBGene00000706	-0.313953	0
ENSG00000010219	-2.9745	0		ENSMUSG00000002489	-4.98119	0		FBgn0003132	-1.67011	0		WBGene00000707	1.71849	0
ENSG00000010244	-2.5815	0		ENSMUSG00000002496	-3.73504	0		FBgn0003134	-2.73918	0		WBGene00000711	1.98951	0
ENSG00000010256	-2.3573	0		ENSMUSG00000002500	-1.88689	0		FBgn0003140	-1.33938	0		WBGene00000712	1.36911	0
ENSG00000010270	-2.4614	0		ENSMUSG00000002504	-3.66786	0		FBgn0003141	-2.51565	0		WBGene00000713	2.05539	0
ENSG00000010278	-0.5892	0		ENSMUSG00000002524	-3.41858	0		FBgn0003149	-1.35923	0		WBGene00000714	0.50545	0
ENSG00000010282	-2.0599	0		ENSMUSG00000002546	-4.10284	0		FBgn0003162	-0.54557	0		WBGene00000715	1.44964	0
ENSG00000010292	-1.2475	0		ENSMUSG00000002565	-1.64485	0		FBgn0003174	-4.61387	0		WBGene00000716	2.06961	0
ENSG00000010295	-2.2108	0		ENSMUSG00000002578	-3.66401	0		FBgn0003175	-3.34476	0		WBGene00000717	1.97691	0
ENSG00000010310	-4.4923	0		ENSMUSG00000002580	-3.26493	0		FBgn0003187	-1.02791	0		WBGene00000718	2.2008	0
ENSG00000010318	-4.0656	0		ENSMUSG00000002588	-1.83038	0		FBgn0003206	-3.44426	0		WBGene00000719	1.96897	0
ENSG00000010319	-1.7	0		ENSMUSG00000002602	-1.67452	0		FBgn0003209	-1.82879	0		WBGene00000721	0.0168117	0
ENSG00000010322	-3.6887	0		ENSMUSG00000002603	-2.15226	0		FBgn0003210	-3.36855	0		WBGene00000722	1.61451	0
ENSG00000010327	-2.9941	0		ENSMUSG00000002608	-4.70651	0		FBgn0003248	-0.46176	0		WBGene00000723	0.630413	0
ENSG00000010361	-3.696	0		ENSMUSG00000002617	-4.17345	0		FBgn0003249	-2.66319	0		WBGene00000724	-0.878685	0
ENSG00000010379	-3.1597	0		ENSMUSG00000002625	-3.46913	0		FBgn0003250	-1.99694	0		WBGene00000725	0.766463	0
ENSG00000010404	-2.9137	0		ENSMUSG00000002633	-4.30814	0		FBgn0003254	-1.13356	0		WBGene00000726	0.683301	0
ENSG00000010438	-0.8583	0		ENSMUSG00000002658	-3.41719	0		FBgn0003261	-2.63156	0		WBGene00000727	1.88391	0
ENSG00000010539	-2.2987	0		ENSMUSG00000002660	-3.49346	0		FBgn0003268	-2.38987	0		WBGene00000728	1.73314	0
ENSG00000010610	-2.6575	0		ENSMUSG00000002661	-2.95825	0		FBgn0003270	-2.76112	0		WBGene00000729	1.89065	0
ENSG00000010626	-2.8243	0		ENSMUSG00000002664	-5.7005	0		FBgn0003274	-4.88982	0		WBGene00000730	1.61696	0
ENSG00000010671	-2.3992	0		ENSMUSG00000002668	-2.93093	0		FBgn0003275	-3.55504	0		WBGene00000731	2.6117	0
ENSG00000010704	-4.0317	0		ENSMUSG00000002679	-4.20663	0		FBgn0003278	-2.28237	0		WBGene00000732	1.55338	0
ENSG00000010803	-3.4194	0		ENSMUSG00000002688	-2.54406	0		FBgn0003292	-1.91583	0		WBGene00000733	1.33248	0
ENSG00000010810	-1.2228	0		ENSMUSG00000002699	-4.0654	0		FBgn0003295	-3.36855	0		WBGene00000734	2.19211	0
ENSG00000010818	-1.3441	0		ENSMUSG00000002731	-2.96894	0		FBgn0003308	-1.01535	0		WBGene00000735	-0.981143	0
ENSG00000010932	-1.9305	0		ENSMUSG00000002732	-2.44678	0		FBgn0003310	-1.7643	0		WBGene00000737	2.66248	0
ENSG00000011007	-3.5724	0		ENSMUSG00000002733	-2.95232	0		FBgn0003317	-2.88737	0		WBGene00000738	1.0921	0
ENSG00000011009	-4.0831	0		ENSMUSG00000002741	-3.75283	0		FBgn0003326	-3.06238	0		WBGene00000741	1.03463	0
ENSG00000011021	-3.0704	0		ENSMUSG00000002748	-4.99034	0		FBgn0003328	-1.54743	0		WBGene00000745	1.02357	0
ENSG00000011028	-2.7806	0		ENSMUSG00000002767	-3.75711	0		FBgn0003334	-2.53408	0		WBGene00000746	1.31836	0
ENSG00000011083	-4.2179	0		ENSMUSG00000002768	-3.76847	0		FBgn0003345	-3.22095	0		WBGene00000747	1.22104	0
ENSG00000011105	-3.8156	0		ENSMUSG00000002769	-2.90498	0		FBgn0003346	-1.68878	0		WBGene00000748	1.43154	0
ENSG00000011114	-3.7453	0		ENSMUSG00000002778	-3.93082	0		FBgn0003358	-0.48231	0		WBGene00000749	2.27811	0
ENSG00000011132	-3.7895	0		ENSMUSG00000002781	-4.64783	0		FBgn0003360	-3.15843	0		WBGene00000750	-0.548954	0
ENSG00000011143	-4.0654	0		ENSMUSG00000002799	-3.34241	0		FBgn0003366	-3.03316	0		WBGene00000751	2.58331	0
ENSG00000011198	-2.1765	0		ENSMUSG00000002803	-3.79446	0		FBgn0003372	0.52274	0		WBGene00000752	1.68023	0
ENSG00000011201	-0.8568	0		ENSMUSG00000002804	-3.45736	0		FBgn0003373	0.24568	0		WBGene00000753	1.88954	0
ENSG00000011243	-4.8502	0		ENSMUSG00000002808	-2.45902	0		FBgn0003375	0.04607	0		WBGene00000754	2.32561	0
ENSG00000011258	-3.3899	0		ENSMUSG00000002814	-4.37932	0		FBgn0003377	-0.17597	0		WBGene00000755	1.37923	0
ENSG00000011260	-2.3621	0		ENSMUSG00000002820	-5.5235	0		FBgn0003378	-0.17212	0		WBGene00000756	1.96785	0
ENSG00000011275	-4.8091	0		ENSMUSG00000002825	-3.29124	0		FBgn0003382	-3.2281	0		WBGene00000757	2.17189	0
ENSG00000011295	-2.5214	0		ENSMUSG00000002831	-1.63873	0		FBgn0003386	-3.31272	0		WBGene00000759	-0.0492023	0
ENSG00000011304	-2.5433	0		ENSMUSG00000002833	-4.06371	0		FBgn0003388	-3.18036	0		WBGene00000760	-0.302955	0
ENSG00000011332	-3.6088	0		ENSMUSG00000002844	-3.49785	0		FBgn0003391	-2.90682	0		WBGene00000768	-0.175552	0
ENSG00000011347	-4.8481	0		ENSMUSG00000002846	-3.16204	0		FBgn0003396	-2.29477	0		WBGene00000770	-0.0627774	0
ENSG00000011376	-2.556	0		ENSMUSG00000002847	-1.36632	0		FBgn0003401	-1.67632	0		WBGene00000771	0.398329	0
ENSG00000011405	-4.5452	0		ENSMUSG00000002870	-1.25037	0		FBgn0003410	-2.85872	0		WBGene00000772	0.881341	0
ENSG00000011422	-0.4061	0		ENSMUSG00000002881	-3.57227	0		FBgn0003415	-2.74536	0		WBGene00000774	-1.05413	0
ENSG00000011426	0.2137	0		ENSMUSG00000002897	-2.49216	0		FBgn0003429	-5.59074	0		WBGene00000775	-0.607187	0
ENSG00000011451	-4.8369	0		ENSMUSG00000002908	-4.4669	0		FBgn0003430	-2.58658	0		WBGene00000776	0.101883	0
ENSG00000011454	-3.4344	0		ENSMUSG00000002910	-2.41843	0		FBgn0003435	-2.90693	0		WBGene00000777	-0.00276484	0
ENSG00000011465	-1.9972	0		ENSMUSG00000002944	-0.57149	0		FBgn0003448	-2.84529	0		WBGene00000778	-0.0549667	0
ENSG00000011478	-3.7567	0		ENSMUSG00000002948	-5.56798	0		FBgn0003450	-3.8197	0		WBGene00000779	1.17061	0
ENSG00000011485	-4.0817	0		ENSMUSG00000002949	-4.61423	0		FBgn0003459	-2.72023	0		WBGene00000781	1.96345	0
ENSG00000011523	-2.7696	0		ENSMUSG00000002963	-3.55114	0		FBgn0003462	-3.52616	0		WBGene00000782	2.19271	0
ENSG00000011566	-1.4137	0		ENSMUSG00000002968	-4.82174	0		FBgn0003475	-2.72642	0		WBGene00000783	0.301798	0
ENSG00000011590	-2.7992	0		ENSMUSG00000002980	-3.48875	0		FBgn0003479	-3.08743	0		WBGene00000784	1.974	0
ENSG00000011600	-1.317	0		ENSMUSG00000002981	-5.08265	0		FBgn0003483	-0.82319	0		WBGene00000785	1.86914	0
ENSG00000011638	-1.967	0		ENSMUSG00000002983	-1.95842	0		FBgn0003495	-1.53379	0		WBGene00000786	0.822407	0
ENSG00000011677	-3.7831	0		ENSMUSG00000002984	-2.58467	0		FBgn0003499	-4.0282	0		WBGene00000788	-0.454477	0
ENSG00000012048	-1.9164	0		ENSMUSG00000002985	-0.67224	0		FBgn0003502	-2.26299	0		WBGene00000789	0.512131	0
ENSG00000012061	-2.7355	0		ENSMUSG00000002992	-1.38105	0		FBgn0003512	-2.78448	0		WBGene00000792	-0.182005	0
ENSG00000012124	-3.4993	0		ENSMUSG00000002996	-2.80118	0		FBgn0003513	-3.81665	0		WBGene00000793	-0.582985	0
ENSG00000012171	-2.1055	0		ENSMUSG00000002997	-1.69521	0		FBgn0003515	-2.0977	0		WBGene00000799	-0.614463	0
ENSG00000012174	-3.0425	0		ENSMUSG00000003031	-3.15034	0		FBgn0003520	-2.42678	0		WBGene00000800	-0.75665	0
ENSG00000012211	-3.9194	0		ENSMUSG00000003033	-4.30443	0		FBgn0003525	-0.41748	0		WBGene00000802	0.813001	0
ENSG00000012223	-0.1549	0		ENSMUSG00000003037	-5.13239	0		FBgn0003527	-2.8998	0		WBGene00000804	-0.160871	0
ENSG00000012232	-4.2917	0		ENSMUSG00000003039	-4.01648	0		FBgn0003557	-2.59196	0		WBGene00000817	-0.983486	0
ENSG00000012504	-2.1899	0		ENSMUSG00000003051	-2.91267	0		FBgn0003567	-2.54145	0		WBGene00000819	-0.81384	0
ENSG00000012660	-2.9298	0		ENSMUSG00000003053	-2.40431	0		FBgn0003607	-3.20197	0		WBGene00000821	0.353919	0
ENSG00000012779	-1.3884	0		ENSMUSG00000003068	-3.9053	0		FBgn0003612	-2.11566	0		WBGene00000822	0.00982771	0
ENSG00000012817	-1.0913	0		ENSMUSG00000003070	-4.88854	0		FBgn0003651	-4.52384	0		WBGene00000830	0.0674816	0
ENSG00000012822	-2.8447	0		ENSMUSG00000003072	-3.9908	0		FBgn0003655	-0.59366	0		WBGene00000831	0.25881	0
ENSG00000012963	-1.9263	0		ENSMUSG00000003099	-3.63129	0		FBgn0003656	-3.57175	0		WBGene00000832	-0.321528	0
ENSG00000012983	-2.2087	0		ENSMUSG00000003119	-5.35225	0		FBgn0003660	-3.58745	0		WBGene00000837	-0.408585	0
ENSG00000013016	-2.1651	0		ENSMUSG00000003123	-4.31588	0		FBgn0003676	-1.992	0		WBGene00000841	-0.00724883	0
ENSG00000013275	-2.9321	0		ENSMUSG00000003131	-4.49038	0		FBgn0003687	-2.83568	0		WBGene00000843	-0.913218	0
ENSG00000013288	-2.3182	0		ENSMUSG00000003134	-2.10061	0		FBgn0003701	-1.51643	0		WBGene00000845	-0.895948	0
ENSG00000013293	-3.7577	0		ENSMUSG00000003135	-4.8132	0		FBgn0003710	-3.59161	0		WBGene00000846	-0.754631	0
ENSG00000013297	-4.1326	0		ENSMUSG00000003153	-3.02139	0		FBgn0003716	-4.54759	0		WBGene00000851	2.75432	0
ENSG00000013306	-2.4525	0		ENSMUSG00000003154	-4.94564	0		FBgn0003719	-2.55588	0		WBGene00000853	0.364238	0
ENSG00000013364	-1.8132	0		ENSMUSG00000003166	-4.38866	0		FBgn0003721	-4.95635	0		WBGene00000857	-0.866468	0
ENSG00000013374	-2.3097	0		ENSMUSG00000003184	-4.81279	0		FBgn0003731	-2.6766	0		WBGene00000858	-0.535883	0
ENSG00000013375	-2.1281	0		ENSMUSG00000003190	-5.60964	0		FBgn0003732	-1.68864	0		WBGene00000859	0.0569319	0
ENSG00000013392	-3.3016	0		ENSMUSG00000003198	-4.10433	0		FBgn0003733	-1.86675	0		WBGene00000860	0.110142	0
ENSG00000013441	-0.7211	0		ENSMUSG00000003199	-3.39517	0		FBgn0003741	-3.28419	0		WBGene00000861	0.273554	0
ENSG00000013503	-2.0653	0		ENSMUSG00000003200	-4.1839	0		FBgn0003742	-3.43503	0		WBGene00000862	-1.54793	0
ENSG00000013523	-4.213	0		ENSMUSG00000003206	-1.86997	0		FBgn0003744	-3.14484	0		WBGene00000864	0.0446371	0
ENSG00000013561	-3.1471	0		ENSMUSG00000003208	-4.2254	0		FBgn0003748	-1.95652	0		WBGene00000865	0.77034	0
ENSG00000013563	-2.6359	0		ENSMUSG00000003226	-3.27188	0		FBgn0003751	-2.63828	0		WBGene00000866	1.34238	0
ENSG00000013573	-2.6594	0		ENSMUSG00000003227	-4.11629	0		FBgn0003861	-1.98793	0		WBGene00000868	1.03837	0
ENSG00000013583	-1.9802	0		ENSMUSG00000003228	-1.92101	0		FBgn0003862	-2.052	0		WBGene00000869	-0.828408	0
ENSG00000013588	-0.7772	0		ENSMUSG00000003234	-4.66603	0		FBgn0003863	-1.32847	0		WBGene00000870	-1.02483	0
ENSG00000013619	-1.5589	0		ENSMUSG00000003235	-3.63326	0		FBgn0003866	-2.4519	0		WBGene00000871	-0.197297	0
ENSG00000013725	-4.5028	0		ENSMUSG00000003269	-3.36201	0		FBgn0003870	-2.76778	0		WBGene00000872	-0.278996	0
ENSG00000013810	-2.4025	0		ENSMUSG00000003271	-2.80884	0		FBgn0003882	-2.57751	0		WBGene00000874	-0.875034	0
ENSG00000014123	-2.8489	0		ENSMUSG00000003273	-3.25939	0		FBgn0003884	-4.21063	0		WBGene00000875	0.233903	0
ENSG00000014138	-2.7999	0		ENSMUSG00000003282	-5.58589	0		FBgn0003886	-1.31649	0		WBGene00000878	0.773952	0
ENSG00000014164	-5.1339	0		ENSMUSG00000003283	-1.06287	0		FBgn0003887	-2.69666	0		WBGene00000879	-1.2915	0
ENSG00000014216	-2.3901	0		ENSMUSG00000003299	-3.57209	0		FBgn0003888	-0.69656	0		WBGene00000880	-1.23749	0
ENSG00000014257	-1.9552	0		ENSMUSG00000003309	-3.51523	0		FBgn0003889	-0.77816	0		WBGene00000882	0.283966	0
ENSG00000014641	-2.7869	0		ENSMUSG00000003341	-4.75672	0		FBgn0003891	-2.96162	0		WBGene00000883	-0.459613	0
ENSG00000014824	-2.4167	0		ENSMUSG00000003344	-3.88619	0		FBgn0003892	-3.68594	0		WBGene00000884	-0.621648	0
ENSG00000014914	-1.9457	0		ENSMUSG00000003345	-3.50422	0		FBgn0003900	-2.47907	0		WBGene00000886	-0.0559462	0
ENSG00000014919	-2.9023	0		ENSMUSG00000003346	-3.06709	0		FBgn0003941	-3.93302	0		WBGene00000893	0.451358	0
ENSG00000015133	-3.6215	0		ENSMUSG00000003348	-2.99378	0		FBgn0003942	-4.8984	0		WBGene00000894	-0.0411876	0
ENSG00000015153	-3.6167	0		ENSMUSG00000003352	-2.77814	0		FBgn0003943	-3.47281	0		WBGene00000895	-0.386843	0
ENSG00000015171	-3.6126	0		ENSMUSG00000003354	-4.75205	0		FBgn0003961	0.22944	0		WBGene00000897	-0.348526	0
ENSG00000015285	-4.0944	0		ENSMUSG00000003355	-1.94048	0		FBgn0003963	-2.94809	0		WBGene00000899	0.313569	0
ENSG00000015413	-1.9303	0		ENSMUSG00000003363	-2.22749	0		FBgn0003965	-2.14133	0		WBGene00000900	0.476565	0
ENSG00000015475	-1.8608	0		ENSMUSG00000003378	-4.26202	0		FBgn0003975	-3.23257	0		WBGene00000901	0.0785003	0
ENSG00000015520	-5.1923	0		ENSMUSG00000003379	-1.92019	0		FBgn0003977	-3.43518	0		WBGene00000902	-0.404071	0
ENSG00000015532	-4.8148	0		ENSMUSG00000003380	-2.59475	0		FBgn0003978	-2.51449	0		WBGene00000903	0.0522052	0
ENSG00000015568	-1.2365	0		ENSMUSG00000003382	-4.02093	0		FBgn0003979	-0.78143	0		WBGene00000904	-0.365531	0
ENSG00000015592	-3.115	0		ENSMUSG00000003402	-4.32453	0		FBgn0003980	-1.00269	0		WBGene00000905	0.734773	0
ENSG00000015676	-5.0939	0		ENSMUSG00000003410	-4.32597	0		FBgn0003983	-0.76479	0		WBGene00000906	-0.049072	0
ENSG00000016391	-3.5037	0		ENSMUSG00000003411	-3.30972	0		FBgn0003984	-2.86691	0		WBGene00000907	-0.541107	0
ENSG00000016402	-2.7185	0		ENSMUSG00000003418	-2.74487	0		FBgn0003997	-1.56537	0		WBGene00000908	-0.351963	0
ENSG00000016490	-2.5112	0		ENSMUSG00000003420	-2.03961	0		FBgn0004003	-1.28676	0		WBGene00000910	-0.874759	0
ENSG00000016602	-0.95	0		ENSMUSG00000003421	-3.88747	0		FBgn0004009	-3.20769	0		WBGene00000911	-0.825918	0
ENSG00000016864	-2.3992	0		ENSMUSG00000003435	-3.8138	0		FBgn0004049	-2.99827	0		WBGene00000912	-0.218909	0
ENSG00000017260	-2.3492	0		ENSMUSG00000003436	-3.50373	0		FBgn0004052	-1.41031	0		WBGene00000914	-0.831099	0
ENSG00000017427	-1.9	0		ENSMUSG00000003437	-4.00324	0		FBgn0004055	-1.64489	0		WBGene00000915	-0.0626362	0
ENSG00000017483	-1.6476	0		ENSMUSG00000003444	-5.00231	0		FBgn0004057	-2.21491	0		WBGene00000929	-0.205499	0
ENSG00000017797	-2.7135	0		ENSMUSG00000003452	-4.26701	0		FBgn0004101	-2.49208	0		WBGene00000930	1.59728	0
ENSG00000018189	-2.9293	0		ENSMUSG00000003458	-3.57433	0		FBgn0004103	-3.45119	0		WBGene00000931	1.23582	0
ENSG00000018236	-2.6163	0		ENSMUSG00000003469	-3.27509	0		FBgn0004106	-0.95836	0		WBGene00000934	0.287626	0
ENSG00000018280	-4.1768	0		ENSMUSG00000003477	-1.14283	0		FBgn0004107	-1.82296	0		WBGene00000936	-0.669125	0
ENSG00000018408	-2.0942	0		ENSMUSG00000003484	-3.92906	0		FBgn0004118	-3.21504	0		WBGene00000938	-0.669387	0
ENSG00000018510	-1.8047	0		ENSMUSG00000003500	-4.00903	0		FBgn0004132	-2.58935	0		WBGene00000939	-0.597695	0
ENSG00000018610	-3.7266	0		ENSMUSG00000003505	-5.7728	0		FBgn0004143	-2.77952	0		WBGene00000950	-1.2	0
ENSG00000018625	-1.3099	0		ENSMUSG00000003526	-2.07899	0		FBgn0004167	-2.27153	0		WBGene00000952	0.346999	0
ENSG00000018699	-2.158	0		ENSMUSG00000003541	-0.45607	0		FBgn0004168	-2.60314	0		WBGene00000953	-0.432545	0
ENSG00000018869	-4.0565	0		ENSMUSG00000003545	-1.22857	0		FBgn0004169	-1.72347	0		WBGene00000959	-0.427143	0
ENSG00000019102	-2.6829	0		ENSMUSG00000003546	-3.94408	0		FBgn0004170	-2.14944	0		WBGene00000960	-0.115603	0
ENSG00000019144	-3.6215	0		ENSMUSG00000003549	-4.70313	0		FBgn0004171	-1.09844	0		WBGene00000961	-0.507715	0
ENSG00000019169	-2.0764	0		ENSMUSG00000003555	-1.89063	0		FBgn0004173	-0.7768	0		WBGene00000963	-0.699756	0
ENSG00000019186	-0.7924	0		ENSMUSG00000003559	-2.79756	0		FBgn0004174	-0.97943	0		WBGene00000964	-1.61356	0
ENSG00000019485	-5.2934	0		ENSMUSG00000003575	-5.71482	0		FBgn0004175	-1.16984	0		WBGene00000966	0.319985	0
ENSG00000019505	-1.5915	0		ENSMUSG00000003581	-3.9463	0		FBgn0004177	-2.99459	0		WBGene00000968	-0.606876	0
ENSG00000019549	-0.3896	0		ENSMUSG00000003585	-3.10495	0		FBgn0004179	-3.1262	0		WBGene00000969	0.384788	0
ENSG00000019582	-0.6948	0		ENSMUSG00000003617	-1.73822	0		FBgn0004181	-1.94603	0		WBGene00000971	0.254571	0
ENSG00000019991	-2.2829	0		ENSMUSG00000003623	-2.30465	0		FBgn0004197	-2.53107	0		WBGene00000974	-0.569956	0
ENSG00000019995	-3.1212	0		ENSMUSG00000003657	-3.41966	0		FBgn0004228	-0.92711	0		WBGene00000975	-1.26953	0
ENSG00000020129	-4.1243	0		ENSMUSG00000003660	-3.99839	0		FBgn0004237	-1.52292	0		WBGene00000979	-0.00308656	0
ENSG00000020181	-2.2566	0		ENSMUSG00000003662	-3.8043	0		FBgn0004242	-4.79947	0		WBGene00000980	-0.773072	0
ENSG00000020256	-4.4121	0		ENSMUSG00000003665	-3.24359	0		FBgn0004244	-2.04841	0		WBGene00000981	0.235033	0
ENSG00000020426	-4.7092	0		ENSMUSG00000003680	-4.35461	0		FBgn0004360	-3.42074	0		WBGene00000982	0.150594	0
ENSG00000020577	-3.2848	0		ENSMUSG00000003721	-2.80168	0		FBgn0004362	-1.6642	0		WBGene00000983	0.0697841	0
ENSG00000020633	-1.5899	0		ENSMUSG00000003731	-5.39714	0		FBgn0004363	-3.42353	0		WBGene00000984	-0.501793	0
ENSG00000020922	-4.3493	0		ENSMUSG00000003746	-2.16366	0		FBgn0004364	-1.42179	0		WBGene00000986	0.244551	0
ENSG00000021300	-1.272	0		ENSMUSG00000003752	-3.29421	0		FBgn0004367	-3.87324	0		WBGene00000988	0.613799	0
ENSG00000021355	-1.2027	0		ENSMUSG00000003762	-2.97676	0		FBgn0004372	-5.09542	0		WBGene00000989	1.96932	0
ENSG00000021461	-4.4891	0		ENSMUSG00000003778	-4.34022	0		FBgn0004373	-2.29619	0		WBGene00000990	-0.274495	0
ENSG00000021488	-3.0216	0		ENSMUSG00000003808	-4.69227	0		FBgn0004374	-2.43082	0		WBGene00000991	0.240855	0
ENSG00000021574	-1.9242	0		ENSMUSG00000003809	-3.55724	0		FBgn0004379	-2.14765	0		WBGene00000992	-0.296573	0
ENSG00000021645	-1.7707	0		ENSMUSG00000003810	-3.44222	0		FBgn0004380	-3.24264	0		WBGene00000993	-0.90127	0
ENSG00000021762	-3.5392	0		ENSMUSG00000003812	-2.52193	0		FBgn0004381	-2.19595	0		WBGene00000994	-0.939951	0
ENSG00000021776	-3.5785	0		ENSMUSG00000003813	-3.58467	0		FBgn0004389	-3.72204	0		WBGene00000995	-0.560291	0
ENSG00000021826	-1.4388	0		ENSMUSG00000003814	-2.97302	0		FBgn0004390	-2.32771	0		WBGene00000998	1.09023	0
ENSG00000021852	-3.4728	0		ENSMUSG00000003824	-1.69848	0		FBgn0004396	-2.17456	0		WBGene00001000	1.09552	0
ENSG00000022267	-1.0745	0		ENSMUSG00000003847	-5.13087	0		FBgn0004400	-1.23151	0		WBGene00001001	-0.865225	0
ENSG00000022277	-4.2098	0		ENSMUSG00000003848	-3.85267	0		FBgn0004401	-2.97835	0		WBGene00001002	-0.227875	0
ENSG00000022355	-1.1146	0		ENSMUSG00000003849	-1.13153	0		FBgn0004406	-3.19919	0		WBGene00001006	0.198526	0
ENSG00000022556	-3.1018	0		ENSMUSG00000003863	-3.17462	0		FBgn0004414	-3.38443	0		WBGene00001007	-0.581567	0
ENSG00000022567	-2.3497	0		ENSMUSG00000003872	-4.60788	0		FBgn0004419	-2.15573	0		WBGene00001008	-0.263086	0
ENSG00000022840	-3.4733	0		ENSMUSG00000003873	-2.8456	0		FBgn0004429	-0.18687	0		WBGene00001016	-0.074949	0
ENSG00000022976	-4.5932	0		ENSMUSG00000003882	-1.46929	0		FBgn0004430	-0.75923	0		WBGene00001017	-0.440602	0
ENSG00000023041	-2.8089	0		ENSMUSG00000003929	-4.5365	0		FBgn0004431	0.35778	0		WBGene00001018	-1.23384	0
ENSG00000023171	-2.1467	0		ENSMUSG00000003934	-3.0818	0		FBgn0004432	-3.49606	0		WBGene00001019	-1.18362	0
ENSG00000023191	-4.6653	0		ENSMUSG00000003948	-1.87002	0		FBgn0004435	-2.44473	0		WBGene00001023	0.288537	0
ENSG00000023228	-3.0247	0		ENSMUSG00000003949	-2.32612	0		FBgn0004449	-1.44638	0		WBGene00001029	0.281095	0
ENSG00000023287	-1.9393	0		ENSMUSG00000003955	-2.67558	0		FBgn0004463	-2.84757	0		WBGene00001030	-0.14006	0
ENSG00000023318	-3.7831	0		ENSMUSG00000003970	-3.85225	0		FBgn0004465	-3.05254	0		WBGene00001032	-0.790868	0
ENSG00000023330	-1.5664	0		ENSMUSG00000003974	-3.9012	0		FBgn0004507	-1.61026	0		WBGene00001035	-0.981175	0
ENSG00000023445	-0.512	0		ENSMUSG00000004018	-5.08021	0		FBgn0004509	-3.51161	0		WBGene00001037	-0.124423	0
ENSG00000023516	-1.6607	0		ENSMUSG00000004035	-2.28842	0		FBgn0004512	-0.76256	0		WBGene00001042	-0.869292	0
ENSG00000023572	-1.9193	0		ENSMUSG00000004040	-2.68882	0		FBgn0004513	-2.57682	0		WBGene00001052	-0.384686	0
ENSG00000023608	-0.6386	0		ENSMUSG00000004044	-3.59999	0		FBgn0004514	-2.82992	0		WBGene00001053	-0.743737	0
ENSG00000023697	-1.6486	0		ENSMUSG00000004054	-4.32135	0		FBgn0004516	-2.25711	0		WBGene00001054	-0.864423	0
ENSG00000023734	-3.6871	0		ENSMUSG00000004056	-4.27704	0		FBgn0004552	-1.70529	0		WBGene00001055	-0.260116	0
ENSG00000023839	-1.9709	0		ENSMUSG00000004069	-4.68483	0		FBgn0004554	-1.93115	0		WBGene00001059	0.248512	0
ENSG00000023892	-2.7621	0		ENSMUSG00000004096	-3.97574	0		FBgn0004556	-2.09807	0		WBGene00001061	0.0605015	0
ENSG00000023902	-1.6421	0		ENSMUSG00000004099	-2.08277	0		FBgn0004567	-3.28321	0		WBGene00001062	-0.33926	0
ENSG00000023909	-1.1015	0		ENSMUSG00000004105	-2.95668	0		FBgn0004569	-1.88422	0		WBGene00001063	-0.422054	0
ENSG00000024048	-3.5676	0		ENSMUSG00000004110	-4.46817	0		FBgn0004573	-4.00764	0		WBGene00001064	1.13663	0
ENSG00000024422	-2.2102	0		ENSMUSG00000004113	-4.12482	0		FBgn0004574	-3.26812	0		WBGene00001065	1.43606	0
ENSG00000024526	-0.5375	0		ENSMUSG00000004151	-2.7667	0		FBgn0004575	-2.56653	0		WBGene00001066	2.12357	0
ENSG00000024862	-1.8592	0		ENSMUSG00000004187	-4.36231	0		FBgn0004580	-1.45202	0		WBGene00001067	2.65289	0
ENSG00000025039	-0.97	0		ENSMUSG00000004207	-2.1088	0		FBgn0004581	-3.47859	0		WBGene00001068	0.744583	0
ENSG00000025156	-2.3514	0		ENSMUSG00000004221	-3.64602	0		FBgn0004584	-1.97989	0		WBGene00001069	1.42185	0
ENSG00000025293	-3.895	0		ENSMUSG00000004233	-4.45261	0		FBgn0004587	-3.56303	0		WBGene00001070	1.60774	0
ENSG00000025423	-1.1089	0		ENSMUSG00000004285	-3.18561	0		FBgn0004588	0.06994	0		WBGene00001071	1.3353	0
ENSG00000025434	-2.0085	0		ENSMUSG00000004296	-1.62607	0		FBgn0004589	-0.09528	0		WBGene00001072	1.35759	0
ENSG00000025708	-1.6226	0		ENSMUSG00000004317	-3.09888	0		FBgn0004590	-0.20217	0		WBGene00001074	1.9454	0
ENSG00000025770	-4.6356	0		ENSMUSG00000004319	-3.49916	0		FBgn0004591	-0.25599	0		WBGene00001076	1.49801	0
ENSG00000025772	-2.7016	0		ENSMUSG00000004328	-6.09394	0		FBgn0004592	0.12163	0		WBGene00001077	1.15391	0
ENSG00000025796	-3.3206	0		ENSMUSG00000004341	-3.4591	0		FBgn0004593	-0.66571	0		WBGene00001078	-0.66553	0
ENSG00000025800	-2.9505	0		ENSMUSG00000004344	-3.29308	0		FBgn0004594	0.01484	0		WBGene00001079	0.793618	0
ENSG00000026025	-0.3048	0		ENSMUSG00000004347	-4.94519	0		FBgn0004597	-2.70444	0		WBGene00001081	-0.757013	0
ENSG00000026103	-0.7108	0		ENSMUSG00000004356	-2.65644	0		FBgn0004611	-2.52516	0		WBGene00001082	-0.515681	0
ENSG00000026297	-3.616	0		ENSMUSG00000004359	-2.61945	0		FBgn0004618	-2.25636	0		WBGene00001086	-0.244031	0
ENSG00000026508	-0.9086	0		ENSMUSG00000004360	-3.74836	0		FBgn0004619	-4.11004	0		WBGene00001089	0.25935	0
ENSG00000026559	-3.1775	0		ENSMUSG00000004364	-3.64638	0		FBgn0004620	-3.40645	0		WBGene00001094	-0.77168	0
ENSG00000026652	-1.9608	0		ENSMUSG00000004366	-3.03824	0		FBgn0004622	-4.15252	0		WBGene00001099	0.855632	0
ENSG00000026751	-0.3741	0		ENSMUSG00000004371	-2.11798	0		FBgn0004623	-2.1935	0		WBGene00001103	-0.0911637	0
ENSG00000026950	-2.3566	0		ENSMUSG00000004383	-4.35078	0		FBgn0004635	-1.1347	0		WBGene00001106	0.455781	0
ENSG00000027001	-2.1867	0		ENSMUSG00000004393	-3.02397	0		FBgn0004636	-2.87663	0		WBGene00001107	-0.397174	0
ENSG00000027075	-3.0856	0		ENSMUSG00000004394	-5.43909	0		FBgn0004638	-2.51424	0		WBGene00001108	0.156628	0
ENSG00000027644	-4.2796	0		ENSMUSG00000004446	-2.50324	0		FBgn0004644	-3.12205	0		WBGene00001110	0.682381	0
ENSG00000027697	-1.7505	0		ENSMUSG00000004462	-4.53282	0		FBgn0004648	-3.63702	0		WBGene00001111	-0.2133	0
ENSG00000027847	-3.9372	0		ENSMUSG00000004473	-3.37872	0		FBgn0004698	-1.8457	0		WBGene00001113	0.514154	0
ENSG00000027869	-2.0707	0		ENSMUSG00000004500	-3.48697	0		FBgn0004779	-2.11629	0		WBGene00001116	0.0591239	0
ENSG00000028116	-2.1529	0		ENSMUSG00000004508	-4.42322	0		FBgn0004781	-2.76601	0		WBGene00001117	-0.144552	0
ENSG00000028137	-1.3542	0		ENSMUSG00000004535	-3.8248	0		FBgn0004784	-2.17273	0		WBGene00001118	-1.42411	0
ENSG00000028203	-2.7271	0		ENSMUSG00000004540	-5.25429	0		FBgn0004795	-1.42651	0		WBGene00001119	-1.05171	0
ENSG00000028310	-3.9459	0		ENSMUSG00000004558	-1.96117	0		FBgn0004797	-2.19859	0		WBGene00001121	0.0639689	0
ENSG00000028528	-2.7814	0		ENSMUSG00000004562	-4.78508	0		FBgn0004811	-3.04656	0		WBGene00001123	0.100567	0
ENSG00000028839	-2.0549	0		ENSMUSG00000004565	-3.63738	0		FBgn0004837	-2.60726	0		WBGene00001127	-0.591715	0
ENSG00000029153	-1.1811	0		ENSMUSG00000004567	-4.44285	0		FBgn0004838	-2.79616	0		WBGene00001129	-0.400934	0
ENSG00000029363	-2.5428	0		ENSMUSG00000004568	-5.1771	0		FBgn0004839	-2.67171	0		WBGene00001130	-0.416158	0
ENSG00000029364	-4.342	0		ENSMUSG00000004591	-3.85038	0		FBgn0004841	-2.41219	0		WBGene00001131	-0.487527	0
ENSG00000029534	-3.2768	0		ENSMUSG00000004609	-2.4873	0		FBgn0004852	-1.17355	0		WBGene00001132	-0.33004	0
ENSG00000029559	-3.4307	0		ENSMUSG00000004612	-1.44414	0		FBgn0004855	-3.44238	0		WBGene00001135	0.34022	0
ENSG00000029639	-2.6381	0		ENSMUSG00000004626	-4.52052	0		FBgn0004858	-5.1213	0		WBGene00001136	0.0741056	0
ENSG00000029725	-3.2692	0		ENSMUSG00000004630	-3.98942	0		FBgn0004864	-2.71444	0		WBGene00001137	0.417217	0
ENSG00000029993	-1.6547	0		ENSMUSG00000004631	-2.29612	0		FBgn0004865	-0.46492	0		WBGene00001145	-1.0729	0
ENSG00000030066	-2.5857	0		ENSMUSG00000004633	-2.27579	0		FBgn0004867	-4.14356	0		WBGene00001149	0.183842	0
ENSG00000030110	-3.1094	0		ENSMUSG00000004637	-5.59771	0		FBgn0004868	-3.25291	0		WBGene00001150	-0.478056	0
ENSG00000030304	-5.2676	0		ENSMUSG00000004642	-2.86029	0		FBgn0004870	-3.87366	0		WBGene00001152	-0.332713	0
ENSG00000030419	-4.3274	0		ENSMUSG00000004651	-5.1839	0		FBgn0004875	-2.40369	0		WBGene00001153	0.0449294	0
ENSG00000030582	-1.9664	0		ENSMUSG00000004654	-5.14102	0		FBgn0004876	-2.18069	0		WBGene00001157	-0.81913	0
ENSG00000031003	-3.1645	0		ENSMUSG00000004667	-5.14765	0		FBgn0004878	-2.3761	0		WBGene00001158	0.686563	0
ENSG00000031081	-3.1237	0		ENSMUSG00000004668	-2.36297	0		FBgn0004880	-2.24223	0		WBGene00001159	-0.351902	0
ENSG00000031691	-1.6341	0		ENSMUSG00000004677	-3.61458	0		FBgn0004882	-0.91539	0		WBGene00001160	0.598741	0
ENSG00000031698	-2.1967	0		ENSMUSG00000004698	-3.59702	0		FBgn0004885	-1.25034	0		WBGene00001161	0.223324	0
ENSG00000031823	-4.422	0		ENSMUSG00000004730	-1.36889	0		FBgn0004888	-3.50014	0		WBGene00001164	-0.114734	0
ENSG00000032219	-1.8573	0		ENSMUSG00000004768	-3.66475	0		FBgn0004892	-3.88427	0		WBGene00001165	-0.675772	0
ENSG00000032389	-3.2544	0		ENSMUSG00000004788	-4.46212	0		FBgn0004893	-2.28673	0		WBGene00001166	-0.0863345	0
ENSG00000032444	-2.2832	0		ENSMUSG00000004789	-4.91354	0		FBgn0004895	-4.90228	0		WBGene00001168	0.240607	0
ENSG00000032742	-2.7264	0		ENSMUSG00000004791	-2.89432	0		FBgn0004896	-4.07315	0		WBGene00001169	0.222902	0
ENSG00000033011	-3.0388	0		ENSMUSG00000004798	-3.01252	0		FBgn0004897	-4.95188	0		WBGene00001171	-0.364063	0
ENSG00000033030	-2.6697	0		ENSMUSG00000004814	-2.88758	0		FBgn0004898	-4.11904	0		WBGene00001172	1.0647	0
ENSG00000033050	-3.7281	0		ENSMUSG00000004821	-5.47778	0		FBgn0004901	-2.42283	0		WBGene00001173	-0.725714	0
ENSG00000033122	-2.5961	0		ENSMUSG00000004837	-3.06516	0		FBgn0004903	-2.70266	0		WBGene00001175	-0.314627	0
ENSG00000033170	-1.7075	0		ENSMUSG00000004843	-3.37079	0		FBgn0004907	-2.62691	0		WBGene00001177	-0.839182	0
ENSG00000033178	-2.7732	0		ENSMUSG00000004849	-3.5871	0		FBgn0004910	-1.72982	0		WBGene00001178	0.000413703	0
ENSG00000033327	-2.2756	0		ENSMUSG00000004864	-2.15117	0		FBgn0004913	-3.00636	0		WBGene00001179	-0.816615	0
ENSG00000033627	-3.4722	0		ENSMUSG00000004865	-4.00208	0		FBgn0004914	-2.80118	0		WBGene00001182	-0.0257587	0
ENSG00000033800	-3.5569	0		ENSMUSG00000004880	-2.39638	0		FBgn0004919	-2.32641	0		WBGene00001184	-0.687733	0
ENSG00000033867	-2.228	0		ENSMUSG00000004885	-1.56678	0		FBgn0004921	-2.9771	0		WBGene00001187	0.317888	0
ENSG00000034053	-3.0823	0		ENSMUSG00000004891	-3.72413	0		FBgn0004926	-3.06758	0		WBGene00001188	0.33243	0
ENSG00000034152	-2.5298	0		ENSMUSG00000004892	-3.44882	0		FBgn0005278	-2.50931	0		WBGene00001189	0.869961	0
ENSG00000034239	-3.8928	0		ENSMUSG00000004894	-5.77438	0		FBgn0005322	-3.84934	0		WBGene00001190	-1.59453	0
ENSG00000034510	-2.7743	0		ENSMUSG00000004895	-3.95523	0		FBgn0005355	-3.62629	0		WBGene00001193	-1.26258	0
ENSG00000034533	-2.4491	0		ENSMUSG00000004896	-4.2425	0		FBgn0005386	-3.60876	0		WBGene00001202	-0.93924	0
ENSG00000034677	-2.3536	0		ENSMUSG00000004897	-3.44363	0		FBgn0005411	-3.32063	0		WBGene00001204	-0.67223	0
ENSG00000034693	-2.3699	0		ENSMUSG00000004902	-3.62273	0		FBgn0005427	-3.09271	0		WBGene00001209	-0.0334961	0
ENSG00000034713	-3.0439	0		ENSMUSG00000004929	-4.21679	0		FBgn0005536	-2.93744	0		WBGene00001210	0.218081	0
ENSG00000034971	-3.0824	0		ENSMUSG00000004931	-4.10631	0		FBgn0005564	-3.06299	0		WBGene00001211	-0.779167	0
ENSG00000035115	-3.1881	0		ENSMUSG00000004936	-3.72604	0		FBgn0005585	-3.36513	0		WBGene00001224	-0.835256	0
ENSG00000035141	-2.6758	0		ENSMUSG00000004937	-3.955	0		FBgn0005586	-2.56704	0		WBGene00001225	0.406872	0
ENSG00000035403	-3.3303	0		ENSMUSG00000004939	-2.2716	0		FBgn0005590	-2.17098	0		WBGene00001227	0.107921	0
ENSG00000035499	-0.4347	0		ENSMUSG00000004945	-4.83939	0		FBgn0005592	-3.81868	0		WBGene00001231	-0.79019	0
ENSG00000035664	-2.8772	0		ENSMUSG00000004948	-3.71198	0		FBgn0005593	-4.43004	0		WBGene00001237	-0.484795	0
ENSG00000035681	-2.4435	0		ENSMUSG00000004952	-3.66237	0		FBgn0005596	-3.11816	0		WBGene00001239	-0.173348	0
ENSG00000035687	-2.2492	0		ENSMUSG00000004961	-4.58623	0		FBgn0005612	-1.70986	0		WBGene00001240	0.498951	0
ENSG00000035720	-1.3483	0		ENSMUSG00000004980	-3.58381	0		FBgn0005613	-4.33061	0		WBGene00001241	-0.34275	0
ENSG00000035862	-0.6544	0		ENSMUSG00000004988	-2.7575	0		FBgn0005614	-2.17046	0		WBGene00001242	1.63898	0
ENSG00000035928	-2.947	0		ENSMUSG00000004994	-3.92511	0		FBgn0005616	-2.51128	0		WBGene00001243	1.18106	0
ENSG00000036054	-2.2469	0		ENSMUSG00000004996	-3.13403	0		FBgn0005617	-2.85831	0		WBGene00001244	1.63828	0
ENSG00000036257	-3.7295	0		ENSMUSG00000005054	-2.36751	0		FBgn0005619	-1.4478	0		WBGene00001245	0.342639	0
ENSG00000036448	-2.3592	0		ENSMUSG00000005069	-3.87981	0		FBgn0005624	-2.90552	0		WBGene00001248	-0.701965	0
ENSG00000036473	-3.8894	0		ENSMUSG00000005078	-4.0443	0		FBgn0005626	-1.35107	0		WBGene00001249	-0.0462935	0
ENSG00000036530	-1.752	0		ENSMUSG00000005089	-2.98131	0		FBgn0005630	-4.78031	0		WBGene00001250	-0.827511	0
ENSG00000036549	-3.1038	0		ENSMUSG00000005102	-3.83177	0		FBgn0005631	-2.25491	0		WBGene00001251	0.568483	0
ENSG00000036565	-3.922	0		ENSMUSG00000005103	-2.90196	0		FBgn0005632	-2.65426	0		WBGene00001262	-0.551073	0
ENSG00000036672	-3.0916	0		ENSMUSG00000005124	-2.18935	0		FBgn0005636	-1.86077	0		WBGene00001281	-0.504683	0
ENSG00000036828	-5.2163	0		ENSMUSG00000005125	-1.72557	0		FBgn0005638	-0.91746	0		WBGene00001310	-1.52381	0
ENSG00000037042	-2.5904	0		ENSMUSG00000005131	-3.74294	0		FBgn0005640	-0.63552	0		WBGene00001311	-0.395231	0
ENSG00000037280	-4.5759	0		ENSMUSG00000005142	-2.9053	0		FBgn0005642	-2.73889	0		WBGene00001320	-0.430054	0
ENSG00000037474	-2.7493	0		ENSMUSG00000005148	-1.74101	0		FBgn0005648	-3.96804	0		WBGene00001324	-0.370123	0
ENSG00000037637	-4.0937	0		ENSMUSG00000005150	-4.18758	0		FBgn0005649	-3.11704	0		WBGene00001325	-1.09606	0
ENSG00000037749	-3.8464	0		ENSMUSG00000005161	-2.00515	0		FBgn0005655	-0.99611	0		WBGene00001328	0.403488	0
ENSG00000037757	-4.1633	0		ENSMUSG00000005198	-3.89047	0		FBgn0005658	-4.17371	0		WBGene00001329	-1.04886	0
ENSG00000037897	-2.3447	0		ENSMUSG00000005202	-4.74429	0		FBgn0005660	-2.65091	0		WBGene00001331	-0.26272	0
ENSG00000038002	-2.1632	0		ENSMUSG00000005204	-4.99585	0		FBgn0005664	-1.07179	0		WBGene00001335	-0.41184	0
ENSG00000038210	-1.5486	0		ENSMUSG00000005220	-3.14535	0		FBgn0005666	-0.82828	0		WBGene00001336	-0.366118	0
ENSG00000038219	-2.5078	0		ENSMUSG00000005225	-2.93258	0		FBgn0005671	-3.16424	0		WBGene00001338	-1.01766	0
ENSG00000038274	-2.3509	0		ENSMUSG00000005232	-4.73735	0		FBgn0005672	-1.86082	0		WBGene00001340	-0.628709	0
ENSG00000038295	-5.1745	0		ENSMUSG00000005233	-2.26708	0		FBgn0005677	-2.68678	0		WBGene00001345	-0.58021	0
ENSG00000038382	-3.1515	0		ENSMUSG00000005237	-2.79877	0		FBgn0005683	-1.75497	0		WBGene00001366	-0.63064	0
ENSG00000038427	0.2028	0		ENSMUSG00000005251	-3.13619	0		FBgn0005694	-3.34271	0		WBGene00001368	-0.549353	0
ENSG00000038532	-4.8087	0		ENSMUSG00000005267	-6.13593	0		FBgn0005695	-1.97659	0		WBGene00001371	-0.868356	0
ENSG00000038945	-3.4738	0		ENSMUSG00000005268	-3.33672	0		FBgn0005696	-1.79606	0		WBGene00001373	-0.384739	0
ENSG00000039068	-0.9522	0		ENSMUSG00000005299	-5.74855	0		FBgn0005771	-1.4314	0		WBGene00001374	-0.272298	0
ENSG00000039123	-2.4804	0		ENSMUSG00000005312	-3.7472	0		FBgn0005775	-2.80864	0		WBGene00001377	-0.165184	0
ENSG00000039139	-3.0689	0		ENSMUSG00000005338	-4.33293	0		FBgn0005777	-2.63935	0		WBGene00001385	-0.180137	0
ENSG00000039319	-2.4321	0		ENSMUSG00000005339	-2.14682	0		FBgn0005778	-1.74836	0		WBGene00001386	1.37254	0
ENSG00000039523	-3.0914	0		ENSMUSG00000005355	-3.29492	0		FBgn0005779	-1.88956	0		WBGene00001387	1.54867	0
ENSG00000039537	-2.3783	0		ENSMUSG00000005357	-3.50161	0		FBgn0010015	-2.53667	0		WBGene00001388	0.741795	0
ENSG00000039560	-1.2204	0		ENSMUSG00000005360	-2.45316	0		FBgn0010038	0.25515	0		WBGene00001389	-0.502731	0
ENSG00000039600	-4.0642	0		ENSMUSG00000005362	-2.70369	0		FBgn0010039	-0.5562	0		WBGene00001390	0.917325	0
ENSG00000039650	-2.8889	0		ENSMUSG00000005364	-4.06106	0		FBgn0010040	-0.96674	0		WBGene00001391	2.39506	0
ENSG00000039987	-2.1157	0		ENSMUSG00000005370	-2.06588	0		FBgn0010041	0.18618	0		WBGene00001392	0.355312	0
ENSG00000040199	-3.8025	0		ENSMUSG00000005371	-2.87387	0		FBgn0010042	-0.78583	0		WBGene00001394	1.29387	0
ENSG00000040275	-2.7978	0		ENSMUSG00000005373	-2.38926	0		FBgn0010043	-0.67821	0		WBGene00001395	1.70279	0
ENSG00000040341	-3.0914	0		ENSMUSG00000005397	-1.85329	0		FBgn0010044	-2.37917	0		WBGene00001396	0.250272	0
ENSG00000040487	-3.1676	0		ENSMUSG00000005410	-0.73154	0		FBgn0010051	-2.64052	0		WBGene00001397	1.26029	0
ENSG00000040531	-2.6661	0		ENSMUSG00000005417	-4.56354	0		FBgn0010052	-1.58355	0		WBGene00001398	1.03109	0
ENSG00000040608	-2.3686	0		ENSMUSG00000005465	-3.46833	0		FBgn0010053	-1.68177	0		WBGene00001399	0.25356	0
ENSG00000040633	-2.6953	0		ENSMUSG00000005469	-3.32887	0		FBgn0010078	-4.77754	0		WBGene00001400	-0.178874	0
ENSG00000040731	-1.803	0		ENSMUSG00000005470	-1.5804	0		FBgn0010097	-2.2059	0		WBGene00001402	-0.330784	0
ENSG00000040933	-3.2989	0		ENSMUSG00000005483	-2.28947	0		FBgn0010100	-2.97166	0		WBGene00001403	-0.509883	0
ENSG00000041353	-1.9921	0		ENSMUSG00000005493	-5.16773	0		FBgn0010105	-2.79386	0		WBGene00001411	-1.44526	0
ENSG00000041357	-2.1197	0		ENSMUSG00000005501	-4.08485	0		FBgn0010113	-2.69965	0		WBGene00001412	-0.770937	0
ENSG00000041515	-3.7333	0		ENSMUSG00000005533	-2.829	0		FBgn0010114	-2.71824	0		WBGene00001413	0.81893	0
ENSG00000041802	-2.9659	0		ENSMUSG00000005534	-5.4765	0		FBgn0010173	-1.7153	0		WBGene00001414	-0.326183	0
ENSG00000041880	-3.4642	0		ENSMUSG00000005540	-2.59562	0		FBgn0010197	-4.15483	0		WBGene00001424	-0.675872	0
ENSG00000041982	-1.654	0		ENSMUSG00000005553	-3.44238	0		FBgn0010213	-3.12532	0		WBGene00001425	-1.06667	0
ENSG00000041988	-4.2133	0		ENSMUSG00000005566	-3.50046	0		FBgn0010215	-3.08485	0		WBGene00001426	-0.501684	0
ENSG00000042062	-2.6257	0		ENSMUSG00000005575	-4.04835	0		FBgn0010220	-2.51986	0		WBGene00001428	0.812865	0
ENSG00000042088	-2.9944	0		ENSMUSG00000005609	-5.18863	0		FBgn0010222	-1.01932	0		WBGene00001429	0.197964	0
ENSG00000042286	-2.7072	0		ENSMUSG00000005611	-2.77586	0		FBgn0010223	-1.23559	0		WBGene00001430	1.0408	0
ENSG00000042304	-4.7092	0		ENSMUSG00000005615	-3.32699	0		FBgn0010226	-1.97954	0		WBGene00001431	0.0177866	0
ENSG00000042317	-2.4311	0		ENSMUSG00000005625	-4.15098	0		FBgn0010228	-1.73538	0		WBGene00001432	-1.31004	0
ENSG00000042429	-3.2096	0		ENSMUSG00000005640	-4.53851	0		FBgn0010235	-2.67383	0		WBGene00001434	-0.28204	0
ENSG00000042445	-2.206	0		ENSMUSG00000005649	-5.04788	0		FBgn0010238	-2.16534	0		WBGene00001435	0.715003	0
ENSG00000042493	-1.2336	0		ENSMUSG00000005656	-3.08645	0		FBgn0010241	-1.47317	0		WBGene00001436	-0.352946	0
ENSG00000042753	-2.7628	0		ENSMUSG00000005672	-2.955	0		FBgn0010246	-1.74826	0		WBGene00001437	-0.215458	0
ENSG00000042781	-5.418	0		ENSMUSG00000005674	-3.48084	0		FBgn0010258	-2.40905	0		WBGene00001438	-0.708992	0
ENSG00000042813	-4.0952	0		ENSMUSG00000005677	-3.41889	0		FBgn0010263	-3.78389	0		WBGene00001440	-0.323565	0
ENSG00000042832	-3.5805	0		ENSMUSG00000005682	-3.41673	0		FBgn0010265	-4.86649	0		WBGene00001441	-0.821036	0
ENSG00000042980	-1.9255	0		ENSMUSG00000005683	-3.95076	0		FBgn0010278	-1.60577	0		WBGene00001442	-0.541212	0
ENSG00000043093	-3.7503	0		ENSMUSG00000005687	-3.307	0		FBgn0010280	-3.30016	0		WBGene00001444	1.45151	0
ENSG00000043143	-3.2884	0		ENSMUSG00000005696	-2.36937	0		FBgn0010282	-3.30572	0		WBGene00001445	0.26428	0
ENSG00000043355	-0.6806	0		ENSMUSG00000005698	-3.92095	0		FBgn0010287	-3.3215	0		WBGene00001446	0.793193	0
ENSG00000043462	-3.1089	0		ENSMUSG00000005699	-3.883	0		FBgn0010288	-2.33986	0		WBGene00001447	0.817008	0
ENSG00000043514	-2.3073	0		ENSMUSG00000005705	-3.91094	0		FBgn0010294	0.24531	0		WBGene00001448	0.11126	0
ENSG00000043591	-1.9313	0		ENSMUSG00000005716	-1.01642	0		FBgn0010300	-0.64794	0		WBGene00001449	-0.0837246	0
ENSG00000044012	-1.7627	0		ENSMUSG00000005718	-3.30329	0		FBgn0010309	-2.39897	0		WBGene00001450	0.527652	0
ENSG00000044090	-3.9496	0		ENSMUSG00000005732	-2.33134	0		FBgn0010313	-2.4515	0		WBGene00001451	0.497761	0
ENSG00000044115	-2.813	0		ENSMUSG00000005763	-5.23243	0		FBgn0010314	-0.52313	0		WBGene00001452	0.656856	0
ENSG00000044446	-3.6455	0		ENSMUSG00000005774	-2.73514	0		FBgn0010316	-2.15091	0		WBGene00001453	0.0714557	0
ENSG00000044459	-3.1835	0		ENSMUSG00000005779	-3.45056	0		FBgn0010317	-1.89916	0		WBGene00001454	0.352387	0
ENSG00000044524	-3.8598	0		ENSMUSG00000005800	-1.04776	0		FBgn0010328	-1.87456	0		WBGene00001455	1.18534	0
ENSG00000044574	-2.0679	0		ENSMUSG00000005802	-2.62202	0		FBgn0010333	-2.72423	0		WBGene00001456	0.103732	0
ENSG00000046604	-1.5473	0		ENSMUSG00000005803	-4.01602	0		FBgn0010339	-2.96342	0		WBGene00001457	0.100383	0
ENSG00000046647	-3.7065	0		ENSMUSG00000005804	-4.44254	0		FBgn0010340	-3.26257	0		WBGene00001458	1.28546	0
ENSG00000046651	-2.3995	0		ENSMUSG00000005813	-4.75244	0		FBgn0010342	-1.68873	0		WBGene00001460	0.0828634	0
ENSG00000046653	-1.3425	0		ENSMUSG00000005823	-3.95322	0		FBgn0010348	-3.99562	0		WBGene00001462	0.727267	0
ENSG00000046774	-2.7564	0		ENSMUSG00000005824	-3.97551	0		FBgn0010352	-2.59214	0		WBGene00001464	0.459201	0
ENSG00000046889	-5.3446	0		ENSMUSG00000005836	-3.32482	0		FBgn0010355	-3.09406	0		WBGene00001465	-0.219278	0
ENSG00000047056	-4.3219	0		ENSMUSG00000005846	-2.9746	0		FBgn0010356	-2.59414	0		WBGene00001466	-0.28564	0
ENSG00000047188	-2.9997	0		ENSMUSG00000005864	-4.58866	0		FBgn0010357	-0.11043	0		WBGene00001470	-0.723128	0
ENSG00000047230	-2.6038	0		ENSMUSG00000005871	-4.24086	0		FBgn0010381	0.85972	0		WBGene00001475	-0.172152	0
ENSG00000047249	-2.4643	0		ENSMUSG00000005881	-3.66182	0		FBgn0010382	-0.87978	0		WBGene00001476	0.487671	0
ENSG00000047315	-2.6529	0		ENSMUSG00000005882	-4.19205	0		FBgn0010385	0.2655	0		WBGene00001477	1.71004	0
ENSG00000047346	-2.0787	0		ENSMUSG00000005883	-2.9729	0		FBgn0010387	-0.62943	0		WBGene00001479	-0.474018	0
ENSG00000047365	-5.1646	0		ENSMUSG00000005886	-5.61035	0		FBgn0010388	-0.15333	0		WBGene00001483	0.701148	0
ENSG00000047410	-2.2832	0		ENSMUSG00000005891	-4.34022	0		FBgn0010397	-1.5441	0		WBGene00001484	-1.42033	0
ENSG00000047457	-0.3432	0		ENSMUSG00000005892	-3.81502	0		FBgn0010398	-3.0194	0		WBGene00001487	0.265558	0
ENSG00000047578	-3.3864	0		ENSMUSG00000005893	-5.91615	0		FBgn0010399	-3.30443	0		WBGene00001489	-1.24412	0
ENSG00000047579	-3.1724	0		ENSMUSG00000005897	-4.5897	0		FBgn0010403	-3.06637	0		WBGene00001490	-0.980163	0
ENSG00000047597	-0.5364	0		ENSMUSG00000005899	-3.68223	0		FBgn0010406	-3.04109	0		WBGene00001491	-0.535301	0
ENSG00000047617	-3.5918	0		ENSMUSG00000005907	-4.51194	0		FBgn0010407	-2.74034	0		WBGene00001493	0.0883958	0
ENSG00000047621	-2.2306	0		ENSMUSG00000005936	-4.19232	0		FBgn0010409	-4.65435	0		WBGene00001494	0.018834	0
ENSG00000047634	-1.4707	0		ENSMUSG00000005949	-3.42492	0		FBgn0010411	-4.72318	0		WBGene00001495	-0.354216	0
ENSG00000047644	-1.8019	0		ENSMUSG00000005951	-4.39806	0		FBgn0010414	-2.66658	0		WBGene00001496	-0.466948	0
ENSG00000047648	-3.1654	0		ENSMUSG00000005958	-3.37992	0		FBgn0010415	-2.83064	0		WBGene00001500	2.18266	0
ENSG00000047662	-3.4428	0		ENSMUSG00000005968	-2.74729	0		FBgn0010417	-2.30565	0		WBGene00001501	0.257497	0
ENSG00000047849	-4.0151	0		ENSMUSG00000005973	-2.35764	0		FBgn0010422	-3.0601	0		WBGene00001502	-0.464355	0
ENSG00000047932	-3.0409	0		ENSMUSG00000005980	-3.44489	0		FBgn0010423	-0.69631	0		WBGene00001505	-0.64341	0
ENSG00000047936	-3.4683	0		ENSMUSG00000005981	-3.98576	0		FBgn0010424	-1.35997	0		WBGene00001506	0.153882	0
ENSG00000048028	-3.0187	0		ENSMUSG00000005982	-4.41335	0		FBgn0010425	0.23117	0		WBGene00001507	-0.591519	0
ENSG00000048052	-3.7433	0		ENSMUSG00000005983	-5.7171	0		FBgn0010431	-0.49747	0		WBGene00001508	-0.866652	0
ENSG00000048140	-3.2564	0		ENSMUSG00000005986	-4.62167	0		FBgn0010433	-4.5057	0		WBGene00001510	-0.674289	0
ENSG00000048162	-1.3968	0		ENSMUSG00000006005	-3.46929	0		FBgn0010434	-2.13733	0		WBGene00001512	-1.12597	0
ENSG00000048342	-3.2922	0		ENSMUSG00000006007	-4.93324	0		FBgn0010435	-4.00509	0		WBGene00001514	0.288863	0
ENSG00000048392	-1.4066	0		ENSMUSG00000006010	-3.10805	0		FBgn0010441	-3.17619	0		WBGene00001515	-0.473574	0
ENSG00000048405	-4.3139	0		ENSMUSG00000006014	-0.57785	0		FBgn0010452	-1.7336	0		WBGene00001516	-0.150126	0
ENSG00000048462	-1.068	0		ENSMUSG00000006019	-3.97324	0		FBgn0010453	-3.90314	0		WBGene00001517	-0.240109	0
ENSG00000048471	-3.9006	0		ENSMUSG00000006021	-5.48358	0		FBgn0010470	-2.39669	0		WBGene00001518	-0.947489	0
ENSG00000048540	-2.6379	0		ENSMUSG00000006024	-3.91267	0		FBgn0010473	-5.52218	0		WBGene00001519	-0.159115	0
ENSG00000048544	-2.5007	0		ENSMUSG00000006050	-4.34931	0		FBgn0010482	-1.66328	0		WBGene00001520	-0.233423	0
ENSG00000048545	-3.342	0		ENSMUSG00000006056	-4.25154	0		FBgn0010488	-2.63523	0		WBGene00001522	0.0388991	0
ENSG00000048649	-3.1098	0		ENSMUSG00000006058	-3.60753	0		FBgn0010497	-1.22702	0		WBGene00001523	0.516872	0
ENSG00000048707	-3.6956	0		ENSMUSG00000006095	-3.32684	0		FBgn0010501	-2.38225	0		WBGene00001528	-0.355372	0
ENSG00000048740	-1.5598	0		ENSMUSG00000006134	-4.41181	0		FBgn0010504	-2.87113	0		WBGene00001529	-0.165533	0
ENSG00000048828	-3.1975	0		ENSMUSG00000006143	-4.28546	0		FBgn0010516	-3.4089	0		WBGene00001530	0.293321	0
ENSG00000048991	-3.61	0		ENSMUSG00000006154	-3.30914	0		FBgn0010520	-2.44977	0		WBGene00001531	-0.454697	0
ENSG00000049089	-2.2985	0		ENSMUSG00000006169	-3.44709	0		FBgn0010548	-2.63326	0		WBGene00001532	-0.37365	0
ENSG00000049130	-2.1732	0		ENSMUSG00000006179	-3.10917	0		FBgn0010549	-0.79286	0		WBGene00001533	0.0647764	0
ENSG00000049167	-3.5085	0		ENSMUSG00000006200	-3.85684	0		FBgn0010551	-2.76739	0		WBGene00001534	-0.657668	0
ENSG00000049192	-2.7954	0		ENSMUSG00000006204	-5.01952	0		FBgn0010575	-3.31344	0		WBGene00001535	-0.625307	0
ENSG00000049239	-3.58	0		ENSMUSG00000006205	-1.84327	0		FBgn0010583	-2.98154	0		WBGene00001536	-0.43425	0
ENSG00000049245	-2.1615	0		ENSMUSG00000006215	-5.86313	0		FBgn0010590	-3.33337	0		WBGene00001538	-0.336788	0
ENSG00000049246	-3.9791	0		ENSMUSG00000006216	-4.7171	0		FBgn0010591	-2.29676	0		WBGene00001539	0.480342	0
ENSG00000049247	-3.4135	0		ENSMUSG00000006219	-2.47594	0		FBgn0010602	-2.74526	0		WBGene00001540	-0.0915486	0
ENSG00000049249	-1.9266	0		ENSMUSG00000006221	-1.8771	0		FBgn0010607	-2.85768	0		WBGene00001541	-0.552132	0
ENSG00000049323	-1.403	0		ENSMUSG00000006235	-3.69937	0		FBgn0010611	-2.39183	0		WBGene00001542	-0.251278	0
ENSG00000049449	-1.4346	0		ENSMUSG00000006241	-3.99424	0		FBgn0010612	-3.96804	0		WBGene00001543	-0.989317	0
ENSG00000049540	-2.943	0		ENSMUSG00000006262	-4.22486	0		FBgn0010620	-3.28659	0		WBGene00001544	-0.331335	0
ENSG00000049541	-1.9168	0		ENSMUSG00000006269	-4.12205	0		FBgn0010622	-2.84871	0		WBGene00001545	-0.51335	0
ENSG00000049618	-3.4069	0		ENSMUSG00000006273	-3.04716	0		FBgn0010638	-2.98245	0		WBGene00001546	-0.696604	0
ENSG00000049656	-3.1339	0		ENSMUSG00000006276	-4.01462	0		FBgn0010651	-2.20729	0		WBGene00001548	-0.721966	0
ENSG00000049759	-1.9146	0		ENSMUSG00000006281	-3.34843	0		FBgn0010660	-3.23013	0		WBGene00001550	0.0249854	0
ENSG00000049768	-4.6811	0		ENSMUSG00000006288	-3.9306	0		FBgn0010741	-2.48592	0		WBGene00001551	-0.492315	0
ENSG00000049769	-3.8965	0		ENSMUSG00000006289	-4.60472	0		FBgn0010747	-3.79766	0		WBGene00001552	-0.680735	0
ENSG00000049860	-2.3277	0		ENSMUSG00000006299	-4.04716	0		FBgn0010750	-3.35638	0		WBGene00001553	-0.296486	0
ENSG00000049883	-3.9828	0		ENSMUSG00000006301	-2.48503	0		FBgn0010762	-3.00532	0		WBGene00001554	-0.585244	0
ENSG00000050030	-4.3944	0		ENSMUSG00000006307	-3.68501	0		FBgn0010768	-2.18587	0		WBGene00001555	-0.938689	0
ENSG00000050130	-2.2062	0		ENSMUSG00000006310	-4.76965	0		FBgn0010772	-3.66219	0		WBGene00001556	-0.961986	0
ENSG00000050165	-0.8947	0		ENSMUSG00000006311	-4.67337	0		FBgn0010774	-2.96072	0		WBGene00001557	-0.444879	0
ENSG00000050327	-2.8711	0		ENSMUSG00000006313	-4.38293	0		FBgn0010786	-2.75088	0		WBGene00001559	-1.52276	0
ENSG00000050344	-0.8656	0		ENSMUSG00000006315	-3.32815	0		FBgn0010803	-3.27565	0		WBGene00001560	-0.322768	0
ENSG00000050393	-2.2796	0		ENSMUSG00000006333	-3.61228	0		FBgn0010808	-2.80813	0		WBGene00001562	-0.45865	0
ENSG00000050405	-1.2043	0		ENSMUSG00000006335	-4.40324	0		FBgn0010812	-3.36989	0		WBGene00001564	1.0555	0
ENSG00000050426	-2.3407	0		ENSMUSG00000006342	-2.37079	0		FBgn0010825	-4.05457	0		WBGene00001565	-0.63277	0
ENSG00000050438	-3.6504	0		ENSMUSG00000006344	-3.5235	0		FBgn0010877	-1.99602	0		WBGene00001569	0.453868	0
ENSG00000050555	-4.1428	0		ENSMUSG00000006345	-2.52085	0		FBgn0010894	-3.81543	0		WBGene00001570	0.728709	0
ENSG00000050628	-3.9201	0		ENSMUSG00000006356	-2.22459	0		FBgn0010905	-2.81624	0		WBGene00001572	-0.0338311	0
ENSG00000050730	-0.6717	0		ENSMUSG00000006360	-1.74918	0		FBgn0010909	-1.96646	0		WBGene00001577	-0.196017	0
ENSG00000050748	-3.0147	0		ENSMUSG00000006362	-2.59719	0		FBgn0011016	-2.85507	0		WBGene00001578	0.641775	0
ENSG00000050767	-2.4287	0		ENSMUSG00000006369	-2.5558	0		FBgn0011020	-1.8135	0		WBGene00001579	-0.67585	0
ENSG00000050820	-3.395	0		ENSMUSG00000006373	-3.1715	0		FBgn0011202	-1.50545	0		WBGene00001580	-0.770038	0
ENSG00000051009	-3.2918	0		ENSMUSG00000006378	-5.13037	0		FBgn0011204	-2.14944	0		WBGene00001581	1.60895	0
ENSG00000051108	-1.5238	0		ENSMUSG00000006389	-4.68223	0		FBgn0011206	-4.67595	0		WBGene00001582	-0.863832	0
ENSG00000051128	-2.1781	0		ENSMUSG00000006392	-4.97801	0		FBgn0011207	-3.12822	0		WBGene00001583	-0.960369	0
ENSG00000051180	-1.9922	0		ENSMUSG00000006403	-1.72404	0		FBgn0011211	-3.29732	0		WBGene00001585	-0.600876	0
ENSG00000051341	-1.5453	0		ENSMUSG00000006411	-3.80834	0		FBgn0011217	-3.78687	0		WBGene00001586	-0.23006	0
ENSG00000051382	-2.6575	0		ENSMUSG00000006418	-4.09099	0		FBgn0011224	-3.52036	0		WBGene00001587	-0.591711	0
ENSG00000051523	-1.7209	0		ENSMUSG00000006423	-3.58398	0		FBgn0011225	-2.58243	0		WBGene00001588	-0.179879	0
ENSG00000051620	-4.9572	0		ENSMUSG00000006435	-4.14688	0		FBgn0011227	-2.75448	0		WBGene00001591	-0.241057	0
ENSG00000051825	-2.4046	0		ENSMUSG00000006442	-1.27739	0		FBgn0011230	-3.09209	0		WBGene00001592	-1.04783	0
ENSG00000052126	-3.1574	0		ENSMUSG00000006445	-2.762	0		FBgn0011232	-2.8509	0		WBGene00001593	0.409182	0
ENSG00000052344	-1.6527	0		ENSMUSG00000006456	-3.61158	0		FBgn0011236	-2.34806	0		WBGene00001594	-0.98851	0
ENSG00000052723	-2.7981	0		ENSMUSG00000006457	-1.32673	0		FBgn0011239	-1.63581	0		WBGene00001595	0.731189	0
ENSG00000052749	-3.0294	0		ENSMUSG00000006464	-3.56901	0		FBgn0011241	-3.72299	0		WBGene00001596	-0.915995	0
ENSG00000052795	-1.4585	0		ENSMUSG00000006471	-4.95949	0		FBgn0011244	-1.07206	0		WBGene00001597	0.107857	0
ENSG00000052802	-0.9509	0		ENSMUSG00000006488	-5.08559	0		FBgn0011259	-2.47337	0		WBGene00001598	0.963514	0
ENSG00000052841	-2.7908	0		ENSMUSG00000006490	-3.71293	0		FBgn0011260	-1.46797	0		WBGene00001599	0.965754	0
ENSG00000053108	-4.5018	0		ENSMUSG00000006494	-2.06184	0		FBgn0011272	-4.35579	0		WBGene00001600	0.244649	0
ENSG00000053254	-1.9839	0		ENSMUSG00000006498	-3.98942	0		FBgn0011276	-4.20983	0		WBGene00001602	-0.482583	0
ENSG00000053371	-2.6517	0		ENSMUSG00000006517	-2.00029	0		FBgn0011279	-2.74662	0		WBGene00001603	0.861485	0
ENSG00000053372	-1.9206	0		ENSMUSG00000006519	-0.84252	0		FBgn0011281	-3.47843	0		WBGene00001606	2.1639	0
ENSG00000053438	-3.103	0		ENSMUSG00000006526	-4.43066	0		FBgn0011283	-2.60182	0		WBGene00001607	1.96921	0
ENSG00000053501	-3.3023	0		ENSMUSG00000006527	-4.33003	0		FBgn0011284	-4.22055	0		WBGene00001608	-1.01098	0
ENSG00000053524	-5.0322	0		ENSMUSG00000006529	-3.94319	0		FBgn0011286	-2.1166	0		WBGene00001609	0.427578	0
ENSG00000053702	-3.6854	0		ENSMUSG00000006538	-3.43175	0		FBgn0011288	-1.80965	0		WBGene00001612	-0.0659988	0
ENSG00000053747	-4.6068	0		ENSMUSG00000006542	-1.37008	0		FBgn0011289	-3.53216	0		WBGene00001613	-0.899708	0
ENSG00000053770	-3.1651	0		ENSMUSG00000006546	-2.9105	0		FBgn0011291	-2.97744	0		WBGene00001614	-0.356378	0
ENSG00000053900	-2.4744	0		ENSMUSG00000006567	-5.59492	0		FBgn0011293	-2.39168	0		WBGene00001615	-0.609013	0
ENSG00000053918	-3.5909	0		ENSMUSG00000006570	-3.20317	0		FBgn0011294	-2.00266	0		WBGene00001616	-0.145935	0
ENSG00000054116	-3.5678	0		ENSMUSG00000006574	-2.25099	0		FBgn0011296	-1.93346	0		WBGene00001619	-0.510535	0
ENSG00000054118	-4.3905	0		ENSMUSG00000006576	-3.88491	0		FBgn0011297	-2.77833	0		WBGene00001620	-0.022613	0
ENSG00000054148	-3.7779	0		ENSMUSG00000006585	-1.1623	0		FBgn0011300	-3.12797	0		WBGene00001621	-0.818054	0
ENSG00000054179	-4.1208	0		ENSMUSG00000006587	-4.34432	0		FBgn0011305	-2.23406	0		WBGene00001622	-0.628568	0
ENSG00000054219	-0.646	0		ENSMUSG00000006589	-2.99862	0		FBgn0011327	-2.70745	0		WBGene00001623	0.502787	0
ENSG00000054267	-3.9723	0		ENSMUSG00000006599	-3.49395	0		FBgn0011335	-2.77576	0		WBGene00001624	0.239708	0
ENSG00000054277	-1.2062	0		ENSMUSG00000006611	-3.04299	0		FBgn0011336	-3.26396	0		WBGene00001625	0.110714	0
ENSG00000054282	-3.0186	0		ENSMUSG00000006641	-3.47762	0		FBgn0011361	-3.27662	0		WBGene00001626	-0.364159	0
ENSG00000054356	-2.8206	0		ENSMUSG00000006642	-3.68947	0		FBgn0011455	-3.6107	0		WBGene00001627	-0.930191	0
ENSG00000054392	-2.2257	0		ENSMUSG00000006649	-4.07364	0		FBgn0011474	-1.72161	0		WBGene00001631	-0.3261	0
ENSG00000054523	-2.3493	0		ENSMUSG00000006651	-3.43581	0		FBgn0011509	-3.29124	0		WBGene00001633	1.39534	0
ENSG00000054598	-1.1404	0		ENSMUSG00000006675	-3.55877	0		FBgn0011554	-2.05974	0		WBGene00001636	-1.2963	0
ENSG00000054611	-3.4602	0		ENSMUSG00000006676	-5.71331	0		FBgn0011555	-0.87467	0		WBGene00001637	-0.703306	0
ENSG00000054654	-3.4643	0		ENSMUSG00000006678	-1.57042	0		FBgn0011556	-0.8615	0		WBGene00001638	-0.877171	0
ENSG00000054690	-1.8853	0		ENSMUSG00000006699	-4.25126	0		FBgn0011559	-2.19317	0		WBGene00001639	-0.56264	0
ENSG00000054793	-1.1059	0		ENSMUSG00000006711	-3.0723	0		FBgn0011566	-2.68678	0		WBGene00001640	-0.711677	0
ENSG00000054796	-6.2832	0		ENSMUSG00000006715	-1.44426	0		FBgn0011569	-2.48762	0		WBGene00001641	-0.548724	0
ENSG00000054803	-3.1281	0		ENSMUSG00000006717	-2.65018	0		FBgn0011570	-3.06745	0		WBGene00001642	-0.266943	0
ENSG00000054938	-3.1359	0		ENSMUSG00000006720	-3.74894	0		FBgn0011573	-3.70237	0		WBGene00001643	-1.08996	0
ENSG00000054965	-2.5304	0		ENSMUSG00000006724	-3.63469	0		FBgn0011581	-2.18252	0		WBGene00001644	-0.991493	0
ENSG00000054967	-3.4058	0		ENSMUSG00000006728	-2.78737	0		FBgn0011584	-2.87049	0		WBGene00001645	-0.692256	0
ENSG00000054983	-2.0028	0		ENSMUSG00000006731	-1.98302	0		FBgn0011589	-4.66823	0		WBGene00001648	-0.911077	0
ENSG00000055044	-2.0268	0		ENSMUSG00000006732	-2.87684	0		FBgn0011591	-1.14966	0		WBGene00001650	0.135637	0
ENSG00000055070	-3.6233	0		ENSMUSG00000006736	-3.79987	0		FBgn0011592	-1.57523	0		WBGene00001651	-0.603032	0
ENSG00000055118	-3.0816	0		ENSMUSG00000006763	-5.64964	0		FBgn0011596	-1.80591	0		WBGene00001653	-0.567332	0
ENSG00000055130	-2.8776	0		ENSMUSG00000006777	-1.94731	0		FBgn0011603	-1.51305	0		WBGene00001663	-0.704853	0
ENSG00000055147	-2.6684	0		ENSMUSG00000006784	-3.60034	0		FBgn0011604	-2.61326	0		WBGene00001664	-0.440667	0
ENSG00000055163	-1.3034	0		ENSMUSG00000006818	-2.63308	0		FBgn0011638	-1.00891	0		WBGene00001665	-0.260439	0
ENSG00000055208	-2.8596	0		ENSMUSG00000006850	-3.72776	0		FBgn0011640	-3.38549	0		WBGene00001666	-0.683067	0
ENSG00000055211	-2.7558	0		ENSMUSG00000006906	-4.20211	0		FBgn0011648	-2.13943	0		WBGene00001667	-0.365412	0
ENSG00000055332	-2.5147	0		ENSMUSG00000006920	-4.85392	0		FBgn0011653	-2.27223	0		WBGene00001668	-0.546398	0
ENSG00000055483	-2.6644	0		ENSMUSG00000006930	-3.62344	0		FBgn0011656	-2.91191	0		WBGene00001669	-0.493346	0
ENSG00000055609	-2.4669	0		ENSMUSG00000006932	-3.46546	0		FBgn0011660	-1.95115	0		WBGene00001670	-0.0954819	0
ENSG00000055732	-3.0255	0		ENSMUSG00000006941	-3.63971	0		FBgn0011666	-1.85878	0		WBGene00001671	-0.39231	0
ENSG00000055813	-4.4501	0		ENSMUSG00000006948	-4.00764	0		FBgn0011668	-2.57648	0		WBGene00001672	-0.708195	0
ENSG00000055917	-2.4952	0		ENSMUSG00000006958	-3.73197	0		FBgn0011669	-2.3973	0		WBGene00001673	-0.452693	0
ENSG00000055950	-3.3999	0		ENSMUSG00000007029	-2.91072	0		FBgn0011670	-3.45293	0		WBGene00001674	0.232593	0
ENSG00000055955	-3.678	0		ENSMUSG00000007030	-3.94653	0		FBgn0011674	-1.01905	0		WBGene00001675	-0.242033	0
ENSG00000055957	-4.0795	0		ENSMUSG00000007033	-3.22283	0		FBgn0011676	-1.83146	0		WBGene00001676	-1.07735	0
ENSG00000056050	-2.7179	0		ENSMUSG00000007034	-3.33206	0		FBgn0011692	-1.06573	0		WBGene00001677	-0.448486	0
ENSG00000056097	-2.8705	0		ENSMUSG00000007035	-5.02233	0		FBgn0011694	-2.02057	0		WBGene00001679	-0.305806	0
ENSG00000056277	-2.1218	0		ENSMUSG00000007038	-3.5098	0		FBgn0011695	-0.85105	0		WBGene00001680	-0.84124	0
ENSG00000056291	-3.0693	0		ENSMUSG00000007041	-3.51556	0		FBgn0011703	-0.73528	0		WBGene00001681	-0.258134	0
ENSG00000056487	-3.376	0		ENSMUSG00000007050	-2.01561	0		FBgn0011704	-1.54595	0		WBGene00001682	-1.09124	0
ENSG00000056558	-1.4331	0		ENSMUSG00000007209	-5.00139	0		FBgn0011705	-2.05889	0		WBGene00001687	-0.427085	0
ENSG00000056586	-3.8406	0		ENSMUSG00000007279	-1.89116	0		FBgn0011706	-0.6451	0		WBGene00001690	-0.464333	0
ENSG00000056736	-1.466	0		ENSMUSG00000007338	-3.62167	0		FBgn0011708	-4.17684	0		WBGene00001691	0.238091	0
ENSG00000056972	-3.1843	0		ENSMUSG00000007411	-4.44191	0		FBgn0011722	-1.83753	0		WBGene00001692	-0.139573	0
ENSG00000056998	-2.075	0		ENSMUSG00000007415	-4.2684	0		FBgn0011723	-3.95881	0		WBGene00001693	2.43312	0
ENSG00000057019	-2.2838	0		ENSMUSG00000007440	-5.55979	0		FBgn0011725	-2.85569	0		WBGene00001694	-0.0546103	0
ENSG00000057149	-0.4752	0		ENSMUSG00000007458	-3.43878	0		FBgn0011726	-3.67983	0		WBGene00001695	0.943688	0
ENSG00000057252	-1.6669	0		ENSMUSG00000007480	-4.63774	0		FBgn0011737	-2.53232	0		WBGene00001696	-0.379292	0
ENSG00000057294	-2.2856	0		ENSMUSG00000007564	-4.66969	0		FBgn0011739	-2.89261	0		WBGene00001697	-1.08603	0
ENSG00000057468	-4.7959	0		ENSMUSG00000007570	-4.15894	0		FBgn0011740	-3.04835	0		WBGene00001698	-0.148565	0
ENSG00000057593	-4.1631	0		ENSMUSG00000007589	-2.91256	0		FBgn0011743	-1.20699	0		WBGene00001699	0.189729	0
ENSG00000057608	-2.6242	0		ENSMUSG00000007591	-6.15843	0		FBgn0011745	-3.31158	0		WBGene00001700	0.406062	0
ENSG00000057657	-1.1333	0		ENSMUSG00000007594	-3.14407	0		FBgn0011746	-1.35026	0		WBGene00001701	-0.405249	0
ENSG00000057663	-2.9541	0		ENSMUSG00000007603	-4.44756	0		FBgn0011762	-1.98816	0		WBGene00001703	1.17349	0
ENSG00000057704	-0.7676	0		ENSMUSG00000007610	-5.73159	0		FBgn0011763	-2.40958	0		WBGene00001708	0.0945469	0
ENSG00000057757	-2.8672	0		ENSMUSG00000007613	-2.81909	0		FBgn0011764	-2.6175	0		WBGene00001709	-0.511696	0
ENSG00000057935	-4.1408	0		ENSMUSG00000007653	-3.94542	0		FBgn0011768	-2.97506	0		WBGene00001710	-0.406541	0
ENSG00000058056	-2.8462	0		ENSMUSG00000007655	-1.71123	0		FBgn0011769	-3.26424	0		WBGene00001711	-0.097592	0
ENSG00000058063	-2.746	0		ENSMUSG00000007656	-3.71274	0		FBgn0011771	-2.72232	0		WBGene00001712	1.50706	0
ENSG00000058085	-1.6097	0		ENSMUSG00000007659	-3.0785	0		FBgn0011774	-0.77608	0		WBGene00001713	0.305313	0
ENSG00000058091	-2.1479	0		ENSMUSG00000007670	-3.48568	0		FBgn0011787	-2.50063	0		WBGene00001715	-0.0873999	0
ENSG00000058262	-2.3759	0		ENSMUSG00000007682	-2.58927	0		FBgn0011802	-2.32554	0		WBGene00001716	1.47419	0
ENSG00000058272	-2.0895	0		ENSMUSG00000007721	-3.28616	0		FBgn0011817	-2.29279	0		WBGene00001717	-0.783295	0
ENSG00000058335	-4.4133	0		ENSMUSG00000007739	-4.20583	0		FBgn0011818	-2.54246	0		WBGene00001718	0.539053	0
ENSG00000058404	-1.9279	0		ENSMUSG00000007783	-2.82184	0		FBgn0011824	-1.78856	0		WBGene00001719	0.188307	0
ENSG00000058453	-4.5047	0		ENSMUSG00000007815	-4.25953	0		FBgn0011826	-2.95098	0		WBGene00001721	-0.40806	0
ENSG00000058600	-2.8512	0		ENSMUSG00000007817	-4.73966	0		FBgn0011828	-2.40339	0		WBGene00001722	-0.986977	0
ENSG00000058668	-1.9042	0		ENSMUSG00000007836	-3.19192	0		FBgn0011832	-2.83218	0		WBGene00001723	-0.275148	0
ENSG00000058673	-2.8332	0		ENSMUSG00000007837	-3.4155	0		FBgn0011836	-2.66868	0		WBGene00001724	0.929337	0
ENSG00000058729	-2.293	0		ENSMUSG00000007850	-2.55741	0		FBgn0011837	-2.50422	0		WBGene00001726	1.49809	0
ENSG00000058799	-2.7192	0		ENSMUSG00000007867	-3.47441	0		FBgn0012034	-1.4568	0		WBGene00001727	-0.576631	0
ENSG00000058804	-1.5658	0		ENSMUSG00000007872	-0.88534	0		FBgn0012036	-1.01188	0		WBGene00001728	1.4245	0
ENSG00000058866	-4.3024	0		ENSMUSG00000007888	-2.36453	0		FBgn0012037	-1.57407	0		WBGene00001729	0.96746	0
ENSG00000059122	-4.1693	0		ENSMUSG00000007891	-2.31108	0		FBgn0012042	1.79756	0		WBGene00001730	-0.383585	0
ENSG00000059145	-3.5656	0		ENSMUSG00000007908	-3.67411	0		FBgn0012051	-2.57587	0		WBGene00001731	-0.265242	0
ENSG00000059377	-2.2557	0		ENSMUSG00000007944	-4.47778	0		FBgn0012058	-4.04931	0		WBGene00001732	0.696531	0
ENSG00000059378	-0.8896	0		ENSMUSG00000007950	-3.19681	0		FBgn0012344	-2.41727	0		WBGene00001733	0.000894976	0
ENSG00000059573	-2.2965	0		ENSMUSG00000007989	-4.43004	0		FBgn0013263	-2.47209	0		WBGene00001737	-0.748795	0
ENSG00000059588	-2.4238	0		ENSMUSG00000008028	-5.63022	0		FBgn0013279	0.9883	0		WBGene00001738	-1.21311	0
ENSG00000059691	-4.7236	0		ENSMUSG00000008036	-2.81441	0		FBgn0013300	-0.26656	0		WBGene00001739	-0.35722	0
ENSG00000059728	-1.172	0		ENSMUSG00000008090	-3.05062	0		FBgn0013301	-0.61774	0		WBGene00001745	-0.0736383	0
ENSG00000059758	-2.6346	0		ENSMUSG00000008136	-2.81827	0		FBgn0013303	-3.82072	0		WBGene00001746	-0.581353	0
ENSG00000059769	-2.3363	0		ENSMUSG00000008140	-4.03694	0		FBgn0013307	-1.44902	0		WBGene00001747	-0.258976	0
ENSG00000059804	-0.6539	0		ENSMUSG00000008167	-4.65109	0		FBgn0013308	-2.48948	0		WBGene00001748	-0.703533	0
ENSG00000059915	-3.2834	0		ENSMUSG00000008193	-1.61228	0		FBgn0013323	-3.76024	0		WBGene00001750	0.190166	0
ENSG00000060069	-3.4651	0		ENSMUSG00000008200	-3.8043	0		FBgn0013325	-4.328	0		WBGene00001751	1.47962	0
ENSG00000060138	-2.2571	0		ENSMUSG00000008206	-3.42895	0		FBgn0013342	-3.08339	0		WBGene00001752	0.861556	0
ENSG00000060140	-1.2171	0		ENSMUSG00000008226	-3.49021	0		FBgn0013347	-2.82674	0		WBGene00001753	1.00039	0
ENSG00000060237	-3.528	0		ENSMUSG00000008301	-3.50014	0		FBgn0013348	-2.21384	0		WBGene00001754	-0.580778	0
ENSG00000060339	-2.366	0		ENSMUSG00000008305	-2.96027	0		FBgn0013433	-3.05313	0		WBGene00001755	-0.468043	0
ENSG00000060491	-3.9194	0		ENSMUSG00000008307	-4.51821	0		FBgn0013435	-2.80904	0		WBGene00001756	-0.506754	0
ENSG00000060558	-1.7246	0		ENSMUSG00000008318	-4.54221	0		FBgn0013467	-1.7732	0		WBGene00001757	1.92631	0
ENSG00000060566	-3.2904	0		ENSMUSG00000008348	-4.0088	0		FBgn0013469	-2.2041	0		WBGene00001759	-1.44797	0
ENSG00000060642	-2.59	0		ENSMUSG00000008373	-3.43581	0		FBgn0013531	-3.41258	0		WBGene00001760	-0.0872235	0
ENSG00000060656	-3.093	0		ENSMUSG00000008384	-2.94898	0		FBgn0013548	-2.30315	0		WBGene00001761	0.611296	0
ENSG00000060688	-2.3752	0		ENSMUSG00000008398	-2.8365	0		FBgn0013717	-2.48657	0		WBGene00001762	-0.64884	0
ENSG00000060709	-4.5995	0		ENSMUSG00000008429	-3.81705	0		FBgn0013718	-3.83218	0		WBGene00001763	-0.110879	0
ENSG00000060718	-0.6891	0		ENSMUSG00000008435	-3.06625	0		FBgn0013725	-2.03404	0		WBGene00001764	-0.458516	0
ENSG00000060749	-2.7451	0		ENSMUSG00000008438	-4.70727	0		FBgn0013726	-1.9587	0		WBGene00001766	0.0468437	0
ENSG00000060762	-2.2711	0		ENSMUSG00000008450	-3.35505	0		FBgn0013732	-1.82102	0		WBGene00001767	0.649207	0
ENSG00000060971	-2.938	0		ENSMUSG00000008461	-5.05649	0		FBgn0013733	-2.36915	0		WBGene00001768	0.563119	0
ENSG00000060982	-0.4626	0		ENSMUSG00000008475	-3.33964	0		FBgn0013750	-3.28377	0		WBGene00001769	-0.119132	0
ENSG00000061273	-5.1892	0		ENSMUSG00000008482	-4.4066	0		FBgn0013753	-1.85773	0		WBGene00001770	0.657867	0
ENSG00000061337	-4.9284	0		ENSMUSG00000008489	-2.11729	0		FBgn0013755	-2.489	0		WBGene00001771	-0.0354451	0
ENSG00000061455	-3.3132	0		ENSMUSG00000008540	-3.17332	0		FBgn0013756	-2.47121	0		WBGene00001772	0.810899	0
ENSG00000061492	-4.7201	0		ENSMUSG00000008590	-5.46371	0		FBgn0013762	-2.58208	0		WBGene00001773	-0.138029	0
ENSG00000061656	-1.1798	0		ENSMUSG00000008601	-3.7503	0		FBgn0013763	-2.37049	0		WBGene00001778	-0.64658	0
ENSG00000061676	-2.6335	0		ENSMUSG00000008604	-3.83321	0		FBgn0013764	-2.7617	0		WBGene00001781	0.274617	0
ENSG00000061794	-2.6702	0		ENSMUSG00000008658	-2.16547	0		FBgn0013765	-1.83007	0		WBGene00001784	0.801879	0
ENSG00000061918	-1.0915	0		ENSMUSG00000008668	-4.98622	0		FBgn0013767	-1.54764	0		WBGene00001786	0.587258	0
ENSG00000061936	-4.1321	0		ENSMUSG00000008730	-4.33905	0		FBgn0013770	-2.51515	0		WBGene00001788	-0.521698	0
ENSG00000061938	-4.5817	0		ENSMUSG00000008734	-2.63218	0		FBgn0013772	-0.1151	0		WBGene00001789	1.1435	0
ENSG00000061987	-4.2042	0		ENSMUSG00000008763	-4.18863	0		FBgn0013773	-1.7162	0		WBGene00001790	-0.0959229	0
ENSG00000062038	-1.0885	0		ENSMUSG00000008822	-2.88225	0		FBgn0013799	-3.54861	0		WBGene00001792	-0.465503	0
ENSG00000062096	-3.1179	0		ENSMUSG00000008843	-3.27188	0		FBgn0013810	-2.62593	0		WBGene00001795	-0.920335	0
ENSG00000062194	-2.9479	0		ENSMUSG00000008845	-1.73111	0		FBgn0013811	-3.14791	0		WBGene00001796	-0.475137	0
ENSG00000062282	-1.5807	0		ENSMUSG00000008958	-4.00162	0		FBgn0013813	-4.32424	0		WBGene00001803	-0.741424	0
ENSG00000062370	-2.4131	0		ENSMUSG00000008976	-3.9771	0		FBgn0013949	-2.36008	0		WBGene00001804	-0.580926	0
ENSG00000062485	-2.5952	0		ENSMUSG00000008999	-3.98599	0		FBgn0013953	-1.06733	0		WBGene00001805	-0.315761	0
ENSG00000062524	-3.662	0		ENSMUSG00000009013	-3.08927	0		FBgn0013954	-3.0328	0		WBGene00001806	-0.542966	0
ENSG00000062598	-3.4084	0		ENSMUSG00000009035	-3.50832	0		FBgn0013981	-3.2856	0		WBGene00001808	-0.0943346	0
ENSG00000062650	-2.7137	0		ENSMUSG00000009070	-4.55233	0		FBgn0013983	-3.89754	0		WBGene00001811	-1.55717	0
ENSG00000062716	-2.0845	0		ENSMUSG00000009073	-4.61918	0		FBgn0013984	-0.94417	0		WBGene00001812	-1.09304	0
ENSG00000062725	-2.6703	0		ENSMUSG00000009079	-3.61405	0		FBgn0013995	-2.04436	0		WBGene00001813	0.0763481	0
ENSG00000062822	-1.8641	0		ENSMUSG00000009090	-4.09468	0		FBgn0013997	-2.68919	0		WBGene00001814	0.39088	0
ENSG00000063015	-3.9199	0		ENSMUSG00000009092	-2.99792	0		FBgn0014000	-2.57261	0		WBGene00001818	0.21064	0
ENSG00000063046	-2.606	0		ENSMUSG00000009093	-4.60753	0		FBgn0014007	-2.66575	0		WBGene00001819	0.546874	0
ENSG00000063127	-2.3687	0		ENSMUSG00000009097	-2.91812	0		FBgn0014010	-3.38353	0		WBGene00001820	-0.19019	0
ENSG00000063169	-4.5486	0		ENSMUSG00000009108	-3.43565	0		FBgn0014011	-2.40583	0		WBGene00001821	-0.582752	0
ENSG00000063176	-3.763	0		ENSMUSG00000009112	-4.35196	0		FBgn0014019	-1.99028	0		WBGene00001824	0.480111	0
ENSG00000063177	-4.6576	0		ENSMUSG00000009114	-4.84435	0		FBgn0014020	-3.14906	0		WBGene00001827	-0.427018	0
ENSG00000063180	-1.0831	0		ENSMUSG00000009115	-5.52749	0		FBgn0014022	-3.21893	0		WBGene00001828	1.0136	0
ENSG00000063241	-2.635	0		ENSMUSG00000009185	0.01992	0		FBgn0014023	-2.53107	0		WBGene00001829	0.767366	0
ENSG00000063244	-4.3784	0		ENSMUSG00000009207	-4.04216	0		FBgn0014026	-3.9837	0		WBGene00001830	0.235354	0
ENSG00000063245	-3.7696	0		ENSMUSG00000009210	-4.05625	0		FBgn0014029	-3.09567	0		WBGene00001831	-0.0577738	0
ENSG00000063322	-2.5527	0		ENSMUSG00000009214	-1.26882	0		FBgn0014033	-1.19037	0		WBGene00001834	-0.161887	0
ENSG00000063438	-0.4126	0		ENSMUSG00000009246	-4.73889	0		FBgn0014037	-3.90768	0		WBGene00001839	0.599976	0
ENSG00000063587	-2.8359	0		ENSMUSG00000009248	-3.70275	0		FBgn0014073	-1.94781	0		WBGene00001840	-0.166006	0
ENSG00000063601	-3.2337	0		ENSMUSG00000009291	-3.44222	0		FBgn0014075	-3.34652	0		WBGene00001841	-0.0100069	0
ENSG00000063660	-2.6671	0		ENSMUSG00000009292	-4.90358	0		FBgn0014076	-0.50925	0		WBGene00001842	-0.0891782	0
ENSG00000063761	-3.6553	0		ENSMUSG00000009293	-3.60051	0		FBgn0014127	-2.7537	0		WBGene00001844	0.150061	0
ENSG00000063854	-2.7983	0		ENSMUSG00000009350	-1.60797	0		FBgn0014133	-2.79686	0		WBGene00001851	-0.264068	0
ENSG00000063978	-2.9092	0		ENSMUSG00000009356	-3.26645	0		FBgn0014141	-1.44073	0		WBGene00001854	1.00213	0
ENSG00000064012	-2.5689	0		ENSMUSG00000009376	-2.4622	0		FBgn0014143	-3.87091	0		WBGene00001855	1.27681	0
ENSG00000064042	-0.4991	0		ENSMUSG00000009378	-2.46721	0		FBgn0014163	-1.20025	0		WBGene00001856	1.23776	0
ENSG00000064102	-2.2568	0		ENSMUSG00000009406	-6.18547	0		FBgn0014179	-3.86902	0		WBGene00001857	0.152138	0
ENSG00000064115	-2.5086	0		ENSMUSG00000009418	-3.32974	0		FBgn0014184	-3.92205	0		WBGene00001858	1.88014	0
ENSG00000064199	-2.5087	0		ENSMUSG00000009470	-3.11154	0		FBgn0014189	-2.24195	0		WBGene00001859	0.122095	0
ENSG00000064201	-3.2622	0		ENSMUSG00000009471	-2.94898	0		FBgn0014269	-3.27621	0		WBGene00001862	1.21819	0
ENSG00000064205	-1.387	0		ENSMUSG00000009487	-3.18679	0		FBgn0014342	-2.96421	0		WBGene00001863	0.233399	0
ENSG00000064218	-3.2161	0		ENSMUSG00000009535	-5.05313	0		FBgn0014366	-3.06106	0		WBGene00001864	0.231082	0
ENSG00000064225	-1.9279	0		ENSMUSG00000009545	-3.89454	0		FBgn0014368	-0.07759	0		WBGene00001865	-0.109489	0
ENSG00000064270	-2.8121	0		ENSMUSG00000009549	-4.37812	0		FBgn0014380	-2.32496	0		WBGene00001869	0.230005	0
ENSG00000064300	-2.3866	0		ENSMUSG00000009551	-5.94164	0		FBgn0014388	-2.89304	0		WBGene00001872	-0.116789	0
ENSG00000064309	-4.5332	0		ENSMUSG00000009555	-4.51986	0		FBgn0014396	-2.90714	0		WBGene00001875	-0.617629	0
ENSG00000064313	-3.5927	0		ENSMUSG00000009566	-3.77932	0		FBgn0014417	-1.71109	0		WBGene00001876	-0.774796	0
ENSG00000064393	-3.1679	0		ENSMUSG00000009569	-4.76454	0		FBgn0014427	-1.29623	0		WBGene00001877	-1.00441	0
ENSG00000064419	-3.3417	0		ENSMUSG00000009580	-3.25994	0		FBgn0014464	-2.16631	0		WBGene00001878	-0.00152025	0
ENSG00000064490	-3.0545	0		ENSMUSG00000009585	-2.53274	0		FBgn0014469	-2.1858	0		WBGene00001879	-0.473997	0
ENSG00000064545	-4.0927	0		ENSMUSG00000009596	-4.26119	0		FBgn0014848	-3.186	0		WBGene00001880	-0.935031	0
ENSG00000064547	-2.9915	0		ENSMUSG00000009614	-2.96556	0		FBgn0014849	-3.59266	0		WBGene00001881	-1.01237	0
ENSG00000064601	-2.1697	0		ENSMUSG00000009621	-4.65472	0		FBgn0014850	-5.63308	0		WBGene00001882	-0.755529	0
ENSG00000064607	-3.7135	0		ENSMUSG00000009628	-2.17033	0		FBgn0014851	-5.28377	0		WBGene00001883	-0.999306	0
ENSG00000064651	-1.4825	0		ENSMUSG00000009630	-5.32771	0		FBgn0014857	-3.51507	0		WBGene00001884	-0.288407	0
ENSG00000064652	-2.3331	0		ENSMUSG00000009647	-3.83898	0		FBgn0014859	-3.0315	0		WBGene00001885	-0.272001	0
ENSG00000064655	-1.8942	0		ENSMUSG00000009670	-3.36602	0		FBgn0014865	1.30918	0		WBGene00001887	-0.595767	0
ENSG00000064666	-2.392	0		ENSMUSG00000009681	-3.85705	0		FBgn0014870	-2.36907	0		WBGene00001888	0.208149	0
ENSG00000064687	-2.5123	0		ENSMUSG00000009687	-1.80249	0		FBgn0014877	-2.15072	0		WBGene00001889	-0.292865	0
ENSG00000064692	-3.1056	0		ENSMUSG00000009731	-5.59005	0		FBgn0014879	-2.32684	0		WBGene00001890	-1.11653	0
ENSG00000064703	-2.3527	0		ENSMUSG00000009733	-3.8969	0		FBgn0014906	-2.99424	0		WBGene00001898	1.16878	0
ENSG00000064726	-2.8008	0		ENSMUSG00000009741	-4.3935	0		FBgn0014931	-1.79771	0		WBGene00001900	-0.155161	0
ENSG00000064763	-1.074	0		ENSMUSG00000009876	-4.60121	0		FBgn0015001	-1.45123	0		WBGene00001904	0.150807	0
ENSG00000064787	-1.6201	0		ENSMUSG00000009894	-3.17176	0		FBgn0015008	-1.49765	0		WBGene00001907	-1.09242	0
ENSG00000064886	-0.807	0		ENSMUSG00000009905	-3.90855	0		FBgn0015011	-2.27348	0		WBGene00001908	-0.946965	0
ENSG00000064932	-2.8144	0		ENSMUSG00000009907	-4.96624	0		FBgn0015019	-2.03676	0		WBGene00001911	-0.137791	0
ENSG00000064933	-4.5779	0		ENSMUSG00000009941	-4.39077	0		FBgn0015025	-3.61017	0		WBGene00001912	-0.675215	0
ENSG00000064961	-2.2429	0		ENSMUSG00000009995	-5.50308	0		FBgn0015031	-3.63523	0		WBGene00001913	-0.173378	0
ENSG00000064989	-2.0533	0		ENSMUSG00000010025	-2.79526	0		FBgn0015032	-2.50226	0		WBGene00001915	0.366799	0
ENSG00000064995	-2.7047	0		ENSMUSG00000010044	-3.61193	0		FBgn0015033	-1.28895	0		WBGene00001916	-0.105595	0
ENSG00000064999	-2.6669	0		ENSMUSG00000010047	-3.83013	0		FBgn0015035	-0.15274	0		WBGene00001917	-0.813149	0
ENSG00000065000	-2.6795	0		ENSMUSG00000010054	-4.17867	0		FBgn0015037	-0.28708	0		WBGene00001918	-0.43555	0
ENSG00000065029	-4.4717	0		ENSMUSG00000010064	-4.2061	0		FBgn0015038	-1.22324	0		WBGene00001919	-1.03709	0
ENSG00000065054	-3.7841	0		ENSMUSG00000010066	-4.69339	0		FBgn0015039	-1.25267	0		WBGene00001920	-0.792999	0
ENSG00000065057	-2.5512	0		ENSMUSG00000010067	-3.92052	0		FBgn0015218	-3.94386	0		WBGene00001921	-0.446844	0
ENSG00000065060	-3.2815	0		ENSMUSG00000010080	-4.13847	0		FBgn0015222	-3.91246	0		WBGene00001922	-0.501677	0
ENSG00000065135	-2.7754	0		ENSMUSG00000010086	-4.72929	0		FBgn0015229	-1.49822	0		WBGene00001929	-0.824921	0
ENSG00000065150	-2.6382	0		ENSMUSG00000010095	-2.45166	0		FBgn0015230	-1.24571	0		WBGene00001930	-0.412288	0
ENSG00000065154	-1.7829	0		ENSMUSG00000010097	-5.03457	0		FBgn0015239	-3.2547	0		WBGene00001931	-1.51957	0
ENSG00000065183	-3.2812	0		ENSMUSG00000010110	-3.48665	0		FBgn0015240	-3.28997	0		WBGene00001932	0.236027	0
ENSG00000065243	-2.4502	0		ENSMUSG00000010122	-1.75936	0		FBgn0015245	-2.10948	0		WBGene00001933	-0.279832	0
ENSG00000065268	-2.9353	0		ENSMUSG00000010136	-3.67632	0		FBgn0015247	-3.52749	0		WBGene00001934	-0.576702	0
ENSG00000065308	-2.4349	0		ENSMUSG00000010142	-2.10495	0		FBgn0015269	-2.80148	0		WBGene00001935	-1.44004	0
ENSG00000065320	-3.4152	0		ENSMUSG00000010154	-4.32684	0		FBgn0015270	-1.52205	0		WBGene00001936	-0.442112	0
ENSG00000065325	-4.4536	0		ENSMUSG00000010277	-3.68687	0		FBgn0015271	-2.61723	0		WBGene00001937	-0.405817	0
ENSG00000065328	-0.7062	0		ENSMUSG00000010290	-3.62238	0		FBgn0015278	-3.15946	0		WBGene00001938	-0.149247	0
ENSG00000065357	-2.7664	0		ENSMUSG00000010307	-1.91839	0		FBgn0015279	-2.82368	0		WBGene00001939	-0.897829	0
ENSG00000065361	-3.7596	0		ENSMUSG00000010311	-4.0829	0		FBgn0015282	-3.36796	0		WBGene00001940	-0.882018	0
ENSG00000065371	-2.8404	0		ENSMUSG00000010342	-2.91191	0		FBgn0015283	-3.41043	0		WBGene00001941	-0.995721	0
ENSG00000065413	-3.1957	0		ENSMUSG00000010358	-2.30814	0		FBgn0015295	-2.62016	0		WBGene00001943	-0.666192	0
ENSG00000065427	-2.9496	0		ENSMUSG00000010362	-2.90379	0		FBgn0015296	-3.09987	0		WBGene00001944	0.462254	0
ENSG00000065457	-2.8398	0		ENSMUSG00000010376	-3.80712	0		FBgn0015298	-3.01019	0		WBGene00001945	-0.682675	0
ENSG00000065485	-1.6676	0		ENSMUSG00000010392	-4.31876	0		FBgn0015299	-2.48778	0		WBGene00001946	-0.481185	0
ENSG00000065491	-4.2723	0		ENSMUSG00000010406	-3.1556	0		FBgn0015300	-2.14433	0		WBGene00001948	-0.605696	0
ENSG00000065518	-4.0866	0		ENSMUSG00000010435	-4.69563	0		FBgn0015316	-1.01074	0		WBGene00001950	-0.348146	0
ENSG00000065526	-2.6348	0		ENSMUSG00000010461	-2.86638	0		FBgn0015320	-2.77034	0		WBGene00001951	-0.369292	0
ENSG00000065534	-4.3733	0		ENSMUSG00000010476	-2.77162	0		FBgn0015321	-2.9521	0		WBGene00001952	-0.289912	0
ENSG00000065548	-2.5546	0		ENSMUSG00000010529	-1.74241	0		FBgn0015323	-2.70962	0		WBGene00001953	-0.879609	0
ENSG00000065559	-2.3191	0		ENSMUSG00000010538	-2.6904	0		FBgn0015324	-3.79466	0		WBGene00001954	-0.2918	0
ENSG00000065600	-3.593	0		ENSMUSG00000010554	-4.90703	0		FBgn0015338	-3.10955	0		WBGene00001955	1.22107	0
ENSG00000065609	-1.7976	0		ENSMUSG00000010592	-3.03777	0		FBgn0015351	-2.15811	0		WBGene00001956	-0.911243	0
ENSG00000065613	-1.8273	0		ENSMUSG00000010601	-2.26625	0		FBgn0015360	-3.82133	0		WBGene00001957	-0.153881	0
ENSG00000065615	-3.0741	0		ENSMUSG00000010608	-4.02585	0		FBgn0015371	-2.32496	0		WBGene00001958	-0.469514	0
ENSG00000065618	-2.3581	0		ENSMUSG00000010609	-4.58866	0		FBgn0015372	-2.6435	0		WBGene00001960	-0.747482	0
ENSG00000065621	-2.7528	0		ENSMUSG00000010660	-3.65272	0		FBgn0015376	-0.76141	0		WBGene00001961	-0.318155	0
ENSG00000065665	-3.6016	0		ENSMUSG00000010663	-2.39206	0		FBgn0015380	-1.96584	0		WBGene00001962	0.137061	0
ENSG00000065675	-2.3881	0		ENSMUSG00000010721	-4.7152	0		FBgn0015381	-5.553	0		WBGene00001964	-0.564878	0
ENSG00000065717	-2.1105	0		ENSMUSG00000010796	-5.04931	0		FBgn0015391	-3.55199	0		WBGene00001965	-0.0749678	0
ENSG00000065802	-3.1814	0		ENSMUSG00000010797	-2.53851	0		FBgn0015393	-1.34271	0		WBGene00001966	-0.395103	0
ENSG00000065809	-1.0083	0		ENSMUSG00000010825	-5.14102	0		FBgn0015396	-1.29814	0		WBGene00001967	-0.831232	0
ENSG00000065833	-0.7089	0		ENSMUSG00000010830	-2.42306	0		FBgn0015399	-3.35919	0		WBGene00001968	-0.36293	0
ENSG00000065882	-3.1835	0		ENSMUSG00000010911	-3.99034	0		FBgn0015400	-5.72166	0		WBGene00001971	-0.949442	0
ENSG00000065883	-3.5747	0		ENSMUSG00000010914	-3.47185	0		FBgn0015402	-2.87113	0		WBGene00001972	-0.89696	0
ENSG00000065911	-1.1148	0		ENSMUSG00000010936	-3.49541	0		FBgn0015477	-3.2113	0		WBGene00001973	0.11274	0
ENSG00000065923	-2.4296	0		ENSMUSG00000011034	-2.83733	0		FBgn0015520	-1.95098	0		WBGene00001976	-0.304733	0
ENSG00000065970	-5.4454	0		ENSMUSG00000011096	-3.87049	0		FBgn0015521	-4.7823	0		WBGene00001977	0.101481	0
ENSG00000065989	-3.9467	0		ENSMUSG00000011114	-3.05781	0		FBgn0015522	-2.09813	0		WBGene00001978	-0.875179	0
ENSG00000066027	-3.8516	0		ENSMUSG00000011118	-1.93699	0		FBgn0015541	-1.31194	0		WBGene00001980	0.28636	0
ENSG00000066032	-2.6904	0		ENSMUSG00000011148	-1.30872	0		FBgn0015544	-2.93523	0		WBGene00001981	0.147939	0
ENSG00000066044	-3.7439	0		ENSMUSG00000011154	-3.49574	0		FBgn0015546	-1.30187	0		WBGene00001984	0.663756	0
ENSG00000066056	-3.3876	0		ENSMUSG00000011158	-4.67669	0		FBgn0015550	-3.14944	0		WBGene00001985	0.111521	0
ENSG00000066084	-3.8635	0		ENSMUSG00000011179	-1.60095	0		FBgn0015553	-1.05652	0		WBGene00001990	-0.346385	0
ENSG00000066117	-3.6947	0		ENSMUSG00000011254	-4.79226	0		FBgn0015568	-2.04525	0		WBGene00001991	-0.489639	0
ENSG00000066135	-4.2154	0		ENSMUSG00000011256	-2.1805	0		FBgn0015569	-1.44788	0		WBGene00001992	-0.660619	0
ENSG00000066136	-3.551	0		ENSMUSG00000011263	-3.74778	0		FBgn0015570	-0.37107	0		WBGene00001993	-0.374625	0
ENSG00000066185	-2.3835	0		ENSMUSG00000011267	-3.66603	0		FBgn0015571	-2.15869	0		WBGene00001994	-0.247556	0
ENSG00000066230	-4.2493	0		ENSMUSG00000011306	-3.9179	0		FBgn0015574	-1.96652	0		WBGene00001995	-0.777158	0
ENSG00000066248	-2.5583	0		ENSMUSG00000011349	-4.63093	0		FBgn0015575	-1.8707	0		WBGene00001998	-0.920338	0
ENSG00000066279	-0.8599	0		ENSMUSG00000011382	-3.34681	0		FBgn0015577	-2.83485	0		WBGene00002004	-0.96142	0
ENSG00000066294	-3.9133	0		ENSMUSG00000011427	-3.93545	0		FBgn0015582	-2.89819	0		WBGene00002005	0.849654	0
ENSG00000066322	-2.4412	0		ENSMUSG00000011463	-1.78717	0		FBgn0015583	-3.66091	0		WBGene00002007	1.10837	0
ENSG00000066336	-2.5536	0		ENSMUSG00000011486	-4.91833	0		FBgn0015584	-2.32547	0		WBGene00002008	0.742071	0
ENSG00000066379	-5.8792	0		ENSMUSG00000011589	-5.04931	0		FBgn0015585	-2.17	0		WBGene00002011	0.0425592	0
ENSG00000066382	-1.8003	0		ENSMUSG00000011632	-2.92544	0		FBgn0015586	-2.56115	0		WBGene00002012	1.99714	0
ENSG00000066405	-2.3909	0		ENSMUSG00000011751	-4.88555	0		FBgn0015589	-1.93832	0		WBGene00002013	3.00873	0
ENSG00000066422	-3.1533	0		ENSMUSG00000011831	-2.5788	0		FBgn0015591	-2.64286	0		WBGene00002015	2.48167	0
ENSG00000066455	-2.3911	0		ENSMUSG00000011837	-4.06903	0		FBgn0015600	-3.07741	0		WBGene00002017	2.43537	0
ENSG00000066468	-2.2852	0		ENSMUSG00000011884	-2.74381	0		FBgn0015602	-2.98667	0		WBGene00002019	-0.914698	0
ENSG00000066557	-1.8605	0		ENSMUSG00000012017	-4.16747	0		FBgn0015609	-2.99769	0		WBGene00002020	2.43122	0
ENSG00000066583	-1.7463	0		ENSMUSG00000012042	-4.87493	0		FBgn0015614	-3.38368	0		WBGene00002021	-0.32997	0
ENSG00000066629	-1.9186	0		ENSMUSG00000012076	-4.08265	0		FBgn0015615	-2.43144	0		WBGene00002023	-0.837398	0
ENSG00000066651	-1.8362	0		ENSMUSG00000012114	-3.99792	0		FBgn0015618	-2.32352	0		WBGene00002024	0.299309	0
ENSG00000066654	-2.2454	0		ENSMUSG00000012117	-4.70614	0		FBgn0015621	-3.0095	0		WBGene00002026	1.81934	0
ENSG00000066697	-1.9644	0		ENSMUSG00000012123	-3.50504	0		FBgn0015622	-3.87853	0		WBGene00002029	-0.668996	0
ENSG00000066735	-2.8508	0		ENSMUSG00000012187	-2.62104	0		FBgn0015623	-2.72977	0		WBGene00002030	-0.535401	0
ENSG00000066739	-3.5175	0		ENSMUSG00000012211	-5.19972	0		FBgn0015625	-0.70679	0		WBGene00002032	0.478737	0
ENSG00000066777	-2.9003	0		ENSMUSG00000012282	-4.53349	0		FBgn0015663	-2.80501	0		WBGene00002035	-0.634243	0
ENSG00000066813	-4.3007	0		ENSMUSG00000012296	-4.21063	0		FBgn0015664	-2.01304	0		WBGene00002037	0.051912	0
ENSG00000066827	-4.3036	0		ENSMUSG00000012350	-2.54111	0		FBgn0015714	0.82271	0		WBGene00002038	-0.353015	0
ENSG00000066855	-2.7241	0		ENSMUSG00000012405	-3.07789	0		FBgn0015721	-3.00787	0		WBGene00002039	0.026345	0
ENSG00000066923	-3.1868	0		ENSMUSG00000012422	-4.77556	0		FBgn0015754	-2.25925	0		WBGene00002040	-0.773732	0
ENSG00000066926	-2.3076	0		ENSMUSG00000012428	-0.7629	0		FBgn0015756	-4.60964	0		WBGene00002041	0.338524	0
ENSG00000066933	-3.1462	0		ENSMUSG00000012429	-4.39017	0		FBgn0015765	-2.87176	0		WBGene00002042	-0.27325	0
ENSG00000067048	-2.3888	0		ENSMUSG00000012443	-1.35661	0		FBgn0015766	-1.00587	0		WBGene00002043	-1.22443	0
ENSG00000067057	-1.5826	0		ENSMUSG00000012483	-2.58615	0		FBgn0015770	-5.57759	0		WBGene00002044	-0.878197	0
ENSG00000067064	-1.5508	0		ENSMUSG00000012519	-1.3321	0		FBgn0015772	-3.01438	0		WBGene00002048	0.55031	0
ENSG00000067066	-1.2856	0		ENSMUSG00000012535	-3.95277	0		FBgn0015776	-2.71331	0		WBGene00002050	0.000478512	0
ENSG00000067082	-1.3344	0		ENSMUSG00000012609	-5.04692	0		FBgn0015777	-1.67029	0		WBGene00002051	-0.793077	0
ENSG00000067113	-1.6195	0		ENSMUSG00000012640	-4.62167	0		FBgn0015778	-2.64034	0		WBGene00002052	0.108785	0
ENSG00000067141	-2.4045	0		ENSMUSG00000012705	-2.10843	0		FBgn0015790	-2.78428	0		WBGene00002053	0.216014	0
ENSG00000067167	-2.1208	0		ENSMUSG00000012819	-5.20663	0		FBgn0015791	-3.19087	0		WBGene00002055	0.665103	0
ENSG00000067177	-2.6532	0		ENSMUSG00000012848	-3.33686	0		FBgn0015793	-3.30586	0		WBGene00002056	0.780876	0
ENSG00000067182	-2.1141	0		ENSMUSG00000013033	-3.2281	0		FBgn0015794	-3.06721	0		WBGene00002057	0.725018	0
ENSG00000067191	-3.9635	0		ENSMUSG00000013076	-3.26064	0		FBgn0015795	-2.66832	0		WBGene00002058	-0.102021	0
ENSG00000067208	-2.5347	0		ENSMUSG00000013083	-4.42384	0		FBgn0015797	-3.1353	0		WBGene00002061	-0.135146	0
ENSG00000067221	-3.7186	0		ENSMUSG00000013091	-4.97075	0		FBgn0015801	-2.19106	0		WBGene00002062	-0.880776	0
ENSG00000067225	-1.8351	0		ENSMUSG00000013150	-4.27704	0		FBgn0015803	-2.69367	0		WBGene00002064	0.734987	0
ENSG00000067248	-2.1305	0		ENSMUSG00000013155	-3.34725	0		FBgn0015805	-1.95954	0		WBGene00002065	0.101507	0
ENSG00000067334	-1.8712	0		ENSMUSG00000013158	-5.37183	0		FBgn0015806	-2.42888	0		WBGene00002066	0.440859	0
ENSG00000067365	-3.3086	0		ENSMUSG00000013160	-4.4008	0		FBgn0015808	-2.26757	0		WBGene00002067	0.534442	0
ENSG00000067369	-4.6953	0		ENSMUSG00000013236	-4.23841	0		FBgn0015828	-2.80632	0		WBGene00002068	0.954685	0
ENSG00000067445	-3.482	0		ENSMUSG00000013275	-3.99885	0		FBgn0015829	-3.64566	0		WBGene00002069	-0.0246675	0
ENSG00000067533	-1.7128	0		ENSMUSG00000013338	-5.14051	0		FBgn0015831	-1.97392	0		WBGene00002070	-0.325518	0
ENSG00000067560	-2.7056	0		ENSMUSG00000013353	-5.58519	0		FBgn0015834	-3.69656	0		WBGene00002071	-0.017926	0
ENSG00000067596	-4.6047	0		ENSMUSG00000013367	-4.35432	0		FBgn0015838	-2.10073	0		WBGene00002073	0.441421	0
ENSG00000067606	-1.2164	0		ENSMUSG00000013419	-4.9703	0		FBgn0015872	-1.4309	0		WBGene00002074	-0.023299	0
ENSG00000067646	-3.008	0		ENSMUSG00000013584	-1.61467	0		FBgn0015905	-3.20849	0		WBGene00002076	0.0995992	0
ENSG00000067704	-2.5394	0		ENSMUSG00000013593	-3.60454	0		FBgn0015925	-1.8887	0		WBGene00002078	0.382325	0
ENSG00000067715	-0.361	0		ENSMUSG00000013622	-2.74304	0		FBgn0015929	-1.56452	0		WBGene00002080	-0.401238	0
ENSG00000067798	-1.2079	0		ENSMUSG00000013643	-3.27439	0		FBgn0015949	-3.0818	0		WBGene00002081	-0.295375	0
ENSG00000067829	-3.7058	0		ENSMUSG00000013646	-4.35078	0		FBgn0016013	-1.81817	0		WBGene00002085	1.03847	0
ENSG00000067836	-1.8978	0		ENSMUSG00000013653	-4.19416	0		FBgn0016031	-2.07412	0		WBGene00002086	0.0290048	0
ENSG00000067840	-2.9783	0		ENSMUSG00000013662	-4.3373	0		FBgn0016032	-1.95803	0		WBGene00002087	0.371619	0
ENSG00000067842	-3.8937	0		ENSMUSG00000013663	-3.73774	0		FBgn0016034	-1.79857	0		WBGene00002088	0.586481	0
ENSG00000067900	-5.2905	0		ENSMUSG00000013668	-5.50504	0		FBgn0016036	-4.77754	0		WBGene00002089	0.342688	0
ENSG00000067955	-2.3694	0		ENSMUSG00000013707	-2.42298	0		FBgn0016041	-2.33781	0		WBGene00002090	0.405759	0
ENSG00000067992	-2.35	0		ENSMUSG00000013736	-3.9053	0		FBgn0016047	-3.31761	0		WBGene00002094	0.514198	0
ENSG00000068001	-3.0766	0		ENSMUSG00000013766	-3.75653	0		FBgn0016054	-2.34139	0		WBGene00002100	0.517456	0
ENSG00000068024	-2.1778	0		ENSMUSG00000013787	-3.59214	0		FBgn0016059	-2.93898	0		WBGene00002101	0.721022	0
ENSG00000068028	-2.7133	0		ENSMUSG00000013846	-2.05619	0		FBgn0016061	-5.8047	0		WBGene00002104	0.00708893	0
ENSG00000068078	-1.8506	0		ENSMUSG00000013858	-4.94742	0		FBgn0016070	-1.06413	0		WBGene00002105	0.418636	0
ENSG00000068079	-0.6029	0		ENSMUSG00000013921	-3.09148	0		FBgn0016075	-1.53053	0		WBGene00002106	1.14581	0
ENSG00000068097	-3.33	0		ENSMUSG00000013936	-1.05472	0		FBgn0016076	-1.0175	0		WBGene00002107	-0.563912	0
ENSG00000068120	-3.33	0		ENSMUSG00000013973	-3.95277	0		FBgn0016078	-2.08094	0		WBGene00002109	0.154834	0
ENSG00000068137	-4.5506	0		ENSMUSG00000013974	-2.11073	0		FBgn0016081	-3.73812	0		WBGene00002113	0.438826	0
ENSG00000068305	-2.1248	0		ENSMUSG00000013997	-4.6114	0		FBgn0016119	-3.3166	0		WBGene00002114	1.4255	0
ENSG00000068308	-3.7472	0		ENSMUSG00000014039	-3.68724	0		FBgn0016120	-3.20676	0		WBGene00002115	-0.920016	0
ENSG00000068323	-3.509	0		ENSMUSG00000014075	-3.07473	0		FBgn0016122	-1.89781	0		WBGene00002116	0.974518	0
ENSG00000068354	-4.9848	0		ENSMUSG00000014077	-3.47554	0		FBgn0016123	-1.12853	0		WBGene00002117	0.102305	0
ENSG00000068366	-0.6215	0		ENSMUSG00000014104	-6.16463	0		FBgn0016126	-2.76004	0		WBGene00002118	0.260215	0
ENSG00000068383	-2.4569	0		ENSMUSG00000014226	-2.82378	0		FBgn0016131	-2.30301	0		WBGene00002120	-0.162543	0
ENSG00000068394	-3.3411	0		ENSMUSG00000014232	-3.68947	0		FBgn0016641	-2.8668	0		WBGene00002123	-0.396591	0
ENSG00000068400	-3.6359	0		ENSMUSG00000014243	-2.78707	0		FBgn0016650	-2.9829	0		WBGene00002125	0.741891	0
ENSG00000068438	-2.9583	0		ENSMUSG00000014245	-3.92248	0		FBgn0016660	-4.24168	0		WBGene00002126	-0.254472	0
ENSG00000068489	-2.6234	0		ENSMUSG00000014294	-3.70068	0		FBgn0016672	-2.81066	0		WBGene00002127	-0.381125	0
ENSG00000068615	-1.4935	0		ENSMUSG00000014303	-4.20663	0		FBgn0016675	-1.45922	0		WBGene00002128	-0.309447	0
ENSG00000068650	-4.1357	0		ENSMUSG00000014313	-4.17736	0		FBgn0016684	-2.43386	0		WBGene00002129	-0.530271	0
ENSG00000068654	-3.5113	0		ENSMUSG00000014329	-1.2063	0		FBgn0016685	-2.56192	0		WBGene00002130	1.01913	0
ENSG00000068697	-3.1797	0		ENSMUSG00000014349	-5.28434	0		FBgn0016687	-3.04192	0		WBGene00002131	0.537883	0
ENSG00000068724	-3.7538	0		ENSMUSG00000014402	-4.24305	0		FBgn0016693	-3.02198	0		WBGene00002132	-1.36872	0
ENSG00000068745	-3.0759	0		ENSMUSG00000014418	-4.08755	0		FBgn0016694	-1.74207	0		WBGene00002133	-0.110725	0
ENSG00000068784	-2.2042	0		ENSMUSG00000014426	-3.67521	0		FBgn0016696	-3.25829	0		WBGene00002136	0.876033	0
ENSG00000068796	-2.1352	0		ENSMUSG00000014444	-2.98245	0		FBgn0016697	-2.84986	0		WBGene00002137	-0.62317	0
ENSG00000068831	-2.1338	0		ENSMUSG00000014453	-2.37992	0		FBgn0016698	-2.9587	0		WBGene00002140	-0.297511	0
ENSG00000068878	-2.1077	0		ENSMUSG00000014470	-4.45387	0		FBgn0016701	-3.50914	0		WBGene00002141	-1.51255	0
ENSG00000068885	-1.3656	0		ENSMUSG00000014496	-3.25003	0		FBgn0016715	-1.58775	0		WBGene00002142	-0.851719	0
ENSG00000068903	-3.8162	0		ENSMUSG00000014503	-4.47393	0		FBgn0016726	-4.32887	0		WBGene00002146	-0.450605	0
ENSG00000068912	-2.6982	0		ENSMUSG00000014504	-3.80692	0		FBgn0016756	-3.01742	0		WBGene00002147	-0.948141	0
ENSG00000068971	-3.3955	0		ENSMUSG00000014529	-4.86481	0		FBgn0016762	-3.11729	0		WBGene00002148	-0.208864	0
ENSG00000068976	-2.3701	0		ENSMUSG00000014543	-2.08589	0		FBgn0016794	-1.43063	0		WBGene00002149	-0.47714	0
ENSG00000068985	-3.6315	0		ENSMUSG00000014550	-4.46849	0		FBgn0016797	-3.40003	0		WBGene00002150	-0.658065	0
ENSG00000069018	-5.307	0		ENSMUSG00000014551	-5.65836	0		FBgn0016917	-2.71113	0		WBGene00002151	-0.577212	0
ENSG00000069020	-2.9557	0		ENSMUSG00000014554	-3.53617	0		FBgn0016920	-5.31272	0		WBGene00002152	-0.295325	0
ENSG00000069122	-1.6624	0		ENSMUSG00000014592	-4.04573	0		FBgn0016926	-2.62861	0		WBGene00002162	-0.62964	0
ENSG00000069188	-4.5322	0		ENSMUSG00000014599	-2.74149	0		FBgn0016930	-1.22996	0		WBGene00002163	-0.390775	0
ENSG00000069206	-5.74	0		ENSMUSG00000014601	-3.82378	0		FBgn0016970	-2.99792	0		WBGene00002169	-0.119437	0
ENSG00000069248	-4.2695	0		ENSMUSG00000014602	-4.38715	0		FBgn0016977	-2.33716	0		WBGene00002173	0.0347982	0
ENSG00000069275	-2.6215	0		ENSMUSG00000014609	-4.79386	0		FBgn0016978	-3.31	0		WBGene00002174	0.133579	0
ENSG00000069345	-2.7558	0		ENSMUSG00000014725	-4.2133	0		FBgn0016983	-2.52409	0		WBGene00002176	-0.162497	0
ENSG00000069399	-2.4065	0		ENSMUSG00000014763	-4.27956	0		FBgn0016984	-3.36662	0		WBGene00002177	-0.934504	0
ENSG00000069424	-2.8998	0		ENSMUSG00000014767	-5.31962	0		FBgn0017414	-3.41781	0		WBGene00002178	-0.054604	0
ENSG00000069431	-4.6975	0		ENSMUSG00000014769	-3.51837	0		FBgn0017429	-2.65472	0		WBGene00002179	-0.911193	0
ENSG00000069482	-0.4033	0		ENSMUSG00000014776	-3.74294	0		FBgn0017448	-1.10613	0		WBGene00002181	-0.907137	0
ENSG00000069493	-2.0424	0		ENSMUSG00000014778	-2.93512	0		FBgn0017456	-1.62424	0		WBGene00002182	-0.397228	0
ENSG00000069509	-1.8679	0		ENSMUSG00000014782	-3.33497	0		FBgn0017457	-3.40431	0		WBGene00002186	0.756976	0
ENSG00000069535	-0.78	0		ENSMUSG00000014786	-4.94653	0		FBgn0017551	-2.49753	0		WBGene00002187	-0.767986	0
ENSG00000069667	-1.6301	0		ENSMUSG00000014791	-3.93302	0		FBgn0017556	-1.58459	0		WBGene00002188	-0.63632	0
ENSG00000069696	-4.5129	0		ENSMUSG00000014813	-2.26569	0		FBgn0017558	-1.89684	0		WBGene00002190	-0.10534	0
ENSG00000069702	-0.648	0		ENSMUSG00000014837	-4.73197	0		FBgn0017567	-3.47618	0		WBGene00002192	-0.750277	0
ENSG00000069712	-1.4568	0		ENSMUSG00000014846	-1.85815	0		FBgn0017572	-1.87297	0		WBGene00002193	0.234872	0
ENSG00000069764	-2.4594	0		ENSMUSG00000014850	-5.48165	0		FBgn0017577	-0.79563	0		WBGene00002195	-0.436343	0
ENSG00000069812	-4.2726	0		ENSMUSG00000014856	-3.53835	0		FBgn0017578	-3.88747	0		WBGene00002201	-0.525386	0
ENSG00000069849	-4.0317	0		ENSMUSG00000014859	-4.66603	0		FBgn0017590	-4.0081	0		WBGene00002202	-0.540935	0
ENSG00000069869	-1.6287	0		ENSMUSG00000014867	-3.95143	0		FBgn0019624	-3.11979	0		WBGene00002203	0.311424	0
ENSG00000069943	-2.4195	0		ENSMUSG00000014873	-5.18338	0		FBgn0019637	-2.62193	0		WBGene00002204	-0.054967	0
ENSG00000069956	-2.7545	0		ENSMUSG00000014905	-2.25003	0		FBgn0019644	-3.33526	0		WBGene00002205	-0.525015	0
ENSG00000069966	-3.7931	0		ENSMUSG00000014907	-2.51928	0		FBgn0019809	-5.50635	0		WBGene00002206	-0.323542	0
ENSG00000069974	-1.4934	0		ENSMUSG00000014959	-3.46307	0		FBgn0019828	-1.37105	0		WBGene00002207	-0.699299	0
ENSG00000069998	-2.7529	0		ENSMUSG00000015001	-5.10581	0		FBgn0019830	-3.3882	0		WBGene00002208	0.350206	0
ENSG00000070010	-2.9241	0		ENSMUSG00000015002	-3.59806	0		FBgn0019886	-3.47153	0		WBGene00002210	-0.94814	0
ENSG00000070018	-3.6686	0		ENSMUSG00000015013	-3.35934	0		FBgn0019890	-2.29258	0		WBGene00002211	0.338283	0
ENSG00000070019	-3.1071	0		ENSMUSG00000015016	-3.60507	0		FBgn0019925	-3.29025	0		WBGene00002212	0.789051	0
ENSG00000070031	-3.4923	0		ENSMUSG00000015027	-3.04323	0		FBgn0019928	-0.94781	0		WBGene00002214	0.784026	0
ENSG00000070047	-3.8065	0		ENSMUSG00000015053	-3.09987	0		FBgn0019932	-2.86292	0		WBGene00002215	-0.767228	0
ENSG00000070061	-3.3555	0		ENSMUSG00000015085	-3.13403	0		FBgn0019938	-2.06269	0		WBGene00002216	-0.502605	0
ENSG00000070081	-1.5033	0		ENSMUSG00000015090	-1.45289	0		FBgn0019940	-2.3138	0		WBGene00002217	-0.32802	0
ENSG00000070087	-1.7201	0		ENSMUSG00000015093	-2.68529	0		FBgn0019947	-3.72413	0		WBGene00002218	-1.24813	0
ENSG00000070159	-2.7446	0		ENSMUSG00000015094	-2.80198	0		FBgn0019948	-3.34183	0		WBGene00002219	0.233402	0
ENSG00000070182	-3.6776	0		ENSMUSG00000015120	-3.69227	0		FBgn0019949	-2.41296	0		WBGene00002221	0.583355	0
ENSG00000070190	-2.2318	0		ENSMUSG00000015126	-3.35343	0		FBgn0019957	-3.43222	0		WBGene00002222	-0.687938	0
ENSG00000070193	-4.1729	0		ENSMUSG00000015133	-3.32757	0		FBgn0019960	-3.51887	0		WBGene00002223	-1.17042	0
ENSG00000070214	-1.9586	0		ENSMUSG00000015134	-3.49102	0		FBgn0019968	-3.09308	0		WBGene00002224	-0.421594	0
ENSG00000070269	-2.6928	0		ENSMUSG00000015143	-2.85893	0		FBgn0019982	-2.93909	0		WBGene00002225	0.941382	0
ENSG00000070366	-3.9667	0		ENSMUSG00000015165	-4.65073	0		FBgn0020018	-3.74662	0		WBGene00002226	0.705357	0
ENSG00000070367	-2.3925	0		ENSMUSG00000015176	-2.25525	0		FBgn0020224	-3.80813	0		WBGene00002227	0.0830829	0
ENSG00000070371	-3.1488	0		ENSMUSG00000015189	-4.14407	0		FBgn0020235	-2.74846	0		WBGene00002228	0.25056	0
ENSG00000070388	-4.752	0		ENSMUSG00000015202	-2.62113	0		FBgn0020236	-2.97778	0		WBGene00002229	0.0813478	0
ENSG00000070404	-2.0105	0		ENSMUSG00000015214	-4.25126	0		FBgn0020238	-3.66237	0		WBGene00002231	-0.24062	0
ENSG00000070413	-3.9146	0		ENSMUSG00000015222	-4.14127	0		FBgn0020248	-1.38131	0		WBGene00002233	0.0696798	0
ENSG00000070423	-3.3206	0		ENSMUSG00000015224	-2.92445	0		FBgn0020249	-3.32858	0		WBGene00002234	-0.698816	0
ENSG00000070444	-4.4618	0		ENSMUSG00000015242	-5.7815	0		FBgn0020251	-1.43866	0		WBGene00002235	-1.4241	0
ENSG00000070476	-3.5814	0		ENSMUSG00000015243	-1.86187	0		FBgn0020255	-2.70557	0		WBGene00002238	0.255411	0
ENSG00000070495	-2.6081	0		ENSMUSG00000015289	-3.70802	0		FBgn0020257	-2.08271	0		WBGene00002239	-0.87211	0
ENSG00000070501	-3.4558	0		ENSMUSG00000015290	-3.97755	0		FBgn0020258	-3.61971	0		WBGene00002242	-0.842796	0
ENSG00000070526	-1.13	0		ENSMUSG00000015291	-3.84643	0		FBgn0020261	-3.63379	0		WBGene00002245	-0.676944	0
ENSG00000070540	-0.9623	0		ENSMUSG00000015305	-1.59833	0		FBgn0020269	-2.19588	0		WBGene00002247	0.300064	0
ENSG00000070601	-4.2316	0		ENSMUSG00000015312	-1.55309	0		FBgn0020270	-0.60391	0		WBGene00002248	0.906018	0
ENSG00000070610	-3.493	0		ENSMUSG00000015314	-4.08927	0		FBgn0020277	-3.43051	0		WBGene00002251	-0.348155	0
ENSG00000070614	-3.9575	0		ENSMUSG00000015316	-2.78568	0		FBgn0020278	-2.70097	0		WBGene00002252	-0.816272	0
ENSG00000070669	0.0588	0		ENSMUSG00000015337	-3.1213	0		FBgn0020279	-2.48884	0		WBGene00002253	0.713711	0
ENSG00000070718	-3.242	0		ENSMUSG00000015340	-1.11798	0		FBgn0020280	-2.2453	0		WBGene00002254	1.55091	0
ENSG00000070729	-4.9214	0		ENSMUSG00000015341	-4.21679	0		FBgn0020294	-2.04507	0		WBGene00002255	-0.388661	0
ENSG00000070731	-1.5706	0		ENSMUSG00000015342	-4.79546	0		FBgn0020299	-1.265	0		WBGene00002256	-0.759912	0
ENSG00000070748	-4.2824	0		ENSMUSG00000015354	-1.14746	0		FBgn0020300	-1.75604	0		WBGene00002257	-0.118498	0
ENSG00000070756	-3.2765	0		ENSMUSG00000015355	-1.27076	0		FBgn0020304	-1.72323	0		WBGene00002258	0.770429	0
ENSG00000070759	-2.5026	0		ENSMUSG00000015357	-2.85475	0		FBgn0020305	-3.25953	0		WBGene00002259	1.56794	0
ENSG00000070761	-2.5052	0		ENSMUSG00000015365	-4.4765	0		FBgn0020306	-2.35565	0		WBGene00002260	1.49008	0
ENSG00000070770	-3.4087	0		ENSMUSG00000015377	-5	0		FBgn0020309	-2.16949	0		WBGene00002261	0.0501337	0
ENSG00000070778	-3.3688	0		ENSMUSG00000015396	-1.38534	0		FBgn0020312	-3.20184	0		WBGene00002262	-0.253396	0
ENSG00000070785	-2.6175	0		ENSMUSG00000015401	-3.02832	0		FBgn0020370	-3.09419	0		WBGene00002265	1.63984	0
ENSG00000070808	-1.8012	0		ENSMUSG00000015405	-3.90703	0		FBgn0020371	-0.98074	0		WBGene00002266	-0.469664	0
ENSG00000070814	-3.3559	0		ENSMUSG00000015437	-0.93151	0		FBgn0020372	-2.26854	0		WBGene00002268	0.370795	0
ENSG00000070831	-1.8608	0		ENSMUSG00000015441	-3.25264	0		FBgn0020376	-4.14688	0		WBGene00002270	0.0667452	0
ENSG00000070882	-1.3988	0		ENSMUSG00000015443	-4.74468	0		FBgn0020377	-1.45605	0		WBGene00002271	1.0856	0
ENSG00000070886	-4.0431	0		ENSMUSG00000015452	-4.00393	0		FBgn0020379	-3.91137	0		WBGene00002272	0.792225	0
ENSG00000070915	-3.7748	0		ENSMUSG00000015476	-4.26479	0		FBgn0020385	-1.60463	0		WBGene00002273	0.971274	0
ENSG00000070950	-3.1046	0		ENSMUSG00000015478	-3.62433	0		FBgn0020386	-2.5541	0		WBGene00002274	0.0567568	0
ENSG00000070961	-0.9696	0		ENSMUSG00000015484	-4.328	0		FBgn0020388	-2.56209	0		WBGene00002295	-0.36709	0
ENSG00000070985	-4.1602	0		ENSMUSG00000015501	-3.39183	0		FBgn0020389	-2.82011	0		WBGene00002297	0.254677	0
ENSG00000071051	-2.281	0		ENSMUSG00000015519	-4.60051	0		FBgn0020391	-5.19972	0		WBGene00002299	-1.07848	0
ENSG00000071054	-2.2557	0		ENSMUSG00000015522	-4.8246	0		FBgn0020392	-2.47786	0		WBGene00002348	0.942326	0
ENSG00000071073	-1.9562	0		ENSMUSG00000015533	-3.14433	0		FBgn0020407	-3.18731	0		WBGene00002368	0.452558	0
ENSG00000071082	-3.54	0		ENSMUSG00000015542	-3.31086	0		FBgn0020412	-2.7118	0		WBGene00002601	-0.283646	0
ENSG00000071127	-2.6261	0		ENSMUSG00000015568	-0.37499	0		FBgn0020414	-2.13517	0		WBGene00002632	0.0164164	0
ENSG00000071189	-3.6215	0		ENSMUSG00000015575	-3.85831	0		FBgn0020415	-2.13962	0		WBGene00002827	-0.217396	0
ENSG00000071203	-2.1379	0		ENSMUSG00000015597	-4.51095	0		FBgn0020416	-1.07266	0		WBGene00002845	0.1582	0
ENSG00000071205	-3.438	0		ENSMUSG00000015599	-5.44662	0		FBgn0020429	-4.08363	0		WBGene00002879	0.155156	0
ENSG00000071242	-2.5287	0		ENSMUSG00000015605	-4.10532	0		FBgn0020440	-2.90487	0		WBGene00002881	-0.234205	0
ENSG00000071243	-3.1681	0		ENSMUSG00000015627	-5.02797	0		FBgn0020443	-3.17632	0		WBGene00002915	-0.276398	0
ENSG00000071246	-3.8506	0		ENSMUSG00000015647	-3.56201	0		FBgn0020445	-0.79784	0		WBGene00002957	-0.607247	0
ENSG00000071282	-2.8903	0		ENSMUSG00000015652	-2.2576	0		FBgn0020493	-1.35148	0		WBGene00002974	-0.809713	0
ENSG00000071462	-4.7408	0		ENSMUSG00000015653	-3.17997	0		FBgn0020497	-2.50832	0		WBGene00002975	-1.19253	0
ENSG00000071537	-2.7112	0		ENSMUSG00000015659	-4.35078	0		FBgn0020503	-2.72929	0		WBGene00002976	-0.458617	0
ENSG00000071539	-0.4472	0		ENSMUSG00000015668	-3.36245	0		FBgn0020508	-0.84682	0		WBGene00002979	-0.406341	0
ENSG00000071553	-2.8795	0		ENSMUSG00000015671	-3.76729	0		FBgn0020509	-3.30031	0		WBGene00002981	0.49129	0
ENSG00000071564	-3.2141	0		ENSMUSG00000015672	-3.73831	0		FBgn0020510	-3.20437	0		WBGene00002983	-0.710221	0
ENSG00000071575	-1.1242	0		ENSMUSG00000015709	-4.10036	0		FBgn0020521	-3.71104	0		WBGene00002985	0.449363	0
ENSG00000071626	-3.2517	0		ENSMUSG00000015733	-3.61847	0		FBgn0020545	-2.65326	0		WBGene00002991	-0.341802	0
ENSG00000071655	-4.0012	0		ENSMUSG00000015745	-2.75809	0		FBgn0020618	-3.82378	0		WBGene00002992	-0.745766	0
ENSG00000071677	-3.9931	0		ENSMUSG00000015748	-3.46849	0		FBgn0020620	-3.87811	0		WBGene00002994	-0.24871	0
ENSG00000071794	-1.4689	0		ENSMUSG00000015749	-3.01159	0		FBgn0020621	-2.91441	0		WBGene00002997	-1.63234	0
ENSG00000071859	-2.621	0		ENSMUSG00000015750	-4.14509	0		FBgn0020622	-2.2057	0		WBGene00002999	-0.40948	0
ENSG00000071889	-4.1538	0		ENSMUSG00000015755	-3.8289	0		FBgn0020626	-4.17163	0		WBGene00003001	-0.803792	0
ENSG00000071894	-3.722	0		ENSMUSG00000015757	-3.45435	0		FBgn0020633	-1.07665	0		WBGene00003002	-0.312713	0
ENSG00000071909	-4.8665	0		ENSMUSG00000015759	-3.70764	0		FBgn0020637	-0.10226	0		WBGene00003007	-0.778583	0
ENSG00000071967	-0.9689	0		ENSMUSG00000015776	-3.89647	0		FBgn0020639	-0.75319	0		WBGene00003009	-0.722341	0
ENSG00000071991	-3.0523	0		ENSMUSG00000015790	-3.20809	0		FBgn0020640	-0.71276	0		WBGene00003010	-1.49946	0
ENSG00000071994	-3.5255	0		ENSMUSG00000015806	-3.47409	0		FBgn0020641	-1.88252	0		WBGene00003011	-0.827714	0
ENSG00000072041	-1.8578	0		ENSMUSG00000015829	-3.90077	0		FBgn0020642	-1.16146	0		WBGene00003015	-0.591305	0
ENSG00000072042	-2.7138	0		ENSMUSG00000015837	-3.45862	0		FBgn0020644	-0.53768	0		WBGene00003017	-1.02283	0
ENSG00000072062	-4.0205	0		ENSMUSG00000015839	-2.40606	0		FBgn0020645	-2.56243	0		WBGene00003018	0.145986	0
ENSG00000072071	-2.8607	0		ENSMUSG00000015846	-4.40171	0		FBgn0020647	-2.06028	0		WBGene00003019	-1.01458	0
ENSG00000072080	-3.0196	0		ENSMUSG00000015850	-2.50373	0		FBgn0020655	-3.31115	0		WBGene00003020	-0.24563	0
ENSG00000072110	-1.9087	0		ENSMUSG00000015852	-1.97704	0		FBgn0020660	-3.14344	0		WBGene00003026	0.0776328	0
ENSG00000072121	-2.6045	0		ENSMUSG00000015854	-2.03446	0		FBgn0020762	-1.67803	0		WBGene00003031	-1.04646	0
ENSG00000072133	-3.3202	0		ENSMUSG00000015869	-3.61812	0		FBgn0020764	-2.88854	0		WBGene00003033	-0.840266	0
ENSG00000072134	-4.1246	0		ENSMUSG00000015879	-3.90985	0		FBgn0020765	-0.40819	0		WBGene00003034	-0.801321	0
ENSG00000072135	-3.4296	0		ENSMUSG00000015889	-2.98427	0		FBgn0020766	-2.92139	0		WBGene00003040	-0.240132	0
ENSG00000072163	-2.581	0		ENSMUSG00000015890	-4.0932	0		FBgn0020767	-2.69031	0		WBGene00003043	-0.937274	0
ENSG00000072182	-3.7973	0		ENSMUSG00000015944	-4.26784	0		FBgn0020880	-3.11004	0		WBGene00003046	-0.946277	0
ENSG00000072195	-4.3766	0		ENSMUSG00000015947	-1.58584	0		FBgn0020887	-2.50152	0		WBGene00003047	-0.769901	0
ENSG00000072201	-1.7535	0		ENSMUSG00000015950	-1.91224	0		FBgn0020906	-0.66356	0		WBGene00003052	-0.320698	0
ENSG00000072210	-1.9471	0		ENSMUSG00000015961	-2.99551	0		FBgn0020907	-0.77029	0		WBGene00003053	-0.318758	0
ENSG00000072274	-1.7768	0		ENSMUSG00000015962	-4.08485	0		FBgn0020908	-2.48261	0		WBGene00003055	0.782214	0
ENSG00000072310	-3.1362	0		ENSMUSG00000015966	-3.45989	0		FBgn0020909	-2.46275	0		WBGene00003056	-0.186526	0
ENSG00000072315	-5.6111	0		ENSMUSG00000015968	-4.3632	0		FBgn0020910	-3.96241	0		WBGene00003057	1.05045	0
ENSG00000072364	-3.8531	0		ENSMUSG00000015971	-4.00115	0		FBgn0020930	-4.00903	0		WBGene00003058	0.00277663	0
ENSG00000072401	-1.9774	0		ENSMUSG00000015994	-3.95121	0		FBgn0021742	-4.52516	0		WBGene00003062	0.52975	0
ENSG00000072415	-2.4417	0		ENSMUSG00000016018	-3.59022	0		FBgn0021750	-2.86881	0		WBGene00003063	-0.072642	0
ENSG00000072422	-0.6819	0		ENSMUSG00000016024	-2.50783	0		FBgn0021760	-2.96567	0		WBGene00003065	-0.692582	0
ENSG00000072501	-4.5368	0		ENSMUSG00000016028	-2.21384	0		FBgn0021761	-1.98582	0		WBGene00003068	-0.205194	0
ENSG00000072518	-3.5766	0		ENSMUSG00000016087	-2.62451	0		FBgn0021767	-5.12532	0		WBGene00003071	0.00515376	0
ENSG00000072571	0.2305	0		ENSMUSG00000016128	-3.23487	0		FBgn0021768	-2.82634	0		WBGene00003072	-0.680221	0
ENSG00000072609	-3.9135	0		ENSMUSG00000016150	-4.8291	0		FBgn0021776	-2.44607	0		WBGene00003075	0.178684	0
ENSG00000072657	-0.8717	0		ENSMUSG00000016179	-3.67503	0		FBgn0021795	-3.05865	0		WBGene00003078	-0.862142	0
ENSG00000072682	-2.8835	0		ENSMUSG00000016200	-3.98256	0		FBgn0021796	-2.8049	0		WBGene00003079	-0.964628	0
ENSG00000072694	-1.0249	0		ENSMUSG00000016206	-2.20012	0		FBgn0021800	-2.18902	0		WBGene00003081	-0.91975	0
ENSG00000072736	-2.5617	0		ENSMUSG00000016262	-1.67964	0		FBgn0021814	-3.86397	0		WBGene00003083	-0.319192	0
ENSG00000072756	-2.4921	0		ENSMUSG00000016308	-3.33789	0		FBgn0021818	-2.57209	0		WBGene00003084	0.0575639	0
ENSG00000072778	-2.3214	0		ENSMUSG00000016327	-3.97392	0		FBgn0021825	-3.2113	0		WBGene00003089	-0.647347	0
ENSG00000072786	-2.9356	0		ENSMUSG00000016349	-2.96815	0		FBgn0021847	-3.73966	0		WBGene00003090	0.307127	0
ENSG00000072803	-3.4922	0		ENSMUSG00000016382	-2.43823	0		FBgn0021856	-3.90747	0		WBGene00003091	0.710501	0
ENSG00000072818	-3.0125	0		ENSMUSG00000016386	-3.1538	0		FBgn0021872	-3.32424	0		WBGene00003092	2.1041	0
ENSG00000072832	-2.473	0		ENSMUSG00000016409	-3.91724	0		FBgn0021874	-2.58234	0		WBGene00003093	1.66734	0
ENSG00000072840	-4.0871	0		ENSMUSG00000016427	-3.66182	0		FBgn0021895	-3.05625	0		WBGene00003094	1.35372	0
ENSG00000072849	-3.4743	0		ENSMUSG00000016458	-3.56764	0		FBgn0021906	-0.98762	0		WBGene00003095	0.983632	0
ENSG00000072858	-1.1749	0		ENSMUSG00000016477	-4.26701	0		FBgn0021944	-3.50619	0		WBGene00003096	1.78705	0
ENSG00000072864	-3.7433	0		ENSMUSG00000016481	-4.92708	0		FBgn0021967	-3.38112	0		WBGene00003097	0.361153	0
ENSG00000072952	-1.7648	0		ENSMUSG00000016494	-0.87888	0		FBgn0021979	-2.9492	0		WBGene00003098	0.222514	0
ENSG00000072954	-2.2823	0		ENSMUSG00000016495	-2.56602	0		FBgn0021995	-2.40438	0		WBGene00003099	1.62619	0
ENSG00000072958	-3.1392	0		ENSMUSG00000016496	-0.77243	0		FBgn0022023	-3.46993	0		WBGene00003104	0.245291	0
ENSG00000073008	-2.8485	0		ENSMUSG00000016498	-1.96314	0		FBgn0022027	-3.7152	0		WBGene00003106	1.23734	0
ENSG00000073050	-3.5185	0		ENSMUSG00000016503	-3.14369	0		FBgn0022029	-2.42384	0		WBGene00003107	-0.63941	0
ENSG00000073060	-1.8548	0		ENSMUSG00000016510	-3.81848	0		FBgn0022069	-1.66132	0		WBGene00003112	-0.23668	0
ENSG00000073067	-3.4547	0		ENSMUSG00000016526	-2.1678	0		FBgn0022097	-3.2395	0		WBGene00003133	-0.297255	0
ENSG00000073111	-0.5377	0		ENSMUSG00000016534	-2.97744	0		FBgn0022153	-3.23705	0		WBGene00003136	-0.694441	0
ENSG00000073146	-4.702	0		ENSMUSG00000016541	-4.40415	0		FBgn0022160	-0.96322	0		WBGene00003143	-0.726997	0
ENSG00000073150	-3.8211	0		ENSMUSG00000016552	-2.27907	0		FBgn0022213	-1.76151	0		WBGene00003144	-0.113232	0
ENSG00000073169	-2.8862	0		ENSMUSG00000016554	-3.22945	0		FBgn0022224	-2.64792	0		WBGene00003149	-0.822257	0
ENSG00000073282	-4.2439	0		ENSMUSG00000016559	-2.9143	0		FBgn0022238	-3.06721	0		WBGene00003150	-0.560617	0
ENSG00000073331	-3.7114	0		ENSMUSG00000016619	-4.31818	0		FBgn0022246	-2.98017	0		WBGene00003151	0.334146	0
ENSG00000073350	-2.7691	0		ENSMUSG00000016624	-3.97642	0		FBgn0022288	-2.23324	0		WBGene00003154	0.805365	0
ENSG00000073417	-2.8794	0		ENSMUSG00000016626	-3.37437	0		FBgn0022338	-1.66736	0		WBGene00003155	0.486325	0
ENSG00000073464	-3.0153	0		ENSMUSG00000016637	-3.6372	0		FBgn0022343	-3.27942	0		WBGene00003157	0.336948	0
ENSG00000073536	-2.7783	0		ENSMUSG00000016664	-3.33134	0		FBgn0022344	-2.9578	0		WBGene00003159	0.997409	0
ENSG00000073584	-2.5369	0		ENSMUSG00000016757	-4.72929	0		FBgn0022349	-2.65508	0		WBGene00003162	0.105324	0
ENSG00000073598	-4.064	0		ENSMUSG00000016758	-3.72337	0		FBgn0022382	-2.29004	0		WBGene00003163	0.205357	0
ENSG00000073605	-1.7344	0		ENSMUSG00000016763	-4.70953	0		FBgn0022699	-3.03576	0		WBGene00003165	-0.34999	0
ENSG00000073614	-2.7711	0		ENSMUSG00000016831	-4.64566	0		FBgn0022700	-0.21116	0		WBGene00003166	-0.454897	0
ENSG00000073670	-3.4899	0		ENSMUSG00000016833	-3.52367	0		FBgn0022702	-1.81675	0		WBGene00003168	-1.30087	0
ENSG00000073711	-2.815	0		ENSMUSG00000016918	-2.33628	0		FBgn0022709	-1.36112	0		WBGene00003169	0.203031	0
ENSG00000073712	-1.6435	0		ENSMUSG00000016942	-4.41612	0		FBgn0022720	-2.78409	0		WBGene00003170	-1.00263	0
ENSG00000073734	-4.641	0		ENSMUSG00000016946	-4.08216	0		FBgn0022724	-3.40859	0		WBGene00003171	-0.29586	0
ENSG00000073737	-0.4692	0		ENSMUSG00000016982	-4.68112	0		FBgn0022740	-3.98599	0		WBGene00003172	-1.3258	0
ENSG00000073754	-3.0124	0		ENSMUSG00000016984	-3.95232	0		FBgn0022764	-2.86933	0		WBGene00003173	0.283694	0
ENSG00000073756	1.0563	0		ENSMUSG00000016998	-2.7314	0		FBgn0022772	-0.86231	0		WBGene00003174	-0.491	0
ENSG00000073792	-2.6985	0		ENSMUSG00000017003	-4.66676	0		FBgn0022774	-1.26784	0		WBGene00003175	0.43367	0
ENSG00000073803	-4.3814	0		ENSMUSG00000017057	-1.98747	0		FBgn0022787	-2.53358	0		WBGene00003176	-0.648098	0
ENSG00000073849	-2.0206	0		ENSMUSG00000017064	-6.08608	0		FBgn0022800	-2.09597	0		WBGene00003178	-0.775647	0
ENSG00000073861	-2.4983	0		ENSMUSG00000017119	-3.67355	0		FBgn0022893	-1.70444	0		WBGene00003179	-0.467557	0
ENSG00000073910	-2.563	0		ENSMUSG00000017132	-4.41212	0		FBgn0022935	-2.99263	0		WBGene00003180	-0.74712	0
ENSG00000073921	-2.3537	0		ENSMUSG00000017146	-2.57321	0		FBgn0022936	-2.82695	0		WBGene00003182	-0.506455	0
ENSG00000073969	-1.7624	0		ENSMUSG00000017167	-5.17762	0		FBgn0022943	-3.13416	0		WBGene00003183	0.297388	0
ENSG00000074047	-3.0361	0		ENSMUSG00000017195	-4.1213	0		FBgn0022959	-3.65091	0		WBGene00003185	-0.384211	0
ENSG00000074054	-2.7718	0		ENSMUSG00000017211	-6.30586	0		FBgn0022960	-2.14573	0		WBGene00003196	-0.266216	0
ENSG00000074071	-3.1649	0		ENSMUSG00000017221	-4.14025	0		FBgn0022981	-0.53948	0		WBGene00003209	-0.0311079	0
ENSG00000074181	-1.0075	0		ENSMUSG00000017264	-4.44693	0		FBgn0022984	-3.53952	0		WBGene00003214	0.170502	0
ENSG00000074201	-3.3361	0		ENSMUSG00000017291	-4.01275	0		FBgn0022985	-2.87387	0		WBGene00003219	-0.199695	0
ENSG00000074211	-2.689	0		ENSMUSG00000017299	-3.82603	0		FBgn0022986	-3.33978	0		WBGene00003220	-0.448067	0
ENSG00000074219	-3.5702	0		ENSMUSG00000017300	0.31685	0		FBgn0022987	-2.46857	0		WBGene00003222	0.284891	0
ENSG00000074276	-2.6909	0		ENSMUSG00000017307	-4.16799	0		FBgn0023000	-2.60647	0		WBGene00003228	1.48257	0
ENSG00000074317	-2.1376	0		ENSMUSG00000017309	-3.59632	0		FBgn0023001	-4.07461	0		WBGene00003229	0.100496	0
ENSG00000074319	-3.4023	0		ENSMUSG00000017310	-2.88843	0		FBgn0023023	-3.07157	0		WBGene00003230	2.05725	0
ENSG00000074356	-3.3973	0		ENSMUSG00000017311	-4.24687	0		FBgn0023076	-1.72442	0		WBGene00003231	1.74402	0
ENSG00000074370	-2.3119	0		ENSMUSG00000017314	-3.8483	0		FBgn0023081	-2.2716	0		WBGene00003232	-0.478503	0
ENSG00000074410	-0.8646	0		ENSMUSG00000017316	-4.76024	0		FBgn0023083	-3.16307	0		WBGene00003233	-0.094771	0
ENSG00000074416	-0.6079	0		ENSMUSG00000017344	-3.03884	0		FBgn0023090	-0.59857	0		WBGene00003234	-0.77055	0
ENSG00000074527	-0.0667	0		ENSMUSG00000017386	-3.47859	0		FBgn0023091	-4.30472	0		WBGene00003239	-0.257312	0
ENSG00000074582	-2.7145	0		ENSMUSG00000017390	-2.58346	0		FBgn0023094	-2.26826	0		WBGene00003241	-0.640837	0
ENSG00000074590	-1.1586	0		ENSMUSG00000017400	-3.50619	0		FBgn0023095	-3.86544	0		WBGene00003242	0.847341	0
ENSG00000074603	-2.5788	0		ENSMUSG00000017405	-5.14407	0		FBgn0023096	-5.65109	0		WBGene00003243	-1.20157	0
ENSG00000074621	-5.1369	0		ENSMUSG00000017412	-4.47521	0		FBgn0023129	-2.02022	0		WBGene00003245	-0.231822	0
ENSG00000074657	-2.1908	0		ENSMUSG00000017418	-3.07157	0		FBgn0023143	-3.09987	0		WBGene00003247	-0.539286	0
ENSG00000074660	-3.4402	0		ENSMUSG00000017428	-5.21357	0		FBgn0023167	-2.99954	0		WBGene00003248	-0.500531	0
ENSG00000074695	-2.0127	0		ENSMUSG00000017446	-3.25346	0		FBgn0023170	-4.65908	0		WBGene00003253	-0.804922	0
ENSG00000074696	-1.9523	0		ENSMUSG00000017466	-2.42989	0		FBgn0023171	-3.53935	0		WBGene00003367	-0.305121	0
ENSG00000074706	-0.7432	0		ENSMUSG00000017485	-3.36885	0		FBgn0023172	-2.6346	0		WBGene00003368	-0.301197	0
ENSG00000074755	-5.0074	0		ENSMUSG00000017493	-2.14746	0		FBgn0023174	-2.53969	0		WBGene00003371	0.490359	0
ENSG00000074771	-5.3353	0		ENSMUSG00000017499	-0.4115	0		FBgn0023175	-3.486	0		WBGene00003372	-0.730943	0
ENSG00000074800	-3.0057	0		ENSMUSG00000017548	-2.85872	0		FBgn0023178	-1.3749	0		WBGene00003374	-1.26847	0
ENSG00000074803	-3.2942	0		ENSMUSG00000017561	-3.45815	0		FBgn0023179	-2.28969	0		WBGene00003375	-0.581708	0
ENSG00000074842	-2.855	0		ENSMUSG00000017588	-2.39547	0		FBgn0023180	-2.03422	0		WBGene00003376	-0.419351	0
ENSG00000074855	-3.737	0		ENSMUSG00000017667	-4.2101	0		FBgn0023181	-2.23657	0		WBGene00003378	-0.31531	0
ENSG00000074935	-0.6936	0		ENSMUSG00000017670	-3.84996	0		FBgn0023197	-1.28019	0		WBGene00003380	-1.22902	0
ENSG00000074964	-2.886	0		ENSMUSG00000017677	-2.32619	0		FBgn0023214	-1.93893	0		WBGene00003384	-0.0449975	0
ENSG00000074966	-1.8603	0		ENSMUSG00000017679	-4.44254	0		FBgn0023388	-4.2776	0		WBGene00003388	-0.0583634	0
ENSG00000075035	-2.4946	0		ENSMUSG00000017686	-5.99217	0		FBgn0023395	-1.28311	0		WBGene00003392	-0.987023	0
ENSG00000075043	-4.1742	0		ENSMUSG00000017688	-4.9105	0		FBgn0023407	-3.93744	0		WBGene00003393	-0.179193	0
ENSG00000075073	-3.7345	0		ENSMUSG00000017692	-3.97188	0		FBgn0023415	-3.34652	0		WBGene00003394	-0.990767	0
ENSG00000075089	-2.7525	0		ENSMUSG00000017697	-0.71563	0		FBgn0023416	-3.01847	0		WBGene00003395	1.26401	0
ENSG00000075131	-1.0214	0		ENSMUSG00000017707	-3.31588	0		FBgn0023423	-2.23338	0		WBGene00003396	-1.08821	0
ENSG00000075142	-2.1062	0		ENSMUSG00000017713	-3.42275	0		FBgn0023441	-3.60823	0		WBGene00003397	-0.49408	0
ENSG00000075151	-3.2877	0		ENSMUSG00000017715	-2.8427	0		FBgn0023477	-1.61692	0		WBGene00003400	-0.10743	0
ENSG00000075188	-2.8422	0		ENSMUSG00000017716	-0.08547	0		FBgn0023479	-3.38443	0		WBGene00003401	-0.771467	0
ENSG00000075213	-1.9097	0		ENSMUSG00000017724	-3.38458	0		FBgn0023495	-0.09466	0		WBGene00003402	-0.541003	0
ENSG00000075218	-0.827	0		ENSMUSG00000017733	-3.25401	0		FBgn0023496	-3.52949	0		WBGene00003403	-0.490975	0
ENSG00000075223	-0.8284	0		ENSMUSG00000017747	-3.79286	0		FBgn0023508	-4.00069	0		WBGene00003404	-0.272482	0
ENSG00000075234	-2.7914	0		ENSMUSG00000017754	-1.71246	0		FBgn0023515	-1.50525	0		WBGene00003405	0.216381	0
ENSG00000075239	-4.3626	0		ENSMUSG00000017756	-3.32699	0		FBgn0023519	-3.305	0		WBGene00003406	-0.0283839	0
ENSG00000075240	-3.1044	0		ENSMUSG00000017760	-4.79066	0		FBgn0023525	-1.79541	0		WBGene00003409	-0.82597	0
ENSG00000075275	-4.8589	0		ENSMUSG00000017764	-3.76709	0		FBgn0023535	-0.76673	0		WBGene00003410	-0.0761775	0
ENSG00000075290	-4.2871	0		ENSMUSG00000017765	-3.0807	0		FBgn0023540	-2.56303	0		WBGene00003411	-0.338257	0
ENSG00000075292	-2.1848	0		ENSMUSG00000017767	-5.11379	0		FBgn0023545	-3.72509	0		WBGene00003412	-0.184962	0
ENSG00000075303	-1.9031	0		ENSMUSG00000017776	-4.16929	0		FBgn0023549	-2.43807	0		WBGene00003418	0.31744	0
ENSG00000075336	-2.1848	0		ENSMUSG00000017802	-4.1623	0		FBgn0024150	-1.10727	0		WBGene00003420	0.804669	0
ENSG00000075340	-3.7012	0		ENSMUSG00000017817	-3.72738	0		FBgn0024177	-1.04374	0		WBGene00003421	-0.105164	0
ENSG00000075388	-4.3899	0		ENSMUSG00000017831	-3.55673	0		FBgn0024183	-2.074	0		WBGene00003423	-0.521667	0
ENSG00000075391	-3.4144	0		ENSMUSG00000017832	-4.30929	0		FBgn0024187	-3.72967	0		WBGene00003424	2.86269	0
ENSG00000075399	-2.9842	0		ENSMUSG00000017843	-4.69675	0		FBgn0024188	-3.27369	0		WBGene00003425	2.94313	0
ENSG00000075407	-3.112	0		ENSMUSG00000017858	-4.22918	0		FBgn0024189	-4.00671	0		WBGene00003426	2.97059	0
ENSG00000075413	-3.1244	0		ENSMUSG00000017861	-2.3687	0		FBgn0024191	-4.15791	0		WBGene00003429	2.75212	0
ENSG00000075415	-3.2503	0		ENSMUSG00000017868	-2.99528	0		FBgn0024194	-3.13302	0		WBGene00003430	1.38241	0
ENSG00000075420	-2.0132	0		ENSMUSG00000017897	-2.98006	0		FBgn0024196	-3.36513	0		WBGene00003431	3.14742	0
ENSG00000075426	-1.5854	0		ENSMUSG00000017929	-3.63379	0		FBgn0024227	-1.8779	0		WBGene00003432	3.03216	0
ENSG00000075429	-4.5557	0		ENSMUSG00000017943	-5.34461	0		FBgn0024230	-2.90433	0		WBGene00003435	2.8578	0
ENSG00000075461	-3.8277	0		ENSMUSG00000017950	-4.51787	0		FBgn0024232	-5.2109	0		WBGene00003438	2.70944	0
ENSG00000075539	-3.6646	0		ENSMUSG00000017969	-1.41185	0		FBgn0024234	-2.91191	0		WBGene00003442	2.18382	0
ENSG00000075568	-4.3811	0		ENSMUSG00000017978	-2.06727	0		FBgn0024236	-2.09807	0		WBGene00003443	2.87499	0
ENSG00000075618	-1.0004	0		ENSMUSG00000017999	-4.14714	0		FBgn0024244	-3.02362	0		WBGene00003444	3.25105	0
ENSG00000075624	-1.4792	0		ENSMUSG00000018001	-4.63165	0		FBgn0024245	-2.80955	0		WBGene00003446	2.97623	0
ENSG00000075643	-2.1037	0		ENSMUSG00000018008	-2.03884	0		FBgn0024249	-5.10433	0		WBGene00003448	3.07221	0
ENSG00000075651	-3.1679	0		ENSMUSG00000018012	-3.97256	0		FBgn0024273	-3.92445	0		WBGene00003449	3.27079	0
ENSG00000075673	-1.5706	0		ENSMUSG00000018042	-3.39836	0		FBgn0024277	-2.00973	0		WBGene00003450	2.98605	0
ENSG00000075702	-3.8303	0		ENSMUSG00000018068	-2.65517	0		FBgn0024285	-2.18115	0		WBGene00003452	3.13974	0
ENSG00000075711	-2.6711	0		ENSMUSG00000018102	-1.10361	0		FBgn0024291	-3.30287	0		WBGene00003456	2.22409	0
ENSG00000075785	-3.1792	0		ENSMUSG00000018143	-3.47233	0		FBgn0024293	-1.28557	0		WBGene00003457	2.6396	0
ENSG00000075790	-3.4466	0		ENSMUSG00000018160	-5.34403	0		FBgn0024314	-4.00509	0		WBGene00003458	2.62729	0
ENSG00000075826	-2.4258	0		ENSMUSG00000018166	-1.49659	0		FBgn0024315	-1.5457	0		WBGene00003462	2.09911	0
ENSG00000075856	-3.9306	0		ENSMUSG00000018167	-4.03647	0		FBgn0024319	-5.34227	0		WBGene00003463	2.88716	0
ENSG00000075884	-3.1221	0		ENSMUSG00000018168	-4.15688	0		FBgn0024320	-2.87102	0		WBGene00003464	3.1219	0
ENSG00000075914	-3.5522	0		ENSMUSG00000018171	-3.10631	0		FBgn0024326	-2.7313	0		WBGene00003465	3.00349	0
ENSG00000075945	-2.0291	0		ENSMUSG00000018189	-3.57656	0		FBgn0024329	-2.9238	0		WBGene00003466	1.73948	0
ENSG00000075975	-3.2807	0		ENSMUSG00000018196	-4.09567	0		FBgn0024330	-2.65163	0		WBGene00003467	2.48289	0
ENSG00000076003	-1.7562	0		ENSMUSG00000018209	-4.08829	0		FBgn0024352	-2.23229	0		WBGene00003468	3.14552	0
ENSG00000076043	-4.0299	0		ENSMUSG00000018211	-2.84384	0		FBgn0024362	-3.50046	0		WBGene00003469	2.09817	0
ENSG00000076053	-2.7524	0		ENSMUSG00000018217	-1.55796	0		FBgn0024365	-3.18889	0		WBGene00003470	3.05127	0
ENSG00000076067	-3.2939	0		ENSMUSG00000018238	-4.46435	0		FBgn0024366	-2.8726	0		WBGene00003472	-1.11449	0
ENSG00000076108	-4.4375	0		ENSMUSG00000018239	-2.91072	0		FBgn0024371	-2.81634	0		WBGene00003473	2.75487	0
ENSG00000076201	-4.6649	0		ENSMUSG00000018259	-2.89905	0		FBgn0024432	-3.57863	0		WBGene00003474	1.30311	0
ENSG00000076242	-2.8358	0		ENSMUSG00000018286	-3.61776	0		FBgn0024491	-1.93154	0		WBGene00003476	-0.332091	0
ENSG00000076248	-1.454	0		ENSMUSG00000018293	-2.03198	0		FBgn0024509	-3.50275	0		WBGene00003477	-0.0612145	0
ENSG00000076258	-2.3586	0		ENSMUSG00000018322	-4.74043	0		FBgn0024510	-2.98313	0		WBGene00003480	-1.05325	0
ENSG00000076321	-3.8587	0		ENSMUSG00000018326	-4.02915	0		FBgn0024542	-3.15907	0		WBGene00003482	-0.211148	0
ENSG00000076344	-4.5162	0		ENSMUSG00000018334	-4.43596	0		FBgn0024555	-2.12652	0		WBGene00003485	0.195412	0
ENSG00000076351	-3.7395	0		ENSMUSG00000018339	-1.30882	0		FBgn0024556	-2.17893	0		WBGene00003495	0.956685	0
ENSG00000076356	-2.31	0		ENSMUSG00000018347	-4.57209	0		FBgn0024558	-2.3755	0		WBGene00003497	0.259587	0
ENSG00000076382	-0.7143	0		ENSMUSG00000018377	-3.94542	0		FBgn0024689	-3.04525	0		WBGene00003499	0.414699	0
ENSG00000076513	-1.8233	0		ENSMUSG00000018378	-4.74507	0		FBgn0024698	-2.18593	0		WBGene00003504	-0.197737	0
ENSG00000076554	-1.1874	0		ENSMUSG00000018379	-3.27341	0		FBgn0024732	-2.03487	0		WBGene00003507	-0.766967	0
ENSG00000076555	-2.9347	0		ENSMUSG00000018381	-3.70331	0		FBgn0024733	-5.27035	0		WBGene00003508	-0.623564	0
ENSG00000076604	-2.8854	0		ENSMUSG00000018387	-4.48908	0		FBgn0024734	-3.11254	0		WBGene00003510	-0.866943	0
ENSG00000076641	-1.02	0		ENSMUSG00000018395	-3.24879	0		FBgn0024740	-1.96533	0		WBGene00003511	0.447459	0
ENSG00000076650	-2.5619	0		ENSMUSG00000018398	-3.25594	0		FBgn0024754	-3.58918	0		WBGene00003514	1.4944	0
ENSG00000076662	-1.923	0		ENSMUSG00000018411	-2.99654	0		FBgn0024804	-3.7067	0		WBGene00003515	0.98283	0
ENSG00000076685	-2.5132	0		ENSMUSG00000018412	-4.93589	0		FBgn0024806	-3.77833	0		WBGene00003517	0.015943	0
ENSG00000076706	-1.3778	0		ENSMUSG00000018415	-4.54625	0		FBgn0024814	-3.42043	0		WBGene00003518	-0.545463	0
ENSG00000076716	-1.571	0		ENSMUSG00000018425	-3.04644	0		FBgn0024833	-3.74584	0		WBGene00003519	-1.36207	0
ENSG00000076770	-2.7171	0		ENSMUSG00000018427	-2.11516	0		FBgn0024836	-2.38037	0		WBGene00003520	-0.780797	0
ENSG00000076864	-1.642	0		ENSMUSG00000018428	-3.35698	0		FBgn0024887	-3.20171	0		WBGene00003522	2.05749	0
ENSG00000076924	-3.2897	0		ENSMUSG00000018433	-4.38956	0		FBgn0024889	-4.08461	0		WBGene00003523	0.776739	0
ENSG00000076928	-4.2948	0		ENSMUSG00000018446	-3.10544	0		FBgn0024912	-1.28969	0		WBGene00003524	-0.154334	0
ENSG00000076944	-4.3587	0		ENSMUSG00000018449	-4.45103	0		FBgn0024920	-1.30772	0		WBGene00003526	0.523977	0
ENSG00000076984	-5.1043	0		ENSMUSG00000018459	-2.41004	0		FBgn0024921	-2.30201	0		WBGene00003527	0.134782	0
ENSG00000077009	-3.0059	0		ENSMUSG00000018470	-5.1208	0		FBgn0024944	-4.41488	0		WBGene00003528	-0.238526	0
ENSG00000077044	-2.5886	0		ENSMUSG00000018486	-5.87408	0		FBgn0024945	-3.30301	0		WBGene00003529	0.025117	0
ENSG00000077063	-1.1957	0		ENSMUSG00000018500	-2.7539	0		FBgn0024947	-2.70651	0		WBGene00003530	-0.0480784	0
ENSG00000077080	-2.9424	0		ENSMUSG00000018501	-4.29477	0		FBgn0024956	-2.89948	0		WBGene00003531	0.126932	0
ENSG00000077092	-4.2559	0		ENSMUSG00000018509	-2.69741	0		FBgn0024958	-2.41319	0		WBGene00003532	-0.138224	0
ENSG00000077097	-2.0352	0		ENSMUSG00000018537	-5.1093	0		FBgn0024963	-4.10433	0		WBGene00003533	-0.110078	0
ENSG00000077147	-2.66	0		ENSMUSG00000018541	-4.86775	0		FBgn0024973	-3.28279	0		WBGene00003534	0.73939	0
ENSG00000077150	-1.8649	0		ENSMUSG00000018547	-3.54523	0		FBgn0024977	-4.50734	0		WBGene00003535	0.150227	0
ENSG00000077152	-0.5132	0		ENSMUSG00000018565	-4.92972	0		FBgn0024983	-2.85716	0		WBGene00003536	0.79544	0
ENSG00000077157	-3.3745	0		ENSMUSG00000018566	-2.94898	0		FBgn0024992	-3.46228	0		WBGene00003537	-0.138295	0
ENSG00000077232	-1.8743	0		ENSMUSG00000018567	-3.14854	0		FBgn0024995	-2.41658	0		WBGene00003538	0.159601	0
ENSG00000077235	-3.6016	0		ENSMUSG00000018569	-2.06873	0		FBgn0024998	-3.28955	0		WBGene00003539	1.84462	0
ENSG00000077238	-1.7211	0		ENSMUSG00000018570	-5.1881	0		FBgn0025115	-0.86607	0		WBGene00003540	0.332601	0
ENSG00000077254	-2.6622	0		ENSMUSG00000018572	-3.75516	0		FBgn0025117	-3.50865	0		WBGene00003541	0.492114	0
ENSG00000077264	-1.7961	0		ENSMUSG00000018574	-3.27007	0		FBgn0025185	-3.03304	0		WBGene00003543	0.0638207	0
ENSG00000077274	-2.2498	0		ENSMUSG00000018581	-2.36431	0		FBgn0025186	-2.36008	0		WBGene00003544	-0.272639	0
ENSG00000077279	-2.6582	0		ENSMUSG00000018583	-2.73207	0		FBgn0025286	-4.49167	0		WBGene00003545	0.76052	0
ENSG00000077312	-2.3241	0		ENSMUSG00000018585	-3.37572	0		FBgn0025335	-3.34432	0		WBGene00003546	-0.0492559	0
ENSG00000077327	-2.3683	0		ENSMUSG00000018589	-4.49688	0		FBgn0025336	-2.54818	0		WBGene00003547	-0.225508	0
ENSG00000077348	-2.5212	0		ENSMUSG00000018595	-5.37722	0		FBgn0025352	-3.30173	0		WBGene00003549	-0.875571	0
ENSG00000077420	-2.9398	0		ENSMUSG00000018599	-3.30572	0		FBgn0025366	-2.66529	0		WBGene00003550	-0.387895	0
ENSG00000077458	-2.2588	0		ENSMUSG00000018604	-2.31933	0		FBgn0025373	-2.17834	0		WBGene00003551	-0.461786	0
ENSG00000077463	-4.8514	0		ENSMUSG00000018620	-4.56422	0		FBgn0025381	-4.10681	0		WBGene00003552	0.302451	0
ENSG00000077498	-4.319	0		ENSMUSG00000018634	-5.43471	0		FBgn0025387	-2.00006	0		WBGene00003553	-0.128874	0
ENSG00000077514	-3.4709	0		ENSMUSG00000018648	-2.00549	0		FBgn0025388	-2.77073	0		WBGene00003554	0.964773	0
ENSG00000077522	-3.5252	0		ENSMUSG00000018651	-3.96556	0		FBgn0025390	-2.76523	0		WBGene00003555	-0.254931	0
ENSG00000077549	-3.0729	0		ENSMUSG00000018654	-3.30059	0		FBgn0025455	-2.9443	0		WBGene00003558	-0.409792	0
ENSG00000077585	-1.1364	0		ENSMUSG00000018661	-4.63702	0		FBgn0025456	-1.2058	0		WBGene00003559	0.453118	0
ENSG00000077616	-5.9249	0		ENSMUSG00000018666	-5.14663	0		FBgn0025457	-2.08265	0		WBGene00003561	-0.843999	0
ENSG00000077684	-1.8152	0		ENSMUSG00000018672	-2.47907	0		FBgn0025469	-2.54473	0		WBGene00003562	0.0914334	0
ENSG00000077713	-1.1857	0		ENSMUSG00000018677	-3.47987	0		FBgn0025525	-1.2991	0		WBGene00003563	-0.792147	0
ENSG00000077721	-3.1155	0		ENSMUSG00000018678	-3.88641	0		FBgn0025549	-2.75331	0		WBGene00003564	-0.685565	0
ENSG00000077782	-3.7196	0		ENSMUSG00000018707	-3.3687	0		FBgn0025571	-3.62362	0		WBGene00003565	0.0634158	0
ENSG00000077800	-3.9357	0		ENSMUSG00000018736	-3.27118	0		FBgn0025573	-1.56077	0		WBGene00003566	-1.0906	0
ENSG00000077935	-5.4504	0		ENSMUSG00000018740	-2.73802	0		FBgn0025574	-1.94998	0		WBGene00003567	0.206397	0
ENSG00000077942	-1.9974	0		ENSMUSG00000018761	-3.46881	0		FBgn0025578	-0.31402	0		WBGene00003568	-0.0973721	0
ENSG00000077943	-3.9099	0		ENSMUSG00000018765	-4.29988	0		FBgn0025582	-3.6444	0		WBGene00003569	0.58862	0
ENSG00000077984	-1.3678	0		ENSMUSG00000018770	-4.25981	0		FBgn0025583	0.84675	0		WBGene00003570	-0.282493	0
ENSG00000078018	-0.9416	0		ENSMUSG00000018774	-0.32738	0		FBgn0025592	-3.13682	0		WBGene00003571	-0.366111	0
ENSG00000078043	-4.6763	0		ENSMUSG00000018776	-4.82174	0		FBgn0025595	-3.19087	0		WBGene00003572	0.285209	0
ENSG00000078053	-1.2079	0		ENSMUSG00000018796	-1.53751	0		FBgn0025608	-3.76926	0		WBGene00003573	0.694908	0
ENSG00000078061	-4.1377	0		ENSMUSG00000018809	-3.81644	0		FBgn0025612	-1.52462	0		WBGene00003574	0.284711	0
ENSG00000078070	-2.5072	0		ENSMUSG00000018820	-5.08951	0		FBgn0025613	-5.15688	0		WBGene00003576	-0.00816358	0
ENSG00000078081	0.5925	0		ENSMUSG00000018821	-2.63935	0		FBgn0025621	-2.91365	0		WBGene00003577	0.0142386	0
ENSG00000078098	-0.7872	0		ENSMUSG00000018822	-4.31502	0		FBgn0025629	-2.60867	0		WBGene00003578	-0.577417	0
ENSG00000078114	-2.7038	0		ENSMUSG00000018830	-3.46419	0		FBgn0025635	-1.99286	0		WBGene00003579	-1.02479	0
ENSG00000078124	-2.1849	0		ENSMUSG00000018841	-4.76063	0		FBgn0025645	-3.48213	0		WBGene00003587	-0.683644	0
ENSG00000078140	-2.8299	0		ENSMUSG00000018844	-6.18758	0		FBgn0025674	-3.60788	0		WBGene00003588	0.27432	0
ENSG00000078142	-3.9461	0		ENSMUSG00000018845	-0.76342	0		FBgn0025676	-1.92391	0		WBGene00003589	-0.85582	0
ENSG00000078177	-1.8492	0		ENSMUSG00000018846	-2.98359	0		FBgn0025678	-2.31423	0		WBGene00003590	-0.29546	0
ENSG00000078237	-1.3043	0		ENSMUSG00000018849	-2.82674	0		FBgn0025680	-1.5396	0		WBGene00003591	-0.908336	0
ENSG00000078246	-3.3316	0		ENSMUSG00000018858	-4.84022	0		FBgn0025681	-3.54103	0		WBGene00003592	-0.979366	0
ENSG00000078269	-3.438	0		ENSMUSG00000018865	-4.21143	0		FBgn0025682	-3.0124	0		WBGene00003593	-1.17009	0
ENSG00000078295	-3.0363	0		ENSMUSG00000018868	-3.45387	0		FBgn0025684	-2.07139	0		WBGene00003597	-0.543827	0
ENSG00000078304	-3.4591	0		ENSMUSG00000018893	-0.64986	0		FBgn0025686	-2.02345	0		WBGene00003599	-0.651968	0
ENSG00000078328	-1.9971	0		ENSMUSG00000018899	-1.48823	0		FBgn0025687	-2.12557	0		WBGene00003600	-0.995214	0
ENSG00000078369	-3.1226	0		ENSMUSG00000018900	-3.3687	0		FBgn0025693	-2.93115	0		WBGene00003601	-0.190113	0
ENSG00000078401	-0.2182	0		ENSMUSG00000018907	-3.48407	0		FBgn0025700	-2.95277	0		WBGene00003602	0.475643	0
ENSG00000078403	-3.728	0		ENSMUSG00000018914	-5.79346	0		FBgn0025702	-3.04168	0		WBGene00003603	-0.463215	0
ENSG00000078487	-4.3455	0		ENSMUSG00000018916	-1.87091	0		FBgn0025709	-1.59122	0		WBGene00003605	-0.455283	0
ENSG00000078549	-3.7354	0		ENSMUSG00000018919	-3.58433	0		FBgn0025712	-2.15104	0		WBGene00003606	-0.649863	0
ENSG00000078579	-3.9899	0		ENSMUSG00000018920	-2.07194	0		FBgn0025716	-2.43464	0		WBGene00003607	-0.303398	0
ENSG00000078589	-3.0535	0		ENSMUSG00000018921	-4.84228	0		FBgn0025720	-2.75536	0		WBGene00003608	-0.766508	0
ENSG00000078596	-1.1071	0		ENSMUSG00000018923	-4.09838	0		FBgn0025724	-3.29124	0		WBGene00003609	-0.689756	0
ENSG00000078618	-3.6151	0		ENSMUSG00000018924	-2.03582	0		FBgn0025725	-3.11391	0		WBGene00003611	-0.668457	0
ENSG00000078668	-2.7041	0		ENSMUSG00000018927	-0.90174	0		FBgn0025742	-3.8558	0		WBGene00003613	-0.661464	0
ENSG00000078674	-3.1165	0		ENSMUSG00000018930	-1.16185	0		FBgn0025777	-3.15714	0		WBGene00003614	-0.82678	0
ENSG00000078687	-5.373	0		ENSMUSG00000018931	-3.18456	0		FBgn0025790	-2.99011	0		WBGene00003616	-0.312356	0
ENSG00000078699	-4.4701	0		ENSMUSG00000018932	-3.43956	0		FBgn0025800	-2.83547	0		WBGene00003618	0.914561	0
ENSG00000078725	-3.4221	0		ENSMUSG00000018983	-1.77468	0		FBgn0025802	-4.16333	0		WBGene00003619	-0.950081	0
ENSG00000078747	-2.8752	0		ENSMUSG00000018995	-4.49167	0		FBgn0025806	-3.77182	0		WBGene00003620	0.714185	0
ENSG00000078795	-6.0792	0		ENSMUSG00000018999	-3.72413	0		FBgn0025809	-2.67227	0		WBGene00003623	-0.371127	0
ENSG00000078804	-1.2929	0		ENSMUSG00000019027	-4.93677	0		FBgn0025814	-1.86029	0		WBGene00003624	-0.970816	0
ENSG00000078808	-3.277	0		ENSMUSG00000019054	-3.2258	0		FBgn0025820	-3.64241	0		WBGene00003625	-0.750853	0
ENSG00000078814	-4.0996	0		ENSMUSG00000019080	-3.51854	0		FBgn0025821	-1.36777	0		WBGene00003626	-0.952674	0
ENSG00000078898	-3.7544	0		ENSMUSG00000019082	-3.37004	0		FBgn0025827	-2.48608	0		WBGene00003627	0.312823	0
ENSG00000078900	-4.0996	0		ENSMUSG00000019102	-1.30191	0		FBgn0025830	-2.93622	0		WBGene00003628	-0.220834	0
ENSG00000078902	-3.8067	0		ENSMUSG00000019122	-0.6029	0		FBgn0025832	-1.9962	0		WBGene00003629	0.140999	0
ENSG00000078967	-4.3047	0		ENSMUSG00000019124	-3.75147	0		FBgn0025833	-3.56218	0		WBGene00003632	-0.168582	0
ENSG00000079101	-3.7677	0		ENSMUSG00000019132	-3.54321	0		FBgn0025864	-2.23576	0		WBGene00003633	-1.82028	0
ENSG00000079102	-3.3915	0		ENSMUSG00000019139	-2.13733	0		FBgn0025865	-2.80068	0		WBGene00003634	-0.658489	0
ENSG00000079112	-1.8452	0		ENSMUSG00000019143	-4.61954	0		FBgn0025874	-2.38919	0		WBGene00003635	-0.0241239	0
ENSG00000079134	-3.0607	0		ENSMUSG00000019146	-5.25594	0		FBgn0025878	-3.32323	0		WBGene00003636	-1.04914	0
ENSG00000079150	-2.2239	0		ENSMUSG00000019158	-3.82153	0		FBgn0025885	-2.60911	0		WBGene00003637	-1.44229	0
ENSG00000079156	-1.8367	0		ENSMUSG00000019173	-3.01252	0		FBgn0026015	-3.33584	0		WBGene00003638	0.00521242	0
ENSG00000079215	-2.1437	0		ENSMUSG00000019178	-5.09493	0		FBgn0026056	-2.28962	0		WBGene00003640	-0.82322	0
ENSG00000079246	-2.5605	0		ENSMUSG00000019179	-3.35771	0		FBgn0026059	-3.46435	0		WBGene00003641	-0.0298032	0
ENSG00000079257	-0.5381	0		ENSMUSG00000019188	-5.28828	0		FBgn0026061	-1.27355	0		WBGene00003642	-0.399967	0
ENSG00000079263	-1.6401	0		ENSMUSG00000019189	-4.12055	0		FBgn0026077	-1.50512	0		WBGene00003643	-0.771509	0
ENSG00000079277	-3.0727	0		ENSMUSG00000019194	-3.92621	0		FBgn0026090	-3.19087	0		WBGene00003644	-0.796379	0
ENSG00000079308	-2.3724	0		ENSMUSG00000019210	-4.44254	0		FBgn0026136	-2.41989	0		WBGene00003645	0.451374	0
ENSG00000079332	-2.5773	0		ENSMUSG00000019214	-2.28026	0		FBgn0026141	-1.43753	0		WBGene00003647	0.563522	0
ENSG00000079335	-3.9807	0		ENSMUSG00000019235	-4.53617	0		FBgn0026143	-2.2281	0		WBGene00003648	-0.188808	0
ENSG00000079337	-3.3941	0		ENSMUSG00000019256	-2.88151	0		FBgn0026147	-2.84456	0		WBGene00003649	1.22039	0
ENSG00000079385	-1.8544	0		ENSMUSG00000019261	-4.0308	0		FBgn0026148	-2.96455	0		WBGene00003650	0.0800838	0
ENSG00000079387	-3.1152	0		ENSMUSG00000019278	-2.27292	0		FBgn0026150	-2.4622	0		WBGene00003651	-0.901239	0
ENSG00000079393	-2.9855	0		ENSMUSG00000019295	-4.52085	0		FBgn0026160	-1.26788	0		WBGene00003652	0.0530673	0
ENSG00000079432	-3.9051	0		ENSMUSG00000019297	-3.28588	0		FBgn0026176	-1.88475	0		WBGene00003653	-0.143195	0
ENSG00000079435	-3.1921	0		ENSMUSG00000019301	-4.31301	0		FBgn0026179	-4.57794	0		WBGene00003654	-1.07361	0
ENSG00000079459	-2.0013	0		ENSMUSG00000019312	-3.29662	0		FBgn0026189	-3.05325	0		WBGene00003656	-1.40906	0
ENSG00000079462	-2.1469	0		ENSMUSG00000019320	-2.35122	0		FBgn0026192	-3.22459	0		WBGene00003657	-0.451842	0
ENSG00000079557	-2.8778	0		ENSMUSG00000019359	-2.5514	0		FBgn0026196	-1.42279	0		WBGene00003658	0.591618	0
ENSG00000079616	-2.5298	0		ENSMUSG00000019362	-4.42787	0		FBgn0026238	-2.66209	0		WBGene00003659	-0.786647	0
ENSG00000079689	-3.0419	0		ENSMUSG00000019370	-3.24687	0		FBgn0026239	-2.79366	0		WBGene00003661	-0.0548456	0
ENSG00000079691	-4.354	0		ENSMUSG00000019373	-5.99034	0		FBgn0026250	-4.2227	0		WBGene00003662	-0.224699	0
ENSG00000079739	-1.9552	0		ENSMUSG00000019433	-3.48213	0		FBgn0026252	-2.57691	0		WBGene00003663	1.43879	0
ENSG00000079785	-2.713	0		ENSMUSG00000019437	-3.48859	0		FBgn0026255	-2.52791	0		WBGene00003664	0.369661	0
ENSG00000079805	-3.4556	0		ENSMUSG00000019461	-4.14586	0		FBgn0026257	-1.76097	0		WBGene00003665	-0.0635504	0
ENSG00000079819	-1.657	0		ENSMUSG00000019464	-5.21679	0		FBgn0026259	-3.83609	0		WBGene00003667	-0.246783	0
ENSG00000079841	-3.2118	0		ENSMUSG00000019467	-3.50422	0		FBgn0026263	-1.98696	0		WBGene00003668	-0.768123	0
ENSG00000079931	-1.8145	0		ENSMUSG00000019470	-3.82521	0		FBgn0026314	-1.17413	0		WBGene00003669	1.11175	0
ENSG00000079950	-2.0711	0		ENSMUSG00000019471	-4.54187	0		FBgn0026315	-0.8529	0		WBGene00003670	-0.501858	0
ENSG00000079999	-2.6079	0		ENSMUSG00000019478	-2.79967	0		FBgn0026316	-3.55199	0		WBGene00003671	0.616801	0
ENSG00000080007	-2.3391	0		ENSMUSG00000019487	-3.99332	0		FBgn0026319	-3.78091	0		WBGene00003672	-1.01757	0
ENSG00000080031	-2.2895	0		ENSMUSG00000019489	-3.59859	0		FBgn0026320	-1.44902	0		WBGene00003673	-1.09221	0
ENSG00000080166	-2.4565	0		ENSMUSG00000019494	-4.14356	0		FBgn0026324	-3.42446	0		WBGene00003679	-0.0838574	0
ENSG00000080189	-3.9864	0		ENSMUSG00000019518	-4.37752	0		FBgn0026326	-2.48108	0		WBGene00003680	-0.489842	0
ENSG00000080200	-1.9348	0		ENSMUSG00000019528	-1.91001	0		FBgn0026361	-1.57562	0		WBGene00003684	-1.17954	0
ENSG00000080224	-5.2411	0		ENSMUSG00000019558	-2.77113	0		FBgn0026369	-2.90909	0		WBGene00003687	0.260097	0
ENSG00000080293	-3.8312	0		ENSMUSG00000019564	-4.68446	0		FBgn0026370	-2.19443	0		WBGene00003694	-0.794132	0
ENSG00000080298	-2.9324	0		ENSMUSG00000019577	-0.28625	0		FBgn0026372	-4.23216	0		WBGene00003695	0.267538	0
ENSG00000080345	-3.9949	0		ENSMUSG00000019578	-4.01415	0		FBgn0026374	-1.80733	0		WBGene00003697	-0.781639	0
ENSG00000080371	-3.1381	0		ENSMUSG00000019579	-3.28898	0		FBgn0026375	-3.80914	0		WBGene00003698	-0.490656	0
ENSG00000080493	-2.7504	0		ENSMUSG00000019590	-2.03044	0		FBgn0026376	-2.75069	0		WBGene00003699	-0.549506	0
ENSG00000080503	-1.5877	0		ENSMUSG00000019647	-3.87938	0		FBgn0026379	-3.4452	0		WBGene00003701	-0.616701	0
ENSG00000080511	-4.0644	0		ENSMUSG00000019659	-4.46626	0		FBgn0026380	-3.08865	0		WBGene00003702	-0.755918	0
ENSG00000080546	-2.6354	0		ENSMUSG00000019689	-3.05421	0		FBgn0026384	-4.79226	0		WBGene00003703	-1.06523	0
ENSG00000080561	-3.0416	0		ENSMUSG00000019699	-3.54389	0		FBgn0026385	-5.34872	0		WBGene00003705	0.167507	0
ENSG00000080572	-3.3853	0		ENSMUSG00000019710	-3.63361	0		FBgn0026389	-5.18968	0		WBGene00003706	-0.986624	0
ENSG00000080573	-2.3371	0		ENSMUSG00000019715	-5.3499	0		FBgn0026390	-5.76337	0		WBGene00003707	-0.0291306	0
ENSG00000080603	-4.7092	0		ENSMUSG00000019718	-2.45387	0		FBgn0026391	-6.18547	0		WBGene00003708	-0.333132	0
ENSG00000080608	-3.3702	0		ENSMUSG00000019726	-3.52633	0		FBgn0026392	-3.77458	0		WBGene00003709	-0.711364	0
ENSG00000080618	-2.9726	0		ENSMUSG00000019731	-4.5632	0		FBgn0026394	-6.15843	0		WBGene00003710	-0.210363	0
ENSG00000080644	-3.7819	0		ENSMUSG00000019734	-2.60445	0		FBgn0026395	-4.73966	0		WBGene00003711	-0.319841	0
ENSG00000080709	-1.793	0		ENSMUSG00000019738	-3.17007	0		FBgn0026396	-6.30016	0		WBGene00003714	-1.12839	0
ENSG00000080802	-5.0191	0		ENSMUSG00000019756	-6.67153	0		FBgn0026397	-4.86019	0		WBGene00003715	0.0119391	0
ENSG00000080815	-3.2922	0		ENSMUSG00000019761	-2.76562	0		FBgn0026398	-4.50766	0		WBGene00003717	-0.970288	0
ENSG00000080819	-1.535	0		ENSMUSG00000019762	-2.8398	0		FBgn0026399	-5.66127	0		WBGene00003720	-0.307367	0
ENSG00000080822	-2.2378	0		ENSMUSG00000019763	-2.90833	0		FBgn0026402	-3.88918	0		WBGene00003721	-0.189494	0
ENSG00000080823	-1.9792	0		ENSMUSG00000019768	-2.58243	0		FBgn0026403	-2.10073	0		WBGene00003722	-1.27658	0
ENSG00000080824	-2.4946	0		ENSMUSG00000019773	-1.24612	0		FBgn0026404	-1.83079	0		WBGene00003723	-0.439398	0
ENSG00000080839	-3.4101	0		ENSMUSG00000019774	-3.1623	0		FBgn0026409	-3.29704	0		WBGene00003726	-1.13617	0
ENSG00000080845	-3.5144	0		ENSMUSG00000019775	-3.80007	0		FBgn0026415	-2.87134	0		WBGene00003727	-0.40106	0
ENSG00000080986	0.1835	0		ENSMUSG00000019779	-2.53592	0		FBgn0026417	-2.50332	0		WBGene00003729	-0.546449	0
ENSG00000081014	-3.5937	0		ENSMUSG00000019785	-5.73389	0		FBgn0026418	-2.73851	0		WBGene00003730	-0.0406199	0
ENSG00000081019	-2.6984	0		ENSMUSG00000019787	-1.73937	0		FBgn0026427	-2.89164	0		WBGene00003731	-0.60752	0
ENSG00000081026	-4.3656	0		ENSMUSG00000019789	-2.43471	0		FBgn0026432	-3.08755	0		WBGene00003732	-0.470854	0
ENSG00000081041	0.3377	0		ENSMUSG00000019790	-4.19337	0		FBgn0026438	-2.85152	0		WBGene00003733	-0.399989	0
ENSG00000081051	-2.6537	0		ENSMUSG00000019791	-2.86208	0		FBgn0026439	-0.93057	0		WBGene00003734	-0.27346	0
ENSG00000081052	-2.1262	0		ENSMUSG00000019792	-3.43643	0		FBgn0026479	-3.13163	0		WBGene00003736	-0.185085	0
ENSG00000081059	-3.3461	0		ENSMUSG00000019794	-3.45451	0		FBgn0026533	-2.51474	0		WBGene00003738	0.257275	0
ENSG00000081087	-1.8868	0		ENSMUSG00000019795	-3.83403	0		FBgn0026566	-2.92008	0		WBGene00003739	0.690785	0
ENSG00000081138	-4.5683	0		ENSMUSG00000019802	-3.88364	0		FBgn0026570	-2.56465	0		WBGene00003740	0.530634	0
ENSG00000081148	-4.6065	0		ENSMUSG00000019803	-3.59022	0		FBgn0026573	-3.20237	0		WBGene00003741	0.589391	0
ENSG00000081154	-3.1227	0		ENSMUSG00000019804	-4.18442	0		FBgn0026576	-3.0523	0		WBGene00003742	0.578687	0
ENSG00000081177	-4.089	0		ENSMUSG00000019806	-2.97835	0		FBgn0026592	-1.49431	0		WBGene00003743	0.197019	0
ENSG00000081181	-1.5208	0		ENSMUSG00000019808	-3.01508	0		FBgn0026593	-2.23902	0		WBGene00003744	-0.420899	0
ENSG00000081189	-1.0533	0		ENSMUSG00000019809	-3.74739	0		FBgn0026602	-1.54671	0		WBGene00003745	-0.232983	0
ENSG00000081237	-1.9517	0		ENSMUSG00000019810	-5.80229	0		FBgn0026619	-2.09093	0		WBGene00003746	0.84391	0
ENSG00000081248	-3.7877	0		ENSMUSG00000019814	-2.79746	0		FBgn0026620	-3.29832	0		WBGene00003747	-0.329251	0
ENSG00000081277	-3.2938	0		ENSMUSG00000019815	-5.16359	0		FBgn0026630	-2.72033	0		WBGene00003748	-0.338929	0
ENSG00000081307	-2.707	0		ENSMUSG00000019817	-1.89507	0		FBgn0026679	-3.37049	0		WBGene00003749	0.323138	0
ENSG00000081320	-1.963	0		ENSMUSG00000019818	-5.03789	0		FBgn0026718	-1.95282	0		WBGene00003752	0.752126	0
ENSG00000081377	-3.0779	0		ENSMUSG00000019820	-4.08021	0		FBgn0026721	-1.61794	0		WBGene00003753	0.908182	0
ENSG00000081386	-4.0046	0		ENSMUSG00000019822	-3.32597	0		FBgn0026722	-3.27593	0		WBGene00003754	-0.106897	0
ENSG00000081479	-3.095	0		ENSMUSG00000019823	-2.26965	0		FBgn0026738	-2.82306	0		WBGene00003755	1.4878	0
ENSG00000081665	-3.6218	0		ENSMUSG00000019826	-4.12457	0		FBgn0026741	-2.81909	0		WBGene00003756	-0.410595	0
ENSG00000081692	-3.5414	0		ENSMUSG00000019828	-4.64891	0		FBgn0026749	-3.36424	0		WBGene00003758	0.523094	0
ENSG00000081721	-2.8877	0		ENSMUSG00000019832	-1.42965	0		FBgn0026754	-2.17254	0		WBGene00003759	1.06391	0
ENSG00000081760	-2.4425	0		ENSMUSG00000019834	-4.4112	0		FBgn0026755	-1.67858	0		WBGene00003760	-0.240188	0
ENSG00000081791	-4.4023	0		ENSMUSG00000019837	-4.45482	0		FBgn0026756	-2.7815	0		WBGene00003761	-0.230509	0
ENSG00000081800	-3.1951	0		ENSMUSG00000019838	-2.65517	0		FBgn0026761	-3.52002	0		WBGene00003762	0.733297	0
ENSG00000081803	-1.0888	0		ENSMUSG00000019841	-5.06419	0		FBgn0026787	-2.96951	0		WBGene00003763	0.650887	0
ENSG00000081818	-4.1683	0		ENSMUSG00000019845	-2.79606	0		FBgn0026869	-2.90682	0		WBGene00003764	1.34086	0
ENSG00000081842	-4.6878	0		ENSMUSG00000019846	-2.50251	0		FBgn0026878	-2.8998	0		WBGene00003765	0.117123	0
ENSG00000081870	-2.3306	0		ENSMUSG00000019848	-2.37827	0		FBgn0027052	-2.85381	0		WBGene00003766	1.56752	0
ENSG00000081913	-1.2579	0		ENSMUSG00000019849	-2.99022	0		FBgn0027053	-2.83496	0		WBGene00003767	1.22407	0
ENSG00000081923	-1.8937	0		ENSMUSG00000019850	-0.74022	0		FBgn0027054	-3.50865	0		WBGene00003768	0.5204	0
ENSG00000081985	-2.2421	0		ENSMUSG00000019851	-1.2568	0		FBgn0027055	-3.20943	0		WBGene00003769	0.437192	0
ENSG00000082014	-1.7322	0		ENSMUSG00000019852	-2.46977	0		FBgn0027057	-3.78548	0		WBGene00003770	1.58672	0
ENSG00000082068	-3.2779	0		ENSMUSG00000019853	-3.43706	0		FBgn0027070	-1.91012	0		WBGene00003772	-0.767687	0
ENSG00000082074	-1.6217	0		ENSMUSG00000019854	-3.9273	0		FBgn0027073	-1.19601	0		WBGene00003773	-0.420245	0
ENSG00000082126	-4.6403	0		ENSMUSG00000019856	-4.88982	0		FBgn0027074	-3.26604	0		WBGene00003774	-0.720726	0
ENSG00000082153	-2.3316	0		ENSMUSG00000019857	-4.64169	0		FBgn0027079	-2.68957	0		WBGene00003776	-0.0391153	0
ENSG00000082175	-2.1431	0		ENSMUSG00000019861	-4.19601	0		FBgn0027080	-3.42291	0		WBGene00003778	0.808045	0
ENSG00000082196	-2.0852	0		ENSMUSG00000019863	-3.42911	0		FBgn0027081	-2.74362	0		WBGene00003783	0.296777	0
ENSG00000082212	-2.083	0		ENSMUSG00000019864	-4.28574	0		FBgn0027082	-3.60718	0		WBGene00003784	1.34162	0
ENSG00000082213	-2.8538	0		ENSMUSG00000019865	-6.10284	0		FBgn0027083	-2.96522	0		WBGene00003785	0.66147	0
ENSG00000082258	-3.3762	0		ENSMUSG00000019866	-1.87769	0		FBgn0027085	-2.47883	0		WBGene00003786	0.892956	0
ENSG00000082269	-4.3763	0		ENSMUSG00000019867	-6.05601	0		FBgn0027086	-2.41388	0		WBGene00003789	0.0758569	0
ENSG00000082293	-4.8826	0		ENSMUSG00000019868	-5.02985	0		FBgn0027088	-2.91452	0		WBGene00003793	-0.162468	0
ENSG00000082397	-0.3199	0		ENSMUSG00000019872	-1.61109	0		FBgn0027091	-3.2918	0		WBGene00003795	0.424653	0
ENSG00000082438	-3.9264	0		ENSMUSG00000019873	-3.3013	0		FBgn0027094	-2.60025	0		WBGene00003796	0.989732	0
ENSG00000082458	-3.3093	0		ENSMUSG00000019874	-0.91967	0		FBgn0027101	-2.07103	0		WBGene00003797	-0.224143	0
ENSG00000082482	-1.782	0		ENSMUSG00000019876	-2.21826	0		FBgn0027108	-1.89014	0		WBGene00003798	-0.00801152	0
ENSG00000082497	-1.9526	0		ENSMUSG00000019877	-2.99908	0		FBgn0027109	-1.88092	0		WBGene00003800	0.314699	0
ENSG00000082512	-2.9548	0		ENSMUSG00000019878	-4.26202	0		FBgn0027111	-2.17417	0		WBGene00003807	-0.873618	0
ENSG00000082515	-2.6317	0		ENSMUSG00000019880	-3.68854	0		FBgn0027287	-3.5365	0		WBGene00003808	-0.566424	0
ENSG00000082516	-1.8577	0		ENSMUSG00000019883	-2.68529	0		FBgn0027296	-3.20516	0		WBGene00003812	-0.928553	0
ENSG00000082556	-3.688	0		ENSMUSG00000019888	-4.26008	0		FBgn0027330	-1.74565	0		WBGene00003813	0.175194	0
ENSG00000082641	-2.7794	0		ENSMUSG00000019889	-4.43316	0		FBgn0027335	-3.48471	0		WBGene00003816	0.475303	0
ENSG00000082684	-2.5828	0		ENSMUSG00000019890	-0.68341	0		FBgn0027338	-2.67162	0		WBGene00003822	-0.404544	0
ENSG00000082701	-3.5895	0		ENSMUSG00000019891	-3.64223	0		FBgn0027339	-2.73274	0		WBGene00003825	-0.595069	0
ENSG00000082781	-2.3151	0		ENSMUSG00000019893	-4.0851	0		FBgn0027341	-2.06413	0		WBGene00003828	0.350016	0
ENSG00000082805	-3.9467	0		ENSMUSG00000019894	-2.64928	0		FBgn0027343	-3.20636	0		WBGene00003831	-0.395662	0
ENSG00000082898	-2.3126	0		ENSMUSG00000019897	-3.31301	0		FBgn0027348	-1.48823	0		WBGene00003834	-0.344121	0
ENSG00000082996	-2.5283	0		ENSMUSG00000019899	-2.59868	0		FBgn0027356	-2.50161	0		WBGene00003835	0.394306	0
ENSG00000083067	-5.0846	0		ENSMUSG00000019905	-4.83074	0		FBgn0027359	-3.10197	0		WBGene00003837	0.707071	0
ENSG00000083093	-2.4557	0		ENSMUSG00000019906	-2.98233	0		FBgn0027363	-2.50865	0		WBGene00003838	-0.540739	0
ENSG00000083097	-2.9273	0		ENSMUSG00000019907	-3.49639	0		FBgn0027375	-2.36989	0		WBGene00003839	-0.684024	0
ENSG00000083099	-4.0012	0		ENSMUSG00000019909	-3.00857	0		FBgn0027376	-1.52284	0		WBGene00003840	-0.126139	0
ENSG00000083123	-2.7278	0		ENSMUSG00000019913	-5.05793	0		FBgn0027378	-3.02879	0		WBGene00003842	0.214755	0
ENSG00000083168	-2.8358	0		ENSMUSG00000019917	-3.71786	0		FBgn0027490	-3.27021	0		WBGene00003843	-1.22435	0
ENSG00000083223	-2.3356	0		ENSMUSG00000019920	-3.38097	0		FBgn0027491	-1.95657	0		WBGene00003844	1.18708	0
ENSG00000083290	-2.9602	0		ENSMUSG00000019923	-2.72881	0		FBgn0027493	-2.14957	0		WBGene00003845	-0.39171	0
ENSG00000083307	-2.0062	0		ENSMUSG00000019927	-2.67577	0		FBgn0027494	-3.15534	0		WBGene00003847	-0.324613	0
ENSG00000083312	-2.9653	0		ENSMUSG00000019929	-0.63144	0		FBgn0027496	-3.33935	0		WBGene00003848	-0.483663	0
ENSG00000083444	-2.1167	0		ENSMUSG00000019932	-3.46833	0		FBgn0027497	-3.39836	0		WBGene00003849	-0.85111	0
ENSG00000083454	-1.1861	0		ENSMUSG00000019942	-0.44387	0		FBgn0027499	-2.35247	0		WBGene00003850	-0.690385	0
ENSG00000083457	-2.3825	0		ENSMUSG00000019943	-3.24551	0		FBgn0027500	-1.7303	0		WBGene00003851	-1.52787	0
ENSG00000083520	-3.6706	0		ENSMUSG00000019944	-2.70557	0		FBgn0027503	-3.13176	0		WBGene00003854	-0.346684	0
ENSG00000083535	-1.794	0		ENSMUSG00000019945	-2.54785	0		FBgn0027504	-3.15714	0		WBGene00003856	0.033943	0
ENSG00000083544	-2.8772	0		ENSMUSG00000019947	-3.52816	0		FBgn0027505	-2.05289	0		WBGene00003858	-0.979169	0
ENSG00000083635	-2.8524	0		ENSMUSG00000019948	-3.12293	0		FBgn0027506	-2.56439	0		WBGene00003862	-0.733444	0
ENSG00000083642	-4.6631	0		ENSMUSG00000019951	-3.29591	0		FBgn0027507	-2.52683	0		WBGene00003876	-1.00432	0
ENSG00000083720	-1.325	0		ENSMUSG00000019952	-4.24852	0		FBgn0027509	-3.37437	0		WBGene00003877	0.909713	0
ENSG00000083750	-2.7181	0		ENSMUSG00000019960	-0.7769	0		FBgn0027513	-2.93335	0		WBGene00003878	-0.221016	0
ENSG00000083782	-1.8766	0		ENSMUSG00000019961	-2.61131	0		FBgn0027514	-1.64607	0		WBGene00003879	1.96089	0
ENSG00000083799	-2.9435	0		ENSMUSG00000019969	-3.67724	0		FBgn0027521	-0.83321	0		WBGene00003883	-0.383415	0
ENSG00000083807	-3.9205	0		ENSMUSG00000019970	-1.26327	0		FBgn0027524	-2.88929	0		WBGene00003884	-0.309736	0
ENSG00000083814	-4.0294	0		ENSMUSG00000019971	-3.10606	0		FBgn0027525	-2.12551	0		WBGene00003886	-1.4502	0
ENSG00000083817	-3.6226	0		ENSMUSG00000019977	-4.04073	0		FBgn0027527	0.91224	0		WBGene00003887	-0.16042	0
ENSG00000083828	-2.5096	0		ENSMUSG00000019978	-2.83177	0		FBgn0027528	-2.64747	0		WBGene00003889	-0.218321	0
ENSG00000083838	-4.7634	0		ENSMUSG00000019979	-2.70595	0		FBgn0027529	-1.41004	0		WBGene00003890	-0.610204	0
ENSG00000083844	-2.6511	0		ENSMUSG00000019984	-4.15998	0		FBgn0027532	-2.76004	0		WBGene00003891	-0.164459	0
ENSG00000083845	-3.3195	0		ENSMUSG00000019986	-3.96872	0		FBgn0027535	-3.32005	0		WBGene00003892	-0.819593	0
ENSG00000083857	-1.6732	0		ENSMUSG00000019987	-0.05435	0		FBgn0027538	-3.21893	0		WBGene00003893	0.0226125	0
ENSG00000083896	-3.732	0		ENSMUSG00000019988	-3.56525	0		FBgn0027539	-1.68302	0		WBGene00003902	0.444637	0
ENSG00000083937	-2.4335	0		ENSMUSG00000019989	-1.56409	0		FBgn0027547	-2.66447	0		WBGene00003903	0.414977	0
ENSG00000084070	-2.0277	0		ENSMUSG00000019990	-3.73044	0		FBgn0027549	-3.24811	0		WBGene00003905	-0.859467	0
ENSG00000084072	-4.2731	0		ENSMUSG00000019992	-2.54818	0		FBgn0027550	-2.8135	0		WBGene00003906	-0.370724	0
ENSG00000084073	-2.0979	0		ENSMUSG00000019996	-3.59283	0		FBgn0027552	-2.22135	0		WBGene00003907	-0.791713	0
ENSG00000084090	-2.804	0		ENSMUSG00000019997	-0.57512	0		FBgn0027554	-3.28153	0		WBGene00003909	0.0395027	0
ENSG00000084092	-3.0504	0		ENSMUSG00000020000	-1.25051	0		FBgn0027558	-2.25691	0		WBGene00003911	0.239332	0
ENSG00000084093	-3.5847	0		ENSMUSG00000020007	-4.99171	0		FBgn0027560	-1.87097	0		WBGene00003915	-0.0165966	0
ENSG00000084110	-1.6013	0		ENSMUSG00000020009	-2.87684	0		FBgn0027561	-2.82572	0		WBGene00003916	-0.423041	0
ENSG00000084112	-3.8504	0		ENSMUSG00000020010	-2.54818	0		FBgn0027563	-3.16488	0		WBGene00003918	0.110686	0
ENSG00000084207	-1.7682	0		ENSMUSG00000020014	-4.93545	0		FBgn0027565	-3.02503	0		WBGene00003920	-1.24565	0
ENSG00000084234	-2.5887	0		ENSMUSG00000020015	-2.84954	0		FBgn0027567	-2.74188	0		WBGene00003925	-0.215544	0
ENSG00000084444	-4.1403	0		ENSMUSG00000020017	-0.72202	0		FBgn0027568	-3.71558	0		WBGene00003926	-0.818488	0
ENSG00000084453	-4.5205	0		ENSMUSG00000020019	-2.65082	0		FBgn0027569	-2.40713	0		WBGene00003927	-0.871129	0
ENSG00000084463	-3.258	0		ENSMUSG00000020021	-3.38775	0		FBgn0027571	-0.58983	0		WBGene00003928	-0.0278122	0
ENSG00000084623	-3.1006	0		ENSMUSG00000020023	-2.30287	0		FBgn0027572	-2.51928	0		WBGene00003929	-0.0497244	0
ENSG00000084628	-2.8628	0		ENSMUSG00000020024	-2.9587	0		FBgn0027574	-2.58866	0		WBGene00003931	-0.897769	0
ENSG00000084636	-1.7933	0		ENSMUSG00000020027	-3.40752	0		FBgn0027575	-3.12369	0		WBGene00003934	0.559526	0
ENSG00000084652	-2.3211	0		ENSMUSG00000020029	-3.08058	0		FBgn0027578	-1.63156	0		WBGene00003936	-0.440561	0
ENSG00000084674	-3.8682	0		ENSMUSG00000020034	-1.38447	0		FBgn0027580	-2.46474	0		WBGene00003937	-0.841037	0
ENSG00000084676	-2.5516	0		ENSMUSG00000020037	-4.42198	0		FBgn0027582	-3.11266	0		WBGene00003938	-0.390955	0
ENSG00000084693	-3.4799	0		ENSMUSG00000020038	-1.97983	0		FBgn0027583	-3.81644	0		WBGene00003943	-1.06612	0
ENSG00000084710	-4.0167	0		ENSMUSG00000020042	-1.91115	0		FBgn0027584	0.93753	0		WBGene00003948	-0.315744	0
ENSG00000084731	-2.6715	0		ENSMUSG00000020044	-1.89502	0		FBgn0027585	-4.5845	0		WBGene00003950	-0.877401	0
ENSG00000084733	-2.5962	0		ENSMUSG00000020048	-2.70228	0		FBgn0027586	-1.1457	0		WBGene00003952	-0.497944	0
ENSG00000084734	-3.8737	0		ENSMUSG00000020051	-2.52069	0		FBgn0027587	-2.81431	0		WBGene00003953	-0.912854	0
ENSG00000084754	-3.2394	0		ENSMUSG00000020052	-3.20876	0		FBgn0027590	-2.84934	0		WBGene00003954	-0.635293	0
ENSG00000084764	-3.4106	0		ENSMUSG00000020056	-6.16256	0		FBgn0027592	-4.20743	0		WBGene00003955	0.472169	0
ENSG00000084774	-1.8142	0		ENSMUSG00000020059	-3.18364	0		FBgn0027594	-2.1386	0		WBGene00003956	-0.0691124	0
ENSG00000085063	-1.6325	0		ENSMUSG00000020062	-2.53918	0		FBgn0027596	-5.5255	0		WBGene00003957	0.712253	0
ENSG00000085117	-2.1265	0		ENSMUSG00000020063	-2.88257	0		FBgn0027597	-3.31847	0		WBGene00003958	0.516005	0
ENSG00000085185	-5.2482	0		ENSMUSG00000020064	-3.47457	0		FBgn0027598	-3.81827	0		WBGene00003960	-1.87314	0
ENSG00000085224	-2.1054	0		ENSMUSG00000020067	-2.39418	0		FBgn0027599	-4.08265	0		WBGene00003961	-0.33744	0
ENSG00000085231	-2.4307	0		ENSMUSG00000020072	-3.72987	0		FBgn0027600	-2.32251	0		WBGene00003963	1.29098	0
ENSG00000085265	-1.6306	0		ENSMUSG00000020074	-3.31617	0		FBgn0027601	-1.57055	0		WBGene00003964	-0.202163	0
ENSG00000085274	-2.9382	0		ENSMUSG00000020075	-2.69741	0		FBgn0027607	-3.47265	0		WBGene00003965	-1.06202	0
ENSG00000085276	-1.2789	0		ENSMUSG00000020076	-3.46387	0		FBgn0027608	-1.65095	0		WBGene00003966	-0.0154115	0
ENSG00000085365	-2.5083	0		ENSMUSG00000020077	-1.23793	0		FBgn0027610	-1.7555	0		WBGene00003968	-0.0356904	0
ENSG00000085377	-2.9612	0		ENSMUSG00000020078	-3.82174	0		FBgn0027611	-1.41877	0		WBGene00003969	-0.0795378	0
ENSG00000085382	-1.7595	0		ENSMUSG00000020079	-3.51391	0		FBgn0027615	-2.64187	0		WBGene00003970	-0.506945	0
ENSG00000085415	-1.9994	0		ENSMUSG00000020080	-5.24113	0		FBgn0027616	-2.94742	0		WBGene00003976	-1.03696	0
ENSG00000085433	-1.7642	0		ENSMUSG00000020081	-5.59911	0		FBgn0027617	-3.01508	0		WBGene00003977	1.95483	0
ENSG00000085449	-2.3439	0		ENSMUSG00000020083	-2.89497	0		FBgn0027619	-4.0235	0		WBGene00003980	-0.0215944	0
ENSG00000085465	-3.0024	0		ENSMUSG00000020085	-3.3524	0		FBgn0027654	-4.29138	0		WBGene00003981	0.683767	0
ENSG00000085491	-3.9561	0		ENSMUSG00000020086	-3.74914	0		FBgn0027655	-2.53374	0		WBGene00003982	-0.00483972	0
ENSG00000085511	-2.2549	0		ENSMUSG00000020087	-4.5745	0		FBgn0027660	-1.94475	0		WBGene00003986	0.132872	0
ENSG00000085514	-2.5977	0		ENSMUSG00000020088	-4.3499	0		FBgn0027779	-3.68279	0		WBGene00003989	0.0392657	0
ENSG00000085552	-2.1251	0		ENSMUSG00000020089	-1.90298	0		FBgn0027780	-2.9885	0		WBGene00003990	-0.640333	0
ENSG00000085563	-1.7234	0		ENSMUSG00000020091	-3.55979	0		FBgn0027783	-1.94064	0		WBGene00003991	0.118289	0
ENSG00000085644	-3.8003	0		ENSMUSG00000020092	-2.80007	0		FBgn0027784	-3.16592	0		WBGene00003992	0.620876	0
ENSG00000085662	-1.3363	0		ENSMUSG00000020096	-4.10532	0		FBgn0027785	-3.2492	0		WBGene00003994	0.706405	0
ENSG00000085719	-1.7217	0		ENSMUSG00000020098	-2.91137	0		FBgn0027786	-3.8197	0		WBGene00003995	0.683826	0
ENSG00000085721	-2.0051	0		ENSMUSG00000020099	-3.43487	0		FBgn0027788	-4.51029	0		WBGene00003996	-0.0991171	0
ENSG00000085733	-2.7045	0		ENSMUSG00000020100	-3.93788	0		FBgn0027790	-2.2256	0		WBGene00003997	0.3632	0
ENSG00000085741	-2.5802	0		ENSMUSG00000020101	-2.32099	0		FBgn0027791	-3.305	0		WBGene00003998	-0.213761	0
ENSG00000085760	-2.3345	0		ENSMUSG00000020102	-2.51598	0		FBgn0027794	-3.32207	0		WBGene00003999	0.779205	0
ENSG00000085788	-1.9069	0		ENSMUSG00000020105	-3.3309	0		FBgn0027835	-2.24236	0		WBGene00004000	0.956609	0
ENSG00000085831	-4.2743	0		ENSMUSG00000020107	-3.8289	0		FBgn0027836	-2.69404	0		WBGene00004001	0.824002	0
ENSG00000085832	-1.979	0		ENSMUSG00000020108	-0.8389	0		FBgn0027843	-1.10339	0		WBGene00004002	0.583103	0
ENSG00000085840	-1.1362	0		ENSMUSG00000020111	-4.34432	0		FBgn0027865	-1.5635	0		WBGene00004003	0.696202	0
ENSG00000085871	-3.5337	0		ENSMUSG00000020115	-3.37647	0		FBgn0027866	-4.1428	0		WBGene00004004	-0.118652	0
ENSG00000085872	-4.7899	0		ENSMUSG00000020116	-2.34946	0		FBgn0027868	-2.40316	0		WBGene00004005	0.311171	0
ENSG00000085978	-3.5993	0		ENSMUSG00000020122	-2.47097	0		FBgn0027872	-2.2634	0		WBGene00004006	-0.277584	0
ENSG00000085982	-3.0487	0		ENSMUSG00000020123	-2.59693	0		FBgn0027873	-3.62184	0		WBGene00004007	0.287404	0
ENSG00000085998	-3.9739	0		ENSMUSG00000020124	-2.63487	0		FBgn0027885	-3.36647	0		WBGene00004010	-0.574906	0
ENSG00000085999	-1.8354	0		ENSMUSG00000020125	-2.67484	0		FBgn0027889	-2.38775	0		WBGene00004013	-0.549934	0
ENSG00000086015	-3.6218	0		ENSMUSG00000020128	-3.65563	0		FBgn0027932	-1.72977	0		WBGene00004017	0.89225	0
ENSG00000086061	-2.0368	0		ENSMUSG00000020130	-3.83074	0		FBgn0027945	-3.05278	0		WBGene00004020	0.71066	0
ENSG00000086062	-3.5019	0		ENSMUSG00000020131	-3.82787	0		FBgn0027949	-1.41727	0		WBGene00004023	-0.436309	0
ENSG00000086065	-2.0394	0		ENSMUSG00000020132	-3.92687	0		FBgn0027950	-2.83867	0		WBGene00004025	0.110287	0
ENSG00000086102	-3.9998	0		ENSMUSG00000020133	-4.04788	0		FBgn0027951	-4.37782	0		WBGene00004026	-0.214782	0
ENSG00000086159	-4.3405	0		ENSMUSG00000020134	-3.43909	0		FBgn0028325	-2.53182	0		WBGene00004027	0.392352	0
ENSG00000086189	-2.91	0		ENSMUSG00000020135	-5.9381	0		FBgn0028341	-2.5575	0		WBGene00004030	-0.594908	0
ENSG00000086200	-2.9595	0		ENSMUSG00000020137	-3.88683	0		FBgn0028370	-5.61176	0		WBGene00004033	-0.586453	0
ENSG00000086205	-1.5907	0		ENSMUSG00000020140	-3.25291	0		FBgn0028371	-4.25787	0		WBGene00004036	-0.126235	0
ENSG00000086232	-3.2832	0		ENSMUSG00000020142	-2.72537	0		FBgn0028372	-2.93876	0		WBGene00004037	0.0865025	0
ENSG00000086288	-2.4085	0		ENSMUSG00000020143	-3.18784	0		FBgn0028374	-0.71168	0		WBGene00004038	-0.677721	0
ENSG00000086289	-0.7926	0		ENSMUSG00000020151	-3.48795	0		FBgn0028379	-2.26167	0		WBGene00004039	-0.17818	0
ENSG00000086300	-0.342	0		ENSMUSG00000020152	-4.19628	0		FBgn0028381	-2.34476	0		WBGene00004042	0.107035	0
ENSG00000086475	-2.2615	0		ENSMUSG00000020153	-3.23923	0		FBgn0028382	-2.66612	0		WBGene00004044	1.63821	0
ENSG00000086504	-3.6593	0		ENSMUSG00000020154	-2.75701	0		FBgn0028387	-2.35927	0		WBGene00004045	-0.668816	0
ENSG00000086506	-2.7622	0		ENSMUSG00000020159	-3.26451	0		FBgn0028394	-2.96128	0		WBGene00004046	-1.20321	0
ENSG00000086544	-2.8768	0		ENSMUSG00000020166	-3.83362	0		FBgn0028396	0.55634	0		WBGene00004048	0.0206473	0
ENSG00000086548	0.1154	0		ENSMUSG00000020170	-3.71862	0		FBgn0028398	-3.08192	0		WBGene00004051	-0.973485	0
ENSG00000086570	-2.4533	0		ENSMUSG00000020171	-3.74972	0		FBgn0028400	-2.0517	0		WBGene00004053	-0.180638	0
ENSG00000086589	-3.2455	0		ENSMUSG00000020173	-4.80591	0		FBgn0028402	-3.66823	0		WBGene00004058	0.00315196	0
ENSG00000086598	-1.3549	0		ENSMUSG00000020175	-4.46212	0		FBgn0028407	-1.66626	0		WBGene00004059	0.119627	0
ENSG00000086619	-1.4903	0		ENSMUSG00000020176	-3.44898	0		FBgn0028408	-2.66018	0		WBGene00004060	-1.67878	0
ENSG00000086696	-0.8084	0		ENSMUSG00000020177	-5.09591	0		FBgn0028410	-2.9117	0		WBGene00004061	-0.123755	0
ENSG00000086712	-2.6642	0		ENSMUSG00000020178	-4.21063	0		FBgn0028411	-1.21347	0		WBGene00004062	0.905099	0
ENSG00000086717	-2.3508	0		ENSMUSG00000020180	-4.22702	0		FBgn0028412	-0.5692	0		WBGene00004064	0.377656	0
ENSG00000086730	-3.3255	0		ENSMUSG00000020183	-1.31423	0		FBgn0028422	-3.01882	0		WBGene00004076	0.646407	0
ENSG00000086758	-5.1183	0		ENSMUSG00000020184	-2.79486	0		FBgn0028426	-2.83043	0		WBGene00004078	2.51383	0
ENSG00000086827	-3.1083	0		ENSMUSG00000020186	-1.96241	0		FBgn0028427	-3.03209	0		WBGene00004083	-0.156032	0
ENSG00000086848	-2.099	0		ENSMUSG00000020189	-2.92555	0		FBgn0028429	-2.84011	0		WBGene00004084	0.733014	0
ENSG00000086967	-3.487	0		ENSMUSG00000020190	-3.01252	0		FBgn0028430	-1.65795	0		WBGene00004089	0.275954	0
ENSG00000086991	-2.1897	0		ENSMUSG00000020191	-4.85267	0		FBgn0028434	-2.97869	0		WBGene00004091	-0.918559	0
ENSG00000087008	-3.0112	0		ENSMUSG00000020193	-4.55911	0		FBgn0028467	-3.68205	0		WBGene00004092	0.23486	0
ENSG00000087053	-2.7667	0		ENSMUSG00000020196	-4.80955	0		FBgn0028468	-2.81756	0		WBGene00004096	-0.118131	0
ENSG00000087074	-0.2154	0		ENSMUSG00000020198	-3.70896	0		FBgn0028471	-2.78548	0		WBGene00004098	-0.0176917	0
ENSG00000087076	-2.9618	0		ENSMUSG00000020205	-0.82169	0		FBgn0028473	-2.13043	0		WBGene00004099	1.53203	0
ENSG00000087077	-1.9698	0		ENSMUSG00000020211	-4.12281	0		FBgn0028475	-3.77616	0		WBGene00004100	-0.424997	0
ENSG00000087085	-3.3553	0		ENSMUSG00000020212	-2.37101	0		FBgn0028479	-3.54086	0		WBGene00004103	0.411736	0
ENSG00000087087	-3.5736	0		ENSMUSG00000020213	-4.9118	0		FBgn0028480	-2.75341	0		WBGene00004104	0.816729	0
ENSG00000087088	-1.9141	0		ENSMUSG00000020214	-5.12835	0		FBgn0028481	-2.70482	0		WBGene00004105	-0.38378	0
ENSG00000087095	-2.6306	0		ENSMUSG00000020216	-3.10457	0		FBgn0028482	-2.34183	0		WBGene00004106	-0.427561	0
ENSG00000087116	-2.596	0		ENSMUSG00000020218	-1.24938	0		FBgn0028484	-3.22796	0		WBGene00004107	-0.187811	0
ENSG00000087128	-1.9439	0		ENSMUSG00000020225	-3.04085	0		FBgn0028487	-2.03984	0		WBGene00004108	-0.601797	0
ENSG00000087152	-4.3084	0		ENSMUSG00000020226	-4.03457	0		FBgn0028490	-2.4202	0		WBGene00004109	-1.31168	0
ENSG00000087157	-3.4845	0		ENSMUSG00000020227	-2.35026	0		FBgn0028491	-3.33003	0		WBGene00004110	0.599568	0
ENSG00000087191	-3.1226	0		ENSMUSG00000020228	-4.05074	0		FBgn0028494	-2.07917	0		WBGene00004111	-0.761746	0
ENSG00000087206	-3.0664	0		ENSMUSG00000020229	-4.17658	0		FBgn0028496	-4.85726	0		WBGene00004112	0.521108	0
ENSG00000087237	-2.6766	0		ENSMUSG00000020231	-4.73351	0		FBgn0028497	-3.04038	0		WBGene00004113	-1.01361	0
ENSG00000087245	-0.6906	0		ENSMUSG00000020232	-3.64368	0		FBgn0028499	-3.14778	0		WBGene00004114	-0.299569	0
ENSG00000087253	-1.4875	0		ENSMUSG00000020234	-5.29903	0		FBgn0028500	-3.88321	0		WBGene00004115	-0.099678	0
ENSG00000087258	-3.748	0		ENSMUSG00000020235	-3.04062	0		FBgn0028504	-2.87959	0		WBGene00004118	-0.257807	0
ENSG00000087263	-3.2267	0		ENSMUSG00000020238	-3.48487	0		FBgn0028506	-2.59798	0		WBGene00004119	0.29836	0
ENSG00000087266	-4.0317	0		ENSMUSG00000020241	-1.49745	0		FBgn0028507	-2.91659	0		WBGene00004120	0.975853	0
ENSG00000087269	-2.6448	0		ENSMUSG00000020246	-3.75224	0		FBgn0028509	-0.8822	0		WBGene00004121	-0.623981	0
ENSG00000087274	-3.7915	0		ENSMUSG00000020250	-2.75147	0		FBgn0028513	-0.85361	0		WBGene00004122	0.207024	0
ENSG00000087299	-3.9755	0		ENSMUSG00000020251	-3.34813	0		FBgn0028514	-1.52554	0		WBGene00004123	0.635744	0
ENSG00000087301	-1.4436	0		ENSMUSG00000020253	-2.87906	0		FBgn0028515	-3.79006	0		WBGene00004126	-0.358408	0
ENSG00000087302	-3.236	0		ENSMUSG00000020255	-3.35624	0		FBgn0028516	-1.90163	0		WBGene00004127	0.380741	0
ENSG00000087303	-0.6109	0		ENSMUSG00000020256	-2.00729	0		FBgn0028518	-2.70501	0		WBGene00004128	-0.716735	0
ENSG00000087338	-1.685	0		ENSMUSG00000020257	-3.88193	0		FBgn0028520	-1.10973	0		WBGene00004129	-0.482413	0
ENSG00000087365	-4.7975	0		ENSMUSG00000020260	-3.68557	0		FBgn0028523	-1.96061	0		WBGene00004130	0.200297	0
ENSG00000087448	-2.4019	0		ENSMUSG00000020261	-3.03327	0		FBgn0028526	-0.31389	0		WBGene00004131	-0.787331	0
ENSG00000087460	-3.3473	0		ENSMUSG00000020262	-4.60964	0		FBgn0028527	-3.51029	0		WBGene00004132	0.194934	0
ENSG00000087494	-0.9527	0		ENSMUSG00000020263	-2.97302	0		FBgn0028530	-2.83064	0		WBGene00004133	1.11796	0
ENSG00000087495	-1.2313	0		ENSMUSG00000020264	-2.93258	0		FBgn0028531	-1.13116	0		WBGene00004134	-0.266159	0
ENSG00000087502	-2.9651	0		ENSMUSG00000020267	-3.44867	0		FBgn0028532	-0.89301	0		WBGene00004135	0.645826	0
ENSG00000087510	-2.4205	0		ENSMUSG00000020270	-4.8535	0		FBgn0028533	-0.57244	0		WBGene00004139	1.44883	0
ENSG00000087586	-0.1993	0		ENSMUSG00000020271	-4.61246	0		FBgn0028534	-0.59534	0		WBGene00004140	-0.425233	0
ENSG00000087589	-3.8314	0		ENSMUSG00000020272	-3.08608	0		FBgn0028538	-3.86166	0		WBGene00004141	1.02316	0
ENSG00000087842	-0.7316	0		ENSMUSG00000020273	-3.05278	0		FBgn0028539	-3.01124	0		WBGene00004144	0.964647	0
ENSG00000087884	-2.8851	0		ENSMUSG00000020277	-2.47161	0		FBgn0028540	-1.2595	0		WBGene00004145	0.262304	0
ENSG00000087903	-4.0188	0		ENSMUSG00000020279	-4.91572	0		FBgn0028541	-3.17932	0		WBGene00004146	0.506253	0
ENSG00000088002	-2.443	0		ENSMUSG00000020280	-3.95523	0		FBgn0028542	-1.73384	0		WBGene00004147	-0.549931	0
ENSG00000088035	-2.3185	0		ENSMUSG00000020282	-2.57046	0		FBgn0028543	-1.39699	0		WBGene00004148	-0.390741	0
ENSG00000088038	-3.4883	0		ENSMUSG00000020283	-3.77576	0		FBgn0028544	-0.82011	0		WBGene00004149	-0.535565	0
ENSG00000088053	-4.3277	0		ENSMUSG00000020284	-4.14765	0		FBgn0028546	-3.66018	0		WBGene00004150	-0.443054	0
ENSG00000088179	-2.8263	0		ENSMUSG00000020286	-3.62202	0		FBgn0028554	-1.78578	0		WBGene00004153	0.788176	0
ENSG00000088205	-2.2499	0		ENSMUSG00000020287	-4.92533	0		FBgn0028560	-0.7816	0		WBGene00004154	-0.926734	0
ENSG00000088247	-3.4455	0		ENSMUSG00000020288	-2.83341	0		FBgn0028561	-1.98159	0		WBGene00004156	1.41891	0
ENSG00000088256	-3.2247	0		ENSMUSG00000020289	-4.12482	0		FBgn0028562	-1.48669	0		WBGene00004157	-0.595564	0
ENSG00000088280	-2.7156	0		ENSMUSG00000020297	-3.47586	0		FBgn0028563	-2.74904	0		WBGene00004172	-0.958602	0
ENSG00000088298	-2.8635	0		ENSMUSG00000020299	-5.21143	0		FBgn0028567	-0.40755	0		WBGene00004173	-0.445452	0
ENSG00000088305	-1.7058	0		ENSMUSG00000020303	-3.08119	0		FBgn0028569	-1.54406	0		WBGene00004174	0.286559	0
ENSG00000088320	-3.6059	0		ENSMUSG00000020305	-4.80148	0		FBgn0028570	-1.83789	0		WBGene00004176	-0.336726	0
ENSG00000088325	0.0915	0		ENSMUSG00000020308	-3.41812	0		FBgn0028572	-1.2285	0		WBGene00004177	0.981679	0
ENSG00000088356	-3.3297	0		ENSMUSG00000020309	-2.29173	0		FBgn0028573	-1.2184	0		WBGene00004178	0.278777	0
ENSG00000088367	-1.7798	0		ENSMUSG00000020310	-4.16437	0		FBgn0028577	-2.81472	0		WBGene00004179	0.122816	0
ENSG00000088386	-4.0429	0		ENSMUSG00000020311	-4.09148	0		FBgn0028579	-2.86376	0		WBGene00004180	-0.424579	0
ENSG00000088387	-4.5298	0		ENSMUSG00000020312	-5.59353	0		FBgn0028582	-2.74091	0		WBGene00004181	-0.0263908	0
ENSG00000088448	-2.1902	0		ENSMUSG00000020317	-4.67779	0		FBgn0028622	-2.2029	0		WBGene00004182	-0.7013	0
ENSG00000088451	-2.358	0		ENSMUSG00000020319	-3.28997	0		FBgn0028644	-5.73543	0		WBGene00004183	-0.127906	0
ENSG00000088538	-1.8925	0		ENSMUSG00000020321	-4.89411	0		FBgn0028645	-2.9845	0		WBGene00004184	-0.0533594	0
ENSG00000088543	-3.2054	0		ENSMUSG00000020325	-3.23501	0		FBgn0028647	-3.40599	0		WBGene00004186	-0.772159	0
ENSG00000088682	-3.8412	0		ENSMUSG00000020326	-2.10234	0		FBgn0028648	-2.68158	0		WBGene00004187	0.152475	0
ENSG00000088726	-2.3711	0		ENSMUSG00000020327	-5.01112	0		FBgn0028658	-5.05889	0		WBGene00004188	-0.148898	0
ENSG00000088727	-2.9272	0		ENSMUSG00000020328	-2.63594	0		FBgn0028662	-3.79406	0		WBGene00004189	-0.544811	0
ENSG00000088756	-3.6176	0		ENSMUSG00000020329	-3.79967	0		FBgn0028663	-3.88982	0		WBGene00004191	-0.0574312	0
ENSG00000088766	-2.4318	0		ENSMUSG00000020331	-5.82419	0		FBgn0028664	-2.09591	0		WBGene00004192	0.37255	0
ENSG00000088782	-5.5295	0		ENSMUSG00000020333	-1.39798	0		FBgn0028665	-3.4008	0		WBGene00004193	-0.660438	0
ENSG00000088808	-2.3094	0		ENSMUSG00000020334	-2.00399	0		FBgn0028667	-2.03641	0		WBGene00004194	-0.047176	0
ENSG00000088812	-3.1085	0		ENSMUSG00000020340	-2.3143	0		FBgn0028669	-1.13841	0		WBGene00004195	-0.756129	0
ENSG00000088826	-2.7442	0		ENSMUSG00000020346	-3.92862	0		FBgn0028670	-3.16075	0		WBGene00004197	-0.32637	0
ENSG00000088827	-1.6994	0		ENSMUSG00000020357	-3.64223	0		FBgn0028671	-3.1428	0		WBGene00004198	-0.761792	0
ENSG00000088832	-2.6427	0		ENSMUSG00000020358	-3.12973	0		FBgn0028675	-3.0228	0		WBGene00004202	-1.14567	0
ENSG00000088833	-2.9114	0		ENSMUSG00000020359	-4.70727	0		FBgn0028683	-2.43635	0		WBGene00004207	-1.09902	0
ENSG00000088836	-2.2744	0		ENSMUSG00000020361	-4.28097	0		FBgn0028687	-3.27132	0		WBGene00004209	-0.461129	0
ENSG00000088854	-2.6309	0		ENSMUSG00000020362	-3.46021	0		FBgn0028688	-2.74362	0		WBGene00004211	-0.687106	0
ENSG00000088876	-3.5308	0		ENSMUSG00000020363	-3.04656	0		FBgn0028689	-3.30929	0		WBGene00004212	-0.139899	0
ENSG00000088881	-3.317	0		ENSMUSG00000020364	-3.84913	0		FBgn0028690	-3.24482	0		WBGene00004213	-0.384436	0
ENSG00000088882	-1.7457	0		ENSMUSG00000020366	-4.15637	0		FBgn0028691	-3.00104	0		WBGene00004215	-0.372516	0
ENSG00000088888	-3.0654	0		ENSMUSG00000020368	-4.38202	0		FBgn0028692	-3.099	0		WBGene00004216	0.198638	0
ENSG00000088899	-2.0885	0		ENSMUSG00000020374	-4.66347	0		FBgn0028693	-2.45119	0		WBGene00004217	0.495239	0
ENSG00000088926	-6.2532	0		ENSMUSG00000020375	-3.01194	0		FBgn0028694	-3.02081	0		WBGene00004218	0.0241597	0
ENSG00000088930	-2.2068	0		ENSMUSG00000020376	-2.96894	0		FBgn0028695	-3.29435	0		WBGene00004219	0.534386	0
ENSG00000088970	-1.813	0		ENSMUSG00000020377	-2.86134	0		FBgn0028697	-4.97846	0		WBGene00004220	-1.00409	0
ENSG00000088986	-2.4064	0		ENSMUSG00000020380	-3.15804	0		FBgn0028699	-1.93594	0		WBGene00004221	0.0376861	0
ENSG00000088992	-0.9997	0		ENSMUSG00000020381	-4.89883	0		FBgn0028703	-2.56755	0		WBGene00004222	0.0812518	0
ENSG00000089006	-3.2776	0		ENSMUSG00000020383	-4.48487	0		FBgn0028704	-3.68761	0		WBGene00004223	-0.490773	0
ENSG00000089012	-4.2888	0		ENSMUSG00000020385	-3.11579	0		FBgn0028707	-3.36156	0		WBGene00004224	-0.0573059	0
ENSG00000089022	-2.7185	0		ENSMUSG00000020386	-3.52699	0		FBgn0028708	-2.0625	0		WBGene00004225	-0.169851	0
ENSG00000089041	-1.3696	0		ENSMUSG00000020387	-3.87832	0		FBgn0028717	-2.29039	0		WBGene00004227	-0.683276	0
ENSG00000089048	-1.999	0		ENSMUSG00000020388	-1.89325	0		FBgn0028737	-3.64566	0		WBGene00004228	-0.131367	0
ENSG00000089050	-3.4479	0		ENSMUSG00000020389	-4.85642	0		FBgn0028740	-4.52749	0		WBGene00004229	0.243046	0
ENSG00000089053	-3.7431	0		ENSMUSG00000020390	-3.54827	0		FBgn0028743	-2.29541	0		WBGene00004230	0.588681	0
ENSG00000089057	-3.8271	0		ENSMUSG00000020392	-3.29279	0		FBgn0028744	-1.69741	0		WBGene00004231	0.0372134	0
ENSG00000089060	-3.9539	0		ENSMUSG00000020393	-4.14739	0		FBgn0028789	-2.28019	0		WBGene00004232	1.80032	0
ENSG00000089091	-4.1375	0		ENSMUSG00000020395	-4.1592	0		FBgn0028836	-3.81868	0		WBGene00004233	-0.287087	0
ENSG00000089094	-2.0001	0		ENSMUSG00000020397	-3.23923	0		FBgn0028837	-3.70407	0		WBGene00004237	-0.0709317	0
ENSG00000089101	-4.5436	0		ENSMUSG00000020399	-1.6615	0		FBgn0028838	-0.99186	0		WBGene00004238	-0.653504	0
ENSG00000089123	-3.3431	0		ENSMUSG00000020400	-2.36989	0		FBgn0028841	-1.59227	0		WBGene00004239	2.31792	0
ENSG00000089127	0.147	0		ENSMUSG00000020402	-4.38263	0		FBgn0028844	-5.02327	0		WBGene00004242	1.87406	0
ENSG00000089154	-2.993	0		ENSMUSG00000020405	-3.44411	0		FBgn0028847	-1.07027	0		WBGene00004243	1.90472	0
ENSG00000089159	-2.4729	0		ENSMUSG00000020409	-4.55504	0		FBgn0028848	-1.85308	0		WBGene00004245	-0.162135	0
ENSG00000089163	-3.121	0		ENSMUSG00000020411	-3.28715	0		FBgn0028850	-1.21046	0		WBGene00004248	-0.119834	0
ENSG00000089169	-1.6861	0		ENSMUSG00000020412	-4.65472	0		FBgn0028852	-2.91376	0		WBGene00004254	-0.480146	0
ENSG00000089177	-2.9277	0		ENSMUSG00000020413	-4.32742	0		FBgn0028853	-0.5416	0		WBGene00004255	-0.996619	0
ENSG00000089195	-2.2617	0		ENSMUSG00000020415	-1.98216	0		FBgn0028855	-0.94231	0		WBGene00004256	-0.164623	0
ENSG00000089199	-0.8917	0		ENSMUSG00000020419	-5.19707	0		FBgn0028857	-0.7816	0		WBGene00004257	-0.513547	0
ENSG00000089220	-2.7698	0		ENSMUSG00000020422	-3.75809	0		FBgn0028858	-1.36056	0		WBGene00004258	-0.630402	0
ENSG00000089225	-4.3467	0		ENSMUSG00000020424	-4.20849	0		FBgn0028862	-5.08853	0		WBGene00004264	0.627575	0
ENSG00000089234	-3.2112	0		ENSMUSG00000020427	-1.37295	0		FBgn0028863	-4.96624	0		WBGene00004265	-0.910173	0
ENSG00000089248	-3.0289	0		ENSMUSG00000020428	-2.86786	0		FBgn0028866	-6.15534	0		WBGene00004266	-0.735142	0
ENSG00000089250	-4.8749	0		ENSMUSG00000020431	-4.15869	0		FBgn0028868	-1.83877	0		WBGene00004267	-0.0888021	0
ENSG00000089280	-2.5612	0		ENSMUSG00000020432	-2.30829	0		FBgn0028870	-0.40836	0		WBGene00004269	-0.510182	0
ENSG00000089289	-2.8255	0		ENSMUSG00000020434	-5.52882	0		FBgn0028871	-3.34564	0		WBGene00004270	-0.741703	0
ENSG00000089327	-1.7135	0		ENSMUSG00000020435	-4.37452	0		FBgn0028872	-2.32446	0		WBGene00004272	-0.669566	0
ENSG00000089335	-1.9816	0		ENSMUSG00000020436	-4.36231	0		FBgn0028875	-5.69003	0		WBGene00004273	-1.53343	0
ENSG00000089351	-2.4808	0		ENSMUSG00000020439	-2.33047	0		FBgn0028878	-5.67521	0		WBGene00004276	-0.354938	0
ENSG00000089356	-1.2002	0		ENSMUSG00000020440	-2.77369	0		FBgn0028879	-4.89282	0		WBGene00004281	-0.600229	0
ENSG00000089472	-2.5932	0		ENSMUSG00000020447	-4.31502	0		FBgn0028884	-2.26896	0		WBGene00004285	-0.0584617	0
ENSG00000089486	-2.8691	0		ENSMUSG00000020448	-3.88555	0		FBgn0028886	-1.79291	0		WBGene00004286	-0.994031	0
ENSG00000089558	-4.168	0		ENSMUSG00000020451	-3.74468	0		FBgn0028887	-3.07048	0		WBGene00004287	-0.0807168	0
ENSG00000089597	-3.2125	0		ENSMUSG00000020453	-4.22432	0		FBgn0028888	-2.70548	0		WBGene00004298	-0.311529	0
ENSG00000089639	-3.9357	0		ENSMUSG00000020454	-4.36587	0		FBgn0028892	-0.89089	0		WBGene00004300	1.55091	0
ENSG00000089682	-3.1738	0		ENSMUSG00000020455	-3.68613	0		FBgn0028893	-0.56826	0		WBGene00004301	-0.534857	0
ENSG00000089685	-0.5279	0		ENSMUSG00000020456	-4.07412	0		FBgn0028894	-3.30714	0		WBGene00004302	-0.226562	0
ENSG00000089692	-2.0264	0		ENSMUSG00000020457	-4.0405	0		FBgn0028895	-3.16049	0		WBGene00004304	-0.239341	0
ENSG00000089693	-2.9569	0		ENSMUSG00000020458	-3.35712	0		FBgn0028896	-2.04621	0		WBGene00004306	-0.442362	0
ENSG00000089723	-3.7993	0		ENSMUSG00000020459	-3.44646	0		FBgn0028897	-3.2231	0		WBGene00004307	-1.13126	0
ENSG00000089737	-3.2375	0		ENSMUSG00000020461	-5.17971	0		FBgn0028899	-1.73149	0		WBGene00004308	-1.58064	0
ENSG00000089775	-2.8131	0		ENSMUSG00000020462	-3.06142	0		FBgn0028900	-2.2849	0		WBGene00004309	-1.28845	0
ENSG00000089818	-2.4044	0		ENSMUSG00000020463	-3.94675	0		FBgn0028901	-1.16987	0		WBGene00004311	-1.2301	0
ENSG00000089820	-3.1153	0		ENSMUSG00000020464	-2.63576	0		FBgn0028902	-0.83624	0		WBGene00004313	-0.308063	0
ENSG00000089847	-5.0705	0		ENSMUSG00000020467	-0.1951	0		FBgn0028903	-0.80564	0		WBGene00004315	-0.609002	0
ENSG00000089876	-3.5923	0		ENSMUSG00000020469	-1.30597	0		FBgn0028904	-4.82133	0		WBGene00004316	-0.658527	0
ENSG00000089902	-4.0888	0		ENSMUSG00000020471	-1.91806	0		FBgn0028906	-4.99954	0		WBGene00004317	-0.465338	0
ENSG00000089916	-3.613	0		ENSMUSG00000020472	-3.49119	0		FBgn0028913	-1.32905	0		WBGene00004318	-1.30826	0
ENSG00000090006	-3.1532	0		ENSMUSG00000020473	-2.4309	0		FBgn0028916	-2.73169	0		WBGene00004319	-0.553977	0
ENSG00000090013	-1.6295	0		ENSMUSG00000020474	-3.74352	0		FBgn0028919	-2.54903	0		WBGene00004320	-0.39776	0
ENSG00000090020	-4.5265	0		ENSMUSG00000020476	-3.39441	0		FBgn0028920	-0.58949	0		WBGene00004321	-0.961977	0
ENSG00000090054	-3.4146	0		ENSMUSG00000020477	-3.8779	0		FBgn0028926	-3.44489	0		WBGene00004322	-1.33354	0
ENSG00000090060	-2.7403	0		ENSMUSG00000020481	-5.2849	0		FBgn0028931	-2.53592	0		WBGene00004328	-0.149008	0
ENSG00000090061	-4.1081	0		ENSMUSG00000020482	-2.99091	0		FBgn0028932	-3.91246	0		WBGene00004333	0.775194	0
ENSG00000090097	-3.0973	0		ENSMUSG00000020483	-3.61971	0		FBgn0028935	-1.97251	0		WBGene00004334	-0.0532427	0
ENSG00000090104	0.026	0		ENSMUSG00000020484	-2.82204	0		FBgn0028936	-2.39327	0		WBGene00004335	-0.382016	0
ENSG00000090238	-1.7455	0		ENSMUSG00000020486	-1.66557	0		FBgn0028938	-1.64057	0		WBGene00004336	0.251371	0
ENSG00000090263	-3.3681	0		ENSMUSG00000020490	-4.37842	0		FBgn0028939	-0.2664	0		WBGene00004338	-0.789749	0
ENSG00000090266	-3.1605	0		ENSMUSG00000020491	-3.54709	0		FBgn0028940	-0.38605	0		WBGene00004340	0.0407818	0
ENSG00000090316	-2.9239	0		ENSMUSG00000020493	-2.75633	0		FBgn0028941	-1.7117	0		WBGene00004341	-0.992576	0
ENSG00000090339	-0.2122	0		ENSMUSG00000020496	-4.65399	0		FBgn0028942	-1.79121	0		WBGene00004343	-0.505298	0
ENSG00000090372	-3.046	0		ENSMUSG00000020514	-3.49834	0		FBgn0028943	-1.71506	0		WBGene00004344	-0.826309	0
ENSG00000090376	-2.4618	0		ENSMUSG00000020515	-4.32916	0		FBgn0028944	-3.71672	0		WBGene00004346	-0.506946	0
ENSG00000090382	0.0389	0		ENSMUSG00000020516	-4.54962	0		FBgn0028945	-0.85823	0		WBGene00004348	-0.990004	0
ENSG00000090402	-2.647	0		ENSMUSG00000020519	-3.82092	0		FBgn0028946	-5.30187	0		WBGene00004349	-1.65357	0
ENSG00000090432	-4.2979	0		ENSMUSG00000020520	-4.03599	0		FBgn0028947	-3.05026	0		WBGene00004350	-0.657384	0
ENSG00000090447	-4.0741	0		ENSMUSG00000020521	-3.84042	0		FBgn0028948	-2.1367	0		WBGene00004351	1.66209	0
[truncated: 14,646 more rows]

## Sheet: Hormone-and-receptor
Human-Gene	GEP	Hormone-and-receptors		Mouse-Gene	GEP	Hormone-and-receptors
ENSG00000153234	0.7137	1		ENSMUSG00000046532	-2.12142	1
ENSG00000119508	-0.27914	1		ENSMUSG00000070645	-1.91332	1
ENSG00000180914	-0.57585	1		ENSMUSG00000020123	-2.59693	1
ENSG00000112964	-0.59401	1		ENSMUSG00000051136	-5.57759	1
ENSG00000132170	-0.73279	1		ENSMUSG00000062585	-4.73774	1
ENSG00000151623	-0.75321	1		ENSMUSG00000041380	-5.0905	1
ENSG00000169252	-0.7795	1		ENSMUSG00000001288	-3.76827	1
ENSG00000157005	-0.84856	1		ENSMUSG00000038580	-3.79847	1
ENSG00000174738	-1.01768	1		ENSMUSG00000035804	-4.38413	1
ENSG00000135914	-1.09034	1		ENSMUSG00000028341	-4.83033	1
ENSG00000187094	-1.15117	1		ENSMUSG00000025056	-3.32843	1
ENSG00000174837	-1.34817	1		ENSMUSG00000029255	-6.95859	1
ENSG00000150594	-1.34968	1		ENSMUSG00000005677	-3.41889	1
ENSG00000151090	-1.44552	1		ENSMUSG00000019803	-3.59022	1
ENSG00000171522	-1.52168	1		ENSMUSG00000027643	-4.96263	1
ENSG00000175745	-1.55233	1		ENSMUSG00000005268	-3.33672	1
ENSG00000111424	-1.60841	1		ENSMUSG00000028298	-3.90703	1
ENSG00000069667	-1.63013	1		ENSMUSG00000038537	-5.65908	1
ENSG00000125384	-1.68557	1		ENSMUSG00000004654	-5.14102	1
ENSG00000113580	-1.80158	1		ENSMUSG00000020713	-2.36691	1
ENSG00000102468	-1.80339	1		ENSMUSG00000024027	-3.92161	1
ENSG00000169083	-1.86728	1		ENSMUSG00000032915	-2.09129	1
ENSG00000116678	-1.9221	1		ENSMUSG00000047638	-3.17606	1
ENSG00000043591	-1.93126	1		ENSMUSG00000020963	-5.25594	1
ENSG00000174697	-1.96156	1		ENSMUSG00000039656	-3.92906	1
ENSG00000171049	-1.96398	1		ENSMUSG00000026322	-5.10631	1
ENSG00000173198	-1.99482	1		ENSMUSG00000026228	-2.50799	1
ENSG00000122420	-1.99654	1		ENSMUSG00000050783	-5.85977	1
ENSG00000107014	-2.00793	1		ENSMUSG00000019768	-2.58243	1
ENSG00000025434	-2.00851	1		ENSMUSG00000002250	-4.632	1
ENSG00000064989	-2.05331	1		ENSMUSG00000058756	-3.35949	1
ENSG00000196482	-2.13327	1		ENSMUSG00000024784	-4.2894	1
ENSG00000082175	-2.14312	1		ENSMUSG00000045730	-1.55652	1
ENSG00000171509	-2.15914	1		ENSMUSG00000035431	-5.3202	1
ENSG00000185551	-2.17026	1		ENSMUSG00000024955	-4.15483	1
ENSG00000012504	-2.18994	1		ENSMUSG00000025127	-4.32279	1
ENSG00000183395	-2.19959	1		ENSMUSG00000031390	-5.20503	1
ENSG00000254647	-2.20709	1		ENSMUSG00000050164	-4.88513	1
ENSG00000135346	-2.20936	1		ENSMUSG00000032532	-1.85428	1
ENSG00000143839	-2.21558	1		ENSMUSG00000004730	-1.36889	1
ENSG00000198963	-2.22769	1		ENSMUSG00000015846	-4.40171	1
ENSG00000172179	-2.2716	1		ENSMUSG00000032292	-4.53149	1
ENSG00000115263	-2.29166	1		ENSMUSG00000031513	-3.65708	1
ENSG00000213625	-2.31115	1		ENSMUSG00000005202	-4.74429	1
ENSG00000116833	-2.32344	1		ENSMUSG00000027301	-4.66091	1
ENSG00000104660	-2.32417	1		ENSMUSG00000020660	-4.09616	1
ENSG00000169297	-2.35579	1		ENSMUSG00000049511	-3.20264	1
ENSG00000126368	-2.35949	1		ENSMUSG00000032492	-2.309	1
ENSG00000147571	-2.4467	1		ENSMUSG00000018634	-5.43471	1
ENSG00000139874	-2.50619	1		ENSMUSG00000005892	-3.81502	1
ENSG00000112333	-2.58104	1		ENSMUSG00000038760	-4.19972	1
ENSG00000165802	-2.60788	1		ENSMUSG00000023964	-3.67392	1
ENSG00000182220	-2.6167	1		ENSMUSG00000032238	-2.67153	1
ENSG00000186350	-2.65199	1		ENSMUSG00000026826	-1.8822	1
ENSG00000127507	-2.6865	1		ENSMUSG00000029478	-4.03457	1
ENSG00000034510	-2.77428	1		ENSMUSG00000049112	-2.76935	1
ENSG00000134443	-2.83136	1		ENSMUSG00000030898	-4.2587	1
ENSG00000168229	-2.85069	1		ENSMUSG00000023034	-0.63033	1
ENSG00000108849	-2.87187	1		ENSMUSG00000045875	-5.16929	1
ENSG00000170893	-2.9012	1		ENSMUSG00000031489	-3.09591	1
ENSG00000123358	-2.98268	1		ENSMUSG00000022809	-4.20237	1
ENSG00000147437	-2.99332	1		ENSMUSG00000026432	-5.25484	1
ENSG00000144407	-3.00787	1		ENSMUSG00000055737	-2.33054	1
ENSG00000160801	-3.02985	1		ENSMUSG00000024107	-3.87366	1
ENSG00000147246	-3.03706	1		ENSMUSG00000026387	-5.50964	1
ENSG00000115138	-3.04728	1		ENSMUSG00000045318	-5.54019	1
ENSG00000184160	-3.05745	1		ENSMUSG00000017316	-4.76024	1
ENSG00000213903	-3.10098	1		ENSMUSG00000039106	-5.96669	1
ENSG00000131408	-3.10892	1		ENSMUSG00000044933	-5.74159	1
ENSG00000177463	-3.12092	1		ENSMUSG00000030551	-3.20158	1
ENSG00000171105	-3.12507	1		ENSMUSG00000021775	-2.06449	1
ENSG00000259384	-3.20304	1		ENSMUSG00000047904	-3.50324	1
ENSG00000126010	-3.25622	1		ENSMUSG00000000215	-4.42787	1
ENSG00000143171	-3.2723	1		ENSMUSG00000054764	-4.28912	1
ENSG00000166736	-3.31043	1		ENSMUSG00000032937	-3.8535	1
ENSG00000184502	-3.35949	1		ENSMUSG00000049796	-2.00428	1
ENSG00000131910	-3.39047	1		ENSMUSG00000036192	-4.38233	1
ENSG00000104899	-3.40583	1		ENSMUSG00000005897	-4.5897	1
ENSG00000160113	-3.40767	1		ENSMUSG00000030669	-3.30829	1
ENSG00000131355	-3.48342	1		ENSMUSG00000031364	-5.64169	1
ENSG00000135409	-3.48989	1		ENSMUSG00000070687	-4.28321	1
ENSG00000070031	-3.49232	1		ENSMUSG00000045569	-3.50931	1
ENSG00000172819	-3.51507	1		ENSMUSG00000056380	-4.27844	1
ENSG00000180616	-3.56747	1		ENSMUSG00000037992	-4.11954	1
ENSG00000112033	-3.58537	1		ENSMUSG00000005534	-5.4765	1
ENSG00000129214	-3.62611	1		ENSMUSG00000000394	-3.3938	1
ENSG00000104826	-3.64259	1		ENSMUSG00000035383	-4.23814	1
ENSG00000179546	-3.64458	1		ENSMUSG00000002393	-4.13264	1
ENSG00000164749	-3.64783	1		ENSMUSG00000057722	-1.91773	1
ENSG00000168830	-3.66896	1		ENSMUSG00000027120	-5.50766	1
ENSG00000110148	-3.69507	1		ENSMUSG00000053368	-6.12482	1
ENSG00000198049	-3.69582	1		ENSMUSG00000035212	-3.61458	1
ENSG00000160013	-3.727	1		ENSMUSG00000017950	-4.51787	1
ENSG00000215644	-3.74739	1		ENSMUSG00000024517	-2.60603	1
ENSG00000120798	-3.77596	1		ENSMUSG00000050824	-5.09246	1
ENSG00000113494	-3.82031	1		ENSMUSG00000004366	-3.03824	1
ENSG00000080293	-3.83115	1		ENSMUSG00000005893	-5.91615	1
ENSG00000144852	-3.83218	1		ENSMUSG00000028747	-5.52749	1
ENSG00000125787	-3.89196	1		ENSMUSG00000025946	-4.69638	1
ENSG00000157219	-3.89754	1		ENSMUSG00000020889	-1.20453	1
ENSG00000173153	-3.91572	1		ENSMUSG00000021721	-5.34285	1
ENSG00000050628	-3.92008	1		ENSMUSG00000021342	-2.7313	1
ENSG00000135312	-3.92095	1		ENSMUSG00000024798	-4.86187	1
ENSG00000107018	-3.94453	1		ENSMUSG00000064177	-4.40415	1
ENSG00000159224	-3.95456	1		ENSMUSG00000022383	-2.68186	1
ENSG00000157017	-3.97687	1		ENSMUSG00000035283	-2.99528	1
ENSG00000071677	-3.99309	1		ENSMUSG00000059201	-2.84042	1
ENSG00000148680	-4.03457	1		ENSMUSG00000030105	-3.75283	0
ENSG00000162009	-4.03576	1		ENSMUSG00000042428	-4.29223	0
ENSG00000162881	-4.05074	1		ENSMUSG00000024335	-3.33017	0
ENSG00000106128	-4.05889	1		ENSMUSG00000078899	-2.81583	0
ENSG00000134200	-4.07145	1		ENSMUSG00000096054	-3.23705	0
ENSG00000101405	-4.07777	1		ENSMUSG00000002983	-1.95842	0
ENSG00000149735	-4.11429	1		ENSMUSG00000021179	-3.77458	0
ENSG00000160951	-4.15277	1		ENSMUSG00000058979	-5.67374	0
ENSG00000166856	-4.22055	1		ENSMUSG00000025479	-1.117	0
ENSG00000128285	-4.22513	1		ENSMUSG00000045903	-2.9179	0
ENSG00000179097	-4.22783	1		ENSMUSG00000038045	-4.17007	0
ENSG00000143365	-4.23433	1		ENSMUSG00000041889	-2.70821	0
ENSG00000077092	-4.25594	1		ENSMUSG00000055826	-4.38443	0
ENSG00000004948	-4.26313	1		ENSMUSG00000054325	-0.68559	0
ENSG00000152207	-4.27174	1		ENSMUSG00000024518	-5.00185	0
ENSG00000166603	-4.27788	1		ENSMUSG00000021392	-3.2776	0
ENSG00000006638	-4.28069	1		ENSMUSG00000040113	-4.37183	0
ENSG00000186951	-4.28265	1		ENSMUSG00000049536	-2.38473	0
ENSG00000178394	-4.28771	1		ENSMUSG00000019297	-3.28588	0
ENSG00000258839	-4.30557	1		ENSMUSG00000079560	-5.37482	0
ENSG00000274286	-4.30872	1		ENSMUSG00000040356	-3.71312	0
ENSG00000132671	-4.34725	1		ENSMUSG00000030786	-1.28609	0
ENSG00000126895	-4.35314	1		ENSMUSG00000025237	-4.58208	0
ENSG00000131759	-4.37064	1		ENSMUSG00000006299	-4.04716	0
ENSG00000204231	-4.37183	1		ENSMUSG00000022375	-4.27704	0
ENSG00000102195	-4.38202	1		ENSMUSG00000056342	-4.07826	0
ENSG00000163394	-4.38624	1		ENSMUSG00000029608	-4.19654	0
ENSG00000101076	-4.40507	1		ENSMUSG00000025872	-3.88321	0
ENSG00000136931	-4.41304	1		ENSMUSG00000001524	-3.66328	0
ENSG00000140009	-4.4316	1		ENSMUSG00000035958	-2.68233	0
ENSG00000126351	-4.44348	1		ENSMUSG00000030144	-0.45835	0
ENSG00000065325	-4.45356	1		ENSMUSG00000025058	-2.18882	0
ENSG00000091831	-4.47201	1		ENSMUSG00000015002	-3.59806	0
ENSG00000174417	-4.50144	1		ENSMUSG00000042797	-2.66073	0
ENSG00000136487	-4.5057	1		ENSMUSG00000021287	-4.07655	0
ENSG00000118702	-4.51721	1		ENSMUSG00000024163	-4.62167	0
ENSG00000158748	-4.52982	1		ENSMUSG00000021610	-3.78727	0
ENSG00000152034	-4.53818	1		ENSMUSG00000022938	-2.95154	0
ENSG00000278195	-4.53918	1		ENSMUSG00000079419	-1.0122	0
ENSG00000138039	-4.54625	1		ENSMUSG00000071489	-5.51887	0
ENSG00000131808	-4.59423	1		ENSMUSG00000035295	-5.28209	0
ENSG00000176136	-4.65109	1		ENSMUSG00000020152	-4.19628	0
ENSG00000170820	-4.65544	1		ENSMUSG00000062175	-3.85977	0
ENSG00000170214	-4.66566	1		ENSMUSG00000036395	-2.91539	0
ENSG00000064835	-4.67374	1		ENSMUSG00000039878	-3.88044	0
ENSG00000171873	-4.67411	1		ENSMUSG00000005540	-2.59562	0
ENSG00000119973	-4.70463	1		ENSMUSG00000021368	-3.2684	0
ENSG00000179600	-4.78031	1		ENSMUSG00000059741	-1.96393	0
ENSG00000110680	-4.81441	1		ENSMUSG00000013936	-1.05472	0
ENSG00000278570	-4.83115	1		ENSMUSG00000024403	-3.93126	0
ENSG00000148200	-4.85058	1		ENSMUSG00000032504	-4.50144	0
ENSG00000185231	-4.86145	1		ENSMUSG00000060559	-4.76337	0
ENSG00000119715	-4.92708	1		ENSMUSG00000050855	-5.31387	0
ENSG00000154620	-4.93324	1		ENSMUSG00000021280	-2.24742	0
ENSG00000120088	-4.93854	1		ENSMUSG00000003053	-2.40431	0
ENSG00000112164	-4.96849	1		ENSMUSG00000026163	-2.90953	0
ENSG00000165409	-4.9703	1		ENSMUSG00000030374	-3.94408	0
ENSG00000166148	-4.98165	1		ENSMUSG00000026664	-2.13359	0
ENSG00000171136	-4.98302	1		ENSMUSG00000024524	-4.41212	0
ENSG00000188778	-5.01345	1		ENSMUSG00000034297	-4.747	0
ENSG00000124089	-5.01905	1		ENSMUSG00000036199	-3.91311	0
ENSG00000121853	-5.02186	1		ENSMUSG00000060012	-3.65073	0
ENSG00000196498	-5.02468	1		ENSMUSG00000033439	-5.63165	0
ENSG00000164270	-5.04835	1		ENSMUSG00000030101	-3.08363	0
ENSG00000120907	-5.13087	1		ENSMUSG00000032298	-2.95199	0
ENSG00000134640	-5.14102	1		ENSMUSG00000020607	-1.83934	0
ENSG00000182631	-5.15226	1		ENSMUSG00000047604	-2.68557	0
ENSG00000143257	-5.15843	1		ENSMUSG00000041577	-1.22358	0
ENSG00000168412	-5.35049	1		ENSMUSG00000022594	-3.13239	0
ENSG00000106113	-5.38263	1		ENSMUSG00000046876	-2.90855	0
ENSG00000133105	-5.52284	1		ENSMUSG00000003477	-1.14283	0
ENSG00000109163	-5.61105	1		ENSMUSG00000024242	-3.12205	0
ENSG00000102539	-5.89625	1		ENSMUSG00000000411	-4.29138	0
ENSG00000152266	-5.95143	1		ENSMUSG00000051159	-2.14133	0
ENSG00000115009	1.62011	0		ENSMUSG00000030472	-5.02374	0
ENSG00000169429	1.58622	0		ENSMUSG00000021866	-2.43846	0
ENSG00000169245	1.57782	0		ENSMUSG00000038459	-3.32366	0
ENSG00000137959	1.43249	0		ENSMUSG00000024940	-3.06443	0
ENSG00000169248	1.4003	0		ENSMUSG00000030754	-3.69656	0
ENSG00000196611	1.37649	0		ENSMUSG00000052854	-3.50112	0
ENSG00000185745	1.37307	0		ENSMUSG00000029328	-3.46371	0
ENSG00000163739	1.33726	0		ENSMUSG00000078851	-1.90958	0
ENSG00000134321	1.30958	0		ENSMUSG00000042659	-2.46029	0
ENSG00000163734	1.16772	0		ENSMUSG00000031953	-4.30643	0
ENSG00000123610	1.07042	0		ENSMUSG00000079183	-4.98393	0
ENSG00000073756	1.05633	0		ENSMUSG00000039395	-1.33504	0
ENSG00000163661	1.01092	0		ENSMUSG00000074737	-5.69675	0
ENSG00000109321	1.00722	0		ENSMUSG00000079298	-2.54861	0
ENSG00000143546	0.98433	0		ENSMUSG00000062275	-3.66091	0
ENSG00000134326	0.97783	0		ENSMUSG00000050370	-0.34327	0
ENSG00000136244	0.97782	0		ENSMUSG00000062124	-5.08265	0
ENSG00000165949	0.9681	0		ENSMUSG00000027997	-4.4852	0
ENSG00000171848	0.95599	0		ENSMUSG00000033186	-3.2045	0
ENSG00000131747	0.9366	0		ENSMUSG00000034165	-4.37004	0
ENSG00000119917	0.91176	0		ENSMUSG00000067722	-4.80269	0
ENSG00000125538	0.90736	0		ENSMUSG00000034639	-3.98736	0
ENSG00000179388	0.89204	0		ENSMUSG00000030888	-2.89862	0
ENSG00000118785	0.88114	0		ENSMUSG00000027490	-3.25498	0
ENSG00000197632	0.88102	0		ENSMUSG00000000544	-4.32916	0
ENSG00000115008	0.79615	0		ENSMUSG00000003131	-4.49038	0
ENSG00000170345	0.79547	0		ENSMUSG00000032191	-4.2623	0
ENSG00000131203	0.78315	0		ENSMUSG00000027806	-3.20556	0
ENSG00000119922	0.73841	0		ENSMUSG00000062184	-4.52649	0
ENSG00000122641	0.72336	0		ENSMUSG00000038323	-2.72328	0
ENSG00000122861	0.72154	0		ENSMUSG00000025804	-1.39882	0
ENSG00000126787	0.71636	0		ENSMUSG00000023921	-3.79686	0
ENSG00000157601	0.70289	0		ENSMUSG00000060188	-3.18338	0
ENSG00000168078	0.69533	0		ENSMUSG00000048960	-3.5126	0
ENSG00000123689	0.68996	0		ENSMUSG00000052187	-2.35387	0
ENSG00000163993	0.68555	0		ENSMUSG00000021612	-5.26091	0
ENSG00000130513	0.6652	0		ENSMUSG00000030921	-0.99358	0
ENSG00000108691	0.65475	0		ENSMUSG00000001870	-4.75399	0
ENSG00000134827	0.64111	0		ENSMUSG00000031490	-2.86407	0
ENSG00000078081	0.59253	0		ENSMUSG00000030934	-2.08712	0
ENSG00000138180	0.57171	0		ENSMUSG00000004892	-3.44882	0
ENSG00000121742	0.57143	0		ENSMUSG00000034218	-2.46379	0
ENSG00000138646	0.56782	0		ENSMUSG00000074195	-1.80834	0
ENSG00000140379	0.55698	0		ENSMUSG00000048029	-3.98279	0
ENSG00000121858	0.55499	0		ENSMUSG00000021214	-2.22465	0
ENSG00000165474	0.53562	0		ENSMUSG00000073243	-5.50308	0
ENSG00000148346	0.51381	0		ENSMUSG00000062154	-4.79306	0
ENSG00000135114	0.50812	0		ENSMUSG00000020516	-4.54962	0
ENSG00000117228	0.4989	0		ENSMUSG00000097333	-4.44536	0
ENSG00000187608	0.49323	0		ENSMUSG00000028785	-4.29223	0
ENSG00000138061	0.48712	0		ENSMUSG00000046755	-4.66273	0
ENSG00000147676	0.48573	0		ENSMUSG00000009739	-3.43191	0
ENSG00000163735	0.48163	0		ENSMUSG00000033429	-2.47762	0
ENSG00000151012	0.47983	0		ENSMUSG00000031629	-2.79116	0
ENSG00000172183	0.46081	0		ENSMUSG00000049488	-5.09641	0
ENSG00000131979	0.45606	0		ENSMUSG00000025484	-4.26036	0
ENSG00000275302	0.45138	0		ENSMUSG00000021709	-2.77054	0
ENSG00000133048	0.44837	0		ENSMUSG00000046417	-2.54473	0
ENSG00000126709	0.44483	0		ENSMUSG00000037266	-2.83774	0
ENSG00000271503	0.43998	0		ENSMUSG00000022529	-3.64946	0
ENSG00000112984	0.43777	0		ENSMUSG00000023971	-3.85893	0
ENSG00000141682	0.41845	0		ENSMUSG00000032171	-3.09074	0
ENSG00000138772	0.41292	0		ENSMUSG00000029380	0.52079	0
ENSG00000124875	0.39897	0		ENSMUSG00000038518	-3.06818	0
ENSG00000138755	0.39631	0		ENSMUSG00000000359	-4.96173	0
ENSG00000125740	0.39392	0		ENSMUSG00000000766	-5.87663	0
ENSG00000137965	0.39014	0		ENSMUSG00000036854	-1.28944	0
ENSG00000120708	0.38975	0		ENSMUSG00000024793	-3.20889	0
ENSG00000185885	0.38932	0		ENSMUSG00000025978	-3.76749	0
ENSG00000168209	0.38629	0		ENSMUSG00000066720	-4.14637	0
ENSG00000198074	0.3824	0		ENSMUSG00000003273	-3.25939	0
ENSG00000118503	0.37055	0		ENSMUSG00000028821	-4.18259	0
ENSG00000164932	0.36726	0		ENSMUSG00000027947	-3.56286	0
ENSG00000107984	0.36351	0		ENSMUSG00000037251	-2.6918	0
ENSG00000276043	0.36169	0		ENSMUSG00000020705	-5.15329	0
ENSG00000102760	0.35372	0		ENSMUSG00000051890	-3.10073	0
ENSG00000138449	0.34801	0		ENSMUSG00000047799	-5.47971	0
ENSG00000081041	0.33771	0		ENSMUSG00000028343	-4.37542	0
ENSG00000143228	0.32908	0		ENSMUSG00000022551	-3.64729	0
ENSG00000187479	0.32804	0		ENSMUSG00000004609	-2.4873	0
ENSG00000125968	0.32502	0		ENSMUSG00000021850	-3.69862	0
ENSG00000166922	0.32234	0		ENSMUSG00000046856	-3.5788	0
ENSG00000138678	0.31907	0		ENSMUSG00000074870	-5.65326	0
ENSG00000166923	0.30879	0		ENSMUSG00000038384	-3.49557	0
ENSG00000163221	0.3057	0		ENSMUSG00000037344	-4.52616	0
ENSG00000165092	0.3007	0		ENSMUSG00000055421	-3.53199	0
ENSG00000138160	0.29917	0		ENSMUSG00000013353	-5.58519	0
ENSG00000108700	0.29457	0		ENSMUSG00000042302	-2.6346	0
ENSG00000205364	0.29104	0		ENSMUSG00000010435	-4.69563	0
ENSG00000152661	0.29099	0		ENSMUSG00000022811	-4.28462	0
ENSG00000204287	0.28861	0		ENSMUSG00000022560	-3.65581	0
ENSG00000148926	0.28823	0		ENSMUSG00000033416	-3.0768	0
ENSG00000116741	0.28751	0		ENSMUSG00000025616	-4.4369	0
ENSG00000120738	0.28016	0		ENSMUSG00000032860	-3.33876	0
ENSG00000143476	0.27694	0		ENSMUSG00000026036	-4.06927	0
ENSG00000173391	0.27035	0		ENSMUSG00000001021	-2.67577	0
ENSG00000149968	0.26899	0		ENSMUSG00000024847	-3.79827	0
ENSG00000117399	0.26845	0		ENSMUSG00000009210	-4.05625	0
ENSG00000110848	0.26187	0		ENSMUSG00000006464	-3.56901	0
ENSG00000104267	0.25639	0		ENSMUSG00000031536	-3.43721	0
ENSG00000272398	0.25272	0		ENSMUSG00000039114	-1.26583	0
ENSG00000112742	0.24866	0		ENSMUSG00000030606	-5.25925	0
ENSG00000196139	0.2457	0		ENSMUSG00000041845	-3.22648	0
ENSG00000164949	0.24447	0		ENSMUSG00000026102	-3.09123	0
ENSG00000132274	0.23532	0		ENSMUSG00000039473	-4.32453	0
ENSG00000072571	0.23049	0		ENSMUSG00000026004	-3.60349	0
ENSG00000268104	0.21794	0		ENSMUSG00000044217	-2.98931	0
ENSG00000138166	0.21791	0		ENSMUSG00000031465	-4.77675	0
ENSG00000011426	0.21374	0		ENSMUSG00000026315	-3.20929	0
ENSG00000170312	0.20832	0		ENSMUSG00000032998	-5.40019	0
ENSG00000171241	0.20437	0		ENSMUSG00000028879	-4.21491	0
ENSG00000106366	0.2034	0		ENSMUSG00000032134	-3.27439	0
ENSG00000038427	0.20276	0		ENSMUSG00000032547	-4.19839	0
ENSG00000137331	0.20264	0		ENSMUSG00000046295	-3.25319	0
ENSG00000181649	0.20124	0		ENSMUSG00000030264	-4.28912	0
ENSG00000137628	0.18815	0		ENSMUSG00000025135	-5.11979	0
ENSG00000166670	0.18561	0		ENSMUSG00000019883	-2.68529	0
ENSG00000080986	0.18347	0		ENSMUSG00000030691	-4.24059	0
ENSG00000135549	0.17082	0		ENSMUSG00000026715	-3.30429	0
ENSG00000118523	0.16765	0		ENSMUSG00000035258	-1.35938	0
ENSG00000157456	0.15823	0		ENSMUSG00000025939	-4.18758	0
ENSG00000125730	0.15765	0		ENSMUSG00000025877	-2.24448	0
ENSG00000185022	0.15023	0		ENSMUSG00000050276	-5.49525	0
ENSG00000134057	0.14712	0		ENSMUSG00000037784	-4.11904	0
ENSG00000089127	0.14705	0		ENSMUSG00000021687	-2.83002	0
ENSG00000168542	0.14099	0		ENSMUSG00000026944	-4.09739	0
ENSG00000183486	0.13619	0		ENSMUSG00000084897	-2.41273	0
ENSG00000139211	0.12732	0		ENSMUSG00000024381	-3.77379	0
ENSG00000152253	0.12643	0		ENSMUSG00000007891	-2.31108	0
ENSG00000145287	0.12398	0		ENSMUSG00000024900	-2.21699	0
ENSG00000178695	0.11897	0		ENSMUSG00000024789	-2.41012	0
ENSG00000086548	0.11542	0		ENSMUSG00000040254	-2.37139	0
ENSG00000166825	0.11299	0		ENSMUSG00000040018	-3.91615	0
ENSG00000163220	0.11265	0		ENSMUSG00000023991	-3.93965	0
ENSG00000162692	0.1113	0		ENSMUSG00000055239	-4.57759	0
ENSG00000137804	0.1079	0		ENSMUSG00000030314	-5.98576	0
ENSG00000108932	0.10266	0		ENSMUSG00000022194	-3.71066	0
ENSG00000117525	0.10246	0		ENSMUSG00000035191	-4.91833	0
ENSG00000105825	0.09908	0		ENSMUSG00000047953	-3.44442	0
ENSG00000156970	0.09876	0		ENSMUSG00000042225	-3.76965	0
ENSG00000181458	0.09745	0		ENSMUSG00000029832	-4.7823	0
ENSG00000163359	0.09668	0		ENSMUSG00000019969	-3.67724	0
ENSG00000088325	0.09153	0		ENSMUSG00000048696	-2.77379	0
ENSG00000162614	0.08972	0		ENSMUSG00000024426	-4.31531	0
ENSG00000100292	0.08966	0		ENSMUSG00000029671	-4.44945	0
ENSG00000138642	0.08904	0		ENSMUSG00000022435	-4.23705	0
ENSG00000127324	0.08852	0		ENSMUSG00000026039	-1.32402	0
ENSG00000109805	0.08691	0		ENSMUSG00000091898	-0.71168	0
ENSG00000139318	0.08503	0		ENSMUSG00000037822	-3.33453	0
ENSG00000121552	0.08104	0		ENSMUSG00000036275	-4.72356	0
ENSG00000164181	0.06226	0		ENSMUSG00000052075	-4.83568	0
ENSG00000170458	0.06093	0		ENSMUSG00000029578	-4.91877	0
ENSG00000146674	0.05949	0		ENSMUSG00000038524	-4.02327	0
ENSG00000070669	0.05876	0		ENSMUSG00000060332	-5.37602	0
ENSG00000114251	0.04046	0		ENSMUSG00000029817	-4.09394	0
ENSG00000090382	0.0389	0		ENSMUSG00000020105	-3.3309	0
ENSG00000147408	0.03693	0		ENSMUSG00000009470	-3.11154	0
ENSG00000205413	0.03361	0		ENSMUSG00000002396	-3.48875	0
ENSG00000167244	0.03355	0		ENSMUSG00000058258	-0.96184	0
ENSG00000135842	0.03195	0		ENSMUSG00000044534	-4.22216	0
ENSG00000090104	0.02596	0		ENSMUSG00000003752	-3.29421	0
ENSG00000117226	0.02212	0		ENSMUSG00000026208	-3.44599	0
ENSG00000118193	0.02186	0		ENSMUSG00000022221	-1.93203	0
ENSG00000144802	0.02115	0		ENSMUSG00000063646	-2.79807	0
ENSG00000145632	0.02044	0		ENSMUSG00000046034	-3.55385	0
ENSG00000122952	0.01786	0		ENSMUSG00000045236	-4.05986	0
ENSG00000135046	0.017	0		ENSMUSG00000031980	-2.76729	0
ENSG00000121966	0.01661	0		ENSMUSG00000033420	-3.46865	0
ENSG00000172575	0.01358	0		ENSMUSG00000012705	-2.10843	0
ENSG00000090889	0.01245	0		ENSMUSG00000046748	-2.63424	0
ENSG00000198901	0.01142	0		ENSMUSG00000033831	-2.85559	0
ENSG00000165304	0.00471	0		ENSMUSG00000030847	-2.42942	0
ENSG00000204389	0.00389	0		ENSMUSG00000033096	-3.4302	0
ENSG00000175063	0.00019	0		ENSMUSG00000007029	-2.91072	0
ENSG00000101955	-0.00971	0		ENSMUSG00000031173	-2.94786	0
ENSG00000262406	-0.01076	0		ENSMUSG00000022946	-3.58415	0
ENSG00000111335	-0.01408	0		ENSMUSG00000032936	-3.71463	0
ENSG00000118515	-0.01451	0		ENSMUSG00000049882	-2.30893	0
ENSG00000133106	-0.02011	0		ENSMUSG00000047710	-4.4257	0
ENSG00000135069	-0.0232	0		ENSMUSG00000037957	-5.19284	0
ENSG00000123496	-0.02988	0		ENSMUSG00000054342	-2.06812	0
ENSG00000176890	-0.03775	0		ENSMUSG00000026849	-3.68761	0
ENSG00000265972	-0.03861	0		ENSMUSG00000002661	-2.95825	0
ENSG00000129824	-0.04265	0		ENSMUSG00000031861	-4.66639	0
ENSG00000106484	-0.04311	0		ENSMUSG00000028756	-1.90741	0
ENSG00000123700	-0.04674	0		ENSMUSG00000034667	-3.53533	0
ENSG00000180730	-0.04838	0		ENSMUSG00000036918	-4.64711	0
ENSG00000113369	-0.05132	0		ENSMUSG00000007837	-3.4155	0
ENSG00000100526	-0.05712	0		ENSMUSG00000031802	-2.77814	0
ENSG00000101447	-0.05745	0		ENSMUSG00000033849	-3.23936	0
ENSG00000164379	-0.05811	0		ENSMUSG00000024097	-2.62327	0
ENSG00000117318	-0.06647	0		ENSMUSG00000027194	-3.84208	0
ENSG00000074527	-0.0667	0		ENSMUSG00000072754	-3.89561	0
ENSG00000187957	-0.07116	0		ENSMUSG00000020271	-4.61246	0
ENSG00000168685	-0.07345	0		ENSMUSG00000026109	-3.50079	0
ENSG00000196154	-0.07814	0		ENSMUSG00000020170	-3.71862	0
ENSG00000145824	-0.08466	0		ENSMUSG00000022089	-3.54557	0
ENSG00000128342	-0.08895	0		ENSMUSG00000031295	-3.95523	0
ENSG00000121797	-0.09188	0		ENSMUSG00000041202	-2.53049	0
ENSG00000145386	-0.09256	0		ENSMUSG00000033871	-2.1196	0
ENSG00000181634	-0.09325	0		ENSMUSG00000046792	-5.30472	0
ENSG00000115457	-0.09377	0		ENSMUSG00000003848	-3.85267	0
ENSG00000135218	-0.10086	0		ENSMUSG00000050423	-1.73365	0
ENSG00000099985	-0.10495	0		ENSMUSG00000071253	-2.7668	0
ENSG00000163808	-0.10583	0		ENSMUSG00000039611	-2.02585	0
ENSG00000111206	-0.10648	0		ENSMUSG00000028940	-5.20769	0
ENSG00000197249	-0.10779	0		ENSMUSG00000021086	-5.31158	0
ENSG00000136826	-0.10861	0		ENSMUSG00000010047	-3.83013	0
ENSG00000123975	-0.11099	0		ENSMUSG00000037536	-3.81868	0
ENSG00000128383	-0.1146	0		ENSMUSG00000062960	-2.31869	0
ENSG00000105388	-0.11514	0		ENSMUSG00000030495	-2.06963	0
ENSG00000133321	-0.1176	0		ENSMUSG00000033953	-4.65036	0
ENSG00000244734	-0.12076	0		ENSMUSG00000043895	-2.97279	0
ENSG00000240065	-0.1226	0		ENSMUSG00000002897	-2.49216	0
ENSG00000120875	-0.12433	0		ENSMUSG00000005357	-3.50161	0
ENSG00000131016	-0.12537	0		ENSMUSG00000055895	-4.46785	0
ENSG00000111247	-0.12641	0		ENSMUSG00000021112	-3.34505	0
ENSG00000101003	-0.12795	0		ENSMUSG00000025586	-1.87641	0
ENSG00000115738	-0.13109	0		ENSMUSG00000044361	-4.06588	0
ENSG00000102837	-0.13858	0		ENSMUSG00000032750	-3.27341	0
ENSG00000104327	-0.14869	0		ENSMUSG00000040711	-2.63487	0
ENSG00000103257	-0.15059	0		ENSMUSG00000030753	-3.84809	0
ENSG00000119888	-0.15072	0		ENSMUSG00000001380	-3.45387	0
ENSG00000114200	-0.15133	0		ENSMUSG00000040225	-4.42322	0
ENSG00000012223	-0.15494	0		ENSMUSG00000041961	-4.2425	0
ENSG00000188820	-0.15536	0		ENSMUSG00000075227	-3.92665	0
ENSG00000137807	-0.1592	0		ENSMUSG00000030364	-2.67549	0
ENSG00000106462	-0.1606	0		ENSMUSG00000024669	-1.8725	0
ENSG00000173467	-0.16062	0		ENSMUSG00000030199	-3.11166	0
ENSG00000164761	-0.16722	0		ENSMUSG00000054901	-5.55571	0
ENSG00000107968	-0.16879	0		ENSMUSG00000031379	-2.16631	0
ENSG00000136514	-0.17298	0		ENSMUSG00000067081	-5.23243	0
ENSG00000107201	-0.17449	0		ENSMUSG00000056938	-3.41673	0
ENSG00000163536	-0.18032	0		ENSMUSG00000032932	-3.63433	0
ENSG00000277586	-0.18162	0		ENSMUSG00000038539	-1.77029	0
ENSG00000197766	-0.18475	0		ENSMUSG00000037993	-4.82296	0
ENSG00000196616	-0.18597	0		ENSMUSG00000028640	-3.67724	0
ENSG00000249992	-0.18781	0		ENSMUSG00000021702	-2.05571	0
ENSG00000132530	-0.18935	0		ENSMUSG00000020793	-4.26757	0
ENSG00000184254	-0.18948	0		ENSMUSG00000092225	-4.47201	0
ENSG00000165072	-0.19098	0		ENSMUSG00000029545	-3.59388	0
ENSG00000137801	-0.191	0		ENSMUSG00000039096	-3.63111	0
ENSG00000165244	-0.1933	0		ENSMUSG00000031523	-2.4649	0
ENSG00000163565	-0.19619	0		ENSMUSG00000024213	-3.5951	0
ENSG00000101187	-0.19808	0		ENSMUSG00000048376	-1.71952	0
ENSG00000087586	-0.19929	0		ENSMUSG00000045877	-5.38504	0
ENSG00000129173	-0.20013	0		ENSMUSG00000002111	-2.48415	0
ENSG00000105835	-0.20023	0		ENSMUSG00000060181	-3.10755	0
ENSG00000166741	-0.20111	0		ENSMUSG00000041594	-3.23718	0
ENSG00000158050	-0.20196	0		ENSMUSG00000003380	-2.59475	0
ENSG00000170525	-0.20207	0		ENSMUSG00000030731	-4.88854	0
ENSG00000140450	-0.20543	0		ENSMUSG00000045761	-5.18863	0
ENSG00000156076	-0.20578	0		ENSMUSG00000039239	-2.27083	0
ENSG00000116701	-0.20709	0		ENSMUSG00000033963	-4.88513	0
ENSG00000164484	-0.20744	0		ENSMUSG00000058579	-1.82174	0
ENSG00000090339	-0.21217	0		ENSMUSG00000057855	-3.36112	0
ENSG00000007062	-0.2126	0		ENSMUSG00000022304	-3.17723	0
ENSG00000087074	-0.21536	0		ENSMUSG00000006542	-1.37008	0
ENSG00000005249	-0.21591	0		ENSMUSG00000032047	-3.32496	0
ENSG00000078401	-0.21816	0		ENSMUSG00000027692	-3.56405	0
ENSG00000115380	-0.21863	0		ENSMUSG00000028703	-5.19232	0
ENSG00000232810	-0.22018	0		ENSMUSG00000018821	-2.63935	0
ENSG00000138135	-0.22026	0		ENSMUSG00000064145	-4.40568	0
ENSG00000176907	-0.22103	0		ENSMUSG00000037816	-3.36855	0
ENSG00000163032	-0.22644	0		ENSMUSG00000046408	-3.96827	0
ENSG00000162892	-0.2338	0		ENSMUSG00000030030	-3.70012	0
ENSG00000135919	-0.23516	0		ENSMUSG00000033740	-3.69413	0
ENSG00000204388	-0.24211	0		ENSMUSG00000028463	-2.6827	0
ENSG00000118849	-0.24636	0		ENSMUSG00000021363	-4.21063	0
ENSG00000006128	-0.24739	0		ENSMUSG00000022722	-2.80521	0
ENSG00000115414	-0.24754	0		ENSMUSG00000060691	-2.65526	0
ENSG00000154589	-0.24932	0		ENSMUSG00000034645	-5.56525	0
ENSG00000101938	-0.25432	0		ENSMUSG00000018168	-4.15688	0
ENSG00000196549	-0.25668	0		ENSMUSG00000048878	-3.43878	0
ENSG00000100985	-0.25789	0		ENSMUSG00000049755	-4.89625	0
ENSG00000158164	-0.25889	0		ENSMUSG00000056370	-4.6975	0
ENSG00000177409	-0.25929	0		ENSMUSG00000032523	-3.28673	0
ENSG00000187193	-0.26072	0		ENSMUSG00000033854	-3.95949	0
ENSG00000180573	-0.2616	0		ENSMUSG00000051728	-4.70538	0
ENSG00000106560	-0.26171	0		ENSMUSG00000048155	-6.20663	0
ENSG00000120833	-0.26249	0		ENSMUSG00000034574	-2.64007	0
ENSG00000197279	-0.26418	0		ENSMUSG00000029486	-4.97438	0
ENSG00000156234	-0.26446	0		ENSMUSG00000022911	-3.5508	0
ENSG00000164120	-0.26479	0		ENSMUSG00000026883	-3.52467	0
ENSG00000123219	-0.27071	0		ENSMUSG00000024052	-3.18876	0
ENSG00000136235	-0.27123	0		ENSMUSG00000050304	-4.87747	0
ENSG00000106066	-0.27373	0		ENSMUSG00000045394	-1.93932	0
ENSG00000150687	-0.28021	0		ENSMUSG00000044375	-4.74352	0
ENSG00000159167	-0.28175	0		ENSMUSG00000053158	-3.15586	0
ENSG00000139572	-0.28576	0		ENSMUSG00000002679	-4.20663	0
ENSG00000162645	-0.29013	0		ENSMUSG00000041301	-4.02915	0
ENSG00000139269	-0.29112	0		ENSMUSG00000078794	-5.3202	0
ENSG00000162407	-0.29628	0		ENSMUSG00000026443	-4.38926	0
ENSG00000204262	-0.29695	0		ENSMUSG00000028860	-3.23229	0
ENSG00000115590	-0.29832	0		ENSMUSG00000022228	-2.36684	0
ENSG00000154451	-0.29837	0		ENSMUSG00000024233	-4.7412	0
ENSG00000204291	-0.29848	0		ENSMUSG00000023495	-3.20636	0
ENSG00000106236	-0.29873	0		ENSMUSG00000019715	-5.3499	0
ENSG00000138778	-0.29944	0		ENSMUSG00000029885	-4.99171	0
ENSG00000111913	-0.30338	0		ENSMUSG00000024725	-3.79987	0
ENSG00000026025	-0.30481	0		ENSMUSG00000010476	-2.77162	0
ENSG00000153132	-0.30872	0		ENSMUSG00000071078	-3.19034	0
ENSG00000147852	-0.31246	0		ENSMUSG00000039710	-3.36275	0
ENSG00000196562	-0.31366	0		ENSMUSG00000073293	-5.12734	0
ENSG00000145703	-0.31412	0		ENSMUSG00000059434	-3.74797	0
ENSG00000211445	-0.31549	0		ENSMUSG00000068115	-2.69797	0
ENSG00000163563	-0.31752	0		ENSMUSG00000005102	-3.83177	0
ENSG00000082397	-0.31991	0		ENSMUSG00000059256	-1.52011	0
ENSG00000136960	-0.32081	0		ENSMUSG00000045725	-5.17293	0
ENSG00000176046	-0.32299	0		ENSMUSG00000011256	-2.1805	0
ENSG00000125845	-0.32393	0		ENSMUSG00000060469	-2.35986	0
ENSG00000125398	-0.32449	0		ENSMUSG00000041984	-0.73504	0
ENSG00000148773	-0.3274	0		ENSMUSG00000027318	-3.85998	0
ENSG00000164692	-0.33079	0		ENSMUSG00000034120	-2.81878	0
ENSG00000114346	-0.33085	0		ENSMUSG00000027435	-2.59649	0
ENSG00000113368	-0.33125	0		ENSMUSG00000022471	-2.81249	0
ENSG00000102524	-0.33159	0		ENSMUSG00000033122	-5.2061	0
ENSG00000132465	-0.33212	0		ENSMUSG00000022558	-5.01485	0
ENSG00000205403	-0.33967	0		ENSMUSG00000031207	-2.0706	0
ENSG00000133134	-0.34165	0		ENSMUSG00000092118	-2.88566	0
ENSG00000086300	-0.34205	0		ENSMUSG00000071176	-4.05337	0
ENSG00000170786	-0.34238	0		ENSMUSG00000061527	-3.01112	0
ENSG00000130303	-0.34252	0		ENSMUSG00000006423	-3.58398	0
ENSG00000104722	-0.34262	0		ENSMUSG00000025724	-4.15047	0
ENSG00000047457	-0.3432	0		ENSMUSG00000066704	-3.46705	0
ENSG00000138207	-0.34364	0		ENSMUSG00000043633	-4.27035	0
ENSG00000179639	-0.34395	0		ENSMUSG00000064036	-4.30272	0
ENSG00000096006	-0.34617	0		ENSMUSG00000019899	-2.59868	0
ENSG00000149131	-0.34692	0		ENSMUSG00000045573	-1.52616	0
ENSG00000112149	-0.34832	0		ENSMUSG00000058216	-2.66401	0
ENSG00000105974	-0.34868	0		ENSMUSG00000018868	-3.45387	0
ENSG00000128965	-0.34947	0		ENSMUSG00000019822	-3.32597	0
ENSG00000183044	-0.3508	0		ENSMUSG00000027187	-2.60112	0
ENSG00000204257	-0.35085	0		ENSMUSG00000038708	-3.38851	0
ENSG00000204103	-0.35168	0		ENSMUSG00000021476	-4.14127	0
ENSG00000109099	-0.35764	0		ENSMUSG00000045302	-4.08927	0
ENSG00000169583	-0.35964	0		ENSMUSG00000045267	-5.64097	0
ENSG00000185479	-0.36043	0		ENSMUSG00000037390	-3.46913	0
ENSG00000067715	-0.36105	0		ENSMUSG00000027746	-5.702	0
ENSG00000133135	-0.36119	0		ENSMUSG00000029860	-2.37909	0
ENSG00000241399	-0.36344	0		ENSMUSG00000078451	-3.03682	0
ENSG00000186185	-0.36435	0		ENSMUSG00000047150	-4.27146	0
ENSG00000118777	-0.3671	0		ENSMUSG00000042401	-3.83259	0
ENSG00000135245	-0.37004	0		ENSMUSG00000030763	-3.87959	0
ENSG00000196878	-0.37219	0		ENSMUSG00000040570	-2.56269	0
ENSG00000026751	-0.37413	0		ENSMUSG00000024059	-3.58693	0
ENSG00000184588	-0.38015	0		ENSMUSG00000021767	-5.30016	0
ENSG00000175445	-0.38379	0		ENSMUSG00000028932	-3.77438	0
ENSG00000132386	-0.38398	0		ENSMUSG00000023272	-1.73116	0
ENSG00000171855	-0.38651	0		ENSMUSG00000031987	-3.67319	0
ENSG00000196352	-0.38679	0		ENSMUSG00000022053	-3.10843	0
ENSG00000212724	-0.38762	0		ENSMUSG00000001416	-3.44411	0
ENSG00000094804	-0.38955	0		ENSMUSG00000024293	-3.71501	0
ENSG00000019549	-0.38964	0		ENSMUSG00000001095	-2.9568	0
ENSG00000171004	-0.39017	0		ENSMUSG00000036430	-4.62202	0
ENSG00000142871	-0.39034	0		ENSMUSG00000027656	-2.43862	0
ENSG00000108821	-0.39147	0		ENSMUSG00000070003	-3.76435	0
ENSG00000177494	-0.39358	0		ENSMUSG00000020471	-1.91806	0
ENSG00000144959	-0.39407	0		ENSMUSG00000061702	-4.88555	0
ENSG00000164089	-0.39595	0		ENSMUSG00000064039	-4.74159	0
ENSG00000134028	-0.39762	0		ENSMUSG00000033033	-3.00636	0
ENSG00000117594	-0.39891	0		ENSMUSG00000022496	-4.10706	0
ENSG00000150681	-0.39905	0		ENSMUSG00000004364	-3.64638	0
ENSG00000099860	-0.40245	0		ENSMUSG00000025212	-3.1728	0
ENSG00000069482	-0.40327	0		ENSMUSG00000046180	-3.48795	0
ENSG00000102265	-0.40347	0		ENSMUSG00000060121	-3.05038	0
ENSG00000189058	-0.40415	0		ENSMUSG00000031970	-2.91681	0
ENSG00000161800	-0.40564	0		ENSMUSG00000090946	-2.82317	0
ENSG00000011422	-0.40612	0		ENSMUSG00000031163	-4.33148	0
ENSG00000176788	-0.40888	0		ENSMUSG00000067879	-3.95076	0
ENSG00000137673	-0.40985	0		ENSMUSG00000028397	-3.82072	0
ENSG00000166803	-0.40995	0		ENSMUSG00000026361	-5.03457	0
ENSG00000167772	-0.41008	0		ENSMUSG00000007589	-2.91256	0
ENSG00000112297	-0.41022	0		ENSMUSG00000063260	-3.84892	0
ENSG00000140465	-0.41202	0		ENSMUSG00000020096	-4.10532	0
ENSG00000063438	-0.4126	0		ENSMUSG00000003662	-3.8043	0
ENSG00000116711	-0.41302	0		ENSMUSG00000063275	-2.15605	0
ENSG00000182326	-0.41937	0		ENSMUSG00000021643	-4.76415	0
ENSG00000185507	-0.42153	0		ENSMUSG00000015013	-3.35934	0
ENSG00000129038	-0.42161	0		ENSMUSG00000073802	-2.64946	0
ENSG00000111674	-0.423	0		ENSMUSG00000019564	-4.68446	0
ENSG00000121211	-0.42362	0		ENSMUSG00000032783	-3.84726	0
ENSG00000164266	-0.42463	0		ENSMUSG00000025407	-3.53617	0
ENSG00000114541	-0.42664	0		ENSMUSG00000038791	-3.24113	0
ENSG00000183691	-0.42771	0		ENSMUSG00000026618	-3.51523	0
ENSG00000121152	-0.42804	0		ENSMUSG00000047822	-1.87917	0
ENSG00000095739	-0.42855	0		ENSMUSG00000050608	-4.56969	0
ENSG00000104368	-0.4288	0		ENSMUSG00000028223	-2.78568	0
ENSG00000004468	-0.43183	0		ENSMUSG00000026736	-5.43972	0
ENSG00000148671	-0.43193	0		ENSMUSG00000033730	-5.03505	0
ENSG00000096696	-0.43355	0		ENSMUSG00000030804	-2.54296	0
ENSG00000035499	-0.43471	0		ENSMUSG00000075470	-3.53717	0
ENSG00000163568	-0.43471	0		ENSMUSG00000069208	-4.06347	0
ENSG00000184678	-0.43637	0		ENSMUSG00000031682	-4.94697	0
ENSG00000186340	-0.43991	0		ENSMUSG00000029061	-3.1754	0
ENSG00000136997	-0.44064	0		ENSMUSG00000062373	-3.02656	0
ENSG00000128422	-0.44064	0		ENSMUSG00000036646	-3.70106	0
ENSG00000124882	-0.44087	0		ENSMUSG00000031157	-4.11879	0
ENSG00000124491	-0.44101	0		ENSMUSG00000029446	-2.14191	0
ENSG00000141448	-0.44556	0		ENSMUSG00000079445	-3.56115	0
ENSG00000112096	-0.44711	0		ENSMUSG00000041215	-4.09493	0
ENSG00000071539	-0.44721	0		ENSMUSG00000041548	-2.40798	0
ENSG00000163453	-0.4476	0		ENSMUSG00000032436	-2.56713	0
ENSG00000167552	-0.45111	0		ENSMUSG00000001998	-4.25732	0
ENSG00000177606	-0.45304	0		ENSMUSG00000020953	-1.87393	0
ENSG00000109472	-0.45518	0		ENSMUSG00000042684	-1.28139	0
ENSG00000163053	-0.45546	0		ENSMUSG00000034906	-1.75331	0
ENSG00000133101	-0.45914	0		ENSMUSG00000038205	-3.11216	0
ENSG00000198805	-0.45979	0		ENSMUSG00000035370	-4.38443	0
ENSG00000149591	-0.46186	0		ENSMUSG00000083695	-4.66273	0
ENSG00000060982	-0.46261	0		ENSMUSG00000034209	-2.97358	0
ENSG00000073737	-0.46915	0		ENSMUSG00000027133	-3.39062	0
ENSG00000183709	-0.46935	0		ENSMUSG00000050714	-3.25085	0
ENSG00000160862	-0.47069	0		ENSMUSG00000037101	-3.56969	0
ENSG00000231389	-0.47449	0		ENSMUSG00000021938	-4.2346	0
ENSG00000057149	-0.47519	0		ENSMUSG00000009555	-4.51986	0
ENSG00000172348	-0.47608	0		ENSMUSG00000054582	-4.41858	0
ENSG00000177575	-0.47782	0		ENSMUSG00000033434	-4.96533	0
ENSG00000137501	-0.47827	0		ENSMUSG00000031330	-4.98165	0
ENSG00000164128	-0.48016	0		ENSMUSG00000025383	-1.39297	0
ENSG00000163535	-0.48088	0		ENSMUSG00000042540	-5.11478	0
ENSG00000104147	-0.48136	0		ENSMUSG00000021987	-3.45736	0
ENSG00000122862	-0.48288	0		ENSMUSG00000045350	-4.73121	0
ENSG00000125848	-0.48584	0		ENSMUSG00000068075	-2.48415	0
ENSG00000124731	-0.48965	0		ENSMUSG00000032280	-3.44536	0
ENSG00000167755	-0.49084	0		ENSMUSG00000040459	-3.71653	0
ENSG00000124191	-0.49102	0		ENSMUSG00000020629	-3.02022	0
ENSG00000147872	-0.49131	0		ENSMUSG00000060512	-2.9273	0
ENSG00000102794	-0.49157	0		ENSMUSG00000074635	-4.30586	0
ENSG00000109255	-0.49277	0		ENSMUSG00000067872	-5.02093	0
ENSG00000123485	-0.4938	0		ENSMUSG00000007944	-4.47778	0
ENSG00000137033	-0.49508	0		ENSMUSG00000094311	-5.76415	0
ENSG00000113140	-0.49531	0		ENSMUSG00000003948	-1.87002	0
ENSG00000175183	-0.49598	0		ENSMUSG00000057411	-3.41596	0
ENSG00000152804	-0.49842	0		ENSMUSG00000026339	-5.79666	0
ENSG00000124225	-0.49846	0		ENSMUSG00000024053	-1.42105	0
ENSG00000064042	-0.4991	0		ENSMUSG00000020454	-4.36587	0
ENSG00000121005	-0.49977	0		ENSMUSG00000036104	-3.97983	0
ENSG00000124107	-0.50406	0		ENSMUSG00000030842	-4.19998	0
ENSG00000102024	-0.50459	0		ENSMUSG00000054102	-4.92489	0
ENSG00000117650	-0.50576	0		ENSMUSG00000028539	-3.26064	0
ENSG00000164125	-0.50734	0		ENSMUSG00000016179	-3.67503	0
ENSG00000188313	-0.50818	0		ENSMUSG00000032387	-2.44906	0
ENSG00000120217	-0.50892	0		ENSMUSG00000051721	-5.0228	0
ENSG00000104419	-0.50904	0		ENSMUSG00000020869	-2.32438	0
ENSG00000186377	-0.51136	0		ENSMUSG00000073792	-5.03741	0
ENSG00000147642	-0.51136	0		ENSMUSG00000048142	-3.74255	0
ENSG00000023445	-0.51198	0		ENSMUSG00000057914	-3.63075	0
ENSG00000186088	-0.51299	0		ENSMUSG00000022100	-4.61246	0
ENSG00000077152	-0.51323	0		ENSMUSG00000020255	-3.35624	0
ENSG00000112715	-0.51396	0		ENSMUSG00000023232	-2.75526	0
ENSG00000172005	-0.51428	0		ENSMUSG00000025813	-3.21907	0
ENSG00000101210	-0.51571	0		ENSMUSG00000020811	-4.77794	0
ENSG00000139970	-0.51744	0		ENSMUSG00000042444	-2.31351	0
ENSG00000152377	-0.51767	0		ENSMUSG00000019124	-3.75147	0
ENSG00000164611	-0.51779	0		ENSMUSG00000000686	-4.09888	0
ENSG00000165997	-0.51781	0		ENSMUSG00000078554	-5.01252	0
ENSG00000196754	-0.51907	0		ENSMUSG00000000730	-3.38881	0
ENSG00000145934	-0.51963	0		ENSMUSG00000036943	-2.17978	0
ENSG00000124762	-0.51998	0		ENSMUSG00000031452	-4.55131	0
ENSG00000149557	-0.52094	0		ENSMUSG00000052040	-3.11304	0
ENSG00000127561	-0.52193	0		ENSMUSG00000060227	-3.15175	0
ENSG00000188906	-0.52384	0		ENSMUSG00000038914	-5.54894	0
ENSG00000101825	-0.52415	0		ENSMUSG00000037443	-3.49427	0
ENSG00000113083	-0.52438	0		ENSMUSG00000024146	-4.2911	0
ENSG00000128567	-0.52662	0		ENSMUSG00000026981	-0.49299	0
ENSG00000089685	-0.52793	0		ENSMUSG00000005846	-2.9746	0
ENSG00000096060	-0.52957	0		ENSMUSG00000038544	-3.93346	0
ENSG00000162496	-0.53018	0		ENSMUSG00000019478	-2.79967	0
ENSG00000186310	-0.5308	0		ENSMUSG00000030088	-3.28785	0
ENSG00000155850	-0.53621	0		ENSMUSG00000062753	-2.82051	0
ENSG00000176171	-0.53629	0		ENSMUSG00000006215	-5.86313	0
ENSG00000047597	-0.53644	0		ENSMUSG00000021760	-2.60244	0
ENSG00000024526	-0.53753	0		ENSMUSG00000066892	-3.21156	0
ENSG00000073111	-0.53765	0		ENSMUSG00000070426	-3.88449	0
ENSG00000163874	-0.53799	0		ENSMUSG00000040584	-1.35831	0
ENSG00000079257	-0.53805	0		ENSMUSG00000035329	-3.02456	0
ENSG00000139055	-0.53841	0		ENSMUSG00000032452	-3.23406	0
ENSG00000100479	-0.53862	0		ENSMUSG00000035469	-5.21411	0
ENSG00000159403	-0.53881	0		ENSMUSG00000021504	-3.99562	0
ENSG00000142945	-0.53935	0		ENSMUSG00000098207	-4.22055	0
ENSG00000124785	-0.53975	0		ENSMUSG00000026825	-3.42213	0
ENSG00000163710	-0.54004	0		ENSMUSG00000026249	-0.86794	0
ENSG00000184515	-0.54059	0		ENSMUSG00000042510	-2.32858	0
ENSG00000132669	-0.54521	0		ENSMUSG00000008348	-4.0088	0
ENSG00000175305	-0.54698	0		ENSMUSG00000027684	-3.87896	0
ENSG00000149289	-0.54979	0		ENSMUSG00000033644	-2.97619	0
ENSG00000113805	-0.55027	0		ENSMUSG00000024958	-4.44914	0
ENSG00000121316	-0.55104	0		ENSMUSG00000075068	-5.17762	0
ENSG00000169715	-0.55156	0		ENSMUSG00000045790	-3.11266	0
ENSG00000171951	-0.55199	0		ENSMUSG00000043050	-3.79486	0
ENSG00000126860	-0.5526	0		ENSMUSG00000031446	-3.93368	0
ENSG00000112183	-0.55368	0		ENSMUSG00000048500	-3.72566	0
ENSG00000131981	-0.55379	0		ENSMUSG00000039000	-5.44725	0
ENSG00000136231	-0.55423	0		ENSMUSG00000024866	-3.22283	0
ENSG00000133169	-0.55453	0		ENSMUSG00000028999	-4.92708	0
ENSG00000152766	-0.55461	0		ENSMUSG00000025786	-4.31674	0
ENSG00000155090	-0.55586	0		ENSMUSG00000024513	-3.4089	0
ENSG00000113739	-0.55646	0		ENSMUSG00000003847	-5.13087	0
ENSG00000188042	-0.55935	0		ENSMUSG00000037463	-5.45672	0
ENSG00000174944	-0.56273	0		ENSMUSG00000010554	-4.90703	0
ENSG00000115828	-0.56422	0		ENSMUSG00000022758	-4.87535	0
ENSG00000112773	-0.56463	0		ENSMUSG00000100079	-5.24879	0
ENSG00000197208	-0.56482	0		ENSMUSG00000030149	-1.84897	0
ENSG00000163082	-0.56659	0		ENSMUSG00000020522	-4.85893	0
ENSG00000109846	-0.56837	0		ENSMUSG00000032087	-5.8997	0
ENSG00000101255	-0.571	0		ENSMUSG00000031577	-6.02844	0
ENSG00000160182	-0.57106	0		ENSMUSG00000073197	-3.35653	0
ENSG00000169908	-0.57124	0		ENSMUSG00000049553	-3.90444	0
ENSG00000103460	-0.57143	0		ENSMUSG00000037085	-4.94386	0
ENSG00000183696	-0.574	0		ENSMUSG00000042066	-2.01037	0
ENSG00000157404	-0.57534	0		ENSMUSG00000028989	-2.43121	0
ENSG00000213626	-0.57546	0		ENSMUSG00000006362	-2.59719	0
ENSG00000100453	-0.57867	0		ENSMUSG00000063787	-3.36275	0
ENSG00000125347	-0.57871	0		ENSMUSG00000027959	-3.18823	0
ENSG00000101670	-0.58299	0		ENSMUSG00000024892	-3.36394	0
ENSG00000127951	-0.58457	0		ENSMUSG00000066058	-4.77004	0
ENSG00000134802	-0.58478	0		ENSMUSG00000032802	-1.60748	0
ENSG00000111348	-0.58597	0		ENSMUSG00000025086	-4.28771	0
ENSG00000166292	-0.58647	0		ENSMUSG00000060260	-4.72014	0
ENSG00000205358	-0.5866	0		ENSMUSG00000032557	-3.27299	0
ENSG00000203760	-0.58671	0		ENSMUSG00000026761	-4.28181	0
ENSG00000133636	-0.58682	0		ENSMUSG00000024903	-4.51095	0
ENSG00000151790	-0.58751	0		ENSMUSG00000100241	-4.76768	0
ENSG00000010278	-0.58922	0		ENSMUSG00000032380	-2.05289	0
ENSG00000125148	-0.58955	0		ENSMUSG00000036437	-2.67761	0
ENSG00000173890	-0.59127	0		ENSMUSG00000019726	-3.52633	0
ENSG00000113532	-0.59127	0		ENSMUSG00000002105	-4.50079	0
ENSG00000164434	-0.59433	0		ENSMUSG00000000037	-4.09517	0
ENSG00000175197	-0.59691	0		ENSMUSG00000029101	-4.13214	0
ENSG00000118495	-0.59708	0		ENSMUSG00000022412	-4.5412	0
ENSG00000133110	-0.59747	0		ENSMUSG00000050383	-4.64205	0
ENSG00000186847	-0.6006	0		ENSMUSG00000003934	-3.0818	0
ENSG00000104413	-0.60207	0		ENSMUSG00000014786	-4.94653	0
ENSG00000117152	-0.60277	0		ENSMUSG00000071112	-4.11604	0
ENSG00000068079	-0.60294	0		ENSMUSG00000033306	-2.965	0
ENSG00000137267	-0.60327	0		ENSMUSG00000028518	-2.79136	0
ENSG00000184731	-0.60362	0		ENSMUSG00000021032	-5.22378	0
ENSG00000107242	-0.60364	0		ENSMUSG00000028970	-1.61803	0
ENSG00000167779	-0.60384	0		ENSMUSG00000059448	-5.28602	0
ENSG00000171617	-0.60388	0		ENSMUSG00000021576	-4.0037	0
ENSG00000155324	-0.60428	0		ENSMUSG00000020405	-3.44411	0
ENSG00000109511	-0.60487	0		ENSMUSG00000056605	-3.7616	0
ENSG00000116285	-0.60608	0		ENSMUSG00000069631	-5.5632	0
ENSG00000074416	-0.60795	0		ENSMUSG00000024963	-4.27313	0
ENSG00000109906	-0.60834	0		ENSMUSG00000062115	-4.47009	0
ENSG00000116717	-0.60988	0		ENSMUSG00000033444	-3.49151	0
ENSG00000114698	-0.61041	0		ENSMUSG00000029431	-5.29732	0
ENSG00000187498	-0.61059	0		ENSMUSG00000027200	-4.54523	0
ENSG00000087303	-0.61092	0		ENSMUSG00000034931	-3.62344	0
ENSG00000113070	-0.61156	0		ENSMUSG00000028370	-2.30643	0
ENSG00000128590	-0.61162	0		ENSMUSG00000036764	-1.90131	0
ENSG00000144655	-0.61235	0		ENSMUSG00000017195	-4.1213	0
ENSG00000105246	-0.61284	0		ENSMUSG00000040026	1.26818	0
ENSG00000170323	-0.61332	0		ENSMUSG00000026764	-3.54844	0
ENSG00000174371	-0.61352	0		ENSMUSG00000052889	-2.23698	0
ENSG00000175426	-0.61385	0		ENSMUSG00000031706	-4.79386	0
ENSG00000155792	-0.61522	0		ENSMUSG00000079598	-5.11679	0
ENSG00000169413	-0.61712	0		ENSMUSG00000041309	-4.74005	0
ENSG00000213190	-0.61717	0		ENSMUSG00000079476	-4.29988	0
ENSG00000185112	-0.61772	0		ENSMUSG00000042506	-3.71482	0
ENSG00000142089	-0.62018	0		ENSMUSG00000071506	-4.02985	0
ENSG00000163736	-0.62071	0		ENSMUSG00000029657	-1.04335	0
ENSG00000068366	-0.62147	0		ENSMUSG00000024780	-4.15869	0
ENSG00000137573	-0.62164	0		ENSMUSG00000022091	-3.19363	0
ENSG00000174125	-0.62409	0		ENSMUSG00000066705	-1.9349	0
ENSG00000116761	-0.62556	0		ENSMUSG00000025220	-3.35949	0
ENSG00000116014	-0.62607	0		ENSMUSG00000031016	-2.83115	0
ENSG00000141401	-0.62631	0		ENSMUSG00000003731	-5.39714	0
ENSG00000163017	-0.62796	0		ENSMUSG00000003680	-4.35461	0
ENSG00000152583	-0.63044	0		ENSMUSG00000042055	-3.96376	0
ENSG00000197629	-0.63077	0		ENSMUSG00000025591	-4.2587	0
ENSG00000169442	-0.6322	0		ENSMUSG00000030397	-4.33643	0
ENSG00000120885	-0.63279	0		ENSMUSG00000045912	-5.17814	0
ENSG00000205269	-0.63402	0		ENSMUSG00000074102	-4.45767	0
ENSG00000094755	-0.63458	0		ENSMUSG00000040479	-2.98564	0
ENSG00000186480	-0.63565	0		ENSMUSG00000000088	-3.99493	0
ENSG00000154734	-0.63756	0		ENSMUSG00000025150	-2.05649	0
ENSG00000167900	-0.63778	0		ENSMUSG00000022450	-3.37647	0
ENSG00000023608	-0.63857	0		ENSMUSG00000021413	-4.16773	0
ENSG00000159399	-0.64052	0		ENSMUSG00000042396	-3.58398	0
ENSG00000122691	-0.64167	0		ENSMUSG00000019943	-3.24551	0
ENSG00000149554	-0.64311	0		ENSMUSG00000026830	-5.0905	0
ENSG00000175471	-0.64318	0		ENSMUSG00000039067	-2.82306	0
ENSG00000170439	-0.6435	0		ENSMUSG00000042216	-5.28771	0
ENSG00000172201	-0.64352	0		ENSMUSG00000022159	-4.12482	0
ENSG00000115919	-0.64361	0		ENSMUSG00000031766	-4.62558	0
ENSG00000146670	-0.6448	0		ENSMUSG00000076433	-3.70802	0
ENSG00000054219	-0.646	0		ENSMUSG00000018920	-2.07194	0
ENSG00000126353	-0.64647	0		ENSMUSG00000010290	-3.62238	0
ENSG00000069702	-0.64803	0		ENSMUSG00000019738	-3.17007	0
ENSG00000134107	-0.64858	0		ENSMUSG00000045009	-5.74159	0
ENSG00000221869	-0.651	0		ENSMUSG00000026966	-3.25071	0
ENSG00000185905	-0.65254	0		ENSMUSG00000053624	-3.64079	0
ENSG00000146072	-0.65333	0		ENSMUSG00000034333	-3.12608	0
ENSG00000059804	-0.65385	0		ENSMUSG00000037172	-2.36223	0
ENSG00000035862	-0.65442	0		ENSMUSG00000032265	-1.18007	0
ENSG00000119938	-0.65506	0		ENSMUSG00000037386	-3.55894	0
ENSG00000101333	-0.65663	0		ENSMUSG00000027474	-3.9885	0
ENSG00000120129	-0.6576	0		ENSMUSG00000041957	-2.10327	0
ENSG00000145431	-0.65792	0		ENSMUSG00000026159	-3.61918	0
ENSG00000157150	-0.65833	0		ENSMUSG00000005699	-3.883	0
ENSG00000117724	-0.6597	0		ENSMUSG00000048304	-5.46881	0
ENSG00000111817	-0.66399	0		ENSMUSG00000020876	-4.67227	0
ENSG00000151835	-0.66404	0		ENSMUSG00000019054	-3.2258	0
ENSG00000185862	-0.66504	0		ENSMUSG00000025505	-3.8535	0
ENSG00000104332	-0.66507	0		ENSMUSG00000031749	-3.52616	0
ENSG00000260314	-0.66536	0		ENSMUSG00000017747	-3.79286	0
ENSG00000185201	-0.66603	0		ENSMUSG00000040594	-5.2894	0
ENSG00000143416	-0.66958	0		ENSMUSG00000002329	-3.86187	0
ENSG00000109107	-0.66992	0		ENSMUSG00000030795	-2.16204	0
ENSG00000050730	-0.67169	0		ENSMUSG00000020059	-3.18364	0
ENSG00000130508	-0.67222	0		ENSMUSG00000006369	-2.5558	0
ENSG00000107317	-0.67261	0		ENSMUSG00000071654	-4.04501	0
ENSG00000100906	-0.6728	0		ENSMUSG00000058704	-3.31933	0
ENSG00000141753	-0.67282	0		ENSMUSG00000026031	-3.50717	0
ENSG00000135480	-0.67372	0		ENSMUSG00000095789	-4.16333	0
ENSG00000136048	-0.67429	0		ENSMUSG00000039155	-3.67466	0
ENSG00000000971	-0.67752	0		ENSMUSG00000001943	-4.56901	0
ENSG00000106541	-0.67754	0		ENSMUSG00000036560	-3.77734	0
ENSG00000184564	-0.6793	0		ENSMUSG00000042750	-2.05685	0
ENSG00000102445	-0.67948	0		ENSMUSG00000030483	-0.56252	0
ENSG00000043355	-0.68057	0		ENSMUSG00000026155	-4.2101	0
ENSG00000111537	-0.68112	0		ENSMUSG00000000606	-6.55843	0
ENSG00000072422	-0.68186	0		ENSMUSG00000011267	-3.66603	0
ENSG00000140853	-0.68302	0		ENSMUSG00000035310	-3.39638	0
ENSG00000131378	-0.68392	0		ENSMUSG00000058486	-3.96736	0
ENSG00000197329	-0.68515	0		ENSMUSG00000051359	-3.32121	0
ENSG00000111665	-0.68515	0		ENSMUSG00000025528	-4.40293	0
ENSG00000152137	-0.68536	0		ENSMUSG00000010362	-2.90379	0
ENSG00000060718	-0.68908	0		ENSMUSG00000044349	-2.79837	0
ENSG00000196735	-0.68929	0		ENSMUSG00000078442	-5.35284	0
ENSG00000168329	-0.69001	0		ENSMUSG00000020134	-3.43909	0
ENSG00000087245	-0.69059	0		ENSMUSG00000018574	-3.27007	0
ENSG00000141469	-0.69092	0		ENSMUSG00000001823	-5.26202	0
ENSG00000143942	-0.69155	0		ENSMUSG00000025423	-4.12557	0
ENSG00000074935	-0.69362	0		ENSMUSG00000062397	-3.55385	0
ENSG00000187837	-0.69469	0		ENSMUSG00000034610	-3.26493	0
ENSG00000019582	-0.69483	0		ENSMUSG00000029088	-3.9105	0
ENSG00000154146	-0.69544	0		ENSMUSG00000031727	-4.6295	0
ENSG00000180596	-0.69729	0		ENSMUSG00000040511	-2.42756	0
ENSG00000137285	-0.69762	0		ENSMUSG00000003037	-5.13239	0
ENSG00000135318	-0.69921	0		ENSMUSG00000042660	-3.80048	0
ENSG00000163545	-0.69982	0		ENSMUSG00000040204	-1.13296	0
ENSG00000171401	-0.70008	0		ENSMUSG00000042500	-3.02268	0
ENSG00000106537	-0.70019	0		ENSMUSG00000031756	-2.309	0
ENSG00000180354	-0.70212	0		ENSMUSG00000050973	-3.98599	0
ENSG00000140284	-0.70367	0		ENSMUSG00000030386	-4.54894	0
ENSG00000165617	-0.70418	0		ENSMUSG00000054252	-3.14089	0
ENSG00000197919	-0.70484	0		ENSMUSG00000071089	-4.92314	0
ENSG00000100097	-0.70552	0		ENSMUSG00000042558	-4.22837	0
ENSG00000175899	-0.70592	0		ENSMUSG00000036721	-3.28054	0
ENSG00000106004	-0.70609	0		ENSMUSG00000021228	-1.61954	0
ENSG00000065328	-0.70618	0		ENSMUSG00000029554	-5.08412	0
ENSG00000171208	-0.70856	0		ENSMUSG00000062604	-3.63326	0
ENSG00000123560	-0.7088	0		ENSMUSG00000030835	-3.23909	0
ENSG00000065833	-0.70894	0		ENSMUSG00000025511	-2.02198	0
ENSG00000166396	-0.71007	0		ENSMUSG00000032640	-2.5216	0
ENSG00000140105	-0.7105	0		ENSMUSG00000053641	-2.75789	0
ENSG00000026103	-0.71083	0		ENSMUSG00000036278	-1.75511	0
ENSG00000108055	-0.71094	0		ENSMUSG00000042423	-3.58139	0
ENSG00000198535	-0.71111	0		ENSMUSG00000045589	-3.1632	0
ENSG00000132359	-0.71302	0		ENSMUSG00000025373	-5.38082	0
ENSG00000240583	-0.71362	0		ENSMUSG00000025026	-2.44026	0
ENSG00000076382	-0.71428	0		ENSMUSG00000034324	-4.01205	0
ENSG00000003436	-0.7153	0		ENSMUSG00000031660	-4.69376	0
ENSG00000152952	-0.71541	0		ENSMUSG00000060288	-3.26202	0
ENSG00000115163	-0.71641	0		ENSMUSG00000012017	-4.16747	0
ENSG00000107165	-0.71686	0		ENSMUSG00000033373	-4.16411	0
ENSG00000104213	-0.71726	0		ENSMUSG00000032773	-4.7362	0
ENSG00000102879	-0.71798	0		ENSMUSG00000070564	-3.99677	0
ENSG00000164647	-0.71878	0		ENSMUSG00000029198	-3.59527	0
ENSG00000139329	-0.71983	0		ENSMUSG00000034435	-2.17052	0
ENSG00000129538	-0.72047	0		ENSMUSG00000007653	-3.94542	0
ENSG00000128606	-0.72104	0		ENSMUSG00000035206	-4.44097	0
ENSG00000013441	-0.72106	0		ENSMUSG00000049641	-3.10967	0
ENSG00000093009	-0.72287	0		ENSMUSG00000024806	-2.86607	0
ENSG00000117586	-0.72368	0		ENSMUSG00000040264	-0.11227	0
ENSG00000125144	-0.72402	0		ENSMUSG00000016503	-3.14369	0
ENSG00000168394	-0.72521	0		ENSMUSG00000049932	-1.67181	0
ENSG00000188404	-0.72623	0		ENSMUSG00000004508	-4.42322	0
ENSG00000184613	-0.72657	0		ENSMUSG00000043613	-0.79636	0
ENSG00000179344	-0.72721	0		ENSMUSG00000024771	-4.5021	0
ENSG00000112299	-0.72795	0		ENSMUSG00000037419	-2.50742	0
ENSG00000120539	-0.72831	0		ENSMUSG00000048387	-2.63013	0
ENSG00000164920	-0.72862	0		ENSMUSG00000038175	-2.17345	0
ENSG00000121621	-0.72953	0		ENSMUSG00000090083	-4.24907	0
ENSG00000087842	-0.73159	0		ENSMUSG00000078137	-2.81198	0
ENSG00000184500	-0.732	0		ENSMUSG00000044626	-4.39532	0
ENSG00000186529	-0.73207	0		ENSMUSG00000006179	-3.10917	0
ENSG00000146070	-0.73226	0		ENSMUSG00000071256	-5.1218	0
ENSG00000168461	-0.73257	0		ENSMUSG00000026754	-4.71672	0
ENSG00000126947	-0.73348	0		ENSMUSG00000070999	-5.32655	0
ENSG00000152409	-0.73351	0		ENSMUSG00000044227	-5.56115	0
ENSG00000124253	-0.73497	0		ENSMUSG00000048495	-3.31804	0
ENSG00000176153	-0.73588	0		ENSMUSG00000071648	-4.01438	0
ENSG00000164649	-0.73711	0		ENSMUSG00000052520	-3.42694	0
ENSG00000139508	-0.74	0		ENSMUSG00000069189	-5.38805	0
ENSG00000112137	-0.7413	0		ENSMUSG00000027164	-5.5503	0
ENSG00000074706	-0.74318	0		ENSMUSG00000031871	-3.48342	0
ENSG00000164683	-0.7433	0		ENSMUSG00000037089	-4.17345	0
ENSG00000136492	-0.74352	0		ENSMUSG00000059355	-3.33759	0
ENSG00000178726	-0.74357	0		ENSMUSG00000036151	-3.10867	0
ENSG00000184330	-0.74422	0		ENSMUSG00000038280	-5.16256	0
ENSG00000165140	-0.74441	0		ENSMUSG00000019864	-4.28574	0
ENSG00000168497	-0.74451	0		ENSMUSG00000001827	-2.48835	0
ENSG00000103375	-0.74693	0		ENSMUSG00000038608	-2.67521	0
ENSG00000164442	-0.7504	0		ENSMUSG00000035352	-0.17452	0
ENSG00000153714	-0.75091	0		ENSMUSG00000019558	-2.77113	0
ENSG00000277443	-0.75127	0		ENSMUSG00000003166	-4.38866	0
ENSG00000108679	-0.75134	0		ENSMUSG00000023904	-2.99217	0
ENSG00000164251	-0.75297	0		ENSMUSG00000018927	-0.90174	0
ENSG00000174749	-0.75453	0		ENSMUSG00000043832	-1.22766	0
ENSG00000108551	-0.75516	0		ENSMUSG00000035783	-2.51062	0
ENSG00000105928	-0.75616	0		ENSMUSG00000052214	-4.45356	0
ENSG00000095585	-0.75753	0		ENSMUSG00000045106	-3.82767	0
ENSG00000106278	-0.75967	0		ENSMUSG00000033862	-3.85163	0
ENSG00000136161	-0.76028	0		ENSMUSG00000084174	-3.45561	0
ENSG00000183722	-0.7607	0		ENSMUSG00000036743	-2.83764	0
ENSG00000261150	-0.76236	0		ENSMUSG00000027229	-4.61211	0
ENSG00000183688	-0.76241	0		ENSMUSG00000039886	-2.47209	0
ENSG00000158473	-0.76253	0		ENSMUSG00000053398	-2.85475	0
ENSG00000137563	-0.76361	0		ENSMUSG00000054455	-4.52949	0
ENSG00000165023	-0.76371	0		ENSMUSG00000020143	-3.18784	0
ENSG00000215845	-0.7641	0		ENSMUSG00000039202	-3.35137	0
ENSG00000133816	-0.7641	0		ENSMUSG00000031458	-3.2684	0
ENSG00000179163	-0.76474	0		ENSMUSG00000028364	-0.70512	0
ENSG00000003096	-0.76596	0		ENSMUSG00000022613	-4.47041	0
ENSG00000170477	-0.76614	0		ENSMUSG00000067608	-2.1689	0
ENSG00000140682	-0.76614	0		ENSMUSG00000042599	-2.35424	0
ENSG00000057704	-0.76758	0		ENSMUSG00000022783	-3.97846	0
ENSG00000100504	-0.7694	0		ENSMUSG00000054191	-2.79937	0
ENSG00000176170	-0.76985	0		ENSMUSG00000040752	-3.14586	0
ENSG00000116729	-0.77103	0		ENSMUSG00000040797	-4.12482	0
ENSG00000126803	-0.77154	0		ENSMUSG00000029005	-4.61105	0
ENSG00000171659	-0.77398	0		ENSMUSG00000026275	-4.06178	0
ENSG00000169855	-0.77559	0		ENSMUSG00000024294	-4.23596	0
ENSG00000115415	-0.77668	0		ENSMUSG00000024073	-5.0517	0
ENSG00000153233	-0.77707	0		ENSMUSG00000029179	-5.47265	0
ENSG00000013588	-0.7772	0		ENSMUSG00000027605	-2.70632	0
ENSG00000169184	-0.77729	0		ENSMUSG00000028906	-3.72318	0
ENSG00000108179	-0.77737	0		ENSMUSG00000024786	-4.63272	0
ENSG00000116663	-0.77952	0		ENSMUSG00000031388	-3.13835	0
ENSG00000069535	-0.77999	0		ENSMUSG00000025078	-3.53399	0
ENSG00000182916	-0.78056	0		ENSMUSG00000025940	-3.2223	0
ENSG00000178075	-0.78069	0		ENSMUSG00000058672	-1.29853	0
ENSG00000107562	-0.78404	0		ENSMUSG00000017832	-4.30929	0
ENSG00000136688	-0.78409	0		ENSMUSG00000031645	-3.23923	0
ENSG00000163840	-0.78463	0		ENSMUSG00000041782	-2.32352	0
ENSG00000118640	-0.78481	0		ENSMUSG00000018486	-5.87408	0
ENSG00000261371	-0.78523	0		ENSMUSG00000001248	-3.0474	0
ENSG00000185950	-0.78565	0		ENSMUSG00000002028	-3.31646	0
ENSG00000164104	-0.78607	0		ENSMUSG00000020668	-5.04788	0
ENSG00000175265	-0.78635	0		ENSMUSG00000025189	-4.60964	0
ENSG00000169242	-0.78647	0		ENSMUSG00000005566	-3.50046	0
ENSG00000181019	-0.78652	0		ENSMUSG00000009894	-3.17176	0
ENSG00000078098	-0.78722	0		ENSMUSG00000035666	-4.98165	0
ENSG00000181631	-0.78737	0		ENSMUSG00000028550	-3.21652	0
ENSG00000145864	-0.78831	0		ENSMUSG00000036057	-4.33818	0
ENSG00000197614	-0.78934	0		ENSMUSG00000058594	-4.46785	0
ENSG00000213186	-0.78934	0		ENSMUSG00000021003	-2.85559	0
ENSG00000164211	-0.78956	0		ENSMUSG00000030470	-0.83593	0
ENSG00000175352	-0.78991	0		ENSMUSG00000016409	-3.91724	0
ENSG00000139278	-0.78994	0		ENSMUSG00000044820	-4.97892	0
ENSG00000115290	-0.79021	0		ENSMUSG00000037197	-4.02703	0
ENSG00000197496	-0.79106	0		ENSMUSG00000029066	-3.37064	0
ENSG00000242574	-0.79128	0		ENSMUSG00000048647	-3.39806	0
ENSG00000198692	-0.79163	0		ENSMUSG00000043858	-3.2053	0
ENSG00000019186	-0.79243	0		ENSMUSG00000022442	-3.1291	0
ENSG00000086289	-0.79258	0		ENSMUSG00000047854	-3.68538	0
ENSG00000111801	-0.79343	0		ENSMUSG00000047692	-5.23406	0
ENSG00000156284	-0.79383	0		ENSMUSG00000026171	-4.01999	0
ENSG00000244020	-0.79556	0		ENSMUSG00000024532	-4.81076	0
ENSG00000117519	-0.79621	0		ENSMUSG00000021282	-3.34887	0
ENSG00000171940	-0.79779	0		ENSMUSG00000031026	-4.20556	0
ENSG00000197405	-0.79824	0		ENSMUSG00000038845	-2.45553	0
ENSG00000103888	-0.79902	0		ENSMUSG00000032513	-4.9381	0
ENSG00000171793	-0.79917	0		ENSMUSG00000036138	-3.07582	0
ENSG00000150893	-0.80007	0		ENSMUSG00000021097	-4.51821	0
ENSG00000172023	-0.80103	0		ENSMUSG00000001918	-2.13924	0
ENSG00000179542	-0.80115	0		ENSMUSG00000046523	-3.65091	0
ENSG00000160179	-0.80191	0		ENSMUSG00000025017	-3.16734	0
ENSG00000118898	-0.80627	0		ENSMUSG00000032553	-3.89475	0
ENSG00000171056	-0.80629	0		ENSMUSG00000024096	-4.39411	0
ENSG00000146918	-0.8069	0		ENSMUSG00000054452	-2.80803	0
ENSG00000064886	-0.80705	0		ENSMUSG00000036478	-1.49139	0
ENSG00000086696	-0.80836	0		ENSMUSG00000009580	-3.25994	0
ENSG00000156587	-0.80856	0		ENSMUSG00000041958	-3.87684	0
ENSG00000100234	-0.80874	0		ENSMUSG00000031778	-3.87514	0
ENSG00000123609	-0.80879	0		ENSMUSG00000032352	-3.47859	0
ENSG00000113302	-0.80925	0		ENSMUSG00000028109	-4.02585	0
ENSG00000140279	-0.81041	0		ENSMUSG00000046321	-4.553	0
ENSG00000157514	-0.81051	0		ENSMUSG00000074004	-4.05122	0
ENSG00000106565	-0.81107	0		ENSMUSG00000006641	-3.47762	0
ENSG00000250722	-0.81112	0		ENSMUSG00000037797	-2.71995	0
ENSG00000168062	-0.81198	0		ENSMUSG00000052566	-3.25594	0
ENSG00000115604	-0.81284	0		ENSMUSG00000030316	-4.19681	0
ENSG00000111885	-0.81538	0		ENSMUSG00000036356	-2.33054	0
ENSG00000145681	-0.81586	0		ENSMUSG00000041773	-1.99206	0
ENSG00000184661	-0.81644	0		ENSMUSG00000021600	-5.41612	0
ENSG00000107485	-0.81698	0		ENSMUSG00000028165	-4.39047	0
ENSG00000151726	-0.81718	0		ENSMUSG00000022756	-3.86208	0
ENSG00000134193	-0.81764	0		ENSMUSG00000004980	-3.58381	0
ENSG00000136404	-0.81812	0		ENSMUSG00000037904	-3.48487	0
ENSG00000108244	-0.81838	0		ENSMUSG00000031772	-4.20876	0
ENSG00000163347	-0.81901	0		ENSMUSG00000024182	-5.02938	0
ENSG00000164136	-0.81934	0		ENSMUSG00000022455	-4.99217	0
ENSG00000155307	-0.82273	0		ENSMUSG00000034912	-4.11879	0
ENSG00000176014	-0.82347	0		ENSMUSG00000036244	-4.93501	0
ENSG00000198944	-0.82414	0		ENSMUSG00000043252	-2.6753	0
ENSG00000222009	-0.8247	0		ENSMUSG00000061759	-4.64891	0
ENSG00000105894	-0.82536	0		ENSMUSG00000050188	-2.60806	0
ENSG00000097046	-0.82559	0		ENSMUSG00000055835	-4.16877	0
ENSG00000189221	-0.82695	0		ENSMUSG00000024436	-2.80168	0
ENSG00000075218	-0.82703	0		ENSMUSG00000038871	-2.19846	0
ENSG00000111012	-0.82731	0		ENSMUSG00000029646	-4.67743	0
ENSG00000075223	-0.82838	0		ENSMUSG00000023175	-2.53634	0
ENSG00000165490	-0.82933	0		ENSMUSG00000056537	-5.54625	0
ENSG00000121690	-0.83054	0		ENSMUSG00000042724	-4.51787	0
ENSG00000278828	-0.8319	0		ENSMUSG00000022386	-4.03552	0
ENSG00000162444	-0.83228	0		ENSMUSG00000033396	-4.14127	0
ENSG00000188290	-0.83287	0		ENSMUSG00000032308	-5.27258	0
ENSG00000169439	-0.8331	0		ENSMUSG00000055078	-3.13949	0
ENSG00000165030	-0.83321	0		ENSMUSG00000020630	-4.29534	0
ENSG00000101347	-0.83326	0		ENSMUSG00000015354	-1.14746	0
ENSG00000198417	-0.83359	0		ENSMUSG00000041684	-3.23705	0
ENSG00000136205	-0.83573	0		ENSMUSG00000070462	-4.18626	0
ENSG00000166851	-0.83697	0		ENSMUSG00000031517	-1.7219	0
ENSG00000162595	-0.83735	0		ENSMUSG00000047352	-4.4618	0
ENSG00000157502	-0.8389	0		ENSMUSG00000022488	-2.3349	0
ENSG00000185585	-0.83898	0		ENSMUSG00000099481	-4.33672	0
ENSG00000169607	-0.83985	0		ENSMUSG00000028715	-0.71028	0
ENSG00000104450	-0.84058	0		ENSMUSG00000062705	-6.01252	0
ENSG00000109674	-0.84334	0		ENSMUSG00000038954	-3.43456	0
ENSG00000186462	-0.84435	0		ENSMUSG00000016526	-2.1678	0
ENSG00000144063	-0.84505	0		ENSMUSG00000031731	-4.79867	0
ENSG00000109084	-0.84521	0		ENSMUSG00000027896	-3.68966	0
ENSG00000153253	-0.84547	0		ENSMUSG00000020434	-5.52882	0
ENSG00000275395	-0.84718	0		ENSMUSG00000038025	-5.62167	0
ENSG00000150782	-0.84853	0		ENSMUSG00000044827	-1.24499	0
ENSG00000139112	-0.85345	0		ENSMUSG00000026237	-4.82051	0
ENSG00000165312	-0.8558	0		ENSMUSG00000020908	-1.08155	0
ENSG00000129521	-0.85582	0		ENSMUSG00000000869	-3.94786	0
ENSG00000180543	-0.85629	0		ENSMUSG00000003437	-4.00324	0
ENSG00000011201	-0.85684	0		ENSMUSG00000028631	-3.71672	0
ENSG00000170425	-0.85765	0		ENSMUSG00000002846	-3.16204	0
ENSG00000010438	-0.85831	0		ENSMUSG00000037049	-2.87239	0
ENSG00000066279	-0.85993	0		ENSMUSG00000020329	-3.79967	0
ENSG00000162545	-0.86048	0		ENSMUSG00000045763	-0.91056	0
ENSG00000258227	-0.86105	0		ENSMUSG00000022993	-4.25291	0
ENSG00000119147	-0.86134	0		ENSMUSG00000051802	-2.58615	0
ENSG00000173930	-0.86153	0		ENSMUSG00000031979	-5.20983	0
ENSG00000111331	-0.86189	0		ENSMUSG00000025041	-3.88513	0
ENSG00000115641	-0.8621	0		ENSMUSG00000038406	-3.68001	0
ENSG00000008394	-0.86284	0		ENSMUSG00000001786	-4.15098	0
ENSG00000163630	-0.86297	0		ENSMUSG00000028028	-5.32308	0
ENSG00000117479	-0.86433	0		ENSMUSG00000026388	-3.60367	0
ENSG00000074410	-0.8646	0		ENSMUSG00000030579	-0.79456	0
ENSG00000163171	-0.86552	0		ENSMUSG00000071267	-3.08547	0
ENSG00000050344	-0.86557	0		ENSMUSG00000055679	-5.53082	0
ENSG00000125355	-0.86612	0		ENSMUSG00000049653	-5.4112	0
ENSG00000091972	-0.86978	0		ENSMUSG00000049134	-2.38496	0
ENSG00000156802	-0.86986	0		ENSMUSG00000029501	-4.45736	0
ENSG00000130635	-0.8702	0		ENSMUSG00000035179	-4.13441	0
ENSG00000006606	-0.87039	0		ENSMUSG00000029169	-3.74449	0
ENSG00000134690	-0.87049	0		ENSMUSG00000016619	-4.31818	0
ENSG00000165449	-0.87123	0		ENSMUSG00000063506	-3.02891	0
ENSG00000072657	-0.87173	0		ENSMUSG00000029864	-2.3684	0
ENSG00000154153	-0.87181	0		ENSMUSG00000021977	-4.88215	0
ENSG00000143369	-0.87239	0		ENSMUSG00000072845	-1.98793	0
ENSG00000117009	-0.87263	0		ENSMUSG00000044647	-5.27593	0
ENSG00000115386	-0.87282	0		ENSMUSG00000032348	-1.03617	0
ENSG00000162772	-0.87353	0		ENSMUSG00000034928	-3.83177	0
ENSG00000111799	-0.87411	0		ENSMUSG00000055200	-3.57021	0
ENSG00000166033	-0.87784	0		ENSMUSG00000056829	-5.21571	0
ENSG00000253368	-0.87906	0		ENSMUSG00000024973	-5.41427	0
ENSG00000107295	-0.8792	0		ENSMUSG00000025317	-2.74391	0
ENSG00000151725	-0.87997	0		ENSMUSG00000059412	-4.00347	0
ENSG00000153162	-0.88063	0		ENSMUSG00000037406	-2.17573	0
ENSG00000154027	-0.88076	0		ENSMUSG00000031585	-3.31732	0
ENSG00000154277	-0.88106	0		ENSMUSG00000038481	-2.80904	0
ENSG00000123405	-0.88114	0		ENSMUSG00000055943	-4.88683	0
ENSG00000172594	-0.88188	0		ENSMUSG00000031298	-3.09099	0
ENSG00000243716	-0.88321	0		ENSMUSG00000026882	-5.0613	0
ENSG00000143341	-0.88545	0		ENSMUSG00000021816	-4.51457	0
ENSG00000185499	-0.88798	0		ENSMUSG00000050424	-3.51276	0
ENSG00000198796	-0.88811	0		ENSMUSG00000012609	-5.04692	0
ENSG00000155760	-0.88862	0		ENSMUSG00000031813	-3.68427	0
ENSG00000134470	-0.88945	0		ENSMUSG00000054693	-2.82828	0
ENSG00000059378	-0.88956	0		ENSMUSG00000032375	-2.9179	0
ENSG00000121236	-0.88998	0		ENSMUSG00000040652	-3.42942	0
ENSG00000167642	-0.89081	0		ENSMUSG00000055447	-3.47377	0
ENSG00000089199	-0.8917	0		ENSMUSG00000023106	-4.29676	0
ENSG00000175567	-0.89199	0		ENSMUSG00000029504	-3.85288	0
ENSG00000115963	-0.89231	0		ENSMUSG00000028978	-3.79446	0
ENSG00000134363	-0.89247	0		ENSMUSG00000021715	-3.38669	0
ENSG00000164109	-0.89387	0		ENSMUSG00000016982	-4.68112	0
ENSG00000100368	-0.89467	0		ENSMUSG00000039157	-2.6295	0
ENSG00000050165	-0.89472	0		ENSMUSG00000031066	-2.623	0
ENSG00000163131	-0.89617	0		ENSMUSG00000022013	-2.54246	0
ENSG00000156298	-0.89666	0		ENSMUSG00000034032	-5.43409	0
ENSG00000101265	-0.89706	0		ENSMUSG00000028845	-3.52301	0
ENSG00000099194	-0.89719	0		ENSMUSG00000020461	-5.17971	0
ENSG00000119950	-0.89988	0		ENSMUSG00000006732	-2.87684	0
ENSG00000182253	-0.90007	0		ENSMUSG00000031935	-5.45356	0
ENSG00000185432	-0.90083	0		ENSMUSG00000017686	-5.99217	0
ENSG00000152778	-0.90309	0		ENSMUSG00000025404	-3.54979	0
ENSG00000177432	-0.9042	0		ENSMUSG00000021598	-3.98119	0
ENSG00000137310	-0.90617	0		ENSMUSG00000024734	-4.1667	0
ENSG00000162654	-0.9062	0		ENSMUSG00000048920	-4.31072	0
ENSG00000166250	-0.90658	0		ENSMUSG00000078591	-4.72853	0
ENSG00000204516	-0.90703	0		ENSMUSG00000025899	-4.06733	0
ENSG00000185100	-0.90714	0		ENSMUSG00000018916	-1.87091	0
ENSG00000092621	-0.90801	0		ENSMUSG00000053617	-4.08951	0
ENSG00000026508	-0.90855	0		ENSMUSG00000036411	-3.4155	0
ENSG00000095794	-0.90901	0		ENSMUSG00000024114	-5.0275	0
ENSG00000103490	-0.90972	0		ENSMUSG00000074825	-4.74468	0
ENSG00000168268	-0.91039	0		ENSMUSG00000025982	-4.06299	0
ENSG00000100079	-0.91115	0		ENSMUSG00000031708	-2.88417	0
ENSG00000162366	-0.91496	0		ENSMUSG00000024799	-2.0248	0
ENSG00000134873	-0.91585	0		ENSMUSG00000029591	-2.63317	0
ENSG00000110852	-0.91697	0		ENSMUSG00000068732	-5.24277	0
ENSG00000134871	-0.91904	0		ENSMUSG00000053729	-4.17423	0
ENSG00000196950	-0.9197	0		ENSMUSG00000099083	-5.16256	0
ENSG00000158825	-0.91978	0		ENSMUSG00000047213	-3.64386	0
ENSG00000112312	-0.92071	0		ENSMUSG00000034317	-2.05859	0
ENSG00000119138	-0.92087	0		ENSMUSG00000024735	-3.96083	0
ENSG00000143153	-0.92101	0		ENSMUSG00000009090	-4.09468	0
ENSG00000116133	-0.92106	0		ENSMUSG00000046922	-4.79266	0
ENSG00000152078	-0.92125	0		ENSMUSG00000020581	-3.69376	0
ENSG00000203805	-0.92158	0		ENSMUSG00000019790	-4.19337	0
ENSG00000161921	-0.92221	0		ENSMUSG00000025066	-3.30557	0
ENSG00000138119	-0.92237	0		ENSMUSG00000021071	-3.64891	0
ENSG00000132965	-0.92248	0		ENSMUSG00000040842	-4.39927	0
ENSG00000117461	-0.92289	0		ENSMUSG00000051242	-2.95411	0
ENSG00000143387	-0.92341	0		ENSMUSG00000062110	-4.76533	0
ENSG00000198829	-0.92371	0		ENSMUSG00000047412	-4.43596	0
ENSG00000101680	-0.92388	0		ENSMUSG00000031779	-2.64214	0
ENSG00000167641	-0.92511	0		ENSMUSG00000022061	-4.37512	0
ENSG00000124145	-0.92544	0		ENSMUSG00000015745	-2.75809	0
ENSG00000228716	-0.92717	0		ENSMUSG00000029108	-2.63451	0
ENSG00000110031	-0.93011	0		ENSMUSG00000019210	-4.44254	0
ENSG00000105011	-0.93107	0		ENSMUSG00000058396	-3.4288	0
ENSG00000176845	-0.93115	0		ENSMUSG00000019880	-3.68854	0
ENSG00000169946	-0.93228	0		ENSMUSG00000002324	-3.44442	0
ENSG00000152154	-0.93258	0		ENSMUSG00000038203	-4.632	0
ENSG00000111907	-0.93288	0		ENSMUSG00000027483	-1.0373	0
ENSG00000138035	-0.9331	0		ENSMUSG00000061923	-4.32597	0
ENSG00000152229	-0.93357	0		ENSMUSG00000047108	-4.63594	0
ENSG00000146374	-0.93722	0		ENSMUSG00000045064	-5.16463	0
ENSG00000162817	-0.94045	0		ENSMUSG00000031392	-4.24715	0
ENSG00000167767	-0.94103	0		ENSMUSG00000029534	-2.99977	0
ENSG00000078018	-0.94164	0		ENSMUSG00000050248	-3.47714	0
ENSG00000093072	-0.94173	0		ENSMUSG00000049892	-2.78976	0
ENSG00000164825	-0.94211	0		ENSMUSG00000070570	-3.93611	0
ENSG00000197757	-0.94539	0		ENSMUSG00000027670	-3.0275	0
ENSG00000111341	-0.94611	0		ENSMUSG00000022136	-3.2503	0
ENSG00000184368	-0.94747	0		ENSMUSG00000053161	-5.09493	0
ENSG00000123473	-0.94789	0		ENSMUSG00000024142	-4.6569	0
ENSG00000107159	-0.949	0		ENSMUSG00000031652	-3.06142	0
ENSG00000138496	-0.94928	0		ENSMUSG00000021481	-4.44756	0
ENSG00000136982	-0.94992	0		ENSMUSG00000021510	-4.05481	0
ENSG00000167996	-0.94992	0		ENSMUSG00000027636	-4.5649	0
ENSG00000016602	-0.95001	0		ENSMUSG00000043542	-3.07194	0
ENSG00000052802	-0.9509	0		ENSMUSG00000029370	-2.06927	0
ENSG00000039068	-0.95215	0		ENSMUSG00000054013	-4.27341	0
ENSG00000214357	-0.95227	0		ENSMUSG00000035896	-1.9981	0
ENSG00000165071	-0.95241	0		ENSMUSG00000032398	-5.12885	0
ENSG00000087494	-0.95266	0		ENSMUSG00000023140	-2.86828	0
ENSG00000170835	-0.95433	0		ENSMUSG00000025395	-1.28732	0
ENSG00000124140	-0.95646	0		ENSMUSG00000052928	-3.15213	0
ENSG00000168386	-0.95649	0		ENSMUSG00000030798	-2.9788	0
ENSG00000099139	-0.9566	0		ENSMUSG00000029272	-0.23866	0
ENSG00000146678	-0.95699	0		ENSMUSG00000018930	-1.16185	0
ENSG00000119514	-0.95722	0		ENSMUSG00000032289	-2.86491	0
ENSG00000164056	-0.95769	0		ENSMUSG00000058173	-3.05974	0
ENSG00000115267	-0.95862	0		ENSMUSG00000040640	-2.74671	0
ENSG00000146376	-0.95921	0		ENSMUSG00000021965	-3.26562	0
ENSG00000070540	-0.96232	0		ENSMUSG00000015944	-4.26784	0
ENSG00000163659	-0.9628	0		ENSMUSG00000039753	-2.70745	0
ENSG00000172137	-0.96432	0		ENSMUSG00000044279	-4.43972	0
ENSG00000186767	-0.96652	0		ENSMUSG00000025961	-5.69825	0
ENSG00000188613	-0.96697	0		ENSMUSG00000048856	-3.34461	0
ENSG00000198932	-0.96714	0		ENSMUSG00000030401	-1.77285	0
ENSG00000129757	-0.96798	0		ENSMUSG00000028318	-2.52957	0
ENSG00000105664	-0.96821	0		ENSMUSG00000069206	-2.33344	0
ENSG00000167766	-0.9686	0		ENSMUSG00000055271	-5.15843	0
ENSG00000071967	-0.96892	0		ENSMUSG00000031701	-4.16722	0
ENSG00000070961	-0.96965	0		ENSMUSG00000095026	-4.70425	0
ENSG00000025039	-0.97005	0		ENSMUSG00000013076	-3.26064	0
ENSG00000163644	-0.97016	0		ENSMUSG00000015314	-4.08927	0
ENSG00000134222	-0.97067	0		ENSMUSG00000024442	-3.91659	0
ENSG00000101384	-0.97081	0		ENSMUSG00000079562	-4.44003	0
ENSG00000130208	-0.97089	0		ENSMUSG00000090273	-5.31387	0
ENSG00000156265	-0.97118	0		ENSMUSG00000076438	-4.86481	0
ENSG00000204264	-0.97149	0		ENSMUSG00000046204	-5.04501	0
ENSG00000119927	-0.97152	0		ENSMUSG00000029311	-2.99493	0
ENSG00000144136	-0.97177	0		ENSMUSG00000028803	-3.55182	0
ENSG00000169508	-0.97214	0		ENSMUSG00000066235	-4.16903	0
ENSG00000163683	-0.97256	0		ENSMUSG00000070469	-2.4504	0
ENSG00000110195	-0.97273	0		ENSMUSG00000024764	-3.41704	0
ENSG00000100867	-0.97395	0		ENSMUSG00000050241	-3.56439	0
ENSG00000006634	-0.97423	0		ENSMUSG00000041203	-4.30244	0
ENSG00000139926	-0.97443	0		ENSMUSG00000026121	-2.61776	0
ENSG00000091428	-0.97472	0		ENSMUSG00000039375	-5.22216	0
ENSG00000175130	-0.97613	0		ENSMUSG00000027762	-1.53868	0
ENSG00000139737	-0.97747	0		ENSMUSG00000025355	-2.30372	0
ENSG00000119969	-0.97772	0		ENSMUSG00000039914	-3.16592	0
ENSG00000136158	-0.97815	0		ENSMUSG00000022394	-4.33206	0
ENSG00000125266	-0.97846	0		ENSMUSG00000051910	-2.89464	0
ENSG00000168496	-0.97866	0		ENSMUSG00000039304	-2.26209	0
ENSG00000128340	-0.9794	0		ENSMUSG00000026812	-5.1218	0
ENSG00000184992	-0.98199	0		ENSMUSG00000021795	-2.46713	0
ENSG00000137752	-0.98279	0		ENSMUSG00000021065	-2.76004	0
ENSG00000112972	-0.98345	0		ENSMUSG00000027163	-4.04668	0
ENSG00000150938	-0.98439	0		ENSMUSG00000034432	-4.3133	0
ENSG00000168679	-0.98527	0		ENSMUSG00000035592	-2.25725	0
ENSG00000187951	-0.98542	0		ENSMUSG00000031684	-4.14867	0
ENSG00000173221	-0.98544	0		ENSMUSG00000035235	-2.45403	0
ENSG00000130066	-0.98562	0		ENSMUSG00000018339	-1.30882	0
ENSG00000136160	-0.98573	0		ENSMUSG00000031351	-4.13441	0
ENSG00000138378	-0.98593	0		ENSMUSG00000031004	-0.00254	0
ENSG00000242265	-0.98833	0		ENSMUSG00000069255	-3.25705	0
ENSG00000256235	-0.99085	0		ENSMUSG00000093674	-3.10482	0
ENSG00000154511	-0.99143	0		ENSMUSG00000020653	-2.86523	0
ENSG00000136541	-0.99186	0		ENSMUSG00000032596	-2.6238	0
ENSG00000168993	-0.99212	0		ENSMUSG00000039176	-4.24113	0
ENSG00000151136	-0.99252	0		ENSMUSG00000075327	-5.1976	0
ENSG00000180340	-0.99392	0		ENSMUSG00000020594	-3.74082	0
ENSG00000127824	-0.9941	0		ENSMUSG00000022663	-4.6975	0
ENSG00000173559	-0.99519	0		ENSMUSG00000049680	-5.14407	0
ENSG00000092964	-0.99559	0		ENSMUSG00000067818	-1.19922	0
ENSG00000137642	-0.99562	0		ENSMUSG00000028681	-4.97755	0
ENSG00000189334	-0.99674	0		ENSMUSG00000026946	-1.97228	0
ENSG00000111275	-0.99674	0		ENSMUSG00000028274	-4.62843	0
ENSG00000105971	-0.99804	0		ENSMUSG00000001518	-3.53952	0
ENSG00000183662	-0.9985	0		ENSMUSG00000071984	-4.29336	0
ENSG00000103811	-0.99873	0		ENSMUSG00000057363	-4.09443	0
ENSG00000143110	-0.9989	0		ENSMUSG00000068940	-4.31847	0
ENSG00000088992	-0.99974	0		ENSMUSG00000037410	-2.66914	0
ENSG00000075618	-1.00043	0		ENSMUSG00000060257	-4.90487	0
ENSG00000171346	-1.00055	0		ENSMUSG00000053318	-0.7537	0
ENSG00000134460	-1.00217	0		ENSMUSG00000036553	-4.11104	0
ENSG00000154640	-1.00283	0		ENSMUSG00000034422	-2.11023	0
ENSG00000101445	-1.00358	0		ENSMUSG00000030747	-2.26472	0
ENSG00000169679	-1.0037	0		ENSMUSG00000008763	-4.18863	0
ENSG00000158373	-1.00384	0		ENSMUSG00000045691	-4.42043	0
ENSG00000163435	-1.00413	0		ENSMUSG00000028259	-4.26451	0
ENSG00000163947	-1.00685	0		ENSMUSG00000059772	-5.28884	0
ENSG00000129116	-1.00697	0		ENSMUSG00000028646	-3.9771	0
ENSG00000180530	-1.00732	0		ENSMUSG00000032966	-3.43737	0
ENSG00000074181	-1.00752	0		ENSMUSG00000046658	-5.2184	0
ENSG00000065809	-1.00833	0		ENSMUSG00000038312	-3.13657	0
ENSG00000162433	-1.00955	0		ENSMUSG00000090622	-4.0613	0
ENSG00000158406	-1.00964	0		ENSMUSG00000038332	-1.61617	0
ENSG00000103485	-1.01051	0		ENSMUSG00000035890	-3.74952	0
ENSG00000186832	-1.01112	0		ENSMUSG00000044906	-3.38805	0
ENSG00000108688	-1.01255	0		ENSMUSG00000014329	-1.2063	0
ENSG00000183019	-1.01261	0		ENSMUSG00000060098	-3.99677	0
ENSG00000132357	-1.01441	0		ENSMUSG00000037747	-5.01532	0
ENSG00000143320	-1.01599	0		ENSMUSG00000057074	-1.71677	0
ENSG00000146409	-1.01686	0		ENSMUSG00000055067	-4.8984	0
ENSG00000166508	-1.0175	0		ENSMUSG00000021893	-3.54827	0
ENSG00000102409	-1.01794	0		ENSMUSG00000079065	-4.31387	0
ENSG00000235162	-1.01894	0		ENSMUSG00000079015	-2.04621	0
ENSG00000188257	-1.01981	0		ENSMUSG00000023224	-1.25922	0
ENSG00000198056	-1.01999	0		ENSMUSG00000040472	-4.16359	0
ENSG00000076641	-1.02002	0		ENSMUSG00000019932	-3.46833	0
ENSG00000135750	-1.0204	0		ENSMUSG00000036896	-0.62491	0
ENSG00000075131	-1.02142	0		ENSMUSG00000067889	-4.5021	0
ENSG00000104435	-1.02192	0		ENSMUSG00000022354	-3.75575	0
ENSG00000141526	-1.02236	0		ENSMUSG00000045693	-5.19443	0
ENSG00000138413	-1.02289	0		ENSMUSG00000040913	-3.94053	0
ENSG00000150995	-1.02342	0		ENSMUSG00000071660	-4.12961	0
ENSG00000132429	-1.02348	0		ENSMUSG00000070699	-4.11579	0
ENSG00000174343	-1.02368	0		ENSMUSG00000025916	-4.75633	0
ENSG00000103569	-1.02421	0		ENSMUSG00000021990	-2.25512	0
ENSG00000072694	-1.02488	0		ENSMUSG00000026950	-0.45991	0
ENSG00000147027	-1.02512	0		ENSMUSG00000004319	-3.49916	0
ENSG00000104783	-1.02521	0		ENSMUSG00000027859	-2.7821	0
ENSG00000137441	-1.02729	0		ENSMUSG00000037007	-4.38052	0
ENSG00000118985	-1.02794	0		ENSMUSG00000074215	-4.29761	0
ENSG00000127955	-1.02865	0		ENSMUSG00000022449	-2.20164	0
ENSG00000103187	-1.02956	0		ENSMUSG00000027820	-2.14982	0
ENSG00000140525	-1.03006	0		ENSMUSG00000021068	-3.42849	0
ENSG00000163393	-1.03118	0		ENSMUSG00000040396	-4.97937	0
ENSG00000157557	-1.03195	0		ENSMUSG00000023022	-3.52135	0
ENSG00000163132	-1.03203	0		ENSMUSG00000028280	-4.1011	0
ENSG00000276644	-1.03227	0		ENSMUSG00000041632	-3.3325	0
ENSG00000132646	-1.03357	0		ENSMUSG00000031171	-5.09987	0
ENSG00000115271	-1.03457	0		ENSMUSG00000000838	-4.40385	0
ENSG00000135378	-1.03534	0		ENSMUSG00000069668	-0.36515	0
ENSG00000137767	-1.03546	0		ENSMUSG00000044134	-4.43753	0
ENSG00000172794	-1.03593	0		ENSMUSG00000041747	-3.699	0
ENSG00000198964	-1.03626	0		ENSMUSG00000021319	-2.26576	0
ENSG00000184867	-1.03673	0		ENSMUSG00000020362	-3.46021	0
ENSG00000091409	-1.03815	0		ENSMUSG00000027562	-1.20586	0
ENSG00000105205	-1.03878	0		ENSMUSG00000022678	-3.61599	0
ENSG00000138604	-1.03964	0		ENSMUSG00000031430	-5.03457	0
ENSG00000163918	-1.03984	0		ENSMUSG00000005705	-3.91094	0
ENSG00000254087	-1.0399	0		ENSMUSG00000045410	-5.07048	0
ENSG00000170955	-1.04041	0		ENSMUSG00000036169	-2.90045	0
ENSG00000143367	-1.04044	0		ENSMUSG00000015377	-5	0
ENSG00000167617	-1.0424	0		ENSMUSG00000006574	-2.25099	0
ENSG00000106538	-1.04421	0		ENSMUSG00000025266	-3.8427	0
ENSG00000154065	-1.04487	0		ENSMUSG00000068184	-3.43035	0
ENSG00000130707	-1.0449	0		ENSMUSG00000038119	-3.99654	0
ENSG00000155962	-1.04496	0		ENSMUSG00000060992	-3.662	0
ENSG00000163209	-1.04743	0		ENSMUSG00000026708	-1.94497	0
ENSG00000182667	-1.04758	0		ENSMUSG00000028101	-3.91506	0
ENSG00000197872	-1.04808	0		ENSMUSG00000025702	-2.9295	0
ENSG00000163508	-1.04835	0		ENSMUSG00000043866	-3.5355	0
ENSG00000115758	-1.0485	0		ENSMUSG00000041708	-4.77794	0
ENSG00000142227	-1.04928	0		ENSMUSG00000034023	-4.90358	0
ENSG00000185222	-1.04949	0		ENSMUSG00000051067	-4.28209	0
ENSG00000165879	-1.04958	0		ENSMUSG00000048481	-4.24687	0
ENSG00000153044	-1.05206	0		ENSMUSG00000064147	-3.22986	0
ENSG00000081189	-1.05334	0		ENSMUSG00000032480	-4.12431	0
ENSG00000152518	-1.05427	0		ENSMUSG00000027852	-3.78647	0
ENSG00000173698	-1.05526	0		ENSMUSG00000053436	-4.56081	0
ENSG00000127990	-1.05535	0		ENSMUSG00000039109	-0.9559	0
ENSG00000163362	-1.05796	0		ENSMUSG00000038506	-4.63738	0
ENSG00000106415	-1.05853	0		ENSMUSG00000021278	-2.64774	0
ENSG00000198053	-1.05886	0		ENSMUSG00000075427	-4.88427	0
ENSG00000142765	-1.0591	0		ENSMUSG00000040624	-4.00694	0
ENSG00000124479	-1.06013	0		ENSMUSG00000029260	-2.79756	0
ENSG00000144354	-1.06157	0		ENSMUSG00000034810	-2.2119	0
ENSG00000153395	-1.06166	0		ENSMUSG00000034528	-4.34637	0
ENSG00000131711	-1.06193	0		ENSMUSG00000029071	-3.98462	0
ENSG00000162511	-1.06254	0		ENSMUSG00000040287	-2.2453	0
ENSG00000131459	-1.06263	0		ENSMUSG00000038812	-4.56969	0
ENSG00000181381	-1.06625	0		ENSMUSG00000052821	-2.38345	0
ENSG00000151715	-1.06673	0		ENSMUSG00000020456	-4.07412	0
ENSG00000197635	-1.06703	0		ENSMUSG00000062591	-2.81522	0
ENSG00000173083	-1.06755	0		ENSMUSG00000009621	-4.65472	0
ENSG00000048462	-1.06797	0		ENSMUSG00000091734	-5.67448	0
ENSG00000263639	-1.06988	0		ENSMUSG00000034171	-3.66933	0
ENSG00000099256	-1.07009	0		ENSMUSG00000024220	-4.38473	0
ENSG00000133710	-1.07248	0		ENSMUSG00000043289	-3.34198	0
ENSG00000171243	-1.07276	0		ENSMUSG00000050675	-3.67448	0
ENSG00000255150	-1.07285	0		ENSMUSG00000035621	-4.99447	0
ENSG00000064763	-1.07397	0		ENSMUSG00000027953	-3.08632	0
ENSG00000102393	-1.07427	0		ENSMUSG00000020419	-5.19707	0
ENSG00000022267	-1.07452	0		ENSMUSG00000041840	-2.2969	0
ENSG00000100297	-1.07509	0		ENSMUSG00000029153	-2.56764	0
ENSG00000173369	-1.07525	0		ENSMUSG00000021501	-3.99401	0
ENSG00000154736	-1.07637	0		ENSMUSG00000020227	-2.35026	0
ENSG00000251493	-1.07649	0		ENSMUSG00000032116	-4.11754	0
ENSG00000154839	-1.07795	0		ENSMUSG00000049699	-4.26202	0
ENSG00000130844	-1.07875	0		ENSMUSG00000002996	-2.80118	0
ENSG00000148154	-1.07917	0		ENSMUSG00000032310	-2.74574	0
ENSG00000198832	-1.0818	0		ENSMUSG00000003070	-4.88854	0
ENSG00000162520	-1.08186	0		ENSMUSG00000028744	-3.37124	0
ENSG00000155099	-1.08198	0		ENSMUSG00000036442	-3.08779	0
ENSG00000063180	-1.08308	0		ENSMUSG00000037960	-3.11679	0
ENSG00000100979	-1.08366	0		ENSMUSG00000031210	-4.54759	0
ENSG00000160180	-1.0843	0		ENSMUSG00000029822	-1.78314	0
ENSG00000164283	-1.0855	0		ENSMUSG00000024045	-3.87218	0
ENSG00000102359	-1.0855	0		ENSMUSG00000016637	-3.6372	0
ENSG00000095752	-1.08568	0		ENSMUSG00000079055	-4.50931	0
ENSG00000168502	-1.08577	0		ENSMUSG00000017969	-1.41185	0
ENSG00000189144	-1.08761	0		ENSMUSG00000096188	-3.63756	0
ENSG00000115648	-1.0877	0		ENSMUSG00000032333	-2.92643	0
ENSG00000197142	-1.08783	0		ENSMUSG00000045409	-3.4504	0
ENSG00000177508	-1.08798	0		ENSMUSG00000037013	-3.59981	0
ENSG00000062038	-1.08853	0		ENSMUSG00000014504	-3.80692	0
ENSG00000172724	-1.08884	0		ENSMUSG00000095620	-3.96962	0
ENSG00000081803	-1.08884	0		ENSMUSG00000024395	-2.45997	0
ENSG00000138587	-1.08896	0		ENSMUSG00000036098	-3.23026	0
ENSG00000182393	-1.09037	0		ENSMUSG00000031669	-3.70162	0
ENSG00000115129	-1.09043	0		ENSMUSG00000038068	-2.58139	0
ENSG00000133574	-1.0908	0		ENSMUSG00000036815	-4.51523	0
ENSG00000275342	-1.09093	0		ENSMUSG00000020212	-2.37101	0
ENSG00000103742	-1.09126	0		ENSMUSG00000042351	-4.91702	0
ENSG00000012817	-1.09133	0		ENSMUSG00000029802	-2.18994	0
ENSG00000137198	-1.09136	0		ENSMUSG00000026473	-1.82455	0
ENSG00000153976	-1.09139	0		ENSMUSG00000030785	-1.19846	0
ENSG00000061918	-1.09154	0		ENSMUSG00000026931	-4.36142	0
ENSG00000179981	-1.09157	0		ENSMUSG00000024990	-2.05104	0
ENSG00000130766	-1.09194	0		ENSMUSG00000023926	-3.07923	0
ENSG00000164237	-1.09219	0		ENSMUSG00000022372	-2.35078	0
ENSG00000152642	-1.09231	0		ENSMUSG00000017776	-4.16929	0
ENSG00000102854	-1.09262	0		ENSMUSG00000031367	-2.58243	0
ENSG00000132698	-1.09345	0		ENSMUSG00000058152	-3.13822	0
ENSG00000175857	-1.09505	0		ENSMUSG00000048992	-4.09715	0
ENSG00000175793	-1.09511	0		ENSMUSG00000096795	-5.39471	0
ENSG00000169744	-1.09545	0		ENSMUSG00000072966	-2.89604	0
ENSG00000166582	-1.0961	0		ENSMUSG00000022323	-2.29541	0
ENSG00000109452	-1.09616	0		ENSMUSG00000017754	-1.71246	0
ENSG00000164930	-1.09619	0		ENSMUSG00000063887	-5.29223	0
ENSG00000106809	-1.09659	0		ENSMUSG00000032530	-4.14765	0
ENSG00000170006	-1.09832	0		ENSMUSG00000003190	-5.60964	0
ENSG00000148175	-1.09909	0		ENSMUSG00000006378	-5.13037	0
ENSG00000120594	-1.09999	0		ENSMUSG00000031201	-4.64711	0
ENSG00000143878	-1.10076	0		ENSMUSG00000031712	-1.38424	0
ENSG00000160932	-1.10095	0		ENSMUSG00000032006	-3.19734	0
ENSG00000023909	-1.10147	0		ENSMUSG00000021997	-4.55809	0
ENSG00000157445	-1.102	0		ENSMUSG00000090891	-5.31101	0
ENSG00000105991	-1.102	0		ENSMUSG00000032094	-1.78299	0
ENSG00000108602	-1.10355	0		ENSMUSG00000059714	-2.98427	0
ENSG00000146859	-1.10401	0		ENSMUSG00000043549	-4.99401	0
ENSG00000204936	-1.10423	0		ENSMUSG00000027454	-1.27739	0
ENSG00000135476	-1.10467	0		ENSMUSG00000074500	-4.7823	0
ENSG00000160588	-1.10563	0		ENSMUSG00000064141	-3.96061	0
ENSG00000054793	-1.10591	0		ENSMUSG00000091971	0.13948	0
ENSG00000123500	-1.10631	0		ENSMUSG00000005615	-3.32699	0
ENSG00000140519	-1.10659	0		ENSMUSG00000025731	-3.70407	0
ENSG00000175928	-1.10662	0		ENSMUSG00000028413	-3.241	0
ENSG00000183036	-1.10672	0		ENSMUSG00000020074	-3.31617	0
ENSG00000078596	-1.10709	0		ENSMUSG00000078941	-3.33876	0
ENSG00000151692	-1.10752	0		ENSMUSG00000000563	-3.66456	0
ENSG00000162747	-1.10852	0		ENSMUSG00000056270	-1.97613	0
ENSG00000138356	-1.10858	0		ENSMUSG00000043671	-3.09739	0
ENSG00000025423	-1.10886	0		ENSMUSG00000042111	-3.31531	0
ENSG00000176697	-1.10886	0		ENSMUSG00000050445	-1.75117	0
ENSG00000159189	-1.10892	0		ENSMUSG00000005864	-4.58866	0
ENSG00000169896	-1.10917	0		ENSMUSG00000057236	-4.03103	0
ENSG00000100473	-1.11054	0		ENSMUSG00000041052	-4.28799	0
ENSG00000188293	-1.11057	0		ENSMUSG00000027677	-4.4894	0
ENSG00000101000	-1.11101	0		ENSMUSG00000093692	-4.91311	0
ENSG00000123136	-1.11163	0		ENSMUSG00000023169	-2.07728	0
ENSG00000132854	-1.11179	0		ENSMUSG00000040520	-2.66868	0
ENSG00000113810	-1.11338	0		ENSMUSG00000029622	-4.20929	0
ENSG00000205208	-1.11366	0		ENSMUSG00000028456	-4.09542	0
ENSG00000160307	-1.11388	0		ENSMUSG00000034729	-4.53082	0
ENSG00000118971	-1.11419	0		ENSMUSG00000009670	-3.36602	0
ENSG00000022355	-1.11463	0		ENSMUSG00000033114	-2.9962	0
ENSG00000065911	-1.11478	0		ENSMUSG00000026407	-1.535	0
ENSG00000166750	-1.11478	0		ENSMUSG00000028062	-3.34476	0
ENSG00000162616	-1.11491	0		ENSMUSG00000050587	-4.48649	0
ENSG00000104889	-1.11525	0		ENSMUSG00000029093	-2.40706	0
ENSG00000091127	-1.11532	0		ENSMUSG00000021886	-0.92873	0
ENSG00000146733	-1.11544	0		ENSMUSG00000040865	-4.46881	0
ENSG00000106546	-1.11888	0		ENSMUSG00000002129	-4.8997	0
ENSG00000134215	-1.11926	0		ENSMUSG00000033220	-2.747	0
ENSG00000155465	-1.12058	0		ENSMUSG00000057723	-2.80793	0
ENSG00000164694	-1.12334	0		ENSMUSG00000025867	-4.07266	0
ENSG00000178966	-1.12369	0		ENSMUSG00000031840	-3.93876	0
ENSG00000101336	-1.12394	0		ENSMUSG00000069835	-3.78886	0
ENSG00000071575	-1.12419	0		ENSMUSG00000021556	-2.15952	0
ENSG00000172159	-1.1251	0		ENSMUSG00000060962	-1.10454	0
ENSG00000000460	-1.12535	0		ENSMUSG00000020483	-3.61971	0
ENSG00000161281	-1.12542	0		ENSMUSG00000026354	-3.31574	0
ENSG00000092969	-1.12595	0		ENSMUSG00000024912	-1.73461	0
ENSG00000102471	-1.12605	0		ENSMUSG00000004056	-4.27704	0
ENSG00000115165	-1.12649	0		ENSMUSG00000047749	-2.925	0
ENSG00000279576	-1.12794	0		ENSMUSG00000033579	-3.09999	0
ENSG00000172216	-1.12809	0		ENSMUSG00000020609	-3.52849	0
ENSG00000197299	-1.12967	0		ENSMUSG00000021108	-3.18929	0
ENSG00000171223	-1.1298	0		ENSMUSG00000042451	-1.17017	0
ENSG00000070526	-1.12999	0		ENSMUSG00000029767	-3.25223	0
ENSG00000184905	-1.13087	0		ENSMUSG00000051107	-4.13037	0
ENSG00000107249	-1.13097	0		ENSMUSG00000079428	-1.45498	0
ENSG00000134343	-1.13201	0		ENSMUSG00000036022	-2.489	0
ENSG00000152217	-1.13214	0		ENSMUSG00000050379	-4.2365	0
ENSG00000057657	-1.13327	0		ENSMUSG00000034789	-3.69582	0
ENSG00000164400	-1.13331	0		ENSMUSG00000038902	-5.31732	0
ENSG00000164045	-1.13346	0		ENSMUSG00000043448	-5.60542	0
ENSG00000156011	-1.13394	0		ENSMUSG00000039768	-4.60823	0
ENSG00000085840	-1.13616	0		ENSMUSG00000032244	-3.60595	0
ENSG00000091490	-1.13628	0		ENSMUSG00000026077	-3.35964	0
ENSG00000100162	-1.13632	0		ENSMUSG00000024810	-0.68416	0
ENSG00000077585	-1.13638	0		ENSMUSG00000024347	-4.09296	0
ENSG00000156414	-1.13771	0		ENSMUSG00000074746	-4.26119	0
ENSG00000146476	-1.13854	0		ENSMUSG00000035852	-3.44316	0
ENSG00000168404	-1.13971	0		ENSMUSG00000054893	-2.97983	0
ENSG00000054598	-1.14038	0		ENSMUSG00000044594	-2.24646	0
ENSG00000162745	-1.1407	0		ENSMUSG00000050295	-2.88278	0
ENSG00000128656	-1.14191	0		ENSMUSG00000023938	-5.18338	0
ENSG00000168003	-1.14242	0		ENSMUSG00000064373	-1.40274	0
ENSG00000197442	-1.14267	0		ENSMUSG00000059479	-3.38745	0
ENSG00000157193	-1.14315	0		ENSMUSG00000037722	-2.99862	0
ENSG00000128284	-1.14318	0		ENSMUSG00000056071	0.3893	0
ENSG00000100889	-1.14382	0		ENSMUSG00000031738	-4.88342	0
ENSG00000172031	-1.14474	0		ENSMUSG00000023013	-4.83403	0
ENSG00000145246	-1.1458	0		ENSMUSG00000016308	-3.33789	0
ENSG00000133561	-1.14685	0		ENSMUSG00000026980	-1.92019	0
ENSG00000165379	-1.14698	0		ENSMUSG00000099913	-2.81462	0
ENSG00000147003	-1.14778	0		ENSMUSG00000024598	-2.13119	0
ENSG00000165588	-1.14848	0		ENSMUSG00000048218	-2.6742	0
ENSG00000143819	-1.15037	0		ENSMUSG00000067713	-4.9412	0
ENSG00000180353	-1.1504	0		ENSMUSG00000013973	-3.95277	0
ENSG00000092201	-1.15063	0		ENSMUSG00000049548	-4.43471	0
ENSG00000102575	-1.15098	0		ENSMUSG00000046668	-2.87853	0
ENSG00000119866	-1.15162	0		ENSMUSG00000033510	-3.78309	0
ENSG00000139354	-1.15168	0		ENSMUSG00000029415	-3.68427	0
ENSG00000112029	-1.15248	0		ENSMUSG00000034382	-3.39608	0
ENSG00000125810	-1.15338	0		ENSMUSG00000031997	-2.76503	0
ENSG00000165507	-1.15573	0		ENSMUSG00000041891	-3.30386	0
ENSG00000148700	-1.15721	0		ENSMUSG00000059552	-3.27327	0
ENSG00000148459	-1.15733	0		ENSMUSG00000048174	-4.66018	0
ENSG00000170961	-1.15779	0		ENSMUSG00000031545	-5.43909	0
ENSG00000148677	-1.15833	0		ENSMUSG00000025389	-4.37842	0
ENSG00000145649	-1.15853	0		ENSMUSG00000022884	-2.73812	0
ENSG00000108924	-1.15856	0		ENSMUSG00000000381	-4.35343	0
ENSG00000074590	-1.15859	0		ENSMUSG00000025488	-0.82391	0
ENSG00000157107	-1.15952	0		ENSMUSG00000016477	-4.26701	0
ENSG00000156508	-1.15962	0		ENSMUSG00000001558	-4.03884	0
ENSG00000171428	-1.1601	0		ENSMUSG00000031562	-2.10364	0
ENSG00000181617	-1.16065	0		ENSMUSG00000058351	-2.53567	0
ENSG00000172551	-1.16098	0		ENSMUSG00000022673	-1.19529	0
ENSG00000104432	-1.16152	0		ENSMUSG00000024660	-1.95104	0
ENSG00000198729	-1.16194	0		ENSMUSG00000037005	-4.4669	0
ENSG00000005020	-1.16262	0		ENSMUSG00000019990	-3.73044	0
ENSG00000185947	-1.16298	0		ENSMUSG00000028228	-3.64097	0
ENSG00000166130	-1.16366	0		ENSMUSG00000040321	-3.94653	0
ENSG00000163376	-1.16543	0		ENSMUSG00000023041	-1.03336	0
ENSG00000166979	-1.16582	0		ENSMUSG00000027297	-4.27621	0
ENSG00000121691	-1.16602	0		ENSMUSG00000032409	-3.61228	0
ENSG00000105784	-1.16621	0		ENSMUSG00000021495	-3.46053	0
ENSG00000095303	-1.16683	0		ENSMUSG00000042816	-4.30216	0
ENSG00000115363	-1.16786	0		ENSMUSG00000034059	-3.00961	0
ENSG00000106976	-1.16796	0		ENSMUSG00000024083	-3.54237	0
ENSG00000144331	-1.16828	0		ENSMUSG00000061118	-3.57004	0
ENSG00000100600	-1.17049	0		ENSMUSG00000041718	-4.47041	0
ENSG00000163121	-1.17056	0		ENSMUSG00000049691	-5.59911	0
ENSG00000137462	-1.17166	0		ENSMUSG00000027210	-2.02891	0
ENSG00000059728	-1.17199	0		ENSMUSG00000024191	-3.387	0
ENSG00000112186	-1.17241	0		ENSMUSG00000023963	-1.54924	0
ENSG00000129151	-1.17296	0		ENSMUSG00000069806	-4.43471	0
ENSG00000101057	-1.17332	0		ENSMUSG00000051335	-3.17072	0
ENSG00000134775	-1.17338	0		ENSMUSG00000058070	-3.36587	0
ENSG00000172086	-1.17348	0		ENSMUSG00000036964	-5.32366	0
ENSG00000141574	-1.17371	0		ENSMUSG00000030327	-3.61035	0
ENSG00000072858	-1.17488	0		ENSMUSG00000037270	-4.44442	0
ENSG00000124766	-1.17504	0		ENSMUSG00000049303	-3.37722	0
ENSG00000214274	-1.17553	0		ENSMUSG00000071847	-2.01013	0
ENSG00000168306	-1.17606	0		ENSMUSG00000023411	-4.23841	0
ENSG00000183508	-1.17671	0		ENSMUSG00000022833	-4.09123	0
ENSG00000171860	-1.17831	0		ENSMUSG00000026621	-3.78409	0
ENSG00000128016	-1.17844	0		ENSMUSG00000050965	-2.80299	0
ENSG00000164342	-1.17955	0		ENSMUSG00000030876	-2.95042	0
ENSG00000061656	-1.17981	0		ENSMUSG00000003555	-1.89063	0
ENSG00000132639	-1.18023	0		ENSMUSG00000020973	-3.25636	0
ENSG00000170231	-1.18059	0		ENSMUSG00000010592	-3.03777	0
ENSG00000029153	-1.18115	0		ENSMUSG00000021624	-3.50275	0
ENSG00000123636	-1.18171	0		ENSMUSG00000018672	-2.47907	0
ENSG00000182568	-1.18207	0		ENSMUSG00000004540	-5.25429	0
ENSG00000140030	-1.1821	0		ENSMUSG00000057143	-2.32938	0
ENSG00000174442	-1.1837	0		ENSMUSG00000084234	-5.38443	0
ENSG00000119865	-1.184	0		ENSMUSG00000040435	-2.13885	0
ENSG00000164463	-1.18485	0		ENSMUSG00000094584	-4.80349	0
ENSG00000129493	-1.18541	0		ENSMUSG00000044526	-4.73697	0
ENSG00000077713	-1.18567	0		ENSMUSG00000063049	-3.26271	0
ENSG00000122884	-1.18597	0		ENSMUSG00000045205	-2.89808	0
ENSG00000083454	-1.18613	0		ENSMUSG00000029909	-4.955	0
ENSG00000166482	-1.18659	0		ENSMUSG00000061455	-4.46849	0
ENSG00000076554	-1.18744	0		ENSMUSG00000058298	-4.58797	0
ENSG00000118113	-1.18774	0		ENSMUSG00000039450	-2.36001	0
ENSG00000140600	-1.18797	0		ENSMUSG00000069565	-3.61052	0
ENSG00000184005	-1.1884	0		ENSMUSG00000056144	-2.96601	0
ENSG00000154265	-1.19017	0		ENSMUSG00000044641	-3.01357	0
ENSG00000122378	-1.19077	0		ENSMUSG00000049717	-2.83177	0
ENSG00000145147	-1.19129	0		ENSMUSG00000041736	-2.28441	0
ENSG00000163751	-1.19314	0		ENSMUSG00000028730	-3.3373	0
ENSG00000077063	-1.19572	0		ENSMUSG00000095595	-3.40476	0
ENSG00000184221	-1.19595	0		ENSMUSG00000031924	-3.17267	0
ENSG00000116574	-1.19621	0		ENSMUSG00000067430	-4.81888	0
ENSG00000110092	-1.19674	0		ENSMUSG00000035580	-4.64205	0
ENSG00000130821	-1.19681	0		ENSMUSG00000026070	-2.36632	0
ENSG00000171724	-1.19704	0		ENSMUSG00000031610	-2.75965	0
ENSG00000002726	-1.19737	0		ENSMUSG00000001229	-3.79827	0
ENSG00000158402	-1.1975	0		ENSMUSG00000015597	-4.51095	0
ENSG00000114315	-1.19767	0		ENSMUSG00000027612	-6.08021	0
ENSG00000004799	-1.19813	0		ENSMUSG00000005089	-2.98131	0
ENSG00000164330	-1.19929	0		ENSMUSG00000046096	-4.09394	0
ENSG00000125430	-1.19952	0		ENSMUSG00000040013	-4.67779	0
ENSG00000089356	-1.20025	0		ENSMUSG00000028005	-2.63066	0
ENSG00000111261	-1.20138	0		ENSMUSG00000025860	-4.79346	0
ENSG00000134138	-1.20148	0		ENSMUSG00000031951	-3.9203	0
ENSG00000162636	-1.20164	0		ENSMUSG00000057176	-3.35152	0
ENSG00000151693	-1.20168	0		ENSMUSG00000028950	-3.75263	0
ENSG00000109861	-1.20247	0		ENSMUSG00000001062	-4.92533	0
ENSG00000108511	-1.20264	0		ENSMUSG00000040627	-3.04097	0
ENSG00000021355	-1.2027	0		ENSMUSG00000031698	-2.56995	0
ENSG00000136167	-1.20277	0		ENSMUSG00000049946	-4.99769	0
ENSG00000206538	-1.20297	0		ENSMUSG00000047507	-2.89787	0
ENSG00000196975	-1.203	0		ENSMUSG00000037239	-3.57794	0
ENSG00000142494	-1.20413	0		ENSMUSG00000017561	-3.45815	0
ENSG00000050405	-1.20427	0		ENSMUSG00000048000	-4.21411	0
ENSG00000102554	-1.20473	0		ENSMUSG00000054978	-4.22945	0
ENSG00000140092	-1.20576	0		ENSMUSG00000066383	-4.39714	0
ENSG00000054277	-1.20616	0		ENSMUSG00000028958	-4.87578	0
ENSG00000164951	-1.20646	0		ENSMUSG00000000708	-2.93412	0
ENSG00000171246	-1.20646	0		ENSMUSG00000028668	-4.50046	0
ENSG00000163624	-1.20706	0		ENSMUSG00000090019	-3.19959	0
ENSG00000067798	-1.20786	0		ENSMUSG00000030271	-5.0037	0
ENSG00000078053	-1.20789	0		ENSMUSG00000000001	-3.34476	0
ENSG00000144452	-1.20796	0		ENSMUSG00000020547	-3.04967	0
ENSG00000129195	-1.20893	0		ENSMUSG00000003484	-3.92906	0
ENSG00000196227	-1.20926	0		ENSMUSG00000030629	-3.9053	0
ENSG00000175643	-1.2098	0		ENSMUSG00000038591	-3.10333	0
ENSG00000091136	-1.20983	0		ENSMUSG00000051251	-4.19443	0
ENSG00000133639	-1.2105	0		ENSMUSG00000004842	-5.24441	0
ENSG00000221963	-1.21066	0		ENSMUSG00000021200	-1.88539	0
ENSG00000120756	-1.2107	0		ENSMUSG00000047894	-3.46371	0
ENSG00000198682	-1.21096	0		ENSMUSG00000027088	-4.42043	0
ENSG00000169047	-1.21207	0		ENSMUSG00000038300	-5.39108	0
ENSG00000163378	-1.2123	0		ENSMUSG00000042523	-4.58831	0
ENSG00000101160	-1.2124	0		ENSMUSG00000061259	-3.7118	0
ENSG00000197409	-1.21287	0		ENSMUSG00000035653	-4.58623	0
ENSG00000100362	-1.2129	0		ENSMUSG00000030612	-3.36409	0
ENSG00000100290	-1.2135	0		ENSMUSG00000064329	-4.1976	0
ENSG00000138131	-1.21451	0		ENSMUSG00000007989	-4.43004	0
ENSG00000165480	-1.21457	0		ENSMUSG00000053560	-1.67388	0
ENSG00000155659	-1.21464	0		ENSMUSG00000072673	-5.33352	0
ENSG00000067606	-1.21635	0		ENSMUSG00000057286	-3.96894	0
ENSG00000060140	-1.21709	0		ENSMUSG00000026430	-1.77211	0
ENSG00000143507	-1.21766	0		ENSMUSG00000035919	-3.34446	0
ENSG00000006459	-1.21776	0		ENSMUSG00000022400	-3.78488	0
ENSG00000181274	-1.2182	0		ENSMUSG00000024855	-3.36468	0
ENSG00000189056	-1.2189	0		ENSMUSG00000020439	-2.33047	0
ENSG00000176387	-1.21893	0		ENSMUSG00000032717	-5.38805	0
ENSG00000256043	-1.21934	0		ENSMUSG00000032120	-5.22162	0
ENSG00000162618	-1.2194	0		ENSMUSG00000052955	-5.2659	0
ENSG00000169469	-1.21981	0		ENSMUSG00000038235	-2.82368	0
ENSG00000039560	-1.22038	0		ENSMUSG00000025171	-4.61954	0
ENSG00000137440	-1.22048	0		ENSMUSG00000025001	-2.68446	0
ENSG00000119125	-1.22112	0		ENSMUSG00000024997	-3.17997	0
ENSG00000078399	-1.2225	0		ENSMUSG00000053054	-3.29223	0
ENSG00000010810	-1.2228	0		ENSMUSG00000029405	-3.98279	0
ENSG00000178445	-1.2231	0		ENSMUSG00000022214	-2.98576	0
ENSG00000198624	-1.22455	0		ENSMUSG00000023828	-2.16851	0
ENSG00000221852	-1.22492	0		ENSMUSG00000027347	-3.37707	0
ENSG00000108176	-1.22492	0		ENSMUSG00000035198	-2.69853	0
ENSG00000145423	-1.22543	0		ENSMUSG00000062773	-4.45514	0
ENSG00000115525	-1.22573	0		ENSMUSG00000035248	-3.65927	0
ENSG00000197275	-1.22577	0		ENSMUSG00000052336	-2.68168	0
ENSG00000182013	-1.2261	0		ENSMUSG00000026659	-5.1083	0
ENSG00000165424	-1.22627	0		ENSMUSG00000024429	-4.89111	0
ENSG00000143333	-1.22644	0		ENSMUSG00000064158	-4.46562	0
ENSG00000134709	-1.22665	0		ENSMUSG00000028073	-5.20556	0
ENSG00000111276	-1.228	0		ENSMUSG00000034799	-4.63702	0
ENSG00000120437	-1.23006	0		ENSMUSG00000028864	-2.80955	0
ENSG00000106211	-1.23026	0		ENSMUSG00000045273	-1.61427	0
ENSG00000143344	-1.23053	0		ENSMUSG00000037795	-4.39532	0
ENSG00000186522	-1.23094	0		ENSMUSG00000062651	-4.76611	0
ENSG00000087495	-1.23128	0		ENSMUSG00000027861	-1.2856	0
ENSG00000103316	-1.23348	0		ENSMUSG00000004018	-5.08021	0
ENSG00000042493	-1.23362	0		ENSMUSG00000073295	-3.58762	0
ENSG00000101665	-1.23399	0		ENSMUSG00000049321	-4.75205	0
ENSG00000164292	-1.23467	0		ENSMUSG00000052934	-2.90239	0
ENSG00000204381	-1.23555	0		ENSMUSG00000031592	-3.51721	0
ENSG00000015568	-1.23647	0		ENSMUSG00000067571	-4.89926	0
ENSG00000147394	-1.23695	0		ENSMUSG00000031101	-2.3018	0
ENSG00000198513	-1.23827	0		ENSMUSG00000021700	-4.00023	0
ENSG00000188959	-1.24008	0		ENSMUSG00000047002	-4.9053	0
ENSG00000182752	-1.24018	0		ENSMUSG00000042138	-3.51227	0
ENSG00000174607	-1.24117	0		ENSMUSG00000033728	-4.65472	0
ENSG00000104490	-1.24151	0		ENSMUSG00000058806	-2.91322	0
ENSG00000136783	-1.24192	0		ENSMUSG00000042256	-4.31933	0
ENSG00000170522	-1.24195	0		ENSMUSG00000032253	-4.34051	0
ENSG00000165996	-1.24253	0		ENSMUSG00000010538	-2.6904	0
ENSG00000187164	-1.24328	0		ENSMUSG00000044562	-3.06685	0
ENSG00000171557	-1.24339	0		ENSMUSG00000029410	-4.1291	0
ENSG00000165501	-1.24366	0		ENSMUSG00000038354	-2.99827	0
ENSG00000227507	-1.24397	0		ENSMUSG00000032869	-3.85517	0
ENSG00000150907	-1.2441	0		ENSMUSG00000023945	-3.54422	0
ENSG00000138685	-1.24564	0		ENSMUSG00000018166	-1.49659	0
ENSG00000121931	-1.24592	0		ENSMUSG00000020672	-3.12167	0
ENSG00000010292	-1.24749	0		ENSMUSG00000085795	-4.13593	0
ENSG00000157693	-1.25092	0		ENSMUSG00000019647	-3.87938	0
ENSG00000111700	-1.25329	0		ENSMUSG00000027368	-1.86271	0
ENSG00000204634	-1.25377	0		ENSMUSG00000022468	-3.00474	0
ENSG00000173848	-1.25456	0		ENSMUSG00000000957	-1.96612	0
ENSG00000140280	-1.25646	0		ENSMUSG00000046259	-1.56247	0
ENSG00000189050	-1.25667	0		ENSMUSG00000053289	-3.98919	0
ENSG00000112796	-1.2568	0		ENSMUSG00000031400	-4.00694	0
ENSG00000167513	-1.25718	0		ENSMUSG00000074886	-3.26979	0
ENSG00000081913	-1.25791	0		ENSMUSG00000028461	-3.1801	0
ENSG00000142731	-1.25791	0		ENSMUSG00000024682	-4.57484	0
ENSG00000101311	-1.25811	0		ENSMUSG00000006611	-3.04299	0
ENSG00000278535	-1.25856	0		ENSMUSG00000028920	-5.02327	0
ENSG00000182985	-1.26147	0		ENSMUSG00000031622	-4.00833	0
ENSG00000113657	-1.2616	0		ENSMUSG00000001366	-3.63022	0
ENSG00000180537	-1.26212	0		ENSMUSG00000048410	-4.9694	0
ENSG00000173281	-1.26309	0		ENSMUSG00000029343	-3.76709	0
ENSG00000282608	-1.26372	0		ENSMUSG00000026385	-3.20383	0
ENSG00000170542	-1.26375	0		ENSMUSG00000030110	-3.20423	0
ENSG00000095002	-1.26378	0		ENSMUSG00000019518	-4.37752	0
ENSG00000167281	-1.26406	0		ENSMUSG00000042734	-3.02691	0
ENSG00000162639	-1.26656	0		ENSMUSG00000056296	-2.492	0
ENSG00000150593	-1.26687	0		ENSMUSG00000047810	-2.9371	0
ENSG00000149090	-1.26715	0		ENSMUSG00000037989	-4.15894	0
ENSG00000160211	-1.26743	0		ENSMUSG00000029352	-3.15162	0
ENSG00000179241	-1.26927	0		ENSMUSG00000028256	-4.97483	0
ENSG00000179144	-1.26951	0		ENSMUSG00000061535	-3.54523	0
ENSG00000136854	-1.27052	0		ENSMUSG00000044951	-1.2693	0
ENSG00000151491	-1.27122	0		ENSMUSG00000024072	-3.43487	0
ENSG00000021300	-1.27198	0		ENSMUSG00000062075	-3.50455	0
ENSG00000150630	-1.27285	0		ENSMUSG00000042271	-2.72185	0
ENSG00000121933	-1.2746	0		ENSMUSG00000030451	-5.26257	0
ENSG00000171033	-1.27502	0		ENSMUSG00000031297	-2.20211	0
ENSG00000196839	-1.2754	0		ENSMUSG00000026840	-4.74468	0
ENSG00000165025	-1.27547	0		ENSMUSG00000001482	-4.50406	0
ENSG00000104205	-1.27617	0		ENSMUSG00000012117	-4.70614	0
ENSG00000149485	-1.27649	0		ENSMUSG00000019194	-3.92621	0
ENSG00000182957	-1.27746	0		ENSMUSG00000003363	-2.22749	0
ENSG00000139832	-1.27778	0		ENSMUSG00000033819	-4.63022	0
ENSG00000130755	-1.27813	0		ENSMUSG00000020021	-3.38775	0
ENSG00000135821	-1.27841	0		ENSMUSG00000019810	-5.80229	0
ENSG00000091986	-1.27872	0		ENSMUSG00000068890	-2.84456	0
ENSG00000164116	-1.27876	0		ENSMUSG00000039316	-2.58009	0
ENSG00000085276	-1.27893	0		ENSMUSG00000028212	-0.90649	0
ENSG00000112394	-1.27956	0		ENSMUSG00000021799	-5.51095	0
ENSG00000133119	-1.27998	0		ENSMUSG00000043557	-4.55334	0
ENSG00000171604	-1.28026	0		ENSMUSG00000041992	-2.50857	0
ENSG00000119326	-1.28163	0		ENSMUSG00000025043	-5.25374	0
ENSG00000005059	-1.28318	0		ENSMUSG00000036111	-2.96759	0
ENSG00000198814	-1.28483	0		ENSMUSG00000020986	-3.32049	0
ENSG00000174564	-1.285	0		ENSMUSG00000043065	-4.07	0
ENSG00000067066	-1.2856	0		ENSMUSG00000021361	-2.63873	0
ENSG00000186472	-1.2862	0		ENSMUSG00000050103	-2.14344	0
ENSG00000131724	-1.28644	0		ENSMUSG00000039954	-3.73831	0
ENSG00000163762	-1.28659	0		ENSMUSG00000026843	-3.32424	0
ENSG00000103647	-1.28736	0		ENSMUSG00000037519	-4.70275	0
ENSG00000180964	-1.28814	0		ENSMUSG00000031270	-5.71482	0
ENSG00000165973	-1.28817	0		ENSMUSG00000020743	-4.60507	0
ENSG00000179431	-1.28866	0		ENSMUSG00000033847	-3.56201	0
ENSG00000120278	-1.28884	0		ENSMUSG00000024085	-2.63882	0
ENSG00000179674	-1.28898	0		ENSMUSG00000003541	-0.45607	0
ENSG00000167261	-1.28909	0		ENSMUSG00000013150	-4.27704	0
ENSG00000115232	-1.2894	0		ENSMUSG00000054763	-3.41335	0
ENSG00000241794	-1.2899	0		ENSMUSG00000021514	-5.66566	0
ENSG00000205426	-1.29011	0		ENSMUSG00000027718	-4.34755	0
ENSG00000162078	-1.2906	0		ENSMUSG00000051341	-2.66548	0
ENSG00000113916	-1.29117	0		ENSMUSG00000039634	-3.6919	0
ENSG00000102935	-1.29142	0		ENSMUSG00000041827	-0.85697	0
ENSG00000176532	-1.29184	0		ENSMUSG00000040928	-4.39168	0
ENSG00000196116	-1.29251	0		ENSMUSG00000037355	-5.68557	0
ENSG00000118946	-1.29286	0		ENSMUSG00000030528	-2.60551	0
ENSG00000078804	-1.29293	0		ENSMUSG00000032601	-3.22082	0
ENSG00000146232	-1.29311	0		ENSMUSG00000057469	-2.95422	0
ENSG00000110079	-1.29428	0		ENSMUSG00000030223	-2.63013	0
ENSG00000166592	-1.29446	0		ENSMUSG00000036402	-3.08253	0
ENSG00000187908	-1.29477	0		ENSMUSG00000013662	-4.3373	0
ENSG00000182809	-1.29492	0		ENSMUSG00000040372	-5.42291	0
ENSG00000109814	-1.29506	0		ENSMUSG00000050650	-5.7665	0
ENSG00000115594	-1.29527	0		ENSMUSG00000019841	-5.06419	0
ENSG00000136999	-1.29527	0		ENSMUSG00000038248	-4.42663	0
ENSG00000145358	-1.29534	0		ENSMUSG00000046768	-1.33821	0
ENSG00000151025	-1.29594	0		ENSMUSG00000035923	-2.78022	0
ENSG00000116962	-1.29828	0		ENSMUSG00000024905	-5.25705	0
ENSG00000198795	-1.29846	0		ENSMUSG00000024231	-4.15354	0
ENSG00000102287	-1.29878	0		ENSMUSG00000026196	-3.77458	0
ENSG00000166002	-1.29885	0		ENSMUSG00000048782	-3.07206	0
ENSG00000136379	-1.29963	0		ENSMUSG00000020536	-3.91202	0
ENSG00000104537	-1.30009	0		ENSMUSG00000068922	-3.46498	0
ENSG00000197061	-1.30041	0		ENSMUSG00000042688	-4.16773	0
ENSG00000185480	-1.30248	0		ENSMUSG00000068117	-5.01672	0
ENSG00000178904	-1.30262	0		ENSMUSG00000049091	-2.91376	0
ENSG00000196787	-1.30276	0		ENSMUSG00000024622	-5.19443	0
ENSG00000123240	-1.30294	0		ENSMUSG00000055003	-3.34784	0
ENSG00000055163	-1.3034	0		ENSMUSG00000026885	-3.2783	0
ENSG00000160188	-1.3039	0		ENSMUSG00000079614	-3.93589	0
ENSG00000078237	-1.30433	0		ENSMUSG00000030249	-2.63828	0
ENSG00000173114	-1.30557	0		ENSMUSG00000029110	-3.91419	0
ENSG00000186918	-1.30557	0		ENSMUSG00000067594	-2.99424	0
ENSG00000173404	-1.30622	0		ENSMUSG00000059436	-2.97937	0
ENSG00000115902	-1.30679	0		ENSMUSG00000026069	-1.57966	0
ENSG00000260916	-1.30689	0		ENSMUSG00000024140	-2.5917	0
ENSG00000134240	-1.30825	0		ENSMUSG00000021669	-4.14918	0
ENSG00000169385	-1.30843	0		ENSMUSG00000030259	-3.82972	0
ENSG00000100285	-1.30861	0		ENSMUSG00000067038	-4.11104	0
ENSG00000172716	-1.30861	0		ENSMUSG00000030733	-5.72853	0
ENSG00000102908	-1.30879	0		ENSMUSG00000049086	-3.37168	0
ENSG00000145777	-1.30904	0		ENSMUSG00000069456	-3.87345	0
ENSG00000135744	-1.30957	0		ENSMUSG00000030247	-2.48867	0
ENSG00000152894	-1.30986	0		ENSMUSG00000026012	-1.73437	0
ENSG00000018625	-1.30986	0		ENSMUSG00000055643	-5.67374	0
ENSG00000168389	-1.31004	0		ENSMUSG00000038398	-3.76239	0
ENSG00000116016	-1.31007	0		ENSMUSG00000005533	-2.829	0
ENSG00000154096	-1.31058	0		ENSMUSG00000027832	-0.24069	0
ENSG00000166394	-1.31079	0		ENSMUSG00000006676	-5.71331	0
ENSG00000158869	-1.31154	0		ENSMUSG00000001419	-4.56456	0
ENSG00000173801	-1.31161	0		ENSMUSG00000004393	-3.02397	0
ENSG00000169035	-1.31294	0		ENSMUSG00000038526	-2.36595	0
ENSG00000114374	-1.3138	0		ENSMUSG00000037210	-5.21732	0
ENSG00000221955	-1.31394	0		ENSMUSG00000073102	-2.76376	0
ENSG00000165685	-1.3143	0		ENSMUSG00000027481	-4.73658	0
ENSG00000115884	-1.3147	0		ENSMUSG00000020585	-3.36438	0
ENSG00000136531	-1.31538	0		ENSMUSG00000020635	-2.91648	0
ENSG00000134070	-1.31628	0		ENSMUSG00000031838	-1.87456	0
ENSG00000184557	-1.31638	0		ENSMUSG00000030849	-2.90649	0
ENSG00000011600	-1.31696	0		ENSMUSG00000032212	-3.73658	0
ENSG00000103175	-1.31721	0		ENSMUSG00000055963	-3.07936	0
ENSG00000173705	-1.31761	0		ENSMUSG00000034801	-2.71776	0
ENSG00000153071	-1.31764	0		ENSMUSG00000024583	-4.23162	0
ENSG00000164746	-1.31807	0		ENSMUSG00000021704	-3.4907	0
ENSG00000151617	-1.31836	0		ENSMUSG00000020427	-1.37295	0
ENSG00000170561	-1.31836	0		ENSMUSG00000041923	-5.03505	0
ENSG00000161055	-1.31858	0		ENSMUSG00000039384	-3.2137	0
ENSG00000186470	-1.31944	0		ENSMUSG00000019820	-4.08021	0
ENSG00000155304	-1.31984	0		ENSMUSG00000040219	-3.5661	0
ENSG00000178776	-1.32081	0		ENSMUSG00000029281	-4.97846	0
ENSG00000111252	-1.32106	0		ENSMUSG00000032187	-3.35107	0
ENSG00000185633	-1.3215	0		ENSMUSG00000024827	-2.54566	0
ENSG00000135899	-1.32232	0		ENSMUSG00000054966	-5.05553	0
ENSG00000203880	-1.32297	0		ENSMUSG00000057541	-2.27327	0
ENSG00000145725	-1.32341	0		ENSMUSG00000051726	-4.04573	0
ENSG00000198826	-1.32467	0		ENSMUSG00000075284	-2.78468	0
ENSG00000092820	-1.32478	0		ENSMUSG00000020994	-3.42787	0
ENSG00000083720	-1.325	0		ENSMUSG00000019848	-2.37827	0
ENSG00000164830	-1.32518	0		ENSMUSG00000032180	-4.27118	0
ENSG00000125378	-1.32767	0		ENSMUSG00000043313	-3.79907	0
ENSG00000177888	-1.3284	0		ENSMUSG00000024878	-3.09369	0
ENSG00000277075	-1.3293	0		ENSMUSG00000035781	-3.55453	0
ENSG00000136518	-1.33025	0		ENSMUSG00000059586	-4.02444	0
ENSG00000185361	-1.33061	0		ENSMUSG00000093989	-3.78508	0
ENSG00000109943	-1.33199	0		ENSMUSG00000038122	-3.10346	0
ENSG00000186007	-1.33206	0		ENSMUSG00000033156	-5.44914	0
ENSG00000138764	-1.33239	0		ENSMUSG00000029552	-1.95472	0
ENSG00000181092	-1.33243	0		ENSMUSG00000027889	-3.3215	0
ENSG00000100342	-1.33268	0		ENSMUSG00000041592	-4.39259	0
ENSG00000144366	-1.33352	0		ENSMUSG00000037824	-2.79026	0
ENSG00000138448	-1.33366	0		ENSMUSG00000031913	-3.94453	0
ENSG00000100744	-1.33381	0		ENSMUSG00000025425	-4.08632	0
ENSG00000131737	-1.33384	0		ENSMUSG00000029559	-3.91506	0
ENSG00000117069	-1.3341	0		ENSMUSG00000020580	-3.54019	0
ENSG00000067082	-1.33439	0		ENSMUSG00000008318	-4.54221	0
ENSG00000134247	-1.33446	0		ENSMUSG00000063615	-5.26424	0
ENSG00000118514	-1.33453	0		ENSMUSG00000047757	-1.9018	0
ENSG00000112118	-1.33475	0		ENSMUSG00000017929	-3.63379	0
ENSG00000176595	-1.33526	0		ENSMUSG00000070547	-4.09888	0
ENSG00000198431	-1.33599	0		ENSMUSG00000021785	-3.13822	0
ENSG00000174010	-1.33617	0		ENSMUSG00000033022	-1.22806	0
ENSG00000085662	-1.33628	0		ENSMUSG00000029672	-3.04883	0
ENSG00000155970	-1.33639	0		ENSMUSG00000040034	-2.83424	0
ENSG00000137726	-1.33661	0		ENSMUSG00000031182	-6.61387	0
ENSG00000166828	-1.33668	0		ENSMUSG00000024841	-3.81218	0
ENSG00000100749	-1.3373	0		ENSMUSG00000021114	-3.05146	0
ENSG00000105993	-1.3377	0		ENSMUSG00000003051	-2.91267	0
ENSG00000145675	-1.33898	0		ENSMUSG00000024537	-3.31933	0
ENSG00000113161	-1.34106	0		ENSMUSG00000049420	-4.9885	0
ENSG00000130176	-1.3411	0		ENSMUSG00000026936	-5.55368	0
ENSG00000110723	-1.34176	0		ENSMUSG00000041439	-3.01345	0
ENSG00000046653	-1.34252	0		ENSMUSG00000032279	-3.29251	0
ENSG00000166387	-1.34252	0		ENSMUSG00000024947	-3.69078	0
ENSG00000198604	-1.34274	0		ENSMUSG00000024135	-3.8132	0
ENSG00000148798	-1.34278	0		ENSMUSG00000032291	-1.73413	0
ENSG00000188373	-1.34282	0		ENSMUSG00000039841	-3.55334	0
ENSG00000163666	-1.34392	0		ENSMUSG00000106864	-4.80591	0
ENSG00000010818	-1.34414	0		ENSMUSG00000035547	-3.52102	0
ENSG00000170373	-1.3452	0		ENSMUSG00000045658	-4.57932	0
ENSG00000109586	-1.34553	0		ENSMUSG00000029270	-2.13486	0
ENSG00000145779	-1.34674	0		ENSMUSG00000051486	-5.72547	0
ENSG00000104738	-1.34736	0		ENSMUSG00000027715	-0.63998	0
ENSG00000130203	-1.3474	0		ENSMUSG00000031809	-5.0807	0
ENSG00000102401	-1.34744	0		ENSMUSG00000026726	-2.65136	0
ENSG00000035720	-1.34828	0		ENSMUSG00000060738	-4.78468	0
ENSG00000111716	-1.3489	0		ENSMUSG00000036231	-3.82644	0
ENSG00000215218	-1.35214	0		ENSMUSG00000035754	-4.29647	0
ENSG00000135324	-1.35284	0		ENSMUSG00000036333	-4.24742	0
ENSG00000157214	-1.35295	0		ENSMUSG00000026797	-3.30216	0
ENSG00000139974	-1.35365	0		ENSMUSG00000022098	-3.15611	0
ENSG00000137168	-1.35365	0		ENSMUSG00000027499	-1.86475	0
ENSG00000178999	-1.35398	0		ENSMUSG00000053980	-4.95143	0
ENSG00000110077	-1.35406	0		ENSMUSG00000078349	-3.2037	0
ENSG00000028137	-1.35424	0		ENSMUSG00000023967	-3.42229	0
ENSG00000257335	-1.35439	0		ENSMUSG00000078810	-4.50373	0
ENSG00000103449	-1.35476	0		ENSMUSG00000057894	-4.07048	0
ENSG00000086598	-1.35487	0		ENSMUSG00000040729	-3.95747	0
ENSG00000155961	-1.3552	0		ENSMUSG00000061374	-3.61476	0
ENSG00000134755	-1.35524	0		ENSMUSG00000037260	-2.75185	0
ENSG00000120327	-1.35528	0		ENSMUSG00000043982	-3.11279	0
ENSG00000115468	-1.35546	0		ENSMUSG00000019295	-4.52085	0
ENSG00000177363	-1.35594	0		ENSMUSG00000003458	-3.57433	0
ENSG00000184307	-1.35794	0		ENSMUSG00000035863	-3.96331	0
ENSG00000144891	-1.35845	0		ENSMUSG00000021357	-4.41642	0
ENSG00000122694	-1.35871	0		ENSMUSG00000031543	-4.10557	0
ENSG00000198121	-1.35879	0		ENSMUSG00000036503	-4.65981	0
ENSG00000198498	-1.35908	0		ENSMUSG00000022126	0.15615	0
ENSG00000180917	-1.35908	0		ENSMUSG00000024168	-2.66337	0
ENSG00000130775	-1.35975	0		ENSMUSG00000073678	-2.61123	0
ENSG00000162174	-1.36034	0		ENSMUSG00000031179	-3.73428	0
ENSG00000119471	-1.36064	0		ENSMUSG00000052429	-2.3815	0
ENSG00000151414	-1.36194	0		ENSMUSG00000002032	-3.39775	0
ENSG00000178921	-1.36264	0		ENSMUSG00000022658	-3.96511	0
ENSG00000106333	-1.36327	0		ENSMUSG00000036432	-2.85778	0
ENSG00000173210	-1.36368	0		ENSMUSG00000024972	-4.05865	0
ENSG00000172869	-1.3639	0		ENSMUSG00000061311	-2.48948	0
ENSG00000106804	-1.36435	0		ENSMUSG00000036941	-4.43659	0
ENSG00000116005	-1.36457	0		ENSMUSG00000011382	-3.34681	0
ENSG00000165376	-1.36498	0		ENSMUSG00000031482	-3.80611	0
ENSG00000243444	-1.36513	0		ENSMUSG00000024366	-4.37692	0
ENSG00000068885	-1.36565	0		ENSMUSG00000063895	-3.83774	0
ENSG00000102317	-1.36583	0		ENSMUSG00000058550	-3.67613	0
ENSG00000167693	-1.36635	0		ENSMUSG00000021680	-3.30972	0
ENSG00000182240	-1.36658	0		ENSMUSG00000033880	-0.89105	0
ENSG00000120162	-1.36766	0		ENSMUSG00000031385	-4.39927	0
ENSG00000077984	-1.36781	0		ENSMUSG00000026866	-3.15239	0
ENSG00000183779	-1.3684	0		ENSMUSG00000030366	-4.88427	0
ENSG00000136111	-1.36904	0		ENSMUSG00000050761	-2.02134	0
ENSG00000196091	-1.36922	0		ENSMUSG00000074272	-2.3171	0
ENSG00000089041	-1.36959	0		ENSMUSG00000024982	-4.03009	0
ENSG00000116815	-1.36963	0		ENSMUSG00000022180	-2.36662	0
ENSG00000104549	-1.36967	0		ENSMUSG00000033184	-3.90747	0
ENSG00000136122	-1.36993	0		ENSMUSG00000047492	-3.10793	0
ENSG00000004848	-1.37075	0		ENSMUSG00000022336	-3.68279	0
ENSG00000197930	-1.37094	0		ENSMUSG00000039148	-5.55571	0
ENSG00000128311	-1.37116	0		ENSMUSG00000034579	-4.17945	0
ENSG00000275713	-1.37213	0		ENSMUSG00000059089	-0.65772	0
ENSG00000151883	-1.37221	0		ENSMUSG00000027870	-1.71478	0
ENSG00000188175	-1.37224	0		ENSMUSG00000071356	-2.11585	0
ENSG00000150551	-1.37329	0		ENSMUSG00000026579	-1.94092	0
ENSG00000134594	-1.37355	0		ENSMUSG00000091212	-2.35505	0
ENSG00000134258	-1.37482	0		ENSMUSG00000023367	-1.77083	0
ENSG00000129675	-1.37508	0		ENSMUSG00000030103	-1.58078	0
ENSG00000108342	-1.37538	0		ENSMUSG00000029707	-5.3013	0
ENSG00000137942	-1.3761	0		ENSMUSG00000024241	-5.33352	0
ENSG00000016082	-1.37651	0		ENSMUSG00000019846	-2.50251	0
ENSG00000170549	-1.37684	0		ENSMUSG00000044352	-2.45293	0
ENSG00000243955	-1.37714	0		ENSMUSG00000051154	-2.85862	0
ENSG00000131471	-1.37748	0		ENSMUSG00000057777	-3.25456	0
ENSG00000076706	-1.37778	0		ENSMUSG00000046971	-3.95478	0
ENSG00000184445	-1.37819	0		ENSMUSG00000075229	-2.67798	0
ENSG00000116679	-1.37831	0		ENSMUSG00000042650	-4.2133	0
ENSG00000153208	-1.37831	0		ENSMUSG00000005871	-4.24086	0
ENSG00000257017	-1.37876	0		ENSMUSG00000048070	-3.68372	0
ENSG00000160271	-1.37939	0		ENSMUSG00000025958	-4.47586	0
ENSG00000134533	-1.38135	0		ENSMUSG00000024831	-5.05937	0
ENSG00000263155	-1.38214	0		ENSMUSG00000011884	-2.74381	0
ENSG00000133083	-1.3833	0		ENSMUSG00000032217	-3.82358	0
ENSG00000136026	-1.38383	0		ENSMUSG00000027737	-1.28065	0
ENSG00000164331	-1.38409	0		ENSMUSG00000045555	-3.75263	0
ENSG00000166483	-1.38436	0		ENSMUSG00000013858	-4.94742	0
ENSG00000164506	-1.38526	0		ENSMUSG00000050345	-3.27984	0
ENSG00000002549	-1.38568	0		ENSMUSG00000046753	-4.33964	0
ENSG00000064205	-1.38703	0		ENSMUSG00000006019	-3.97324	0
ENSG00000197261	-1.38775	0		ENSMUSG00000020542	-4.12557	0
ENSG00000165929	-1.38779	0		ENSMUSG00000066721	-5.11079	0
ENSG00000198189	-1.38805	0		ENSMUSG00000021519	-4.99862	0
ENSG00000166123	-1.3882	0		ENSMUSG00000079852	-3.23189	0
ENSG00000012779	-1.38843	0		ENSMUSG00000047034	-3.56593	0
ENSG00000171227	-1.38972	0		ENSMUSG00000041697	-3.9066	0
ENSG00000155380	-1.39009	0		ENSMUSG00000025486	-2.65899	0
ENSG00000128245	-1.39108	0		ENSMUSG00000003200	-4.1839	0
ENSG00000119681	-1.39115	0		ENSMUSG00000071650	-3.76513	0
ENSG00000151929	-1.39217	0		ENSMUSG00000049353	-5.92139	0
ENSG00000158966	-1.39236	0		ENSMUSG00000036106	-3.26534	0
ENSG00000164171	-1.39263	0		ENSMUSG00000060166	-5.44536	0
ENSG00000169504	-1.39301	0		ENSMUSG00000022240	-2.05805	0
ENSG00000101695	-1.39327	0		ENSMUSG00000026696	-3.96398	0
ENSG00000118520	-1.39358	0		ENSMUSG00000025482	-4.98576	0
ENSG00000131370	-1.39566	0		ENSMUSG00000020627	-2.93578	0
ENSG00000180871	-1.39597	0		ENSMUSG00000031958	-3.46069	0
ENSG00000048162	-1.3968	0		ENSMUSG00000095098	-3.0295	0
ENSG00000131462	-1.39737	0		ENSMUSG00000033080	-6.05122	0
ENSG00000144485	-1.39737	0		ENSMUSG00000046573	-3.35373	0
ENSG00000171840	-1.39741	0		ENSMUSG00000030278	-0.95453	0
ENSG00000172687	-1.39832	0		ENSMUSG00000025945	-4.16747	0
ENSG00000104833	-1.39847	0		ENSMUSG00000045867	-3.45372	0
ENSG00000100307	-1.39851	0		ENSMUSG00000037720	-3.72967	0
ENSG00000153002	-1.39859	0		ENSMUSG00000038260	-3.01625	0
ENSG00000117472	-1.39882	0		ENSMUSG00000019471	-4.54187	0
ENSG00000070882	-1.39882	0		ENSMUSG00000069833	-2.69498	0
ENSG00000104320	-1.39924	0		ENSMUSG00000050635	-1.88236	0
ENSG00000145416	-1.39943	0		ENSMUSG00000030534	-3.91899	0
ENSG00000143036	-1.40057	0		ENSMUSG00000037759	-2.09296	0
ENSG00000138134	-1.40061	0		ENSMUSG00000029090	-4.49981	0
ENSG00000114019	-1.40125	0		ENSMUSG00000021614	-1.75809	0
ENSG00000168061	-1.40167	0		ENSMUSG00000008843	-3.27188	0
ENSG00000253304	-1.40171	0		ENSMUSG00000015405	-3.90703	0
ENSG00000148158	-1.40213	0		ENSMUSG00000050967	-4.04692	0
ENSG00000178202	-1.40278	0		ENSMUSG00000000223	-4.52749	0
ENSG00000049323	-1.40305	0		ENSMUSG00000052549	-4.55843	0
ENSG00000178878	-1.40408	0		ENSMUSG00000038080	-2.67669	0
ENSG00000168398	-1.40438	0		ENSMUSG00000033149	-2.25539	0
ENSG00000186642	-1.40518	0		ENSMUSG00000020832	-4.57175	0
ENSG00000245848	-1.40595	0		ENSMUSG00000037568	-2.96488	0
ENSG00000119801	-1.40618	0		ENSMUSG00000031181	-4.64169	0
ENSG00000129596	-1.40652	0		ENSMUSG00000022247	-3.2863	0
ENSG00000048392	-1.40664	0		ENSMUSG00000051224	-3.28237	0
ENSG00000198478	-1.40702	0		ENSMUSG00000038495	-3.72662	0
ENSG00000158055	-1.40805	0		ENSMUSG00000058427	0.87372	0
ENSG00000170448	-1.40821	0		ENSMUSG00000035528	-4.62736	0
ENSG00000120694	-1.4105	0		ENSMUSG00000020892	-4.40568	0
ENSG00000141232	-1.41077	0		ENSMUSG00000048458	-4.24605	0
ENSG00000129474	-1.41208	0		ENSMUSG00000056509	-4.39958	0
ENSG00000174145	-1.41219	0		ENSMUSG00000000244	-3.14446	0
ENSG00000113971	-1.41254	0		ENSMUSG00000029819	-1.66736	0
ENSG00000139263	-1.41262	0		ENSMUSG00000039601	-1.97943	0
ENSG00000136044	-1.41312	0		ENSMUSG00000019373	-5.99034	0
ENSG00000164695	-1.41342	0		ENSMUSG00000038738	-4.95456	0
ENSG00000011566	-1.41365	0		ENSMUSG00000028096	-3.42958	0
ENSG00000169255	-1.41431	0		ENSMUSG00000053184	-5.01625	0
ENSG00000107438	-1.41492	0		ENSMUSG00000014592	-4.04573	0
ENSG00000182492	-1.415	0		ENSMUSG00000038542	-4.16204	0
ENSG00000187840	-1.41515	0		ENSMUSG00000007050	-2.01561	0
ENSG00000106483	-1.4155	0		ENSMUSG00000074591	-4.89196	0
ENSG00000145247	-1.41558	0		ENSMUSG00000030050	-5.702	0
ENSG00000188379	-1.41561	0		ENSMUSG00000044544	-5.38504	0
ENSG00000117143	-1.41581	0		ENSMUSG00000033436	-1.96957	0
ENSG00000151881	-1.41604	0		ENSMUSG00000035372	-2.61768	0
ENSG00000109466	-1.4165	0		ENSMUSG00000025533	-2.88353	0
ENSG00000153814	-1.41731	0		ENSMUSG00000061906	-1.8098	0
ENSG00000180660	-1.41773	0		ENSMUSG00000036966	-4.22028	0
ENSG00000185338	-1.41858	0		ENSMUSG00000014496	-3.25003	0
ENSG00000183780	-1.41916	0		ENSMUSG00000044912	-3.63272	0
ENSG00000205420	-1.42117	0		ENSMUSG00000028778	-4.79586	0
ENSG00000142875	-1.42136	0		ENSMUSG00000024357	-3.17306	0
ENSG00000140297	-1.42179	0		ENSMUSG00000038267	-2.4773	0
ENSG00000165195	-1.42213	0		ENSMUSG00000021271	-3.16307	0
ENSG00000154642	-1.42295	0		ENSMUSG00000056494	-5.26979	0
ENSG00000143498	-1.42306	0		ENSMUSG00000038059	-1.89615	0
ENSG00000186871	-1.42341	0		ENSMUSG00000048865	-3.44128	0
ENSG00000110324	-1.42353	0		ENSMUSG00000033917	-2.97053	0
ENSG00000182400	-1.42523	0		ENSMUSG00000033624	-3.48778	0
ENSG00000277161	-1.42523	0		ENSMUSG00000036977	-4.17111	0
ENSG00000116157	-1.42535	0		ENSMUSG00000028468	-3.92555	0
ENSG00000103021	-1.42589	0		ENSMUSG00000020389	-4.85642	0
ENSG00000143248	-1.42632	0		ENSMUSG00000032489	-4.39047	0
ENSG00000188846	-1.42666	0		ENSMUSG00000028345	-3.14727	0
ENSG00000161249	-1.42674	0		ENSMUSG00000034575	-3.87176	0
ENSG00000180440	-1.42744	0		ENSMUSG00000041375	-4.34139	0
ENSG00000177707	-1.42744	0		ENSMUSG00000058835	-4.01205	0
ENSG00000101224	-1.42767	0		ENSMUSG00000024800	-3.21076	0
ENSG00000169474	-1.42973	0		ENSMUSG00000003623	-2.30465	0
[truncated: 14,646 more rows]

## Sheet: Innate-immunity
Human-Gene	GEP	Innate-immune-genes		Mouse-Gene	GEP	Innate-immune-genes
ENSG00000169245	1.57782	1		ENSMUSG00000002983	-1.95842	1
ENSG00000169248	1.4003	1		ENSMUSG00000030786	-1.28609	1
ENSG00000185745	1.37307	1		ENSMUSG00000030144	-0.45835	1
ENSG00000134321	1.30958	1		ENSMUSG00000027490	-3.25498	1
ENSG00000073756	1.05633	1		ENSMUSG00000031490	-2.86407	1
ENSG00000163661	1.01092	1		ENSMUSG00000034218	-2.46379	1
ENSG00000143546	0.98433	1		ENSMUSG00000032171	-3.09074	1
ENSG00000136244	0.97782	1		ENSMUSG00000029380	0.52079	1
ENSG00000165949	0.9681	1		ENSMUSG00000024789	-2.41012	1
ENSG00000119917	0.91176	1		ENSMUSG00000030314	-5.98576	1
ENSG00000125538	0.90736	1		ENSMUSG00000058258	-0.96184	1
ENSG00000118785	0.88114	1		ENSMUSG00000022221	-1.93203	1
ENSG00000115008	0.79615	1		ENSMUSG00000033871	-2.1196	1
ENSG00000131203	0.78315	1		ENSMUSG00000062960	-2.31869	1
ENSG00000119922	0.73841	1		ENSMUSG00000033953	-4.65036	1
ENSG00000157601	0.70289	1		ENSMUSG00000041301	-4.02915	1
ENSG00000108691	0.65475	1		ENSMUSG00000020953	-1.87393	1
ENSG00000138646	0.56782	1		ENSMUSG00000025383	-1.39297	1
ENSG00000140379	0.55698	1		ENSMUSG00000003847	-5.13087	1
ENSG00000121858	0.55499	1		ENSMUSG00000032802	-1.60748	1
ENSG00000148346	0.51381	1		ENSMUSG00000018920	-2.07194	1
ENSG00000187608	0.49323	1		ENSMUSG00000026031	-3.50717	1
ENSG00000172183	0.46081	1		ENSMUSG00000020134	-3.43909	1
ENSG00000126709	0.44483	1		ENSMUSG00000003037	-5.13239	1
ENSG00000271503	0.43998	1		ENSMUSG00000027164	-5.5503	1
ENSG00000141682	0.41845	1		ENSMUSG00000028341	-4.83033	1
ENSG00000138755	0.39631	1		ENSMUSG00000031645	-3.23923	1
ENSG00000185885	0.38932	1		ENSMUSG00000025017	-3.16734	1
ENSG00000118503	0.37055	1		ENSMUSG00000044827	-1.24499	1
ENSG00000081041	0.33771	1		ENSMUSG00000000869	-3.94786	1
ENSG00000163221	0.3057	1		ENSMUSG00000030579	-0.79456	1
ENSG00000152661	0.29099	1		ENSMUSG00000029169	-3.74449	1
ENSG00000116741	0.28751	1		ENSMUSG00000055447	-3.47377	1
ENSG00000120738	0.28016	1		ENSMUSG00000018916	-1.87091	1
ENSG00000132274	0.23532	1		ENSMUSG00000099083	-5.16256	1
ENSG00000106366	0.2034	1		ENSMUSG00000031392	-4.24715	1
ENSG00000125730	0.15765	1		ENSMUSG00000026812	-5.1218	1
ENSG00000089127	0.14705	1		ENSMUSG00000021795	-2.46713	1
ENSG00000183486	0.13619	1		ENSMUSG00000036896	-0.62491	1
ENSG00000163220	0.11265	1		ENSMUSG00000027852	-3.78647	1
ENSG00000100292	0.08966	1		ENSMUSG00000053436	-4.56081	1
ENSG00000170458	0.06093	1		ENSMUSG00000020227	-2.35026	1
ENSG00000144802	0.02115	1		ENSMUSG00000017754	-1.71246	1
ENSG00000135046	0.017	1		ENSMUSG00000031712	-1.38424	1
ENSG00000121966	0.01661	1		ENSMUSG00000091971	0.13948	1
ENSG00000204389	0.00389	1		ENSMUSG00000002129	-4.8997	1
ENSG00000262406	-0.01076	1		ENSMUSG00000033220	-2.747	1
ENSG00000111335	-0.01408	1		ENSMUSG00000024810	-0.68416	1
ENSG00000265972	-0.03861	1		ENSMUSG00000056071	0.3893	1
ENSG00000168685	-0.07345	1		ENSMUSG00000059552	-3.27327	1
ENSG00000145824	-0.08466	1		ENSMUSG00000047638	-3.17606	1
ENSG00000145386	-0.09256	1		ENSMUSG00000023411	-4.23841	1
ENSG00000135218	-0.10086	1		ENSMUSG00000057143	-2.32938	1
ENSG00000128383	-0.1146	1		ENSMUSG00000025860	-4.79346	1
ENSG00000102837	-0.13858	1		ENSMUSG00000000001	-3.34476	1
ENSG00000107968	-0.16879	1		ENSMUSG00000039316	-2.58009	1
ENSG00000107201	-0.17449	1		ENSMUSG00000027718	-4.34755	1
ENSG00000137801	-0.191	1		ENSMUSG00000026069	-1.57966	1
ENSG00000163565	-0.19619	1		ENSMUSG00000030247	-2.48867	1
ENSG00000105835	-0.20023	1		ENSMUSG00000027832	-0.24069	1
ENSG00000090339	-0.21217	1		ENSMUSG00000039384	-3.2137	1
ENSG00000078401	-0.21816	1		ENSMUSG00000061311	-2.48948	1
ENSG00000232810	-0.22018	1		ENSMUSG00000033184	-3.90747	1
ENSG00000154589	-0.24932	1		ENSMUSG00000025958	-4.47586	1
ENSG00000100985	-0.25789	1		ENSMUSG00000015405	-3.90703	1
ENSG00000120833	-0.26249	1		ENSMUSG00000058427	0.87372	1
ENSG00000119508	-0.27914	1		ENSMUSG00000066867	-4.49362	1
ENSG00000162645	-0.29013	1		ENSMUSG00000063358	-4.84601	1
ENSG00000115590	-0.29832	1		ENSMUSG00000024401	-2.24093	1
ENSG00000147852	-0.31246	1		ENSMUSG00000028284	-5.38745	1
ENSG00000130303	-0.34252	1		ENSMUSG00000027544	-5.66859	1
ENSG00000149131	-0.34692	1		ENSMUSG00000050199	-4.03599	1
ENSG00000105974	-0.34868	1		ENSMUSG00000030142	-0.44401	1
ENSG00000204103	-0.35168	1		ENSMUSG00000048027	-3.74875	1
ENSG00000026751	-0.37413	1		ENSMUSG00000063802	-3.67374	1
ENSG00000171855	-0.38651	1		ENSMUSG00000040276	-3.63397	1
ENSG00000011422	-0.40612	1		ENSMUSG00000024349	-1.62047	1
ENSG00000137673	-0.40985	1		ENSMUSG00000021190	-1.54153	1
ENSG00000116711	-0.41302	1		ENSMUSG00000030468	-2.27279	1
ENSG00000182326	-0.41937	1		ENSMUSG00000054206	-3.98667	1
ENSG00000185507	-0.42153	1		ENSMUSG00000037025	-3.40767	1
ENSG00000163568	-0.43471	1		ENSMUSG00000030017	-1.17602	1
ENSG00000141448	-0.44556	1		ENSMUSG00000007655	-1.71123	1
ENSG00000177606	-0.45304	1		ENSMUSG00000002944	-0.57149	1
ENSG00000124731	-0.48965	1		ENSMUSG00000021538	-5.32193	1
ENSG00000137033	-0.49508	1		ENSMUSG00000061068	-2.75506	1
ENSG00000188313	-0.50818	1		ENSMUSG00000022051	-2.48851	1
ENSG00000120217	-0.50892	1		ENSMUSG00000048251	-2.97324	1
ENSG00000023445	-0.51198	1		ENSMUSG00000078945	-1.77833	1
ENSG00000112715	-0.51396	1		ENSMUSG00000028156	-3.49785	1
ENSG00000188906	-0.52384	1		ENSMUSG00000020383	-4.48487	1
ENSG00000089685	-0.52793	1		ENSMUSG00000029417	0.1868	1
ENSG00000163874	-0.53799	1		ENSMUSG00000045730	-1.55652	1
ENSG00000159403	-0.53881	1		ENSMUSG00000048756	-3.70632	1
ENSG00000131981	-0.55379	1		ENSMUSG00000050440	-1.08927	1
ENSG00000174944	-0.56273	1		ENSMUSG00000023951	-2.8895	1
ENSG00000101255	-0.571	1		ENSMUSG00000040151	-4.4416	1
ENSG00000125347	-0.57871	1		ENSMUSG00000029167	-2.09339	1
ENSG00000175197	-0.59691	1		ENSMUSG00000022556	-4.18784	1
ENSG00000109906	-0.60834	1		ENSMUSG00000050335	-0.1153	1
ENSG00000142089	-0.62018	1		ENSMUSG00000048806	-3.12608	1
ENSG00000174125	-0.62409	1		ENSMUSG00000050232	-2.27649	1
ENSG00000186480	-0.63565	1		ENSMUSG00000031551	-0.69537	1
ENSG00000126353	-0.64647	1		ENSMUSG00000026072	-2.05974	1
ENSG00000221869	-0.651	1		ENSMUSG00000020644	-0.95935	1
ENSG00000120129	-0.6576	1		ENSMUSG00000043991	-3.28729	1
ENSG00000185201	-0.66603	1		ENSMUSG00000040943	-2.7825	1
ENSG00000050730	-0.67169	1		ENSMUSG00000044244	-3.82072	1
ENSG00000100906	-0.6728	1		ENSMUSG00000029471	-3.77044	1
ENSG00000000971	-0.67752	1		ENSMUSG00000024863	-2.60182	1
ENSG00000111537	-0.68112	1		ENSMUSG00000000631	-3.18377	1
ENSG00000140853	-0.68302	1		ENSMUSG00000020091	-3.55979	1
ENSG00000131378	-0.68392	1		ENSMUSG00000032231	-1.24914	1
ENSG00000197329	-0.68515	1		ENSMUSG00000001175	-3.49346	1
ENSG00000197919	-0.70484	1		ENSMUSG00000042644	-2.81868	1
ENSG00000100097	-0.70552	1		ENSMUSG00000029304	0.21678	1
ENSG00000184500	-0.732	1		ENSMUSG00000006699	-4.25126	1
ENSG00000132170	-0.73279	1		ENSMUSG00000021025	-2.04293	1
ENSG00000164251	-0.75297	1		ENSMUSG00000068227	-3.08375	1
ENSG00000158473	-0.76253	1		ENSMUSG00000020009	-2.87684	1
ENSG00000176170	-0.76985	1		ENSMUSG00000003813	-3.58467	1
ENSG00000115415	-0.77668	1		ENSMUSG00000015854	-2.03446	1
ENSG00000169252	-0.7795	1		ENSMUSG00000036887	-0.68501	1
ENSG00000107562	-0.78404	1		ENSMUSG00000015846	-4.40171	1
ENSG00000164104	-0.78607	1		ENSMUSG00000022306	-3.25636	1
ENSG00000111801	-0.79343	1		ENSMUSG00000034342	-3.55656	1
ENSG00000197405	-0.79824	1		ENSMUSG00000057329	-3.35269	1
ENSG00000160179	-0.80191	1		ENSMUSG00000051682	-2.20863	1
ENSG00000113302	-0.80925	1		ENSMUSG00000032175	-4.03505	1
ENSG00000140279	-0.81041	1		ENSMUSG00000022463	-3.41627	1
ENSG00000157514	-0.81051	1		ENSMUSG00000032740	-2.72987	1
ENSG00000115604	-0.81284	1		ENSMUSG00000020573	-2.85883	1
ENSG00000164136	-0.81934	1		ENSMUSG00000034330	-2.59101	1
ENSG00000165030	-0.83321	1		ENSMUSG00000090877	0.26709	1
ENSG00000101347	-0.83326	1		ENSMUSG00000022868	-3.25994	1
ENSG00000166851	-0.83697	1		ENSMUSG00000044748	-2.10086	1
ENSG00000150782	-0.84853	1		ENSMUSG00000022912	-2.18587	1
ENSG00000111331	-0.86189	1		ENSMUSG00000024924	-2.12136	1
ENSG00000091972	-0.86978	1		ENSMUSG00000028965	-1.7303	1
ENSG00000162772	-0.87353	1		ENSMUSG00000024521	-1.01339	1
ENSG00000154277	-0.88106	1		ENSMUSG00000051695	-3.88129	1
ENSG00000185499	-0.88798	1		ENSMUSG00000071369	-3.34887	1
ENSG00000121236	-0.88998	1		ENSMUSG00000031077	-4.87239	1
ENSG00000175567	-0.89199	1		ENSMUSG00000030605	-2.18121	1
ENSG00000100368	-0.89467	1		ENSMUSG00000055561	-2.02022	1
ENSG00000163131	-0.89617	1		ENSMUSG00000029826	-3.07012	1
ENSG00000152778	-0.90309	1		ENSMUSG00000039217	-2.13797	1
ENSG00000103490	-0.90972	1		ENSMUSG00000030474	-3.91267	1
ENSG00000100079	-0.91115	1		ENSMUSG00000020601	-2.28125	1
ENSG00000116133	-0.92106	1		ENSMUSG00000015839	-2.40606	1
ENSG00000143387	-0.92341	1		ENSMUSG00000045932	-0.27287	1
ENSG00000124145	-0.92544	1		ENSMUSG00000022967	-3.73543	1
ENSG00000169946	-0.93228	1		ENSMUSG00000000290	-0.96409	1
ENSG00000164825	-0.94211	1		ENSMUSG00000049871	-3.63487	1
ENSG00000115267	-0.95862	1		ENSMUSG00000031780	-2.41411	1
ENSG00000128340	-0.9794	1		ENSMUSG00000062345	-0.51969	1
ENSG00000137752	-0.98279	1		ENSMUSG00000024730	-2.80743	1
ENSG00000173221	-0.98544	1		ENSMUSG00000001729	-4.13619	1
ENSG00000138378	-0.98593	1		ENSMUSG00000023067	-0.69813	1
ENSG00000103811	-0.99873	1		ENSMUSG00000025330	-2.28574	1
ENSG00000075618	-1.00043	1		ENSMUSG00000031264	-2.97653	1
ENSG00000180530	-1.00732	1		ENSMUSG00000032238	-2.67153	1
ENSG00000132357	-1.01441	1		ENSMUSG00000032691	-3.10979	1
ENSG00000188257	-1.01981	1		ENSMUSG00000055170	-0.73903	1
ENSG00000150995	-1.02342	1		ENSMUSG00000021461	-5.24441	1
ENSG00000254087	-1.0399	1		ENSMUSG00000020007	-4.99171	1
ENSG00000106538	-1.04421	1		ENSMUSG00000037942	-3.62078	1
ENSG00000198053	-1.05886	1		ENSMUSG00000031902	-3.94297	1
ENSG00000181381	-1.06625	1		ENSMUSG00000025076	-2.63891	1
ENSG00000133710	-1.07248	1		ENSMUSG00000024617	-4.22945	1
ENSG00000173369	-1.07525	1		ENSMUSG00000038859	-1.99839	1
ENSG00000100979	-1.08366	1		ENSMUSG00000024079	-2.36967	1
ENSG00000159189	-1.10892	1		ENSMUSG00000019850	-0.74022	1
ENSG00000169896	-1.10917	1		ENSMUSG00000066551	-3.32251	1
ENSG00000101000	-1.11101	1		ENSMUSG00000013787	-3.59214	1
ENSG00000106546	-1.11888	1		ENSMUSG00000044147	-3.38097	1
ENSG00000071575	-1.12419	1		ENSMUSG00000038151	-2.28863	1
ENSG00000115165	-1.12649	1		ENSMUSG00000034957	-1.81665	1
ENSG00000172216	-1.12809	1		ENSMUSG00000045382	-0.93907	1
ENSG00000197442	-1.14267	1		ENSMUSG00000007670	-3.48568	1
ENSG00000100600	-1.17049	1		ENSMUSG00000024235	-1.62513	1
ENSG00000137462	-1.17166	1		ENSMUSG00000024659	-1.26327	1
ENSG00000171860	-1.17831	1		ENSMUSG00000071203	-1.85548	1
ENSG00000164342	-1.17955	1		ENSMUSG00000021944	-4.40629	1
ENSG00000196975	-1.203	1		ENSMUSG00000029378	-0.39534	1
ENSG00000143507	-1.21766	1		ENSMUSG00000020122	-2.47097	1
ENSG00000078399	-1.2225	1		ENSMUSG00000033628	-3.26147	1
ENSG00000101665	-1.23399	1		ENSMUSG00000006056	-4.25154	1
ENSG00000170542	-1.26375	1		ENSMUSG00000001166	-2.43183	1
ENSG00000151491	-1.27122	1		ENSMUSG00000035711	-3.6363	1
ENSG00000150630	-1.27285	1		ENSMUSG00000022015	-3.31861	1
ENSG00000165025	-1.27547	1		ENSMUSG00000000731	-4.5412	1
ENSG00000119326	-1.28163	1		ENSMUSG00000025746	0.64608	1
ENSG00000131724	-1.28644	1		ENSMUSG00000015837	-3.45862	1
ENSG00000146232	-1.29311	1		ENSMUSG00000020063	-2.88257	1
ENSG00000187908	-1.29477	1		ENSMUSG00000048521	-1.27607	1
ENSG00000115594	-1.29527	1		ENSMUSG00000039062	-2.1904	1
ENSG00000123240	-1.30294	1		ENSMUSG00000028029	-3.74584	1
ENSG00000102908	-1.30879	1		ENSMUSG00000032661	-1.45522	1
ENSG00000134070	-1.31628	1		ENSMUSG00000031520	-2.04329	1
ENSG00000184557	-1.31638	1		ENSMUSG00000022026	-0.81685	1
ENSG00000186470	-1.31944	1		ENSMUSG00000056851	-4.3935	1
ENSG00000181092	-1.33243	1		ENSMUSG00000036594	-0.96733	1
ENSG00000138448	-1.33366	1		ENSMUSG00000020902	-3.37797	1
ENSG00000145675	-1.33898	1		ENSMUSG00000022346	-0.83725	1
ENSG00000028137	-1.35424	1		ENSMUSG00000027208	-2.27118	1
ENSG00000106804	-1.36435	1		ENSMUSG00000022510	-5.01905	1
ENSG00000167693	-1.36635	1		ENSMUSG00000049686	-3.24277	1
ENSG00000089041	-1.36959	1		ENSMUSG00000015355	-1.27076	1
ENSG00000153208	-1.37831	1		ENSMUSG00000025888	-1.54789	1
ENSG00000257017	-1.37876	1		ENSMUSG00000026700	-4.72242	1
ENSG00000101695	-1.39327	1		ENSMUSG00000020400	-2.36989	1
ENSG00000118520	-1.39358	1		ENSMUSG00000025929	-4.33323	1
ENSG00000168398	-1.40438	1		ENSMUSG00000050310	-3.49378	1
ENSG00000182492	-1.415	1		ENSMUSG00000021919	-3.9924	1
ENSG00000188379	-1.41561	1		ENSMUSG00000073643	-2.727	1
ENSG00000185338	-1.41858	1		ENSMUSG00000004296	-1.62607	1
ENSG00000173372	-1.43144	1		ENSMUSG00000005836	-3.32482	1
ENSG00000056558	-1.43312	1		ENSMUSG00000041515	-1.61963	1
ENSG00000136869	-1.44297	1		ENSMUSG00000031639	-1.96979	1
ENSG00000151090	-1.44552	1		ENSMUSG00000035385	-0.0472	1
ENSG00000164816	-1.45589	1		ENSMUSG00000002699	-4.0654	1
ENSG00000006652	-1.4645	1		ENSMUSG00000053977	-2.32409	1
ENSG00000168310	-1.46642	1		ENSMUSG00000030413	-1.27292	1
ENSG00000096968	-1.47149	1		ENSMUSG00000045333	-2.90412	1
ENSG00000196628	-1.47205	1		ENSMUSG00000013707	-2.42298	1
ENSG00000104894	-1.47815	1		ENSMUSG00000038745	-2.93921	1
ENSG00000087253	-1.48754	1		ENSMUSG00000022105	-3.41427	1
ENSG00000124469	-1.49443	1		ENSMUSG00000059883	-3.96488	1
ENSG00000181481	-1.49651	1		ENSMUSG00000021789	-4.74468	1
ENSG00000007908	-1.50059	1		ENSMUSG00000037860	-3.44977	1
ENSG00000183087	-1.50091	1		ENSMUSG00000009246	-4.73889	1
ENSG00000105697	-1.51499	1		ENSMUSG00000037405	-1.11819	1
ENSG00000197747	-1.51655	1		ENSMUSG00000041872	-4.71748	1
ENSG00000140968	-1.52019	1		ENSMUSG00000032905	-3.39927	1
ENSG00000148344	-1.52185	1		ENSMUSG00000020399	-1.6615	1
ENSG00000162924	-1.5322	1		ENSMUSG00000047798	-0.98367	1
ENSG00000106789	-1.53621	1		ENSMUSG00000022812	-4.4765	1
ENSG00000101871	-1.53776	1		ENSMUSG00000029765	-4.32482	1
ENSG00000183943	-1.53784	1		ENSMUSG00000035678	-1.74763	1
ENSG00000184584	-1.54515	1		ENSMUSG00000021936	-5.16101	1
ENSG00000158125	-1.55131	1		ENSMUSG00000046879	-0.40574	1
ENSG00000117322	-1.55779	1		ENSMUSG00000030102	-2.65899	1
ENSG00000164821	-1.56704	1		ENSMUSG00000035148	-4.8136	1
ENSG00000100448	-1.56854	1		ENSMUSG00000026822	1.1025	1
ENSG00000253729	-1.57106	1		ENSMUSG00000031451	-1.57484	1
ENSG00000006327	-1.57751	1		ENSMUSG00000056501	-1.61821	1
ENSG00000125657	-1.57988	1		ENSMUSG00000035042	-0.33419	1
ENSG00000165732	-1.58126	1		ENSMUSG00000030043	-5.28265	1
ENSG00000160255	-1.5826	1		ENSMUSG00000026360	-0.97656	1
ENSG00000165168	-1.58346	1		ENSMUSG00000035448	-3.50242	1
ENSG00000145335	-1.58424	1		ENSMUSG00000030697	-3.08155	1
ENSG00000080503	-1.58775	1		ENSMUSG00000036381	-1.39528	1
ENSG00000167207	-1.58983	1		ENSMUSG00000066621	-3.7732	1
ENSG00000020633	-1.58988	1		ENSMUSG00000042265	-2.42694	1
ENSG00000101916	-1.5924	1		ENSMUSG00000030987	-3.46291	1
ENSG00000221823	-1.59379	1		ENSMUSG00000028991	-5.11979	1
ENSG00000186074	-1.602	1		ENSMUSG00000032109	-2.93644	1
ENSG00000111424	-1.60841	1		ENSMUSG00000021466	-3.85601	1
ENSG00000069667	-1.63013	1		ENSMUSG00000022552	-4.62131	1
ENSG00000085265	-1.63057	1		ENSMUSG00000038642	-0.76026	1
ENSG00000123838	-1.63263	1		ENSMUSG00000023992	-2.0782	1
ENSG00000138814	-1.63567	1		ENSMUSG00000004446	-2.50324	1
ENSG00000029993	-1.65472	1		ENSMUSG00000030954	-1.66919	1
ENSG00000167601	-1.6615	1		ENSMUSG00000052593	-3.41488	1
ENSG00000104312	-1.6615	1		ENSMUSG00000037411	-0.2314	1
ENSG00000158714	-1.67332	1		ENSMUSG00000027639	-2.19093	1
ENSG00000134954	-1.67503	1		ENSMUSG00000020806	-3.58485	1
ENSG00000204386	-1.67507	1		ENSMUSG00000071068	-3.99194	1
ENSG00000123843	-1.68034	1		ENSMUSG00000029771	-2.24701	1
ENSG00000132109	-1.68864	1		ENSMUSG00000003184	-4.81279	1
ENSG00000147889	-1.69166	1		ENSMUSG00000001123	-1.38319	1
ENSG00000147168	-1.69292	1		ENSMUSG00000041959	-1.54427	1
ENSG00000109320	-1.6954	1		ENSMUSG00000044786	-1.35107	1
ENSG00000204592	-1.69848	1		ENSMUSG00000079563	-2.68761	1
ENSG00000135829	-1.69895	1		ENSMUSG00000001128	-1.9808	1
ENSG00000088827	-1.69937	1		ENSMUSG00000061100	-0.95221	1
ENSG00000145604	-1.70031	1		ENSMUSG00000047123	-3.99631	1
ENSG00000110944	-1.70139	1		ENSMUSG00000032594	-4.87155	1
ENSG00000100697	-1.70144	1		ENSMUSG00000020484	-2.82204	1
ENSG00000167851	-1.7036	1		ENSMUSG00000035356	-0.63543	1
ENSG00000051523	-1.7209	1		ENSMUSG00000020715	-5.15072	1
ENSG00000077238	-1.72109	1		ENSMUSG00000028883	-2.70303	1
ENSG00000164733	-1.72156	1		ENSMUSG00000021494	-3.639	1
ENSG00000119333	-1.72867	1		ENSMUSG00000027514	-0.84991	1
ENSG00000117984	-1.73063	1		ENSMUSG00000040046	-2.01882	1
ENSG00000104856	-1.73106	1		ENSMUSG00000040152	-0.83929	1
ENSG00000136634	-1.73428	1		ENSMUSG00000037706	-3.13708	1
ENSG00000112799	-1.73879	1		ENSMUSG00000033228	-4.45324	1
ENSG00000105810	-1.74574	1		ENSMUSG00000068105	-2.22452	1
ENSG00000027697	-1.75049	1		ENSMUSG00000058454	-3.7152	1
ENSG00000172936	-1.75049	1		ENSMUSG00000056054	0.42141	1
ENSG00000085382	-1.75945	1		ENSMUSG00000031431	-1.18377	1
ENSG00000158270	-1.76543	1		ENSMUSG00000040329	-3.10333	1
ENSG00000084207	-1.76822	1		ENSMUSG00000026542	-3.34359	1
ENSG00000125798	-1.77265	1		ENSMUSG00000022708	-2.42748	1
ENSG00000108771	-1.77739	1		ENSMUSG00000045092	-1.61515	1
ENSG00000155629	-1.79336	1		ENSMUSG00000024621	-2.20224	1
ENSG00000197561	-1.80093	1		ENSMUSG00000026820	-3.82521	1
ENSG00000070808	-1.80118	1		ENSMUSG00000013663	-3.73774	1
ENSG00000113580	-1.80158	1		ENSMUSG00000040253	-0.7868	1
ENSG00000095015	-1.80945	1		ENSMUSG00000038357	-0.6101	1
ENSG00000100385	-1.81899	1		ENSMUSG00000000049	-3.55775	1
ENSG00000187554	-1.8268	1		ENSMUSG00000057367	-3.51804	1
ENSG00000114737	-1.83429	1		ENSMUSG00000021423	-0.98773	1
ENSG00000163519	-1.84073	1		ENSMUSG00000030339	-3.343	1
ENSG00000141510	-1.84146	1		ENSMUSG00000004040	-2.68882	1
ENSG00000146477	-1.85256	1		ENSMUSG00000046223	-1.68989	1
ENSG00000079385	-1.85439	1		ENSMUSG00000042228	-2.627	1
ENSG00000073060	-1.85475	1		ENSMUSG00000002147	-3.53066	1
ENSG00000117335	-1.85548	1		ENSMUSG00000028405	-3.08339	1
ENSG00000015475	-1.86082	1		ENSMUSG00000028979	-4.74778	1
ENSG00000077150	-1.86486	1		ENSMUSG00000020048	-2.70228	1
ENSG00000126759	-1.86581	1		ENSMUSG00000032060	-1.2587	1
ENSG00000154188	-1.87255	1		ENSMUSG00000022309	-2.16618	1
ENSG00000105939	-1.87472	1		ENSMUSG00000058755	-1.89132	1
ENSG00000182718	-1.8863	1		ENSMUSG00000063065	-2.98885	1
ENSG00000153563	-1.89073	1		ENSMUSG00000030330	-4.36438	1
ENSG00000164176	-1.8998	1		ENSMUSG00000073421	-1.174	1
ENSG00000017427	-1.90002	1		ENSMUSG00000029687	-1.9482	1
ENSG00000108561	-1.90579	1		ENSMUSG00000001168	-4.58312	1
ENSG00000075213	-1.90974	1		ENSMUSG00000019256	-2.88151	1
ENSG00000169902	-1.9105	1		ENSMUSG00000036461	-2.50808	1
ENSG00000189403	-1.91294	1		ENSMUSG00000021948	-3.47281	1
ENSG00000169871	-1.91594	1		ENSMUSG00000029863	-3.4369	1
ENSG00000110057	-1.92188	1		ENSMUSG00000027668	-4.2863	1
ENSG00000049249	-1.92659	1		ENSMUSG00000030748	-2.62656	1
ENSG00000164220	-1.9365	1		ENSMUSG00000019929	-0.63144	1
ENSG00000121361	-1.94059	1		ENSMUSG00000026928	-3.54254	1
ENSG00000171150	-1.94403	1		ENSMUSG00000026177	-1.20889	1
ENSG00000165806	-1.94414	1		ENSMUSG00000018567	-3.14854	1
ENSG00000081237	-1.95171	1		ENSMUSG00000043088	-4.68631	1
ENSG00000174697	-1.96156	1		ENSMUSG00000037727	-4.69376	1
ENSG00000171049	-1.96398	1		ENSMUSG00000036446	-1.01555	1
ENSG00000030582	-1.9664	1		ENSMUSG00000064289	-3.74817	1
ENSG00000132481	-1.97228	1		ENSMUSG00000027776	-2.25374	1
ENSG00000137845	-1.97971	1		ENSMUSG00000032000	-2.965	1
ENSG00000165029	-1.98999	1		ENSMUSG00000040856	-3.07643	1
ENSG00000100505	-1.99189	1		ENSMUSG00000032562	-3.62683	1
ENSG00000167984	-1.9924	1		ENSMUSG00000021194	-3.08951	1
ENSG00000011465	-1.99718	1		ENSMUSG00000037149	-3.34212	1
ENSG00000166598	-1.99856	1		ENSMUSG00000032715	-1.05673	1
ENSG00000181104	-1.99931	1		ENSMUSG00000031722	-0.98968	1
ENSG00000096717	-2.00029	1		ENSMUSG00000041237	-3.4135	1
ENSG00000196083	-2.00352	1		ENSMUSG00000009292	-4.90358	1
ENSG00000118689	-2.0048	1		ENSMUSG00000074151	-0.61162	1
ENSG00000025434	-2.00851	1		ENSMUSG00000035354	-3.33935	1
ENSG00000163154	-2.01194	1		ENSMUSG00000036986	-2.4105	1
ENSG00000178035	-2.01672	1		ENSMUSG00000036712	-3.53416	1
ENSG00000186298	-2.01748	1		ENSMUSG00000024431	-3.43972	1
ENSG00000116977	-2.02093	1		ENSMUSG00000025044	-1.643	1
ENSG00000196954	-2.0221	1		ENSMUSG00000041135	-3.00497	1
ENSG00000166527	-2.03552	1		ENSMUSG00000038058	-2.50643	1
ENSG00000197046	-2.04633	1		ENSMUSG00000043279	-3.29336	1
ENSG00000162722	-2.04865	1		ENSMUSG00000021367	-1.96584	1
ENSG00000092531	-2.05379	1		ENSMUSG00000022867	-2.53141	1
ENSG00000134061	-2.05553	1		ENSMUSG00000000127	-4.1592	1
ENSG00000249437	-2.07139	1		ENSMUSG00000030789	-1.47481	1
ENSG00000168961	-2.07321	1		ENSMUSG00000055541	-1.81021	1
ENSG00000111679	-2.07479	1		ENSMUSG00000004535	-3.8248	1
ENSG00000019169	-2.07643	1		ENSMUSG00000034459	0.41936	1
ENSG00000185187	-2.07936	1		ENSMUSG00000040385	-3.22972	1
ENSG00000151702	-2.08688	1		ENSMUSG00000025225	-3.59527	1
ENSG00000129667	-2.08914	1		ENSMUSG00000020826	-2.44764	1
ENSG00000164754	-2.09	1		ENSMUSG00000022816	-1.49626	1
ENSG00000122779	-2.09351	1		ENSMUSG00000003812	-2.52193	1
ENSG00000171747	-2.10067	1		ENSMUSG00000002603	-2.15226	1
ENSG00000172175	-2.10575	1		ENSMUSG00000038160	-4.01812	1
ENSG00000206557	-2.10731	1		ENSMUSG00000020572	-2.08908	1
ENSG00000171206	-2.10787	1		ENSMUSG00000005312	-3.7472	1
ENSG00000067182	-2.1141	1		ENSMUSG00000021109	-2.78091	1
ENSG00000100644	-2.12463	1		ENSMUSG00000029371	0.92205	1
ENSG00000163932	-2.12872	1		ENSMUSG00000078853	-0.09522	1
ENSG00000169306	-2.15034	1		ENSMUSG00000001444	-2.14439	1
ENSG00000196415	-2.15836	1		ENSMUSG00000051439	-0.29357	1
ENSG00000239713	-2.15901	1		ENSMUSG00000037780	-4.06058	1
ENSG00000166523	-2.16398	1		ENSMUSG00000040033	-1.74807	1
ENSG00000114166	-2.16644	1		ENSMUSG00000022667	-3.13657	1
ENSG00000121022	-2.16722	1		ENSMUSG00000040717	-3.78687	1
ENSG00000155508	-2.16806	1		ENSMUSG00000020075	-2.69741	1
ENSG00000116478	-2.16851	1		ENSMUSG00000038393	-1.21133	1
ENSG00000146243	-2.16884	1		ENSMUSG00000021342	-2.7313	1
ENSG00000178209	-2.17104	1		ENSMUSG00000078817	-2.35078	1
ENSG00000049130	-2.17319	1		ENSMUSG00000043592	-3.54137	1
ENSG00000142208	-2.17553	1		ENSMUSG00000015243	-1.86187	1
ENSG00000159200	-2.18659	1		ENSMUSG00000032344	-2.87493	1
ENSG00000186891	-2.18725	1		ENSMUSG00000042406	-3.12343	1
ENSG00000086991	-2.18975	1		ENSMUSG00000007038	-3.5098	1
ENSG00000012504	-2.18994	1		ENSMUSG00000028639	-3.56593	1
ENSG00000197885	-2.19965	1		ENSMUSG00000002307	-2.79346	1
ENSG00000143119	-2.20018	1		ENSMUSG00000056749	-1.10287	1
ENSG00000142867	-2.2031	1		ENSMUSG00000031805	-3.30002	1
ENSG00000136238	-2.2037	1		ENSMUSG00000022855	-3.75263	1
ENSG00000115602	-2.20377	1		ENSMUSG00000024927	-3.13454	1
ENSG00000170677	-2.21116	1		ENSMUSG00000007659	-3.0785	1
ENSG00000185559	-2.2129	1		ENSMUSG00000030966	-2.32489	1
ENSG00000122224	-2.21672	1		ENSMUSG00000017418	-3.07157	1
ENSG00000144381	-2.2192	1		ENSMUSG00000053175	-1.30475	1
ENSG00000164822	-2.21974	1		ENSMUSG00000032690	-1.83105	1
ENSG00000091583	-2.22082	1		ENSMUSG00000015120	-3.69227	1
ENSG00000102010	-2.22115	1		ENSMUSG00000036905	-0.52797	1
ENSG00000181788	-2.22506	1		ENSMUSG00000030159	-2.09166	1
ENSG00000117090	-2.23338	1		ENSMUSG00000028270	-0.00854	1
ENSG00000174775	-2.23406	1		ENSMUSG00000041415	-4.14305	1
ENSG00000006062	-2.2346	1		ENSMUSG00000027770	-3.74371	1
ENSG00000139193	-2.23807	1		ENSMUSG00000015452	-4.00393	1
ENSG00000162434	-2.23854	1		ENSMUSG00000030615	-2.90552	1
ENSG00000085511	-2.25491	1		ENSMUSG00000044583	-3.83197	1
ENSG00000164022	-2.26133	1		ENSMUSG00000031537	-5.7171	1
ENSG00000204977	-2.26216	1		ENSMUSG00000021686	-3.87684	1
ENSG00000095970	-2.27697	1		ENSMUSG00000022901	-1.21575	1
ENSG00000135828	-2.28104	1		ENSMUSG00000053765	-3.63093	1
ENSG00000134352	-2.29598	1		ENSMUSG00000027322	-5.5449	1
ENSG00000141480	-2.29811	1		ENSMUSG00000042677	-2.8199	1
ENSG00000204482	-2.29832	1		ENSMUSG00000020115	-3.37647	1
ENSG00000102974	-2.29846	1		ENSMUSG00000031165	-2.25698	1
ENSG00000138794	-2.31323	1		ENSMUSG00000030203	-2.89164	1
ENSG00000102034	-2.3133	1		ENSMUSG00000022878	-0.80973	1
ENSG00000112936	-2.31473	1		ENSMUSG00000062939	-2.20111	1
ENSG00000108984	-2.31753	1		ENSMUSG00000021939	-2.66786	1
ENSG00000065559	-2.31912	1		ENSMUSG00000025889	-1.5612	1
ENSG00000126262	-2.31912	1		ENSMUSG00000035692	-0.17371	1
ENSG00000110330	-2.32034	1		ENSMUSG00000040296	-2.36982	1
ENSG00000117595	-2.32402	1		ENSMUSG00000032508	-2.62025	1
ENSG00000120690	-2.33155	1		ENSMUSG00000032293	-3.369	1
ENSG00000204397	-2.33184	1		ENSMUSG00000051498	-3.36453	1
ENSG00000159674	-2.33417	1		ENSMUSG00000046718	-1.1528	1
ENSG00000164047	-2.33541	1		ENSMUSG00000022982	-3.66328	1
ENSG00000112249	-2.33986	1		ENSMUSG00000027598	-3.82194	1
ENSG00000164327	-2.34117	1		ENSMUSG00000060477	-2.95848	1
ENSG00000111266	-2.3441	1		ENSMUSG00000018899	-1.48823	1
ENSG00000171862	-2.3499	1		ENSMUSG00000030105	-3.75283	0
ENSG00000124602	-2.35373	1		ENSMUSG00000042428	-4.29223	0
ENSG00000168040	-2.35417	1		ENSMUSG00000024335	-3.33017	0
ENSG00000026950	-2.35661	1		ENSMUSG00000078899	-2.81583	0
ENSG00000165799	-2.3609	1		ENSMUSG00000096054	-3.23705	0
ENSG00000142166	-2.36773	1		ENSMUSG00000046532	-2.12142	0
ENSG00000136631	-2.3764	1		ENSMUSG00000021179	-3.77458	0
ENSG00000039537	-2.37834	1		ENSMUSG00000058979	-5.67374	0
ENSG00000124789	-2.3803	1		ENSMUSG00000025479	-1.117	0
ENSG00000132256	-2.38851	1		ENSMUSG00000045903	-2.9179	0
ENSG00000171051	-2.39373	1		ENSMUSG00000070645	-1.91332	0
ENSG00000114353	-2.39745	1		ENSMUSG00000038045	-4.17007	0
ENSG00000010671	-2.3992	1		ENSMUSG00000041889	-2.70821	0
ENSG00000169032	-2.40148	1		ENSMUSG00000055826	-4.38443	0
ENSG00000103769	-2.40645	1		ENSMUSG00000054325	-0.68559	0
ENSG00000069399	-2.40652	1		ENSMUSG00000024518	-5.00185	0
ENSG00000125753	-2.41012	1		ENSMUSG00000021392	-3.2776	0
ENSG00000178607	-2.4125	1		ENSMUSG00000040113	-4.37183	0
ENSG00000142748	-2.41588	1		ENSMUSG00000049536	-2.38473	0
ENSG00000197646	-2.42105	1		ENSMUSG00000019297	-3.28588	0
ENSG00000177169	-2.42601	1		ENSMUSG00000079560	-5.37482	0
ENSG00000130234	-2.43355	1		ENSMUSG00000040356	-3.71312	0
ENSG00000100345	-2.4416	1		ENSMUSG00000025237	-4.58208	0
ENSG00000100604	-2.44568	1		ENSMUSG00000006299	-4.04716	0
ENSG00000168703	-2.44568	1		ENSMUSG00000022375	-4.27704	0
ENSG00000196664	-2.44662	1		ENSMUSG00000056342	-4.07826	0
ENSG00000140443	-2.44835	1		ENSMUSG00000029608	-4.19654	0
ENSG00000159128	-2.44945	1		ENSMUSG00000025872	-3.88321	0
ENSG00000172531	-2.45553	1		ENSMUSG00000001524	-3.66328	0
ENSG00000198909	-2.45902	1		ENSMUSG00000035958	-2.68233	0
ENSG00000140368	-2.45958	1		ENSMUSG00000025058	-2.18882	0
ENSG00000174136	-2.46005	1		ENSMUSG00000015002	-3.59806	0
ENSG00000090376	-2.4618	1		ENSMUSG00000042797	-2.66073	0
ENSG00000123143	-2.46204	1		ENSMUSG00000021287	-4.07655	0
ENSG00000150093	-2.46299	1		ENSMUSG00000024163	-4.62167	0
ENSG00000165682	-2.46618	1		ENSMUSG00000021610	-3.78727	0
ENSG00000142185	-2.4765	1		ENSMUSG00000022938	-2.95154	0
ENSG00000100784	-2.4802	1		ENSMUSG00000079419	-1.0122	0
ENSG00000178078	-2.48092	1		ENSMUSG00000071489	-5.51887	0
ENSG00000213281	-2.48657	1		ENSMUSG00000035295	-5.28209	0
ENSG00000183735	-2.48803	1		ENSMUSG00000020152	-4.19628	0
ENSG00000172354	-2.4937	1		ENSMUSG00000062175	-3.85977	0
ENSG00000080824	-2.4946	1		ENSMUSG00000036395	-2.91539	0
ENSG00000010017	-2.50766	1		ENSMUSG00000039878	-3.88044	0
ENSG00000166949	-2.50775	1		ENSMUSG00000005540	-2.59562	0
ENSG00000172243	-2.50906	1		ENSMUSG00000021368	-3.2684	0
ENSG00000055332	-2.51466	1		ENSMUSG00000059741	-1.96393	0
ENSG00000145839	-2.51953	1		ENSMUSG00000013936	-1.05472	0
ENSG00000135404	-2.525	1		ENSMUSG00000024403	-3.93126	0
ENSG00000108953	-2.52774	1		ENSMUSG00000032504	-4.50144	0
ENSG00000034152	-2.52982	1		ENSMUSG00000060559	-4.76337	0
ENSG00000169347	-2.53366	1		ENSMUSG00000050855	-5.31387	0
ENSG00000104343	-2.535	1		ENSMUSG00000021280	-2.24742	0
ENSG00000073584	-2.53692	1		ENSMUSG00000003053	-2.40431	0
ENSG00000113600	-2.54078	1		ENSMUSG00000026163	-2.90953	0
ENSG00000066336	-2.5536	1		ENSMUSG00000030374	-3.94408	0
ENSG00000159461	-2.55775	1		ENSMUSG00000026664	-2.13359	0
ENSG00000142512	-2.55826	1		ENSMUSG00000024524	-4.41212	0
ENSG00000079246	-2.56047	1		ENSMUSG00000034297	-4.747	0
ENSG00000072736	-2.56175	1		ENSMUSG00000036199	-3.91311	0
ENSG00000136848	-2.56593	1		ENSMUSG00000060012	-3.65073	0
ENSG00000064012	-2.56892	1		ENSMUSG00000033439	-5.63165	0
ENSG00000109471	-2.57132	1		ENSMUSG00000030101	-3.08363	0
ENSG00000124831	-2.57209	1		ENSMUSG00000032298	-2.95199	0
ENSG00000005100	-2.57209	1		ENSMUSG00000020607	-1.83934	0
ENSG00000146094	-2.57355	1		ENSMUSG00000047604	-2.68557	0
ENSG00000127445	-2.58857	1		ENSMUSG00000041577	-1.22358	0
ENSG00000103653	-2.59101	1		ENSMUSG00000022594	-3.13239	0
ENSG00000137834	-2.5971	1		ENSMUSG00000046876	-2.90855	0
ENSG00000155363	-2.59911	1		ENSMUSG00000003477	-1.14283	0
ENSG00000160710	-2.60489	1		ENSMUSG00000024242	-3.12205	0
ENSG00000102003	-2.60568	1		ENSMUSG00000000411	-4.29138	0
ENSG00000070495	-2.60814	1		ENSMUSG00000051159	-2.14133	0
ENSG00000101966	-2.6152	1		ENSMUSG00000030472	-5.02374	0
ENSG00000187522	-2.61688	1		ENSMUSG00000021866	-2.43846	0
ENSG00000106052	-2.61714	1		ENSMUSG00000038459	-3.32366	0
ENSG00000157240	-2.61918	1		ENSMUSG00000024940	-3.06443	0
ENSG00000124256	-2.61954	1		ENSMUSG00000030754	-3.69656	0
ENSG00000092445	-2.61971	1		ENSMUSG00000052854	-3.50112	0
ENSG00000135148	-2.62282	1		ENSMUSG00000029328	-3.46371	0
ENSG00000183625	-2.6246	1		ENSMUSG00000078851	-1.90958	0
ENSG00000187796	-2.62656	1		ENSMUSG00000042659	-2.46029	0
ENSG00000136560	-2.627	1		ENSMUSG00000031953	-4.30643	0
ENSG00000171109	-2.63442	1		ENSMUSG00000079183	-4.98393	0
ENSG00000139370	-2.6425	1		ENSMUSG00000039395	-1.33504	0
ENSG00000164946	-2.64413	1		ENSMUSG00000074737	-5.69675	0
ENSG00000112062	-2.64494	1		ENSMUSG00000079298	-2.54861	0
ENSG00000160753	-2.65027	1		ENSMUSG00000062275	-3.66091	0
ENSG00000186350	-2.65199	1		ENSMUSG00000050370	-0.34327	0
ENSG00000129351	-2.65208	1		ENSMUSG00000062124	-5.08265	0
ENSG00000051382	-2.65754	1		ENSMUSG00000027997	-4.4852	0
ENSG00000116044	-2.66328	1		ENSMUSG00000033186	-3.2045	0
ENSG00000135018	-2.67319	1		ENSMUSG00000020123	-2.59693	0
ENSG00000204713	-2.67438	1		ENSMUSG00000034165	-4.37004	0
ENSG00000091106	-2.67863	1		ENSMUSG00000067722	-4.80269	0
ENSG00000168610	-2.68297	1		ENSMUSG00000034639	-3.98736	0
ENSG00000112343	-2.68641	1		ENSMUSG00000030888	-2.89862	0
ENSG00000102970	-2.69013	1		ENSMUSG00000000544	-4.32916	0
ENSG00000127666	-2.69329	1		ENSMUSG00000003131	-4.49038	0
ENSG00000131788	-2.70953	1		ENSMUSG00000032191	-4.2623	0
ENSG00000110711	-2.71255	1		ENSMUSG00000027806	-3.20556	0
ENSG00000079785	-2.71302	1		ENSMUSG00000062184	-4.52649	0
ENSG00000169403	-2.71691	1		ENSMUSG00000038323	-2.72328	0
ENSG00000127616	-2.72805	1		ENSMUSG00000025804	-1.39882	0
ENSG00000164078	-2.72977	1		ENSMUSG00000023921	-3.79686	0
ENSG00000276045	-2.73485	1		ENSMUSG00000060188	-3.18338	0
ENSG00000169139	-2.74633	1		ENSMUSG00000048960	-3.5126	0
ENSG00000145365	-2.74652	1		ENSMUSG00000052187	-2.35387	0
ENSG00000234127	-2.74962	1		ENSMUSG00000021612	-5.26091	0
ENSG00000108599	-2.75215	1		ENSMUSG00000030921	-0.99358	0
ENSG00000167748	-2.75487	1		ENSMUSG00000001870	-4.75399	0
ENSG00000149923	-2.7574	1		ENSMUSG00000030934	-2.08712	0
ENSG00000139946	-2.75789	1		ENSMUSG00000004892	-3.44882	0
ENSG00000108395	-2.76033	1		ENSMUSG00000074195	-1.80834	0
ENSG00000121060	-2.76112	1		ENSMUSG00000048029	-3.98279	0
ENSG00000174516	-2.76798	1		ENSMUSG00000021214	-2.22465	0
ENSG00000003402	-2.7729	1		ENSMUSG00000073243	-5.50308	0
ENSG00000065135	-2.77537	1		ENSMUSG00000062154	-4.79306	0
ENSG00000110931	-2.77883	1		ENSMUSG00000020516	-4.54962	0
ENSG00000123338	-2.7826	1		ENSMUSG00000097333	-4.44536	0
ENSG00000113595	-2.78578	1		ENSMUSG00000028785	-4.29223	0
ENSG00000152503	-2.79266	1		ENSMUSG00000046755	-4.66273	0
ENSG00000111732	-2.80078	1		ENSMUSG00000009739	-3.43191	0
ENSG00000133961	-2.80148	1		ENSMUSG00000033429	-2.47762	0
ENSG00000126561	-2.80178	1		ENSMUSG00000031629	-2.79116	0
ENSG00000250067	-2.80178	1		ENSMUSG00000049488	-5.09641	0
ENSG00000161031	-2.8047	1		ENSMUSG00000025484	-4.26036	0
ENSG00000135940	-2.80793	1		ENSMUSG00000021709	-2.77054	0
ENSG00000137161	-2.81168	1		ENSMUSG00000046417	-2.54473	0
ENSG00000162739	-2.8197	1		ENSMUSG00000037266	-2.83774	0
ENSG00000183763	-2.82051	1		ENSMUSG00000022529	-3.64946	0
ENSG00000101096	-2.82347	1		ENSMUSG00000023971	-3.85893	0
ENSG00000129450	-2.82644	1		ENSMUSG00000038518	-3.06818	0
ENSG00000091592	-2.82756	1		ENSMUSG00000000359	-4.96173	0
ENSG00000183258	-2.8289	1		ENSMUSG00000000766	-5.87663	0
ENSG00000141367	-2.83136	1		ENSMUSG00000036854	-1.28944	0
ENSG00000185129	-2.83465	1		ENSMUSG00000024793	-3.20889	0
ENSG00000170581	-2.84208	1		ENSMUSG00000025978	-3.76749	0
ENSG00000097007	-2.8484	1		ENSMUSG00000066720	-4.14637	0
ENSG00000184216	-2.85038	1		ENSMUSG00000003273	-3.25939	0
ENSG00000137275	-2.85392	1		ENSMUSG00000028821	-4.18259	0
ENSG00000100030	-2.86134	1		ENSMUSG00000027947	-3.56286	0
ENSG00000101412	-2.86954	1		ENSMUSG00000037251	-2.6918	0
ENSG00000078747	-2.87525	1		ENSMUSG00000020705	-5.15329	0
ENSG00000145907	-2.88321	1		ENSMUSG00000051890	-3.10073	0
ENSG00000162723	-2.88758	1		ENSMUSG00000047799	-5.47971	0
ENSG00000134253	-2.88769	1		ENSMUSG00000028343	-4.37542	0
ENSG00000165699	-2.89539	1		ENSMUSG00000022551	-3.64729	0
ENSG00000166888	-2.89733	1		ENSMUSG00000004609	-2.4873	0
ENSG00000135341	-2.91115	1		ENSMUSG00000021850	-3.69862	0
ENSG00000198794	-2.91137	1		ENSMUSG00000046856	-3.5788	0
ENSG00000197111	-2.91191	1		ENSMUSG00000074870	-5.65326	0
ENSG00000163430	-2.91235	1		ENSMUSG00000038384	-3.49557	0
ENSG00000142405	-2.91441	1		ENSMUSG00000037344	-4.52616	0
ENSG00000180228	-2.91648	1		ENSMUSG00000055421	-3.53199	0
ENSG00000093167	-2.92194	1		ENSMUSG00000013353	-5.58519	0
ENSG00000118260	-2.92369	1		ENSMUSG00000042302	-2.6346	0
ENSG00000146648	-2.92456	1		ENSMUSG00000010435	-4.69563	0
ENSG00000121879	-2.92511	1		ENSMUSG00000022811	-4.28462	0
ENSG00000008438	-2.93225	1		ENSMUSG00000022560	-3.65581	0
ENSG00000104824	-2.94209	1		ENSMUSG00000033416	-3.0768	0
ENSG00000083799	-2.94353	1		ENSMUSG00000025616	-4.4369	0
ENSG00000118137	-2.94375	1		ENSMUSG00000032860	-3.33876	0
ENSG00000160339	-2.9482	1		ENSMUSG00000026036	-4.06927	0
ENSG00000057663	-2.95411	1		ENSMUSG00000001021	-2.67577	0
ENSG00000139687	-2.95467	1		ENSMUSG00000024847	-3.79827	0
ENSG00000082512	-2.95478	1		ENSMUSG00000009210	-4.05625	0
ENSG00000196262	-2.95478	1		ENSMUSG00000006464	-3.56901	0
ENSG00000132693	-2.96398	1		ENSMUSG00000031536	-3.43721	0
ENSG00000101182	-2.96488	1		ENSMUSG00000039114	-1.26583	0
ENSG00000117632	-2.97087	1		ENSMUSG00000030606	-5.25925	0
ENSG00000168769	-2.98085	1		ENSMUSG00000041845	-3.22648	0
ENSG00000125826	-2.98097	1		ENSMUSG00000026102	-3.09123	0
ENSG00000133661	-2.98131	1		ENSMUSG00000039473	-4.32453	0
ENSG00000145901	-2.98176	1		ENSMUSG00000026004	-3.60349	0
ENSG00000105397	-2.99746	1		ENSMUSG00000044217	-2.98931	0
ENSG00000131323	-2.99873	1		ENSMUSG00000031465	-4.77675	0
ENSG00000163512	-3.00486	1		ENSMUSG00000026315	-3.20929	0
ENSG00000112116	-3.00799	1		ENSMUSG00000032998	-5.40019	0
ENSG00000166086	-3.00926	1		ENSMUSG00000028879	-4.21491	0
ENSG00000173039	-3.01194	1		ENSMUSG00000032134	-3.27439	0
ENSG00000073754	-3.0124	1		ENSMUSG00000032547	-4.19839	0
ENSG00000072818	-3.01252	1		ENSMUSG00000046295	-3.25319	0
ENSG00000239998	-3.01322	1		ENSMUSG00000030264	-4.28912	0
ENSG00000050748	-3.01473	1		ENSMUSG00000025135	-5.11979	0
ENSG00000151247	-3.02233	1		ENSMUSG00000019883	-2.68529	0
ENSG00000122194	-3.02304	1		ENSMUSG00000030691	-4.24059	0
ENSG00000168958	-3.0235	1		ENSMUSG00000026715	-3.30429	0
ENSG00000127318	-3.02585	1		ENSMUSG00000035258	-1.35938	0
ENSG00000174130	-3.02597	1		ENSMUSG00000025939	-4.18758	0
ENSG00000168918	-3.02609	1		ENSMUSG00000025877	-2.24448	0
ENSG00000155897	-3.02891	1		ENSMUSG00000050276	-5.49525	0
ENSG00000184990	-3.02974	1		ENSMUSG00000037784	-4.11904	0
ENSG00000162889	-3.03115	1		ENSMUSG00000021687	-2.83002	0
ENSG00000106785	-3.03257	1		ENSMUSG00000026944	-4.09739	0
ENSG00000187688	-3.03505	1		ENSMUSG00000084897	-2.41273	0
ENSG00000047932	-3.04085	1		ENSMUSG00000024381	-3.77379	0
ENSG00000198001	-3.04121	1		ENSMUSG00000007891	-2.31108	0
ENSG00000080561	-3.04157	1		ENSMUSG00000024900	-2.21699	0
ENSG00000259207	-3.04192	1		ENSMUSG00000040254	-2.37139	0
ENSG00000103266	-3.04835	1		ENSMUSG00000040018	-3.91615	0
ENSG00000181852	-3.06094	1		ENSMUSG00000023991	-3.93965	0
ENSG00000007171	-3.06516	1		ENSMUSG00000055239	-4.57759	0
ENSG00000088888	-3.0654	1		ENSMUSG00000022194	-3.71066	0
ENSG00000163218	-3.06745	1		ENSMUSG00000035191	-4.91833	0
ENSG00000164307	-3.07012	1		ENSMUSG00000047953	-3.44442	0
ENSG00000130159	-3.07266	1		ENSMUSG00000042225	-3.76965	0
ENSG00000079277	-3.07266	1		ENSMUSG00000029832	-4.7823	0
ENSG00000196470	-3.07364	1		ENSMUSG00000019969	-3.67724	0
ENSG00000158022	-3.0757	1		ENSMUSG00000048696	-2.77379	0
ENSG00000185303	-3.07643	1		ENSMUSG00000024426	-4.31531	0
ENSG00000108702	-3.07728	1		ENSMUSG00000029671	-4.44945	0
ENSG00000169564	-3.07765	1		ENSMUSG00000022435	-4.23705	0
ENSG00000215301	-3.08534	1		ENSMUSG00000026039	-1.32402	0
ENSG00000036672	-3.0916	1		ENSMUSG00000091898	-0.71168	0
ENSG00000109819	-3.09776	1		ENSMUSG00000037822	-3.33453	0
ENSG00000126934	-3.09888	1		ENSMUSG00000036275	-4.72356	0
ENSG00000124391	-3.099	1		ENSMUSG00000052075	-4.83568	0
ENSG00000120899	-3.10036	1		ENSMUSG00000029578	-4.91877	0
ENSG00000213903	-3.10098	1		ENSMUSG00000038524	-4.02327	0
ENSG00000022556	-3.10185	1		ENSMUSG00000060332	-5.37602	0
ENSG00000075884	-3.12205	1		ENSMUSG00000029817	-4.09394	0
ENSG00000109458	-3.12243	1		ENSMUSG00000020105	-3.3309	0
ENSG00000148400	-3.12281	1		ENSMUSG00000009470	-3.11154	0
ENSG00000147573	-3.12306	1		ENSMUSG00000002396	-3.48875	0
ENSG00000198668	-3.12961	1		ENSMUSG00000044534	-4.22216	0
ENSG00000167965	-3.13264	1		ENSMUSG00000003752	-3.29421	0
ENSG00000129315	-3.13416	1		ENSMUSG00000026208	-3.44599	0
ENSG00000119401	-3.13492	1		ENSMUSG00000063646	-2.79807	0
ENSG00000143376	-3.13568	1		ENSMUSG00000046034	-3.55385	0
ENSG00000072310	-3.13619	1		ENSMUSG00000045236	-4.05986	0
ENSG00000197769	-3.13987	1		ENSMUSG00000031980	-2.76729	0
ENSG00000120659	-3.14318	1		ENSMUSG00000033420	-3.46865	0
ENSG00000133265	-3.14995	1		ENSMUSG00000012705	-2.10843	0
ENSG00000126456	-3.15085	1		ENSMUSG00000046748	-2.63424	0
ENSG00000116688	-3.15367	1		ENSMUSG00000033831	-2.85559	0
ENSG00000145782	-3.15521	1		ENSMUSG00000030847	-2.42942	0
ENSG00000198060	-3.16062	1		ENSMUSG00000033096	-3.4302	0
ENSG00000141646	-3.16075	1		ENSMUSG00000007029	-2.91072	0
ENSG00000139218	-3.16488	1		ENSMUSG00000031173	-2.94786	0
ENSG00000114030	-3.1654	1		ENSMUSG00000022946	-3.58415	0
ENSG00000001626	-3.18036	1		ENSMUSG00000032936	-3.71463	0
ENSG00000178952	-3.18272	1		ENSMUSG00000049882	-2.30893	0
ENSG00000167613	-3.19166	1		ENSMUSG00000047710	-4.4257	0
ENSG00000148334	-3.20012	1		ENSMUSG00000037957	-5.19284	0
ENSG00000134759	-3.20663	1		ENSMUSG00000054342	-2.06812	0
ENSG00000134245	-3.20996	1		ENSMUSG00000026849	-3.68761	0
ENSG00000198925	-3.2113	1		ENSMUSG00000002661	-2.95825	0
ENSG00000177889	-3.22472	1		ENSMUSG00000031861	-4.66639	0
ENSG00000114416	-3.23406	1		ENSMUSG00000028756	-1.90741	0
ENSG00000159069	-3.23419	1		ENSMUSG00000034667	-3.53533	0
ENSG00000182979	-3.23773	1		ENSMUSG00000036918	-4.64711	0
ENSG00000102871	-3.25843	1		ENSMUSG00000007837	-3.4155	0
ENSG00000160703	-3.26091	1		ENSMUSG00000031802	-2.77814	0
ENSG00000182261	-3.26147	1		ENSMUSG00000033849	-3.23936	0
ENSG00000196419	-3.26257	1		ENSMUSG00000024097	-2.62327	0
ENSG00000104365	-3.26465	1		ENSMUSG00000027194	-3.84208	0
ENSG00000239961	-3.27007	1		ENSMUSG00000072754	-3.89561	0
ENSG00000169194	-3.27956	1		ENSMUSG00000020271	-4.61246	0
ENSG00000163464	-3.28181	1		ENSMUSG00000026109	-3.50079	0
ENSG00000197540	-3.28349	1		ENSMUSG00000020170	-3.71862	0
ENSG00000168036	-3.29082	1		ENSMUSG00000022089	-3.54557	0
ENSG00000102103	-3.29223	1		ENSMUSG00000031295	-3.95523	0
ENSG00000197272	-3.29435	1		ENSMUSG00000041202	-2.53049	0
ENSG00000243649	-3.29662	1		ENSMUSG00000046792	-5.30472	0
ENSG00000138670	-3.30187	1		ENSMUSG00000003848	-3.85267	0
ENSG00000100142	-3.31015	1		ENSMUSG00000050423	-1.73365	0
ENSG00000092067	-3.31258	1		ENSMUSG00000071253	-2.7668	0
ENSG00000198873	-3.31516	1		ENSMUSG00000039611	-2.02585	0
ENSG00000174840	-3.31833	1		ENSMUSG00000028940	-5.20769	0
ENSG00000165527	-3.32049	1		ENSMUSG00000021086	-5.31158	0
ENSG00000130768	-3.32092	1		ENSMUSG00000010047	-3.83013	0
ENSG00000143801	-3.32164	1		ENSMUSG00000037536	-3.81868	0
ENSG00000100811	-3.33032	1		ENSMUSG00000030495	-2.06963	0
ENSG00000177119	-3.3373	1		ENSMUSG00000043895	-2.97279	0
ENSG00000162711	-3.34081	1		ENSMUSG00000002897	-2.49216	0
ENSG00000148498	-3.34755	1		ENSMUSG00000005357	-3.50161	0
ENSG00000174123	-3.35402	1		ENSMUSG00000055895	-4.46785	0
ENSG00000113905	-3.35491	1		ENSMUSG00000021112	-3.34505	0
ENSG00000087085	-3.35535	1		ENSMUSG00000025586	-1.87641	0
ENSG00000165416	-3.35624	1		ENSMUSG00000044361	-4.06588	0
ENSG00000205356	-3.35934	1		ENSMUSG00000032750	-3.27341	0
ENSG00000171791	-3.36543	1		ENSMUSG00000040711	-2.63487	0
ENSG00000136436	-3.37079	1		ENSMUSG00000030753	-3.84809	0
ENSG00000140464	-3.37228	1		ENSMUSG00000001380	-3.45387	0
ENSG00000166278	-3.37407	1		ENSMUSG00000040225	-4.42322	0
ENSG00000111653	-3.37437	1		ENSMUSG00000041961	-4.2425	0
ENSG00000174953	-3.37722	1		ENSMUSG00000075227	-3.92665	0
ENSG00000183873	-3.37902	1		ENSMUSG00000030364	-2.67549	0
ENSG00000050820	-3.39502	1		ENSMUSG00000024669	-1.8725	0
ENSG00000196591	-3.40354	1		ENSMUSG00000030199	-3.11166	0
ENSG00000197943	-3.40721	1		ENSMUSG00000054901	-5.55571	0
ENSG00000105372	-3.41304	1		ENSMUSG00000031379	-2.16631	0
ENSG00000065320	-3.41519	1		ENSMUSG00000067081	-5.23243	0
ENSG00000167323	-3.41627	1		ENSMUSG00000056938	-3.41673	0
ENSG00000163599	-3.42508	1		ENSMUSG00000032932	-3.63433	0
ENSG00000198911	-3.42523	1		ENSMUSG00000038539	-1.77029	0
ENSG00000099942	-3.42554	1		ENSMUSG00000037993	-4.82296	0
ENSG00000132466	-3.42616	1		ENSMUSG00000028640	-3.67724	0
ENSG00000146054	-3.42989	1		ENSMUSG00000021702	-2.05571	0
ENSG00000163904	-3.43753	1		ENSMUSG00000020793	-4.26757	0
ENSG00000166436	-3.44003	1		ENSMUSG00000092225	-4.47201	0
ENSG00000074660	-3.44019	1		ENSMUSG00000029545	-3.59388	0
ENSG00000187266	-3.44395	1		ENSMUSG00000039096	-3.63111	0
ENSG00000088247	-3.44552	1		ENSMUSG00000031523	-2.4649	0
ENSG00000154229	-3.45119	1		ENSMUSG00000024213	-3.5951	0
ENSG00000168256	-3.45466	1		ENSMUSG00000048376	-1.71952	0
ENSG00000132703	-3.45561	1		ENSMUSG00000045877	-5.38504	0
ENSG00000113520	-3.46355	1		ENSMUSG00000002111	-2.48415	0
ENSG00000021852	-3.47281	1		ENSMUSG00000060181	-3.10755	0
ENSG00000038945	-3.47377	1		ENSMUSG00000041594	-3.23718	0
ENSG00000092009	-3.48132	1		ENSMUSG00000003380	-2.59475	0
ENSG00000204610	-3.48633	1		ENSMUSG00000030731	-4.88854	0
ENSG00000012124	-3.49932	1		ENSMUSG00000045761	-5.18863	0
ENSG00000106948	-3.50063	1		ENSMUSG00000039239	-2.27083	0
ENSG00000179295	-3.50193	1		ENSMUSG00000033963	-4.88513	0
ENSG00000161634	-3.51227	1		ENSMUSG00000058579	-1.82174	0
ENSG00000263528	-3.5192	1		ENSMUSG00000057855	-3.36112	0
ENSG00000169398	-3.52849	1		ENSMUSG00000022304	-3.17723	0
ENSG00000166135	-3.53399	1		ENSMUSG00000006542	-1.37008	0
ENSG00000162302	-3.54053	1		ENSMUSG00000032047	-3.32496	0
ENSG00000117505	-3.54641	1		ENSMUSG00000027692	-3.56405	0
ENSG00000033800	-3.5569	1		ENSMUSG00000028703	-5.19232	0
ENSG00000163517	-3.56115	1		ENSMUSG00000018821	-2.63935	0
ENSG00000124507	-3.56201	1		ENSMUSG00000064145	-4.40568	0
ENSG00000143627	-3.56252	1		ENSMUSG00000037816	-3.36855	0
ENSG00000198793	-3.57055	1		ENSMUSG00000046408	-3.96827	0
ENSG00000165471	-3.57295	1		ENSMUSG00000030030	-3.70012	0
ENSG00000221866	-3.57966	1		ENSMUSG00000033740	-3.69413	0
ENSG00000084093	-3.58467	1		ENSMUSG00000028463	-2.6827	0
ENSG00000107643	-3.58727	1		ENSMUSG00000021363	-4.21063	0
ENSG00000082701	-3.58953	1		ENSMUSG00000022722	-2.80521	0
ENSG00000139625	-3.59057	1		ENSMUSG00000060691	-2.65526	0
ENSG00000129465	-3.59632	1		ENSMUSG00000034645	-5.56525	0
ENSG00000135387	-3.59667	1		ENSMUSG00000018168	-4.15688	0
ENSG00000085978	-3.59929	1		ENSMUSG00000048878	-3.43878	0
ENSG00000204305	-3.60823	1		ENSMUSG00000049755	-4.89625	0
ENSG00000100968	-3.60946	1		ENSMUSG00000056370	-4.6975	0
ENSG00000111087	-3.6107	1		ENSMUSG00000032523	-3.28673	0
ENSG00000015171	-3.61264	1		ENSMUSG00000033854	-3.95949	0
ENSG00000188747	-3.61458	1		ENSMUSG00000051728	-4.70538	0
ENSG00000116525	-3.61741	1		ENSMUSG00000048155	-6.20663	0
ENSG00000112195	-3.62007	1		ENSMUSG00000034574	-2.64007	0
ENSG00000132842	-3.6238	1		ENSMUSG00000029486	-4.97438	0
ENSG00000158169	-3.6254	1		ENSMUSG00000022911	-3.5508	0
ENSG00000135077	-3.63093	1		ENSMUSG00000026883	-3.52467	0
ENSG00000126581	-3.63541	1		ENSMUSG00000024052	-3.18876	0
ENSG00000167634	-3.63702	1		ENSMUSG00000050304	-4.87747	0
ENSG00000179873	-3.639	1		ENSMUSG00000045394	-1.93932	0
ENSG00000164485	-3.66018	1		ENSMUSG00000044375	-4.74352	0
ENSG00000255501	-3.69806	1		ENSMUSG00000053158	-3.15586	0
ENSG00000155846	-3.70764	1		ENSMUSG00000051136	-5.57759	0
ENSG00000128604	-3.72223	1		ENSMUSG00000002679	-4.20663	0
ENSG00000175354	-3.7228	1		ENSMUSG00000078794	-5.3202	0
ENSG00000179588	-3.73044	1		ENSMUSG00000026443	-4.38926	0
ENSG00000066044	-3.74391	1		ENSMUSG00000028860	-3.23229	0
ENSG00000068308	-3.7472	1		ENSMUSG00000022228	-2.36684	0
ENSG00000174292	-3.762	1		ENSMUSG00000024233	-4.7412	0
ENSG00000106100	-3.76592	1		ENSMUSG00000023495	-3.20636	0
ENSG00000136807	-3.76709	1		ENSMUSG00000019715	-5.3499	0
ENSG00000113525	-3.77418	1		ENSMUSG00000029885	-4.99171	0
ENSG00000186810	-3.78986	1		ENSMUSG00000024725	-3.79987	0
ENSG00000126883	-3.79086	1		ENSMUSG00000010476	-2.77162	0
ENSG00000127191	-3.79326	1		ENSMUSG00000071078	-3.19034	0
ENSG00000089723	-3.79927	1		ENSMUSG00000039710	-3.36275	0
ENSG00000171132	-3.80551	1		ENSMUSG00000073293	-5.12734	0
ENSG00000078902	-3.80672	1		ENSMUSG00000059434	-3.74797	0
ENSG00000075702	-3.83033	1		ENSMUSG00000068115	-2.69797	0
ENSG00000160505	-3.84477	1		ENSMUSG00000005102	-3.83177	0
ENSG00000185122	-3.85392	1		ENSMUSG00000059256	-1.52011	0
ENSG00000104825	-3.86397	1		ENSMUSG00000045725	-5.17293	0
ENSG00000171487	-3.86586	1		ENSMUSG00000011256	-2.1805	0
ENSG00000176095	-3.8667	1		ENSMUSG00000060469	-2.35986	0
ENSG00000176919	-3.87134	1		ENSMUSG00000041984	-0.73504	0
ENSG00000204371	-3.88044	1		ENSMUSG00000027318	-3.85998	0
ENSG00000137265	-3.88449	1		ENSMUSG00000034120	-2.81878	0
ENSG00000185920	-3.8879	1		ENSMUSG00000027435	-2.59649	0
ENSG00000167770	-3.89862	1		ENSMUSG00000022471	-2.81249	0
ENSG00000183813	-3.89926	1		ENSMUSG00000033122	-5.2061	0
ENSG00000160224	-3.91159	1		ENSMUSG00000022558	-5.01485	0
ENSG00000137857	-3.91768	1		ENSMUSG00000031207	-2.0706	0
ENSG00000188389	-3.91921	1		ENSMUSG00000092118	-2.88566	0
ENSG00000142224	-3.9227	1		ENSMUSG00000071176	-4.05337	0
ENSG00000115598	-3.92533	1		ENSMUSG00000061527	-3.01112	0
ENSG00000198612	-3.93126	1		ENSMUSG00000006423	-3.58398	0
ENSG00000126457	-3.9328	1		ENSMUSG00000025724	-4.15047	0
ENSG00000183918	-3.93633	1		ENSMUSG00000066704	-3.46705	0
ENSG00000078142	-3.94608	1		ENSMUSG00000043633	-4.27035	0
ENSG00000127837	-3.97098	1		ENSMUSG00000064036	-4.30272	0
ENSG00000198178	-3.9796	1		ENSMUSG00000019899	-2.59868	0
ENSG00000105492	-3.98119	1		ENSMUSG00000045573	-1.52616	0
ENSG00000160360	-3.98416	1		ENSMUSG00000058216	-2.66401	0
ENSG00000163701	-3.98462	1		ENSMUSG00000018868	-3.45387	0
ENSG00000161011	-3.99194	1		ENSMUSG00000019822	-3.32597	0
ENSG00000198933	-4.01066	1		ENSMUSG00000027187	-2.60112	0
ENSG00000179526	-4.01066	1		ENSMUSG00000038708	-3.38851	0
ENSG00000072062	-4.02046	1		ENSMUSG00000021476	-4.14127	0
ENSG00000163515	-4.02397	1		ENSMUSG00000045302	-4.08927	0
ENSG00000179709	-4.05289	1		ENSMUSG00000045267	-5.64097	0
ENSG00000140678	-4.06347	1		ENSMUSG00000037390	-3.46913	0
ENSG00000240505	-4.06395	1		ENSMUSG00000027746	-5.702	0
ENSG00000096433	-4.08143	1		ENSMUSG00000029860	-2.37909	0
ENSG00000007952	-4.08387	1		ENSMUSG00000078451	-3.03682	0
ENSG00000089902	-4.08878	1		ENSMUSG00000047150	-4.27146	0
ENSG00000015285	-4.09443	1		ENSMUSG00000042401	-3.83259	0
ENSG00000078900	-4.09962	1		ENSMUSG00000030763	-3.87959	0
ENSG00000145192	-4.11279	1		ENSMUSG00000040570	-2.56269	0
ENSG00000105229	-4.1213	1		ENSMUSG00000024059	-3.58693	0
ENSG00000175104	-4.12608	1		ENSMUSG00000021767	-5.30016	0
ENSG00000115966	-4.1372	1		ENSMUSG00000028932	-3.77438	0
ENSG00000106615	-4.1667	1		ENSMUSG00000023272	-1.73116	0
ENSG00000108883	-4.18679	1		ENSMUSG00000031987	-3.67319	0
ENSG00000170604	-4.20025	1		ENSMUSG00000022053	-3.10843	0
ENSG00000173757	-4.21464	1		ENSMUSG00000001416	-3.44411	0
ENSG00000066135	-4.21545	1		ENSMUSG00000024293	-3.71501	0
ENSG00000112115	-4.21974	1		ENSMUSG00000001095	-2.9568	0
ENSG00000161640	-4.22702	1		ENSMUSG00000036430	-4.62202	0
ENSG00000173572	-4.23352	1		ENSMUSG00000027656	-2.43862	0
ENSG00000119283	-4.23379	1		ENSMUSG00000070003	-3.76435	0
ENSG00000143365	-4.23433	1		ENSMUSG00000020471	-1.91806	0
ENSG00000146755	-4.23487	1		ENSMUSG00000061702	-4.88555	0
ENSG00000073282	-4.24386	1		ENSMUSG00000064039	-4.74159	0
ENSG00000157131	-4.25209	1		ENSMUSG00000033033	-3.00636	0
ENSG00000110395	-4.26257	1		ENSMUSG00000022496	-4.10706	0
ENSG00000159527	-4.27146	1		ENSMUSG00000004364	-3.64638	0
ENSG00000168995	-4.28349	1		ENSMUSG00000025212	-3.1728	0
ENSG00000090432	-4.29789	1		ENSMUSG00000046180	-3.48795	0
ENSG00000105639	-4.34666	1		ENSMUSG00000060121	-3.05038	0
ENSG00000105245	-4.34696	1		ENSMUSG00000031970	-2.91681	0
ENSG00000003400	-4.36201	1		ENSMUSG00000090946	-2.82317	0
ENSG00000138684	-4.37482	1		ENSMUSG00000031163	-4.33148	0
ENSG00000197122	-4.40385	1		ENSMUSG00000067879	-3.95076	0
ENSG00000004139	-4.42136	1		ENSMUSG00000028397	-3.82072	0
ENSG00000166349	-4.43534	1		ENSMUSG00000026361	-5.03457	0
ENSG00000134900	-4.43534	1		ENSMUSG00000007589	-2.91256	0
ENSG00000141569	-4.44285	1		ENSMUSG00000063260	-3.84892	0
ENSG00000090659	-4.4653	1		ENSMUSG00000062585	-4.73774	0
ENSG00000183439	-4.47618	1		ENSMUSG00000020096	-4.10532	0
ENSG00000111321	-4.51523	1		ENSMUSG00000003662	-3.8043	0
ENSG00000136574	-4.57415	1		ENSMUSG00000063275	-2.15605	0
ENSG00000037280	-4.57587	1		ENSMUSG00000021643	-4.76415	0
ENSG00000183695	-4.57622	1		ENSMUSG00000015013	-3.35934	0
ENSG00000151650	-4.59318	1		ENSMUSG00000073802	-2.64946	0
ENSG00000179387	-4.61493	1		ENSMUSG00000019564	-4.68446	0
ENSG00000105723	-4.62415	1		ENSMUSG00000032783	-3.84726	0
ENSG00000127241	-4.64747	1		ENSMUSG00000025407	-3.53617	0
ENSG00000078043	-4.67632	1		ENSMUSG00000038791	-3.24113	0
ENSG00000101200	-4.71369	1		ENSMUSG00000026618	-3.51523	0
ENSG00000166090	-4.7575	1		ENSMUSG00000047822	-1.87917	0
ENSG00000158955	-4.78986	1		ENSMUSG00000050608	-4.56969	0
ENSG00000174885	-4.80349	1		ENSMUSG00000028223	-2.78568	0
ENSG00000110680	-4.81441	1		ENSMUSG00000026736	-5.43972	0
ENSG00000158077	-4.82419	1		ENSMUSG00000033730	-5.03505	0
ENSG00000009724	-4.86565	1		ENSMUSG00000030804	-2.54296	0
ENSG00000179262	-4.87959	1		ENSMUSG00000075470	-3.53717	0
ENSG00000185792	-4.88555	1		ENSMUSG00000069208	-4.06347	0
ENSG00000150455	-5.01252	1		ENSMUSG00000031682	-4.94697	0
ENSG00000080802	-5.01905	1		ENSMUSG00000029061	-3.1754	0
ENSG00000264522	-5.04597	1		ENSMUSG00000062373	-3.02656	0
ENSG00000140285	-5.05745	1		ENSMUSG00000036646	-3.70106	0
ENSG00000188827	-5.07242	1		ENSMUSG00000031157	-4.11879	0
ENSG00000114316	-5.07826	1		ENSMUSG00000029446	-2.14191	0
ENSG00000134489	-5.09345	1		ENSMUSG00000079445	-3.56115	0
ENSG00000076984	-5.10433	1		ENSMUSG00000041215	-4.09493	0
ENSG00000105366	-5.12683	1		ENSMUSG00000041548	-2.40798	0
ENSG00000155890	-5.66639	1		ENSMUSG00000032436	-2.56713	0
ENSG00000088926	-6.25319	1		ENSMUSG00000001998	-4.25732	0
ENSG00000115009	1.62011	0		ENSMUSG00000042684	-1.28139	0
ENSG00000169429	1.58622	0		ENSMUSG00000034906	-1.75331	0
ENSG00000137959	1.43249	0		ENSMUSG00000038205	-3.11216	0
ENSG00000196611	1.37649	0		ENSMUSG00000035370	-4.38443	0
ENSG00000163739	1.33726	0		ENSMUSG00000083695	-4.66273	0
ENSG00000163734	1.16772	0		ENSMUSG00000034209	-2.97358	0
ENSG00000123610	1.07042	0		ENSMUSG00000027133	-3.39062	0
ENSG00000109321	1.00722	0		ENSMUSG00000050714	-3.25085	0
ENSG00000134326	0.97783	0		ENSMUSG00000037101	-3.56969	0
ENSG00000171848	0.95599	0		ENSMUSG00000021938	-4.2346	0
ENSG00000131747	0.9366	0		ENSMUSG00000009555	-4.51986	0
ENSG00000179388	0.89204	0		ENSMUSG00000054582	-4.41858	0
ENSG00000197632	0.88102	0		ENSMUSG00000033434	-4.96533	0
ENSG00000170345	0.79547	0		ENSMUSG00000031330	-4.98165	0
ENSG00000122641	0.72336	0		ENSMUSG00000042540	-5.11478	0
ENSG00000122861	0.72154	0		ENSMUSG00000021987	-3.45736	0
ENSG00000126787	0.71636	0		ENSMUSG00000045350	-4.73121	0
ENSG00000153234	0.7137	0		ENSMUSG00000068075	-2.48415	0
ENSG00000168078	0.69533	0		ENSMUSG00000032280	-3.44536	0
ENSG00000123689	0.68996	0		ENSMUSG00000040459	-3.71653	0
ENSG00000163993	0.68555	0		ENSMUSG00000020629	-3.02022	0
ENSG00000130513	0.6652	0		ENSMUSG00000060512	-2.9273	0
ENSG00000134827	0.64111	0		ENSMUSG00000074635	-4.30586	0
ENSG00000078081	0.59253	0		ENSMUSG00000067872	-5.02093	0
ENSG00000138180	0.57171	0		ENSMUSG00000007944	-4.47778	0
ENSG00000121742	0.57143	0		ENSMUSG00000094311	-5.76415	0
ENSG00000165474	0.53562	0		ENSMUSG00000003948	-1.87002	0
ENSG00000135114	0.50812	0		ENSMUSG00000057411	-3.41596	0
ENSG00000117228	0.4989	0		ENSMUSG00000026339	-5.79666	0
ENSG00000138061	0.48712	0		ENSMUSG00000024053	-1.42105	0
ENSG00000147676	0.48573	0		ENSMUSG00000020454	-4.36587	0
ENSG00000163735	0.48163	0		ENSMUSG00000036104	-3.97983	0
ENSG00000151012	0.47983	0		ENSMUSG00000030842	-4.19998	0
ENSG00000131979	0.45606	0		ENSMUSG00000054102	-4.92489	0
ENSG00000275302	0.45138	0		ENSMUSG00000028539	-3.26064	0
ENSG00000133048	0.44837	0		ENSMUSG00000016179	-3.67503	0
ENSG00000112984	0.43777	0		ENSMUSG00000032387	-2.44906	0
ENSG00000138772	0.41292	0		ENSMUSG00000051721	-5.0228	0
ENSG00000124875	0.39897	0		ENSMUSG00000020869	-2.32438	0
ENSG00000125740	0.39392	0		ENSMUSG00000073792	-5.03741	0
ENSG00000137965	0.39014	0		ENSMUSG00000048142	-3.74255	0
ENSG00000120708	0.38975	0		ENSMUSG00000057914	-3.63075	0
ENSG00000168209	0.38629	0		ENSMUSG00000022100	-4.61246	0
ENSG00000198074	0.3824	0		ENSMUSG00000020255	-3.35624	0
ENSG00000164932	0.36726	0		ENSMUSG00000023232	-2.75526	0
ENSG00000107984	0.36351	0		ENSMUSG00000025813	-3.21907	0
ENSG00000276043	0.36169	0		ENSMUSG00000020811	-4.77794	0
ENSG00000102760	0.35372	0		ENSMUSG00000042444	-2.31351	0
ENSG00000138449	0.34801	0		ENSMUSG00000019124	-3.75147	0
ENSG00000143228	0.32908	0		ENSMUSG00000000686	-4.09888	0
ENSG00000187479	0.32804	0		ENSMUSG00000078554	-5.01252	0
ENSG00000125968	0.32502	0		ENSMUSG00000000730	-3.38881	0
ENSG00000166922	0.32234	0		ENSMUSG00000036943	-2.17978	0
ENSG00000138678	0.31907	0		ENSMUSG00000031452	-4.55131	0
ENSG00000166923	0.30879	0		ENSMUSG00000052040	-3.11304	0
ENSG00000165092	0.3007	0		ENSMUSG00000060227	-3.15175	0
ENSG00000138160	0.29917	0		ENSMUSG00000038914	-5.54894	0
ENSG00000108700	0.29457	0		ENSMUSG00000037443	-3.49427	0
ENSG00000205364	0.29104	0		ENSMUSG00000024146	-4.2911	0
ENSG00000204287	0.28861	0		ENSMUSG00000026981	-0.49299	0
ENSG00000148926	0.28823	0		ENSMUSG00000005846	-2.9746	0
ENSG00000143476	0.27694	0		ENSMUSG00000038544	-3.93346	0
ENSG00000173391	0.27035	0		ENSMUSG00000019478	-2.79967	0
ENSG00000149968	0.26899	0		ENSMUSG00000030088	-3.28785	0
ENSG00000117399	0.26845	0		ENSMUSG00000062753	-2.82051	0
ENSG00000110848	0.26187	0		ENSMUSG00000006215	-5.86313	0
ENSG00000104267	0.25639	0		ENSMUSG00000021760	-2.60244	0
ENSG00000272398	0.25272	0		ENSMUSG00000066892	-3.21156	0
ENSG00000112742	0.24866	0		ENSMUSG00000070426	-3.88449	0
ENSG00000196139	0.2457	0		ENSMUSG00000040584	-1.35831	0
ENSG00000164949	0.24447	0		ENSMUSG00000035329	-3.02456	0
ENSG00000072571	0.23049	0		ENSMUSG00000032452	-3.23406	0
ENSG00000268104	0.21794	0		ENSMUSG00000035469	-5.21411	0
ENSG00000138166	0.21791	0		ENSMUSG00000021504	-3.99562	0
ENSG00000011426	0.21374	0		ENSMUSG00000098207	-4.22055	0
ENSG00000170312	0.20832	0		ENSMUSG00000026825	-3.42213	0
ENSG00000171241	0.20437	0		ENSMUSG00000026249	-0.86794	0
ENSG00000038427	0.20276	0		ENSMUSG00000042510	-2.32858	0
ENSG00000137331	0.20264	0		ENSMUSG00000008348	-4.0088	0
ENSG00000181649	0.20124	0		ENSMUSG00000027684	-3.87896	0
ENSG00000137628	0.18815	0		ENSMUSG00000033644	-2.97619	0
ENSG00000166670	0.18561	0		ENSMUSG00000024958	-4.44914	0
ENSG00000080986	0.18347	0		ENSMUSG00000075068	-5.17762	0
ENSG00000135549	0.17082	0		ENSMUSG00000045790	-3.11266	0
ENSG00000118523	0.16765	0		ENSMUSG00000043050	-3.79486	0
ENSG00000157456	0.15823	0		ENSMUSG00000031446	-3.93368	0
ENSG00000185022	0.15023	0		ENSMUSG00000048500	-3.72566	0
ENSG00000134057	0.14712	0		ENSMUSG00000039000	-5.44725	0
ENSG00000168542	0.14099	0		ENSMUSG00000024866	-3.22283	0
ENSG00000139211	0.12732	0		ENSMUSG00000028999	-4.92708	0
ENSG00000152253	0.12643	0		ENSMUSG00000025786	-4.31674	0
ENSG00000145287	0.12398	0		ENSMUSG00000024513	-3.4089	0
ENSG00000178695	0.11897	0		ENSMUSG00000037463	-5.45672	0
ENSG00000086548	0.11542	0		ENSMUSG00000010554	-4.90703	0
ENSG00000166825	0.11299	0		ENSMUSG00000022758	-4.87535	0
ENSG00000162692	0.1113	0		ENSMUSG00000100079	-5.24879	0
ENSG00000137804	0.1079	0		ENSMUSG00000030149	-1.84897	0
ENSG00000108932	0.10266	0		ENSMUSG00000020522	-4.85893	0
ENSG00000117525	0.10246	0		ENSMUSG00000032087	-5.8997	0
ENSG00000105825	0.09908	0		ENSMUSG00000031577	-6.02844	0
ENSG00000156970	0.09876	0		ENSMUSG00000073197	-3.35653	0
ENSG00000181458	0.09745	0		ENSMUSG00000049553	-3.90444	0
ENSG00000163359	0.09668	0		ENSMUSG00000037085	-4.94386	0
ENSG00000088325	0.09153	0		ENSMUSG00000042066	-2.01037	0
ENSG00000162614	0.08972	0		ENSMUSG00000028989	-2.43121	0
ENSG00000138642	0.08904	0		ENSMUSG00000006362	-2.59719	0
ENSG00000127324	0.08852	0		ENSMUSG00000063787	-3.36275	0
ENSG00000109805	0.08691	0		ENSMUSG00000027959	-3.18823	0
ENSG00000139318	0.08503	0		ENSMUSG00000024892	-3.36394	0
ENSG00000121552	0.08104	0		ENSMUSG00000066058	-4.77004	0
ENSG00000164181	0.06226	0		ENSMUSG00000025086	-4.28771	0
ENSG00000146674	0.05949	0		ENSMUSG00000060260	-4.72014	0
ENSG00000070669	0.05876	0		ENSMUSG00000032557	-3.27299	0
ENSG00000114251	0.04046	0		ENSMUSG00000026761	-4.28181	0
ENSG00000090382	0.0389	0		ENSMUSG00000024903	-4.51095	0
ENSG00000147408	0.03693	0		ENSMUSG00000100241	-4.76768	0
ENSG00000205413	0.03361	0		ENSMUSG00000032380	-2.05289	0
ENSG00000167244	0.03355	0		ENSMUSG00000036437	-2.67761	0
ENSG00000135842	0.03195	0		ENSMUSG00000019726	-3.52633	0
ENSG00000090104	0.02596	0		ENSMUSG00000002105	-4.50079	0
ENSG00000117226	0.02212	0		ENSMUSG00000000037	-4.09517	0
ENSG00000118193	0.02186	0		ENSMUSG00000029101	-4.13214	0
ENSG00000145632	0.02044	0		ENSMUSG00000022412	-4.5412	0
ENSG00000122952	0.01786	0		ENSMUSG00000050383	-4.64205	0
ENSG00000172575	0.01358	0		ENSMUSG00000003934	-3.0818	0
ENSG00000090889	0.01245	0		ENSMUSG00000014786	-4.94653	0
ENSG00000198901	0.01142	0		ENSMUSG00000071112	-4.11604	0
ENSG00000165304	0.00471	0		ENSMUSG00000033306	-2.965	0
ENSG00000175063	0.00019	0		ENSMUSG00000028518	-2.79136	0
ENSG00000101955	-0.00971	0		ENSMUSG00000021032	-5.22378	0
ENSG00000118515	-0.01451	0		ENSMUSG00000028970	-1.61803	0
ENSG00000133106	-0.02011	0		ENSMUSG00000059448	-5.28602	0
ENSG00000135069	-0.0232	0		ENSMUSG00000021576	-4.0037	0
ENSG00000123496	-0.02988	0		ENSMUSG00000020405	-3.44411	0
ENSG00000176890	-0.03775	0		ENSMUSG00000056605	-3.7616	0
ENSG00000129824	-0.04265	0		ENSMUSG00000069631	-5.5632	0
ENSG00000106484	-0.04311	0		ENSMUSG00000024963	-4.27313	0
ENSG00000123700	-0.04674	0		ENSMUSG00000062115	-4.47009	0
ENSG00000180730	-0.04838	0		ENSMUSG00000033444	-3.49151	0
ENSG00000113369	-0.05132	0		ENSMUSG00000029431	-5.29732	0
ENSG00000100526	-0.05712	0		ENSMUSG00000027200	-4.54523	0
ENSG00000101447	-0.05745	0		ENSMUSG00000034931	-3.62344	0
ENSG00000164379	-0.05811	0		ENSMUSG00000028370	-2.30643	0
ENSG00000117318	-0.06647	0		ENSMUSG00000036764	-1.90131	0
ENSG00000074527	-0.0667	0		ENSMUSG00000017195	-4.1213	0
ENSG00000187957	-0.07116	0		ENSMUSG00000040026	1.26818	0
ENSG00000196154	-0.07814	0		ENSMUSG00000026764	-3.54844	0
ENSG00000128342	-0.08895	0		ENSMUSG00000052889	-2.23698	0
ENSG00000121797	-0.09188	0		ENSMUSG00000031706	-4.79386	0
ENSG00000181634	-0.09325	0		ENSMUSG00000079598	-5.11679	0
ENSG00000115457	-0.09377	0		ENSMUSG00000041309	-4.74005	0
ENSG00000099985	-0.10495	0		ENSMUSG00000079476	-4.29988	0
ENSG00000163808	-0.10583	0		ENSMUSG00000042506	-3.71482	0
ENSG00000111206	-0.10648	0		ENSMUSG00000071506	-4.02985	0
ENSG00000197249	-0.10779	0		ENSMUSG00000029657	-1.04335	0
ENSG00000136826	-0.10861	0		ENSMUSG00000024780	-4.15869	0
ENSG00000123975	-0.11099	0		ENSMUSG00000022091	-3.19363	0
ENSG00000105388	-0.11514	0		ENSMUSG00000066705	-1.9349	0
ENSG00000133321	-0.1176	0		ENSMUSG00000041380	-5.0905	0
ENSG00000244734	-0.12076	0		ENSMUSG00000025220	-3.35949	0
ENSG00000240065	-0.1226	0		ENSMUSG00000031016	-2.83115	0
ENSG00000120875	-0.12433	0		ENSMUSG00000003731	-5.39714	0
ENSG00000131016	-0.12537	0		ENSMUSG00000003680	-4.35461	0
ENSG00000111247	-0.12641	0		ENSMUSG00000042055	-3.96376	0
ENSG00000101003	-0.12795	0		ENSMUSG00000025591	-4.2587	0
ENSG00000115738	-0.13109	0		ENSMUSG00000030397	-4.33643	0
ENSG00000104327	-0.14869	0		ENSMUSG00000045912	-5.17814	0
ENSG00000103257	-0.15059	0		ENSMUSG00000074102	-4.45767	0
ENSG00000119888	-0.15072	0		ENSMUSG00000040479	-2.98564	0
ENSG00000114200	-0.15133	0		ENSMUSG00000000088	-3.99493	0
ENSG00000012223	-0.15494	0		ENSMUSG00000025150	-2.05649	0
ENSG00000188820	-0.15536	0		ENSMUSG00000022450	-3.37647	0
ENSG00000137807	-0.1592	0		ENSMUSG00000021413	-4.16773	0
ENSG00000106462	-0.1606	0		ENSMUSG00000042396	-3.58398	0
ENSG00000173467	-0.16062	0		ENSMUSG00000019943	-3.24551	0
ENSG00000164761	-0.16722	0		ENSMUSG00000026830	-5.0905	0
ENSG00000136514	-0.17298	0		ENSMUSG00000039067	-2.82306	0
ENSG00000163536	-0.18032	0		ENSMUSG00000042216	-5.28771	0
ENSG00000277586	-0.18162	0		ENSMUSG00000022159	-4.12482	0
ENSG00000197766	-0.18475	0		ENSMUSG00000031766	-4.62558	0
ENSG00000196616	-0.18597	0		ENSMUSG00000076433	-3.70802	0
ENSG00000249992	-0.18781	0		ENSMUSG00000010290	-3.62238	0
ENSG00000132530	-0.18935	0		ENSMUSG00000019738	-3.17007	0
ENSG00000184254	-0.18948	0		ENSMUSG00000045009	-5.74159	0
ENSG00000165072	-0.19098	0		ENSMUSG00000026966	-3.25071	0
ENSG00000165244	-0.1933	0		ENSMUSG00000053624	-3.64079	0
ENSG00000101187	-0.19808	0		ENSMUSG00000034333	-3.12608	0
ENSG00000087586	-0.19929	0		ENSMUSG00000037172	-2.36223	0
ENSG00000129173	-0.20013	0		ENSMUSG00000032265	-1.18007	0
ENSG00000166741	-0.20111	0		ENSMUSG00000037386	-3.55894	0
ENSG00000158050	-0.20196	0		ENSMUSG00000027474	-3.9885	0
ENSG00000170525	-0.20207	0		ENSMUSG00000001288	-3.76827	0
ENSG00000140450	-0.20543	0		ENSMUSG00000041957	-2.10327	0
ENSG00000156076	-0.20578	0		ENSMUSG00000026159	-3.61918	0
ENSG00000116701	-0.20709	0		ENSMUSG00000005699	-3.883	0
ENSG00000164484	-0.20744	0		ENSMUSG00000048304	-5.46881	0
ENSG00000007062	-0.2126	0		ENSMUSG00000020876	-4.67227	0
ENSG00000087074	-0.21536	0		ENSMUSG00000019054	-3.2258	0
ENSG00000005249	-0.21591	0		ENSMUSG00000038580	-3.79847	0
ENSG00000115380	-0.21863	0		ENSMUSG00000025505	-3.8535	0
ENSG00000138135	-0.22026	0		ENSMUSG00000031749	-3.52616	0
ENSG00000176907	-0.22103	0		ENSMUSG00000017747	-3.79286	0
ENSG00000163032	-0.22644	0		ENSMUSG00000040594	-5.2894	0
ENSG00000162892	-0.2338	0		ENSMUSG00000002329	-3.86187	0
ENSG00000135919	-0.23516	0		ENSMUSG00000030795	-2.16204	0
ENSG00000204388	-0.24211	0		ENSMUSG00000020059	-3.18364	0
ENSG00000118849	-0.24636	0		ENSMUSG00000006369	-2.5558	0
ENSG00000006128	-0.24739	0		ENSMUSG00000071654	-4.04501	0
ENSG00000115414	-0.24754	0		ENSMUSG00000058704	-3.31933	0
ENSG00000101938	-0.25432	0		ENSMUSG00000095789	-4.16333	0
ENSG00000196549	-0.25668	0		ENSMUSG00000039155	-3.67466	0
ENSG00000158164	-0.25889	0		ENSMUSG00000001943	-4.56901	0
ENSG00000177409	-0.25929	0		ENSMUSG00000036560	-3.77734	0
ENSG00000187193	-0.26072	0		ENSMUSG00000042750	-2.05685	0
ENSG00000180573	-0.2616	0		ENSMUSG00000030483	-0.56252	0
ENSG00000106560	-0.26171	0		ENSMUSG00000026155	-4.2101	0
ENSG00000197279	-0.26418	0		ENSMUSG00000000606	-6.55843	0
ENSG00000156234	-0.26446	0		ENSMUSG00000011267	-3.66603	0
ENSG00000164120	-0.26479	0		ENSMUSG00000035310	-3.39638	0
[truncated: 15,528 more rows]
