# Supplementary material for: Multivariable regulation of gene expression plasticity in metazoans
Source: Open Biol. 2019 Dec 4;9(12):190150. doi: 10.1098/rsob.190150 (PMC6936262; doi:10.1098/rsob.190150)
Supplement: Table S7 [file rsob190150supp8.xlsx]

## Sheet: Human-Mouse
GO-term	Mean-GEP-Human	Mean-GEP-Mouse
GO:0030170	-2.52268	-3.25914
GO:0019320	-2.72417	-3.31106
GO:0045577	-2.30867	-3.06773
GO:0034361	-2.30166	-2.68921
GO:0007632	-3.03002	-3.72648
GO:0001731	-2.95004	-3.57711
GO:1901682	-2.68852	-3.51603
GO:0002707	-2.31246	-2.88141
GO:1903035	-2.26817	-2.89113
GO:0005200	-2.35918	-2.67336
GO:0032420	-3.20753	-3.56893
GO:0030506	-3.05184	-4.11366
GO:0017016	-2.81349	-3.54493
GO:0044246	-2.05967	-2.61297
GO:0034694	-2.36176	-3.48738
GO:0006491	-2.7583	-3.51206
GO:0006418	-2.84001	-3.74593
GO:0045761	-3.26605	-3.96639
GO:0040018	-3.03462	-3.80244
GO:0070848	-2.44383	-3.34458
GO:0042220	-2.82933	-3.84594
GO:0052312	-2.95378	-3.3774
GO:0015002	-3.03274	-3.39121
GO:0046129	-2.58702	-3.21917
GO:0035136	-2.6345	-3.31643
GO:0030286	-3.48887	-3.94177
GO:0060999	-2.59973	-3.9029
GO:0007034	-2.93573	-3.90164
GO:0005667	-2.86547	-3.74708
GO:0045639	-2.44184	-2.96674
GO:0031975	-2.70878	-3.44108
GO:0043484	-2.99489	-3.80154
GO:0009100	-2.63125	-3.63685
GO:0031492	-2.90445	-3.46314
GO:0032731	-1.73112	-2.45845
GO:0051235	-2.50466	-3.11913
GO:1902230	-2.17598	-3.2298
GO:0005253	-2.81965	-3.67104
GO:0005778	-2.51311	-3.43292
GO:0036065	-3.05583	-4.04248
GO:0008757	-3.00709	-3.71473
GO:0000381	-2.97632	-3.93756
GO:0051568	-3.25421	-3.6439
GO:0009154	-2.72355	-3.43923
GO:0071331	-2.39968	-3.15775
GO:0090501	-2.71252	-3.60702
GO:2001233	-2.37523	-3.25355
GO:0009306	-2.39579	-3.36824
GO:2000756	-2.6109	-3.33392
GO:0010965	-2.2598	-3.42336
GO:0051057	-2.76644	-3.35538
GO:0032465	-2.54615	-3.28363
GO:0030901	-2.87265	-3.78176
GO:0010822	-2.79889	-3.58228
GO:0048285	-2.56362	-3.36671
GO:0009798	-2.7836	-3.60423
GO:0090184	-1.98904	-2.7758
GO:0070932	-3.52311	-3.73173
GO:0015298	-3.03631	-3.96504
GO:0051721	-2.62815	-3.76981
GO:0005771	-2.50367	-2.90983
GO:0042108	-2.08561	-2.91832
GO:0007605	-2.96346	-3.56085
GO:0001782	-2.4197	-3.25302
GO:0012505	-2.78958	-3.66117
GO:0019887	-2.38189	-3.19852
GO:0032869	-2.42113	-3.08504
GO:0007612	-2.7588	-3.87301
GO:0051693	-3.01816	-3.07763
GO:0046834	-2.67896	-3.3992
GO:0042312	-2.51754	-3.12335
GO:0034385	-2.30166	-2.68921
GO:0019955	-2.19313	-2.95553
GO:0004540	-2.669	-3.30252
GO:0000152	-2.83606	-3.93008
GO:0031907	-2.53355	-3.62395
GO:0005923	-2.75222	-3.35643
GO:2001269	-2.11886	-2.71504
GO:0006353	-2.87997	-3.83133
GO:0007193	-3.34223	-4.04576
GO:1900101	-2.46391	-3.54627
GO:1903428	-1.73436	-3.01378
GO:0072657	-2.89142	-3.51148
GO:0003730	-2.65118	-3.47309
GO:0007162	-2.25534	-2.98047
GO:0019905	-2.66238	-3.77883
GO:0007140	-3.03795	-3.15494
GO:0006661	-2.92195	-3.73652
GO:0046386	-2.67547	-3.06164
GO:0071385	-2.19424	-3.1553
GO:0005834	-2.9923	-3.72183
GO:1903039	-2.23589	-2.78645
GO:0090313	-2.6314	-3.7063
GO:0090596	-2.45467	-3.40357
GO:0048641	-2.76556	-3.03906
GO:0007131	-3.22955	-3.58054
GO:0032103	-2.0363	-2.73995
GO:0015085	-3.30682	-4.05979
GO:0043367	-2.51178	-2.83926
GO:0018208	-2.65035	-3.41932
GO:0004702	-2.929	-3.78534
GO:0060412	-2.26404	-3.12865
GO:0002039	-2.85484	-3.7663
GO:0035825	-3.22955	-3.58054
GO:0086001	-2.46426	-3.39766
GO:0045736	-2.25197	-3.00909
GO:0051087	-2.53927	-3.41914
GO:0003743	-2.8589	-3.70507
GO:0000979	-2.44203	-3.2511
GO:0031300	-2.85692	-3.59985
GO:0051184	-2.40767	-3.24386
GO:0015035	-2.99984	-3.52236
GO:0030509	-2.73937	-3.37325
GO:0006163	-2.70543	-3.22232
GO:0000776	-2.28898	-3.24444
GO:0008277	-2.87449	-3.22058
GO:0051099	-2.6205	-3.3687
GO:0006359	-3.12084	-3.6168
GO:0019233	-2.68153	-3.49456
GO:0033081	-2.21934	-3.13342
GO:0046916	-2.47151	-3.06223
GO:0031100	-2.09318	-2.48571
GO:1903050	-2.76601	-3.51509
GO:1904035	-2.05357	-2.9116
GO:0005549	-4.96816	-4.90281
GO:0061077	-2.75745	-3.08719
GO:0015629	-2.67818	-3.16868
GO:1902930	-2.18855	-3.06469
GO:1903901	-2.10693	-2.8811
GO:0007040	-2.83102	-3.45224
GO:0010799	-2.35176	-3.47272
GO:0034067	-3.20528	-3.80062
GO:0016651	-2.95206	-3.19532
GO:0050892	-2.55795	-2.92761
GO:0019048	-2.92992	-3.64178
GO:0070373	-2.26687	-2.88191
GO:0034599	-2.30386	-2.99683
GO:0002637	-2.4575	-2.93035
GO:0021954	-2.63702	-3.67685
GO:0071011	-3.08104	-3.62226
GO:0044391	-3.08616	-3.78327
GO:0018108	-2.71424	-3.24658
GO:0042742	-2.21551	-2.40762
GO:0071216	-1.87014	-2.69702
GO:0007265	-2.79933	-3.35297
GO:0016328	-2.63233	-3.27506
GO:0005096	-2.83913	-3.4517
GO:0043406	-2.50386	-3.43907
GO:0033875	-2.57667	-3.01683
GO:0032409	-2.75999	-3.48987
GO:0000307	-2.42947	-3.67758
GO:1901380	-2.68988	-3.32239
GO:0046329	-2.34289	-3.22527
GO:0016579	-3.15725	-3.81703
GO:0032652	-1.76928	-2.4933
GO:0034112	-2.24204	-2.81154
GO:0042573	-1.95059	-1.90479
GO:0003013	-2.57439	-3.26929
GO:0002237	-1.89591	-2.69027
GO:0071902	-2.45338	-3.3734
GO:0042626	-2.92245	-3.63399
GO:0090092	-2.47968	-3.21836
GO:1903955	-3.01147	-3.82528
GO:0010950	-2.22896	-3.08725
GO:0070228	-2.05133	-2.64987
GO:0006301	-2.52982	-3.23982
GO:0034219	-2.82451	-3.58669
GO:0031145	-2.54505	-3.4468
GO:0004114	-3.1476	-3.63485
GO:0048487	-2.62329	-3.31566
GO:0005801	-2.88295	-3.70994
GO:0016202	-2.73381	-3.13008
GO:0005242	-2.68829	-3.99765
GO:0048387	-2.14267	-3.05375
GO:0006835	-2.56841	-3.49923
GO:0060760	-2.29879	-3.17021
GO:0032924	-2.72764	-3.40174
GO:0033218	-2.79878	-3.54932
GO:0045807	-2.2689	-3.07059
GO:0048169	-2.92048	-3.63379
GO:0060193	-2.82934	-3.18068
GO:1901880	-2.72545	-3.16367
GO:0006120	-3.13107	-3.40372
GO:0043267	-2.71153	-3.31539
GO:0021510	-2.41062	-4.01951
GO:2000257	-1.9541	-2.40293
GO:1901215	-2.44488	-3.11647
GO:0010608	-2.8289	-3.45128
GO:0035116	-2.60148	-3.43418
GO:0050891	-2.75392	-3.17168
GO:2001259	-3.11389	-3.39491
GO:0021952	-2.69986	-3.2958
GO:0030865	-2.49715	-3.39846
GO:0045619	-2.29357	-2.95531
GO:0002920	-1.8766	-2.65864
GO:0044708	-2.84646	-3.62503
GO:0009066	-2.65172	-3.26229
GO:0060674	-2.3525	-3.21101
GO:0019439	-2.78199	-3.18108
GO:0016324	-2.57555	-3.28288
GO:0006940	-2.64389	-3.3627
GO:0045742	-2.33889	-3.77347
GO:0031227	-2.77159	-3.45859
GO:0033144	-2.66687	-2.94418
GO:0007275	-2.93961	-3.65379
GO:0051875	-2.68358	-3.57848
GO:0009063	-2.50879	-3.01403
GO:0032392	-2.38416	-3.54616
GO:0050871	-2.20474	-2.99695
GO:0048713	-2.50237	-3.18997
GO:0030880	-2.99683	-3.88369
GO:0051272	-2.19412	-2.9474
GO:0060537	-2.88624	-3.25082
GO:0045987	-2.66026	-3.6041
GO:0031334	-2.45539	-3.21747
GO:0009295	-2.85488	-3.54961
GO:1903321	-2.63717	-3.23283
GO:0035258	-2.65204	-3.38952
GO:0006607	-2.68185	-3.73628
GO:0071379	-2.40912	-3.36147
GO:0002292	-2.20599	-2.36608
GO:0002690	-1.39982	-2.11456
GO:0031514	-3.33959	-3.75183
GO:0009259	-2.70164	-3.27181
GO:0009953	-2.84332	-3.60443
GO:0071944	-2.32086	-2.99984
GO:0051452	-2.61641	-3.04641
GO:0070555	-2.07335	-2.43701
GO:0003756	-2.61389	-3.60129
GO:0043901	-2.17571	-2.76003
GO:0043236	-2.3448	-2.57514
GO:0010623	-2.36446	-3.24855
GO:0005080	-2.50061	-3.05728
GO:0036314	-2.67954	-2.8121
GO:0010906	-2.63183	-3.08706
GO:0050686	-3.1008	-3.91103
GO:0030803	-3.19582	-3.9463
GO:0021915	-2.87064	-3.42045
GO:0072676	-1.75863	-1.88268
GO:0051287	-2.46794	-2.98001
GO:0001570	-2.44991	-3.27689
GO:0001972	-2.42696	-2.65425
GO:0007585	-2.63083	-3.35485
GO:0035145	-2.9618	-4.01254
GO:0035872	-2.55546	-3.42222
GO:0045948	-2.69616	-3.95581
GO:0051153	-2.58139	-2.93937
GO:0000785	-2.74982	-3.46112
GO:0097192	-2.25685	-3.36738
GO:0005763	-3.0364	-3.91402
GO:0043500	-2.47057	-2.86716
GO:0007420	-2.62074	-3.53152
GO:2000191	-2.32549	-3.32967
GO:0007156	-2.97287	-3.59259
GO:0009220	-2.50456	-3.56528
GO:0042522	-2.31034	-2.78347
GO:0019835	-2.18302	-2.30185
GO:0040001	-2.24644	-3.17817
GO:0048701	-2.74443	-3.58611
GO:0007005	-2.77154	-3.55733
GO:0030968	-2.4933	-3.06195
GO:0090279	-2.39727	-2.6975
GO:0046006	-2.11934	-2.5742
GO:0043921	-2.95335	-3.3774
GO:0000226	-2.64465	-3.47266
GO:0072523	-2.7145	-3.05982
GO:0034724	-1.97854	-3.42203
GO:0005057	-2.80866	-3.67503
GO:0042493	-2.22284	-2.95138
GO:0006672	-2.69177	-3.36516
GO:0023014	-2.76328	-3.6007
GO:0019706	-3.34901	-4.29938
GO:0019842	-2.57355	-3.1873
GO:0033198	-2.32071	-3.48523
GO:0023061	-2.75673	-3.61543
GO:0005761	-3.11808	-3.96965
GO:0005227	-3.17253	-3.81183
GO:0009141	-2.62563	-3.13806
GO:0030672	-2.81844	-3.94461
GO:0001228	-2.77572	-3.58071
GO:0051439	-2.59658	-3.19493
GO:0036260	-3.17777	-4.11203
GO:0045211	-3.11259	-3.97533
GO:0010574	-1.52548	-2.29104
GO:0071375	-2.6373	-3.27921
GO:0002832	-2.18157	-2.88555
GO:0005539	-2.11335	-2.64781
GO:0035914	-2.60648	-2.79911
GO:0032480	-2.32826	-2.71493
GO:0007187	-3.37776	-4.07554
GO:0008137	-3.19151	-3.6519
GO:0006379	-3.09969	-3.79284
GO:0044259	-2.0107	-2.38473
GO:0000086	-2.52387	-3.3032
GO:0010466	-2.39917	-2.81034
GO:0003143	-2.79493	-3.76369
GO:0042269	-2.27432	-2.93263
GO:0030173	-2.93751	-3.48374
GO:0090199	-2.14207	-3.34075
GO:0016409	-3.19191	-3.78345
GO:0060249	-2.61928	-3.37702
GO:0009119	-2.67969	-3.20235
GO:0030291	-1.84414	-2.75911
GO:0016877	-2.6565	-3.19005
GO:0060326	-1.66422	-2.34588
GO:0046474	-2.75187	-3.6875
GO:0070509	-3.35137	-4.06818
GO:0006633	-2.33256	-2.87822
GO:0070566	-2.42926	-2.97879
GO:1900048	-2.00184	-2.33356
GO:0035239	-2.54027	-3.29017
GO:0005230	-3.50732	-4.21673
GO:0036459	-3.11824	-3.84495
GO:0001773	-2.28183	-2.7806
GO:0048747	-3.01044	-2.97558
GO:0016709	-2.50887	-2.51346
GO:0016247	-2.7255	-3.39674
GO:0044270	-2.79421	-3.21367
GO:0022904	-3.11976	-3.42012
GO:0070230	-2.10814	-2.27984
GO:0097237	-2.52231	-3.16685
GO:0009755	-3.11144	-3.58934
GO:0002714	-2.23204	-2.70666
GO:0009649	-2.61605	-3.47672
GO:0016126	-2.41369	-2.62121
GO:0032648	-2.38494	-3.11423
GO:0048639	-2.69931	-3.50576
GO:0017148	-2.86723	-3.39218
GO:1901031	-2.19522	-2.70694
GO:0045606	-2.46939	-3.53674
GO:0050795	-2.32308	-3.09634
GO:0070098	-1.77339	-1.81861
GO:0008373	-2.52684	-3.40297
GO:0002449	-1.89944	-2.7497
GO:0000725	-2.88026	-3.65314
GO:1901137	-2.52751	-3.43104
GO:0045604	-2.48765	-3.21833
GO:0035148	-2.51081	-3.526
GO:0032435	-2.45612	-3.2804
GO:0031109	-2.10711	-2.89215
GO:0051220	-2.66965	-3.28152
GO:0016459	-3.16639	-2.72561
GO:0005548	-2.69057	-3.58381
GO:0003779	-2.74913	-3.12774
GO:0061448	-2.42826	-3.08894
GO:0005262	-3.35527	-4.09268
GO:2001252	-2.66221	-3.52541
GO:0045185	-2.66003	-3.25321
GO:0030308	-2.50998	-3.22987
GO:0002066	-2.46578	-3.73901
GO:0071322	-2.39659	-3.09397
GO:0004527	-2.99995	-3.40301
GO:0000278	-2.35902	-3.44922
GO:0006693	-1.73659	-2.77555
GO:1903046	-2.93008	-3.52334
GO:1903651	-2.56495	-3.3363
GO:0005680	-2.6789	-3.85467
GO:0001649	-2.43031	-3.03953
GO:0031513	-3.45078	-3.95366
GO:0014068	-2.47801	-3.00977
GO:0051187	-2.24999	-2.89607
GO:0009612	-2.14182	-3.37371
GO:0016614	-2.42617	-3.15925
GO:0031985	-2.89389	-3.03371
GO:0046824	-2.23484	-3.03859
GO:0006775	-2.55537	-3.03712
GO:0045931	-2.37884	-3.1745
GO:0032990	-2.7934	-3.54773
GO:0071222	-1.67898	-2.61192
GO:0032400	-2.63438	-3.643
GO:1903845	-2.53038	-3.18503
GO:0030199	-1.71664	-2.46956
GO:0016101	-2.34441	-2.75371
GO:0032368	-2.52448	-3.23996
GO:0001709	-2.63742	-3.57404
GO:0051251	-2.27102	-2.93975
GO:0005996	-2.63492	-3.10177
GO:0051480	-2.84494	-3.43109
GO:0050907	-4.34107	-4.24677
GO:0051896	-2.48232	-3.14721
GO:1902579	-2.58009	-3.37836
GO:0044703	-2.65974	-3.29536
GO:0045202	-2.92295	-3.81634
GO:0034660	-2.99697	-3.71672
GO:0008299	-2.0451	-2.69802
GO:0008021	-2.64737	-3.74097
GO:0072332	-2.41874	-3.06047
GO:0046058	-3.00305	-3.63555
GO:0002699	-2.11801	-2.89427
GO:0090023	-1.5443	-1.85141
GO:0006195	-2.70964	-3.29928
GO:0006656	-2.88132	-3.46448
GO:0007528	-2.90414	-3.48914
GO:0048037	-2.55856	-3.08748
GO:0051146	-2.82678	-3.27305
GO:0042391	-3.04376	-3.70683
GO:0022008	-2.50263	-3.45332
GO:0030301	-2.57927	-3.17123
GO:0009266	-2.47764	-3.50374
GO:0010883	-2.04626	-2.6614
GO:0042157	-2.65919	-3.06972
GO:1903509	-2.69712	-3.46438
GO:0005793	-2.57224	-3.66212
GO:0010656	-2.29029	-3.13969
GO:0045669	-2.17916	-3.03871
GO:0097529	-1.67237	-2.26257
GO:0006096	-2.51286	-3.05544
GO:0030427	-2.70041	-3.61215
GO:0005977	-2.76058	-3.14731
GO:0010524	-2.41618	-3.31766
GO:0045815	-2.89566	-3.44249
GO:0045104	-2.37476	-3.20068
GO:0003018	-2.61095	-3.302
GO:0009749	-2.56783	-3.16201
GO:0050909	-3.85636	-4.12817
GO:0043027	-2.38281	-3.05875
GO:0007032	-2.83267	-3.77907
GO:0071774	-2.22219	-3.50317
GO:0014065	-2.70185	-3.32679
GO:0001938	-2.00212	-2.83864
GO:1902275	-2.78106	-3.59119
GO:0050660	-2.69383	-3.05808
GO:0070489	-2.40382	-3.03861
GO:0035308	-2.89239	-3.56902
GO:0046634	-2.25721	-2.77474
GO:0032273	-2.63056	-3.29648
GO:0006900	-2.80428	-3.91412
GO:0033006	-2.08933	-3.44255
GO:0072527	-2.49345	-3.04514
GO:0003156	-2.75597	-3.04296
GO:0048008	-2.35041	-3.05695
GO:0030295	-2.61596	-3.24299
GO:0005930	-3.31504	-3.85119
GO:0034367	-2.02465	-1.88043
GO:0006826	-2.72694	-3.22259
GO:0006970	-2.52252	-3.37706
GO:0006448	-2.83431	-3.81917
GO:0045776	-2.98557	-3.21943
GO:0030247	-2.0979	-2.5988
GO:0033555	-2.84368	-3.65922
GO:0051224	-2.5194	-3.39807
GO:0035336	-2.40038	-2.58346
GO:0042632	-2.702	-2.91138
GO:0016592	-3.24746	-4.13258
GO:0070665	-2.14479	-2.97276
GO:0050679	-2.22353	-3.00323
GO:0000910	-2.43829	-3.06256
GO:0050854	-2.0878	-2.71338
GO:0009165	-2.52672	-3.11936
GO:0031348	-2.32319	-2.85145
GO:0002250	-2.24946	-2.87854
GO:0005504	-1.98579	-2.58027
GO:2000516	-1.9805	-2.47115
GO:0034504	-2.644	-3.45234
GO:1903825	-2.60282	-3.16067
GO:0045907	-2.53639	-3.55218
GO:0015813	-2.53051	-3.21136
GO:0031674	-2.72539	-2.16075
GO:0008408	-3.15683	-3.53512
GO:0097546	-3.28199	-3.82159
GO:0052547	-2.3408	-2.91658
GO:0022600	-2.64321	-3.38339
GO:0050773	-2.64895	-3.69902
GO:0043178	-2.70311	-3.27952
GO:2000779	-2.6833	-3.42563
GO:0010959	-2.66948	-3.26382
GO:0050772	-2.48989	-3.49396
GO:0044390	-3.32167	-3.79812
GO:0006066	-2.60789	-3.12532
GO:0045259	-3.03028	-4.05967
GO:0046622	-2.58347	-3.29968
GO:1901654	-2.11631	-3.14713
GO:1901342	-2.0792	-2.7523
GO:0008528	-3.26094	-3.92292
GO:0015698	-2.85866	-3.59247
GO:0005267	-3.31443	-4.17025
GO:0006913	-2.81497	-3.67211
GO:0042133	-3.21015	-3.79215
GO:0050863	-2.2681	-2.89306
GO:0030522	-2.73534	-3.54809
GO:0009408	-2.50132	-3.42869
GO:0060828	-2.61889	-3.5477
GO:1900077	-2.70588	-3.15168
GO:0019783	-3.12981	-3.73042
GO:0072665	-2.74718	-3.59653
GO:0031343	-2.32951	-2.73931
GO:0042311	-2.29685	-3.22215
GO:0043647	-3.03154	-3.50791
GO:0071867	-2.40161	-3.06657
GO:0006753	-2.62708	-3.17408
GO:0044420	-2.10413	-2.73914
GO:0071526	-2.64743	-3.33509
GO:0043576	-3.06863	-4.18195
GO:0035064	-3.01278	-3.88922
GO:0042516	-1.94093	-2.66378
GO:0051489	-2.53761	-3.77537
GO:0030031	-2.89555	-3.6009
GO:0051047	-2.44872	-3.30526
GO:1903076	-2.58792	-3.34866
GO:0000070	-1.91694	-2.84255
GO:0019865	-2.09667	-2.52625
GO:0090175	-2.06107	-3.42019
GO:0007033	-2.90313	-3.61156
GO:0048568	-2.69106	-3.3482
GO:0008238	-2.62892	-3.45752
GO:0007259	-2.17379	-3.11489
GO:0016746	-2.87524	-3.60802
GO:0048538	-2.90311	-3.7309
GO:0006767	-2.49645	-3.03323
GO:0030326	-2.71831	-3.54688
GO:0086091	-2.35189	-3.43476
GO:0098802	-2.93818	-3.5639
GO:0031256	-2.63374	-3.68232
GO:1903320	-2.59912	-3.39371
GO:0050706	-1.85034	-2.39488
GO:1904018	-2.04003	-2.70956
GO:0016876	-2.87963	-3.76345
GO:0052652	-2.85021	-3.55799
GO:2001238	-2.22086	-3.27974
GO:0051588	-3.15515	-3.9361
GO:1901606	-2.62315	-2.90248
GO:0048645	-2.76682	-3.66975
GO:0050954	-2.94067	-3.52128
GO:0045844	-2.80759	-2.99683
GO:0034243	-3.37154	-3.73221
GO:0035097	-3.0335	-3.86841
GO:0051193	-2.56205	-2.61856
GO:0001836	-1.8468	-2.86714
GO:1903513	-2.90772	-3.43195
GO:0050670	-2.1572	-2.86313
GO:0051703	-3.39412	-4.30289
GO:0015804	-2.49691	-2.95126
GO:0032413	-2.77173	-3.49989
GO:0001678	-2.3578	-3.06927
GO:1900024	-2.49283	-3.21082
GO:0045785	-2.31998	-2.93175
GO:0045920	-1.84496	-3.3292
GO:0036293	-2.3323	-3.04767
GO:0042310	-2.92652	-3.51209
GO:0030141	-2.61414	-3.42759
GO:0016574	-3.07101	-3.8727
GO:1903510	-2.40077	-3.43959
GO:0003151	-2.22144	-2.96105
GO:0005126	-2.14157	-3.10815
GO:0007029	-2.84617	-3.51928
GO:0006576	-2.73946	-3.23596
GO:0032655	-2.06994	-2.73923
GO:0006887	-2.4251	-3.7485
GO:0051321	-2.7039	-3.66331
GO:0042771	-2.03112	-2.94061
GO:0045833	-2.37437	-3.13691
GO:0009582	-3.19158	-3.99486
GO:0033238	-2.72057	-3.73427
GO:0016712	-2.74354	-2.51209
GO:1901379	-2.80731	-3.67954
GO:0044706	-2.61807	-3.46836
GO:0043014	-2.451	-3.30039
GO:0042330	-2.05016	-2.66737
GO:0050681	-2.67449	-3.44301
GO:0017080	-2.25946	-3.04739
GO:0034142	-2.50271	-2.72641
GO:2000737	-2.59299	-3.44521
GO:0005245	-3.49689	-4.17233
GO:0032956	-2.70102	-3.22687
GO:0042129	-2.19079	-2.78206
GO:0031128	-2.86801	-3.38867
GO:0033047	-2.32001	-3.39251
GO:0000151	-3.02226	-3.7538
GO:0050867	-2.21223	-2.94173
GO:0005164	-2.39941	-3.63085
GO:0008156	-2.91497	-3.72109
GO:0097542	-3.06428	-3.70286
GO:0042168	-2.58975	-3.33545
GO:0045502	-2.5155	-3.51461
GO:0060337	-1.19209	-2.48699
GO:0019985	-2.50533	-3.2081
GO:0043154	-2.3406	-2.99251
GO:0030218	-2.62492	-2.86623
GO:1902882	-2.31802	-2.98758
GO:0005788	-2.46871	-3.2402
GO:0032642	-1.85688	-2.48386
GO:0010632	-2.49199	-3.10321
GO:0001508	-2.92246	-3.84494
GO:0030135	-2.8846	-3.58194
GO:0006367	-2.86793	-4.04607
GO:0061615	-2.46494	-2.80793
GO:0008542	-3.00588	-3.75194
GO:0052689	-2.83808	-3.28789
GO:0032456	-2.87047	-4.12419
GO:0005753	-3.03028	-4.05967
GO:0001935	-2.41434	-2.81291
GO:0072163	-2.17564	-3.29784
GO:0002820	-2.30084	-3.13247
GO:0016358	-2.91375	-3.43961
GO:0016860	-2.62649	-3.00169
GO:0021533	-3.06309	-3.6593
GO:0005249	-3.38583	-4.32892
GO:0001871	-2.0979	-2.5988
GO:0050807	-2.69944	-3.698
GO:0000904	-2.36984	-3.31025
GO:0030018	-2.86032	-3.03299
GO:0061630	-2.98971	-3.81533
GO:0046580	-3.03746	-3.55623
GO:0086002	-2.24508	-3.36425
GO:0009062	-2.56049	-3.19488
GO:0007205	-3.14142	-3.28885
GO:0031102	-2.05835	-2.42676
GO:0000281	-1.89	-2.60994
GO:0048562	-2.60007	-3.56939
GO:0060393	-2.45537	-3.12178
GO:0032993	-2.94176	-3.46089
GO:0008395	-2.82742	-2.62209
GO:0031228	-2.91424	-3.54947
GO:0050919	-2.45961	-3.26488
GO:0043632	-2.91048	-3.71332
GO:0030119	-3.12511	-4.1812
GO:0032228	-3.03747	-3.90104
GO:0046464	-2.47688	-2.55307
GO:0035640	-3.41867	-3.74073
GO:0043621	-2.64673	-3.14506
GO:0042594	-2.49583	-3.1815
GO:0071514	-2.70104	-3.5375
GO:0046928	-3.07987	-4.05213
GO:0035601	-3.30424	-3.8063
GO:0034248	-2.76282	-3.47303
GO:0071347	-1.91281	-2.06143
GO:0031398	-2.55479	-3.42665
GO:0042474	-2.3462	-3.05587
GO:0045494	-3.53692	-3.81745
GO:0000049	-2.79519	-3.74754
GO:0044275	-2.57744	-2.99387
GO:0045580	-2.26839	-2.98757
GO:0000502	-3.02471	-3.57276
GO:0034212	-3.1439	-3.95945
GO:0043409	-2.29541	-3.08268
GO:0043567	-2.46173	-3.42418
GO:0043543	-3.05658	-3.73287
GO:0042730	-1.8543	-2.81537
GO:0001914	-2.53578	-2.52227
GO:0019730	-1.78131	-2.15578
GO:0035176	-3.39412	-4.30289
GO:0042346	-1.56748	-3.16504
GO:0008088	-2.80769	-3.68599
GO:0031623	-2.38897	-2.95673
GO:0071549	-1.95275	-2.83807
GO:0043370	-2.18456	-2.7727
GO:0045765	-2.08394	-2.79014
GO:0051438	-2.5749	-3.46772
GO:0000118	-3.0458	-3.73427
GO:0045446	-2.53142	-2.97529
GO:0006730	-2.62602	-2.87881
GO:0042629	-1.89461	-2.73584
GO:0006939	-2.97424	-3.63901
GO:0030662	-2.52072	-3.40697
GO:0006706	-2.49928	-2.8257
GO:0046961	-2.86635	-3.97243
GO:0001838	-2.55792	-3.8798
GO:0001726	-2.57402	-3.37172
GO:0009084	-2.58939	-2.98235
GO:0046889	-2.30783	-2.91251
GO:0030165	-2.71398	-3.75226
GO:0043330	-2.15417	-3.30076
GO:0006998	-2.70862	-3.90561
GO:0042462	-3.30393	-3.8565
GO:0046718	-2.36413	-3.2855
GO:1904292	-2.8536	-3.89982
GO:0000722	-2.08792	-3.69239
GO:0009150	-2.702	-3.28004
GO:1900117	-3.00397	-2.95505
GO:0008652	-2.52516	-3.04384
GO:0009060	-3.02899	-3.70479
GO:1903524	-2.53021	-3.30124
GO:0046879	-2.70243	-3.38556
GO:0070585	-2.81521	-3.83137
GO:0001618	-2.28504	-3.60536
GO:0070265	-2.36748	-3.17326
GO:0006575	-2.40083	-3.0545
GO:1901797	-2.39418	-3.75919
GO:0072507	-2.81808	-3.41049
GO:0043487	-2.8523	-3.24326
GO:0042698	-1.9771	-3.4474
GO:0035586	-2.22813	-3.03442
GO:0002711	-2.33651	-2.71059
GO:0006275	-2.54168	-3.39591
GO:0006487	-2.69866	-3.49675
GO:0015485	-2.66571	-3.1567
GO:0006221	-2.22789	-3.23706
GO:0008080	-3.03882	-3.85751
GO:0000956	-3.04632	-3.67192
GO:0042886	-2.75252	-3.5529
GO:0051169	-2.82716	-3.67225
GO:0019199	-2.73777	-3.4008
GO:1901989	-2.56141	-3.22168
GO:1901565	-2.53313	-3.06771
GO:0031424	-2.13096	-2.87624
GO:0001501	-2.467	-3.21888
GO:0046887	-2.62792	-3.41663
GO:0043331	-2.01548	-3.30523
GO:0019941	-2.91345	-3.72042
GO:0000421	-2.95115	-3.36333
GO:0031532	-2.79303	-3.28963
GO:0006638	-2.44248	-2.57337
GO:1902186	-2.7674	-3.70224
GO:0071229	-2.33315	-3.18811
GO:0043009	-2.83528	-3.57555
GO:0010676	-2.91518	-3.35543
GO:0044843	-2.27784	-3.02829
GO:0014910	-2.09901	-2.67538
GO:0043242	-2.67497	-3.12593
GO:0044449	-2.90843	-2.71377
GO:0043028	-2.48532	-3.23473
GO:0034453	-2.56256	-3.7155
GO:0017004	-3.01189	-3.69417
GO:0032387	-2.47897	-3.29512
GO:0032784	-3.41428	-3.63946
GO:0048771	-2.30592	-3.09221
GO:0002791	-2.82615	-3.45157
GO:0031952	-2.2246	-3.07138
GO:0006888	-2.90597	-3.85231
GO:0015491	-2.91679	-3.82877
GO:0015749	-2.71396	-3.5227
GO:0050818	-2.13702	-2.67642
GO:0016866	-2.79698	-3.1095
GO:0005777	-2.75613	-3.12206
GO:0061097	-2.38472	-3.37505
GO:0030317	-3.55706	-3.89765
GO:0007599	-2.39335	-2.95822
GO:0000060	-2.61725	-2.96388
GO:0010803	-2.65738	-3.21449
GO:0016676	-3.03274	-3.39121
GO:1901185	-2.79361	-3.34978
GO:0034062	-2.86958	-3.5176
GO:0018231	-3.3631	-3.81983
GO:0005776	-2.94541	-3.70445
GO:0045981	-3.1054	-3.46167
GO:0030215	-2.59527	-3.35766
GO:0033077	-2.62928	-3.34787
GO:0046839	-2.76022	-3.73367
GO:0045005	-2.53954	-3.48103
GO:0006879	-2.47136	-2.96937
GO:0051656	-2.54709	-3.61905
GO:0031338	-2.4132	-3.4977
GO:0060590	-2.78566	-3.22021
GO:0045598	-2.08566	-2.89165
GO:0030500	-2.37422	-2.99766
GO:0043954	-2.66419	-3.51246
GO:0030667	-2.45958	-3.10745
GO:0048813	-2.62334	-3.54644
GO:0016791	-2.67205	-3.4723
GO:0045746	-2.44812	-3.20605
GO:0015370	-2.90054	-3.59268
GO:0061564	-2.08053	-2.39913
GO:0055025	-2.41504	-3.02998
GO:0061041	-2.24638	-2.83969
GO:0032350	-2.20581	-3.20126
GO:0071478	-2.72357	-3.24952
GO:0030136	-2.9696	-3.63102
GO:2000027	-2.43949	-3.21048
GO:0007229	-2.44494	-2.97481
GO:0007202	-2.96499	-3.27851
GO:0002285	-2.39579	-2.96008
GO:0005871	-2.47478	-3.81499
GO:0008625	-2.4763	-3.28415
GO:0080025	-3.23156	-4.05267
GO:0070161	-2.51541	-3.14569
GO:0001533	-2.07825	-2.60165
GO:0051048	-2.45771	-3.26164
GO:0032107	-2.98057	-3.60191
GO:1901888	-2.55779	-3.23915
GO:0008033	-2.93715	-3.90722
GO:0032281	-3.13101	-3.834
GO:0034330	-2.584	-3.39327
GO:0005088	-2.97445	-3.55297
GO:0050999	-2.62447	-2.91823
GO:0046165	-2.54379	-3.06417
GO:1900373	-3.31627	-3.57123
GO:0043122	-2.3553	-3.18215
GO:0007569	-2.40666	-3.25218
GO:0004112	-3.14404	-3.63485
GO:0044060	-2.41674	-3.45954
GO:0043467	-2.74517	-3.12695
GO:0044665	-3.32265	-4.0698
GO:0001076	-2.87457	-3.74801
GO:0072593	-2.32147	-2.88937
GO:0010770	-2.44967	-3.44451
GO:0055029	-3.01414	-3.8029
GO:0032528	-2.5157	-3.04834
GO:0006417	-2.82019	-3.49458
GO:0009991	-2.41113	-3.05115
GO:0019054	-2.95084	-3.88308
GO:0060560	-2.62986	-3.19092
GO:0010812	-2.44867	-3.12155
GO:0032944	-2.16544	-2.86154
GO:0002831	-2.52585	-3.03221
GO:0060415	-2.69307	-3.0787
GO:0006397	-3.01934	-3.81276
GO:0006959	-1.93077	-2.68769
GO:0048791	-2.62189	-4.02211
GO:0002366	-2.30147	-2.92385
GO:2000398	-2.21934	-3.13342
GO:0043434	-2.46944	-3.15107
GO:0003950	-3.01613	-3.18599
GO:0090103	-2.40697	-3.74866
GO:0008527	-4.66894	-4.71136
GO:0007271	-3.70512	-4.25095
GO:2001242	-2.41378	-3.226
GO:0022404	-2.67431	-3.31646
GO:0006414	-3.00882	-4.02548
GO:0032806	-3.13534	-3.9963
GO:0031902	-2.79849	-3.34884
GO:0036003	-2.19479	-3.16587
GO:0000428	-3.01414	-3.8029
GO:0048041	-2.9252	-3.31516
GO:0098754	-2.39495	-2.71437
GO:0046685	-1.96348	-2.9566
GO:0006855	-2.28079	-2.48719
GO:1903318	-1.70353	-2.54981
GO:0016339	-2.97581	-3.71617
GO:1903293	-2.74456	-3.94859
GO:0045995	-2.65681	-3.25024
GO:0042605	-2.51003	-2.38636
GO:0005814	-2.93129	-3.40462
GO:1902107	-2.24416	-2.89054
GO:0033119	-3.20129	-3.74362
GO:0015630	-2.5046	-3.35106
GO:0048511	-2.72292	-3.47012
GO:0007052	-2.34813	-3.28731
GO:0045214	-3.3549	-2.46142
GO:0005911	-2.64335	-3.33451
GO:0009593	-3.51618	-3.94862
GO:0032479	-2.44647	-2.84885
GO:0002244	-2.74324	-3.51046
GO:0051955	-2.61593	-3.3892
GO:0000075	-2.42216	-3.18748
GO:0002889	-2.41421	-2.88594
GO:0051972	-2.41313	-3.75576
GO:0010977	-2.58185	-3.19137
GO:0034703	-3.17521	-4.07541
GO:0032432	-2.59902	-2.76018
GO:0097502	-2.75965	-3.91262
GO:0090407	-2.66543	-3.30093
GO:0033044	-2.69427	-3.59782
GO:0061045	-2.17502	-2.8384
GO:0006090	-2.49289	-3.164
GO:1903018	-2.53515	-3.43278
GO:0006261	-2.6825	-3.42876
GO:0007346	-2.53778	-3.3152
GO:0046068	-2.77781	-3.46595
GO:0009948	-2.73916	-3.45789
GO:0044772	-2.40335	-3.15584
GO:0002703	-2.22255	-2.89992
GO:0043462	-2.62048	-2.98356
GO:0050873	-1.93145	-2.07431
GO:0051351	-2.60982	-3.19801
GO:0070988	-2.95796	-3.50536
GO:0048002	-2.64648	-2.17369
GO:0005905	-2.689	-3.44944
GO:0042800	-3.53969	-4.11439
GO:0016831	-2.42697	-2.84996
GO:0030276	-2.52518	-3.95667
GO:0010833	-2.44519	-3.82385
GO:0048245	-1.42503	-1.97194
GO:0044282	-2.55233	-3.07981
GO:0014072	-3.04434	-4.02867
GO:0090568	-2.77349	-3.8238
GO:0034103	-2.19105	-2.80063
GO:0002696	-2.22308	-2.95819
GO:0000291	-2.91742	-3.76053
GO:1901021	-2.89943	-3.20661
GO:0070085	-2.79483	-3.69548
GO:2000060	-2.79062	-3.62841
GO:1903308	-2.75556	-3.59925
GO:1903393	-2.7504	-3.35288
GO:0046031	-2.51522	-3.07255
GO:0002053	-2.36483	-3.05993
GO:0006024	-2.31855	-3.61463
GO:0030666	-2.55453	-2.291
GO:0046394	-2.37946	-2.8584
GO:0014047	-2.52009	-4.10621
GO:0038024	-2.30457	-2.74453
GO:0030890	-2.15631	-3.02023
GO:0005759	-2.78531	-3.39115
GO:0046854	-2.73001	-3.49361
GO:0009132	-2.57718	-3.0624
GO:0031967	-2.70878	-3.44108
GO:0050792	-2.54153	-3.10025
GO:0055076	-2.5494	-3.02998
GO:0006612	-3.13779	-3.48127
GO:0044068	-2.88537	-3.75698
GO:0050926	-2.11345	-3.31179
GO:0052126	-2.3718	-3.2855
GO:0060411	-2.48031	-3.41535
GO:0006954	-2.09439	-2.68626
GO:0050866	-2.22592	-2.84854
GO:0016072	-3.04195	-3.56345
GO:0030424	-2.68814	-3.67075
GO:0048010	-2.73407	-2.82792
GO:0050766	-2.00803	-2.6156
GO:0003777	-2.96101	-3.84398
GO:0001669	-3.16335	-4.03632
GO:0009108	-2.57061	-3.32056
GO:0065005	-2.71652	-2.59376
GO:0001786	-2.24353	-2.92936
GO:0016799	-2.73156	-3.32243
GO:0071806	-2.95439	-3.66392
GO:0009792	-2.83329	-3.58217
GO:0045071	-1.76429	-2.6469
GO:0016239	-3.08234	-3.45748
GO:0032868	-2.41273	-3.09445
GO:0044441	-3.32158	-3.73364
GO:0051271	-2.42049	-3.18749
GO:0018024	-3.37089	-3.99351
GO:0000082	-2.27784	-3.02829
GO:0070936	-2.9346	-3.75816
GO:0002823	-2.35665	-3.08675
GO:0015175	-2.35638	-2.86137
GO:0072341	-2.34157	-2.96515
GO:0048732	-2.64639	-3.50709
GO:0005543	-2.65967	-3.41953
GO:0001510	-2.93435	-4.15782
GO:0010863	-2.90637	-3.1497
GO:1902750	-2.63167	-3.10221
GO:1900181	-2.58239	-3.37645
GO:0004984	-4.58666	-5.40603
GO:0048015	-2.79615	-3.22132
GO:2001234	-2.29776	-3.23246
GO:0098656	-2.84181	-3.45961
GO:0001942	-2.58572	-3.41799
GO:0051384	-2.13008	-2.93392
GO:0010611	-2.64272	-3.37182
GO:0030178	-2.65602	-3.4381
GO:0042304	-2.39454	-2.81322
GO:0048634	-2.7024	-3.10012
GO:0051352	-2.63645	-3.36815
GO:0034765	-2.9465	-3.63515
GO:0002521	-2.36395	-3.09663
GO:0051091	-2.55384	-3.36002
GO:0004653	-2.56968	-3.59968
GO:0018198	-3.07144	-3.22183
GO:0006520	-2.57841	-3.14721
GO:0010596	-2.35793	-3.18778
GO:0030659	-2.65753	-3.29992
GO:0007218	-3.23086	-4.19403
GO:0035326	-2.82269	-3.55147
GO:0019212	-2.62566	-3.6897
GO:1902743	-3.18881	-3.83044
GO:0016705	-2.6002	-2.98028
GO:0002718	-2.04825	-2.98193
GO:0032720	-2.428	-2.78708
GO:0015701	-2.64736	-3.58932
GO:0050810	-2.09744	-2.81736
GO:0019216	-2.46431	-3.02741
GO:0032148	-2.37712	-3.5878
GO:0051928	-2.61059	-3.09942
GO:0070873	-2.89499	-3.38321
GO:0030145	-2.62283	-3.27901
GO:0009611	-2.18278	-2.81203
GO:1903170	-2.82722	-3.56364
GO:0008146	-2.63435	-3.45414
GO:1901739	-2.05093	-2.62949
GO:0051592	-2.37493	-3.12118
GO:0009743	-2.54393	-3.16739
GO:0071312	-2.50296	-3.22825
GO:0017145	-2.3279	-3.30452
GO:0031331	-2.66568	-3.2615
GO:0051985	-2.27375	-3.23267
GO:0004407	-3.3646	-3.77894
GO:0048753	-2.6633	-3.55453
GO:0014823	-2.44557	-2.579
GO:1901653	-2.5601	-3.23711
GO:0019787	-2.94415	-3.73717
GO:0007276	-3.12578	-3.87169
GO:0001558	-2.47783	-3.33341
GO:0019915	-2.14556	-2.60513
GO:1903707	-2.30758	-3.05099
GO:0010633	-2.4495	-3.22898
GO:0045923	-2.57918	-2.85993
GO:0016782	-2.634	-3.53521
GO:0030117	-2.93834	-3.69589
GO:0033559	-2.28405	-2.71564
GO:0051493	-2.61818	-3.20949
GO:0015807	-2.65123	-2.99288
GO:0043235	-2.82664	-3.58426
GO:0006749	-2.30201	-3.06287
GO:0031369	-2.97737	-3.34043
GO:0008235	-2.55282	-3.32987
GO:0022898	-2.8154	-3.5329
GO:0042393	-2.88533	-3.55444
GO:0010719	-2.47612	-3.15433
GO:0032371	-2.47375	-2.88011
GO:0030490	-3.12123	-3.46914
GO:0016529	-2.74709	-2.81138
GO:0002062	-2.56643	-3.35625
GO:0097526	-2.91159	-3.71406
GO:0031644	-2.91573	-3.28988
GO:0048678	-2.24206	-2.72157
GO:1901617	-2.57397	-2.94989
GO:0019884	-2.60321	-2.21676
GO:0070206	-2.11607	-2.85653
GO:0030516	-2.54284	-3.4733
GO:0048147	-2.25542	-2.71964
GO:0060041	-3.05332	-3.78403
GO:0030514	-2.23971	-3.26734
GO:0046134	-2.34749	-3.56528
GO:0004860	-2.09765	-3.11
GO:0045786	-2.53392	-3.14648
GO:0050832	-1.73545	-2.49504
GO:0043388	-2.5103	-3.46069
GO:0050820	-2.10223	-2.54525
GO:0070167	-2.44733	-2.99226
GO:0043414	-3.01525	-3.7793
GO:0050710	-1.87739	-2.56997
GO:0032589	-2.81159	-3.97627
GO:0002761	-2.42194	-3.00403
GO:0004889	-3.89307	-4.23875
GO:0048167	-2.78459	-3.72227
GO:0070830	-2.88825	-3.62616
GO:0016763	-2.69597	-3.25244
GO:0032781	-2.65431	-3.0842
GO:0007611	-2.69175	-3.67715
GO:1901677	-3.04274	-3.35376
GO:0051492	-2.72691	-3.2108
GO:0051282	-2.50322	-3.07014
GO:0006304	-2.98011	-3.33326
GO:0006081	-2.49541	-3.08418
GO:0035567	-2.27611	-3.42992
GO:0032874	-2.54443	-3.42113
GO:0019829	-2.93869	-3.81835
GO:0031225	-2.57297	-3.14671
GO:0051168	-2.94175	-3.86674
GO:0010921	-2.87823	-3.47347
GO:0030072	-2.89652	-3.59306
GO:0002385	-2.17783	-2.36419
GO:0006820	-2.71301	-3.43753
GO:0043171	-2.44568	-3.0227
GO:0070536	-2.81566	-3.56781
GO:0015020	-2.45477	-3.77894
GO:0022832	-3.27114	-4.08303
GO:0031529	-2.67424	-3.08941
GO:0030815	-3.21389	-3.95682
GO:0010639	-2.70874	-3.40214
GO:0007173	-2.82232	-3.20061
GO:0051301	-2.45853	-3.37168
GO:0001889	-2.5331	-3.24772
GO:0034762	-2.93285	-3.633
GO:1903309	-2.7534	-3.84111
GO:0046626	-2.61449	-3.20262
GO:0045621	-2.16948	-2.79691
GO:0042026	-2.43057	-2.90255
GO:0015296	-2.94301	-3.35427
GO:0043393	-2.57961	-3.19541
GO:0032675	-2.10096	-2.77776
GO:0009395	-2.68043	-3.30769
GO:0022836	-3.27054	-4.03404
GO:0045124	-2.27975	-2.78677
GO:0006063	-2.4464	-3.03258
GO:0045646	-2.46013	-3.08877
GO:0065002	-3.04018	-3.66392
GO:0031124	-2.93489	-3.63368
GO:0030004	-2.64056	-3.22668
GO:0098533	-3.31004	-3.79513
GO:0090109	-2.67502	-3.34615
GO:0061733	-3.14108	-4.02041
GO:1901658	-2.45648	-3.05823
GO:0050727	-2.12963	-2.70243
GO:0032753	-2.41996	-2.88732
GO:0048469	-2.52192	-3.43102
GO:1904064	-2.99872	-3.43739
GO:0010962	-2.70955	-3.31276
GO:0004532	-2.84392	-3.35047
GO:0051963	-2.77386	-3.84817
GO:0005747	-3.15458	-3.70502
GO:0006458	-2.43826	-2.77979
GO:0071709	-2.48497	-3.1049
GO:0060421	-2.58819	-3.17729
GO:1902554	-2.90866	-3.6764
GO:0050920	-2.02775	-2.77997
GO:0006497	-2.9599	-4.02576
GO:0019935	-2.72982	-3.3578
GO:1903829	-2.57496	-3.34985
GO:0001910	-2.20912	-2.65814
GO:0043021	-2.82594	-3.74926
GO:0046148	-2.62494	-3.14608
GO:0071396	-2.25384	-3.06808
GO:0042273	-3.27349	-3.56038
GO:0045471	-2.46378	-3.41223
GO:0010955	-1.70353	-2.54981
GO:0031670	-1.47753	-2.05431
GO:0031252	-2.67515	-3.38702
GO:0046942	-2.54692	-3.30893
GO:0005640	-3.18669	-3.36486
GO:0008378	-2.85279	-3.89736
GO:0020037	-2.44744	-2.66842
GO:0007565	-2.40264	-2.97137
GO:1900274	-2.86358	-3.24502
GO:0005581	-2.36658	-2.68008
GO:0044389	-2.88522	-3.4518
GO:0046330	-2.56926	-3.48721
GO:0010800	-2.26491	-3.4946
GO:0016578	-3.32665	-3.90655
GO:0002040	-2.43041	-2.70835
GO:1900006	-2.73244	-3.72691
GO:2000008	-2.65452	-3.40518
GO:2001222	-2.5954	-3.51867
GO:0003012	-2.87272	-3.01609
GO:1900543	-3.02508	-3.38631
GO:1901068	-2.6803	-3.50699
GO:0048709	-2.51927	-3.96272
GO:0015931	-2.86065	-3.71389
GO:0072503	-2.83231	-3.40633
GO:0043507	-2.63619	-3.63721
GO:0006914	-2.78988	-3.52043
GO:0032109	-3.08446	-3.64494
GO:0031901	-2.81456	-3.56044
GO:0006302	-2.88547	-3.67676
GO:0035695	-2.79729	-3.50817
GO:0070374	-2.24538	-2.72305
GO:0055092	-2.702	-2.91138
GO:0044452	-2.83295	-3.46696
GO:0015991	-2.81404	-3.74329
GO:1903828	-2.57003	-3.40337
GO:2000403	-1.45993	-2.58554
GO:0006470	-2.70933	-3.58044
GO:0034333	-2.84181	-3.38283
GO:0018107	-2.91166	-3.63493
GO:0006323	-2.3937	-3.04824
GO:0044243	-2.01513	-1.98088
GO:0016266	-2.44224	-3.33753
GO:0043471	-2.81899	-2.7927
GO:1903313	-2.8422	-3.63465
GO:0002495	-2.47742	-2.09556
GO:0006893	-2.70425	-3.57025
GO:0090398	-2.38005	-3.19981
GO:0035065	-2.61056	-3.35168
GO:0005319	-2.82276	-3.34512
GO:0016323	-2.59118	-3.26132
GO:0006805	-2.49015	-2.56351
GO:0004601	-2.25703	-2.98931
GO:0007369	-2.96048	-3.7028
GO:0071363	-2.42861	-3.34718
GO:0006352	-2.87912	-3.98623
GO:0010043	-2.09234	-3.41175
GO:0032402	-2.50424	-3.51577
GO:0046164	-2.52527	-3.10372
GO:0061631	-2.83122	-3.74097
GO:1902803	-2.88644	-4.06981
GO:0060759	-2.32647	-3.07256
GO:0007266	-2.77854	-3.24721
GO:0005913	-2.43596	-3.21666
GO:2000147	-2.18414	-2.92838
GO:0000315	-2.96528	-3.98427
GO:0043266	-2.81985	-3.49398
GO:1901800	-2.55497	-3.52958
GO:0038083	-2.64985	-3.37735
GO:2000772	-2.36564	-3.16817
GO:0006833	-2.81489	-3.57415
GO:0098742	-2.84942	-3.4889
GO:0008544	-2.38942	-3.568
GO:0030595	-1.60591	-2.21125
GO:0030888	-2.14321	-2.88003
GO:0072348	-2.62559	-3.67428
GO:1904063	-2.73435	-3.47616
GO:1901214	-2.51209	-3.2562
GO:0070304	-2.5321	-3.4124
GO:0050691	-2.6224	-3.24613
GO:0008361	-2.55693	-3.40478
GO:0043902	-2.68727	-3.19227
GO:0016573	-3.15436	-3.79045
GO:0051702	-2.67472	-3.19176
GO:0050764	-2.06211	-2.78721
GO:0015980	-2.83911	-3.38278
GO:0032206	-2.8304	-3.76971
GO:0031295	-2.43137	-2.70238
GO:0007584	-2.2618	-2.5115
GO:0009617	-2.24258	-2.51328
GO:0032892	-2.44148	-3.64011
GO:0032947	-2.99393	-3.74059
GO:1901699	-2.42218	-3.23707
GO:1902652	-2.49515	-2.89107
GO:0051604	-2.4747	-3.16897
GO:0070229	-1.91052	-2.77353
GO:0015103	-2.84933	-3.62657
GO:0048145	-2.25457	-2.72987
GO:0016675	-2.9978	-3.39121
GO:0050864	-2.2153	-2.91869
GO:1903364	-2.62273	-3.38383
GO:0019003	-2.63174	-3.36179
GO:0035383	-2.52279	-3.26001
GO:0046823	-2.44995	-3.38795
GO:0043010	-2.77964	-3.63165
GO:0033613	-2.87832	-3.39207
GO:0042287	-2.5249	-2.7593
GO:0050912	-3.85751	-3.71366
GO:0002020	-2.26315	-3.08589
GO:0044380	-2.4512	-3.77754
GO:0042542	-2.07519	-2.83803
GO:0007520	-3.47113	-2.96825
GO:0061036	-2.43322	-2.98298
GO:0010001	-2.58811	-3.71735
GO:0032945	-2.26055	-2.73782
GO:0038179	-2.88527	-3.48787
GO:0030133	-2.40186	-3.58199
GO:0044325	-2.86537	-3.56862
GO:0090659	-3.05332	-3.88466
GO:0006469	-2.21434	-3.17181
GO:0051640	-2.60394	-3.58916
GO:0006901	-2.7574	-3.72983
GO:0045429	-1.62068	-2.90563
GO:0007498	-2.73612	-3.66672
GO:0051453	-2.77266	-3.31083
GO:0071813	-2.14341	-2.59496
GO:0003725	-2.3288	-3.03368
GO:0015986	-3.20478	-3.90034
GO:0036452	-2.94548	-3.97995
GO:0031146	-3.008	-3.62882
GO:1900076	-2.63009	-3.20072
GO:0040036	-1.86323	-2.6574
GO:0005765	-2.7945	-3.47394
GO:0005774	-2.78265	-3.46626
GO:0044089	-2.55245	-3.37237
GO:0044439	-2.65652	-3.45124
GO:0072395	-2.76138	-3.02676
GO:0006402	-3.00818	-3.536
GO:0051291	-2.76719	-3.38742
GO:2000573	-2.06236	-3.2766
GO:0030857	-2.31952	-2.88597
GO:0034695	-2.48985	-3.53047
GO:0097191	-2.21836	-3.17265
GO:0007292	-3.28964	-3.56452
GO:0010821	-2.84368	-3.61491
GO:0035809	-2.95185	-3.31004
GO:0000003	-3.41256	-2.49714
GO:0005681	-2.98731	-3.90458
GO:0051225	-2.46001	-3.30482
GO:0017156	-3.18525	-4.1847
GO:0090278	-3.00812	-3.54244
GO:0051651	-2.65109	-3.29394
GO:0004843	-3.12679	-3.72358
GO:0000149	-2.77936	-3.77318
GO:0071219	-1.74109	-2.58567
GO:1902229	-2.50501	-3.25149
GO:0002478	-2.62242	-1.93396
GO:0042590	-2.73102	-1.66154
GO:0061337	-2.50289	-3.29356
GO:0042379	-1.10017	-1.86997
GO:0001954	-2.46716	-3.30129
GO:0016485	-2.48886	-3.16704
GO:0070405	-3.21827	-4.03293
GO:0033135	-2.36683	-3.42384
GO:0015935	-3.1918	-3.82097
GO:0007190	-3.33025	-3.77468
GO:1903573	-2.67321	-3.56286
GO:0019213	-3.31133	-3.5533
GO:0042455	-2.6233	-3.27363
GO:0080171	-2.83102	-3.45224
GO:0022612	-2.62309	-3.35618
GO:0004867	-2.23939	-2.52597
GO:0044839	-2.52387	-3.33259
GO:0006490	-2.61304	-3.62476
GO:0016363	-2.5628	-3.48299
GO:0003009	-2.89848	-2.21367
GO:0005201	-2.23519	-3.02632
GO:0048284	-2.79585	-3.82196
GO:0042440	-2.57533	-3.16943
GO:0016504	-2.21267	-2.98121
GO:0000287	-2.77366	-3.37269
GO:0015291	-2.84077	-3.51555
GO:0032401	-2.46026	-3.51959
GO:0030816	-3.20097	-3.64867
GO:0006613	-3.16298	-3.84914
GO:0007606	-4.01517	-4.86207
GO:0031123	-2.9353	-3.5825
GO:0034260	-2.43575	-3.46062
GO:0010927	-3.06396	-3.69162
GO:0004298	-3.2413	-3.4375
GO:0097110	-2.79437	-3.50542
GO:0032481	-2.47301	-2.97561
GO:0002526	-2.15633	-2.4058
GO:0055037	-2.76602	-3.74154
GO:0051569	-2.9436	-3.68529
GO:1990266	-1.52719	-1.94072
GO:0046686	-2.09088	-3.17514
GO:0022834	-3.30603	-4.13501
GO:0004629	-2.95638	-3.04405
GO:0006641	-2.41541	-2.52428
GO:0098900	-2.68702	-3.56154
GO:0051154	-2.17888	-3.14525
GO:0004536	-3.1164	-3.45451
GO:0035590	-2.33911	-2.7056
GO:0005516	-2.82252	-3.46556
GO:0009914	-2.65475	-3.32877
GO:0016331	-2.69028	-3.32754
GO:0070588	-3.29564	-3.92413
GO:1900449	-3.0879	-3.91304
GO:0030823	-2.82395	-3.09462
GO:0048873	-2.87571	-3.25334
GO:0043113	-2.84549	-3.63498
GO:0007589	-2.4848	-3.50852
GO:0071624	-1.60394	-2.04343
GO:0002792	-2.95305	-3.49756
GO:0035456	-1.41123	-1.71799
GO:1902117	-2.75251	-3.39844
GO:0055013	-2.82761	-3.43257
GO:0005791	-2.61901	-3.27258
GO:0033574	-2.52372	-3.25935
GO:0061136	-2.72662	-3.48979
GO:0034109	-2.31993	-3.01258
GO:0009897	-2.31515	-2.78753
GO:0071230	-2.01799	-3.17714
GO:0009566	-3.22634	-3.62623
GO:0051707	-2.15108	-2.68771
GO:0032369	-2.70634	-3.19447
GO:0006688	-2.58903	-3.27969
GO:0061134	-2.38566	-2.76642
GO:0031965	-2.7711	-3.5207
GO:0022616	-1.98298	-3.17693
GO:0050685	-2.95679	-3.71316
GO:0002251	-1.94829	-2.02971
GO:0030665	-2.41437	-3.3385
GO:0046467	-2.6893	-3.69613
GO:0090003	-2.62296	-3.36576
GO:0040029	-2.97044	-3.71423
GO:0019731	-1.57858	-1.98499
GO:0003746	-2.8497	-3.7958
GO:0008105	-2.58255	-3.65898
GO:0030641	-2.80666	-3.31083
GO:0032535	-2.6518	-3.38031
GO:0045165	-2.78299	-3.62183
GO:0034704	-3.3242	-3.98322
GO:0048663	-2.85563	-3.61833
GO:0000154	-2.9425	-3.77158
GO:0050716	-1.72163	-2.35483
GO:0016903	-2.35007	-2.88324
GO:0019001	-2.64921	-3.38637
GO:0042734	-3.14626	-3.91322
GO:0045823	-2.67928	-3.05197
GO:0019079	-2.78384	-3.91719
GO:2000352	-1.84693	-2.87237
GO:0008276	-3.27202	-3.82339
GO:0034446	-2.48155	-3.46071
GO:0016278	-3.4036	-3.84199
GO:0051952	-3.07714	-3.54134
GO:0003044	-2.98673	-3.40827
GO:1903902	-2.89002	-3.50205
GO:0051905	-2.51917	-3.45466
GO:0005261	-3.30452	-4.06668
GO:0042558	-2.43627	-3.0534
GO:0001573	-2.69356	-3.06022
GO:0031099	-2.15417	-2.614
GO:0098815	-3.05353	-4.35615
GO:0030307	-2.57375	-3.45966
GO:0007224	-3.08615	-3.71099
GO:0034364	-2.76189	-2.41134
GO:0019882	-2.56425	-2.55341
GO:0006779	-2.79392	-3.53881
GO:1902622	-1.7241	-2.13883
GO:0006760	-2.39984	-3.05513
GO:0005929	-3.28818	-3.86176
GO:1901532	-2.67586	-3.19399
GO:0050840	-2.05447	-2.58493
GO:0051183	-2.66311	-3.27011
GO:0031306	-2.68758	-3.66308
GO:0001523	-2.34345	-2.75106
GO:0005496	-2.55031	-3.01594
GO:0046620	-2.68181	-3.29432
GO:0030544	-2.64598	-3.30132
GO:0004715	-2.5805	-3.29317
GO:0005922	-2.71522	-3.93211
GO:0070482	-2.31053	-3.05901
GO:0046635	-2.16187	-2.60901
GO:0031069	-2.78972	-3.05648
GO:0001106	-3.05323	-3.87863
GO:0001676	-2.22793	-2.71058
GO:0070271	-3.24846	-3.77828
GO:0001654	-2.57514	-3.55408
GO:0010508	-2.70942	-3.31424
GO:0019201	-2.73468	-3.11523
GO:0045668	-2.43882	-2.8386
GO:0051930	-2.90532	-3.49313
GO:0055074	-2.80061	-3.43044
GO:0015918	-2.58735	-3.21799
GO:0043175	-3.02463	-4.18823
GO:0009855	-2.94443	-3.7484
GO:0045814	-3.0404	-3.83686
GO:0006897	-2.58586	-3.34282
GO:0046461	-2.47688	-2.55307
GO:0009913	-2.42375	-3.31797
GO:0000228	-2.57891	-3.248
GO:0006165	-2.49602	-3.04676
GO:0016079	-2.46921	-3.97085
GO:0006825	-2.11424	-3.01177
GO:0002717	-2.3344	-3.13024
GO:0072422	-2.78401	-3.02676
GO:0051897	-2.31948	-3.0191
GO:0031082	-3.06253	-3.87844
GO:0030811	-2.84515	-2.85262
GO:0032653	-2.15031	-2.80317
GO:0045932	-2.29432	-2.79326
GO:0007026	-2.39501	-3.16917
GO:0031624	-3.25527	-3.85228
GO:0032934	-2.71091	-3.1175
GO:0030512	-2.53038	-3.18503
GO:0051303	-2.2781	-3.46831
GO:0031267	-2.81803	-3.51292
GO:0042398	-2.57595	-2.95809
GO:0022884	-2.59738	-3.81317
GO:0055075	-2.56179	-3.44889
GO:0009145	-2.93124	-3.49061
GO:0034032	-2.57667	-3.01683
GO:0008013	-2.9224	-3.96364
GO:0050771	-2.58746	-3.42733
GO:0016486	-2.29224	-3.06243
GO:0072337	-2.02655	-3.30002
GO:0045839	-2.32028	-3.14468
GO:0046875	-2.68552	-3.53166
GO:0001776	-2.32639	-3.00148
GO:0070888	-2.66802	-3.1936
GO:0007568	-2.39387	-3.40584
GO:0009179	-2.67911	-3.07983
GO:0005802	-2.69527	-3.68418
GO:0050900	-1.97304	-2.44298
GO:0033365	-2.87921	-3.53773
GO:0060485	-2.73104	-3.48567
GO:2001020	-2.68022	-3.43206
GO:0014075	-2.58352	-3.80236
GO:0031406	-2.53477	-3.03976
GO:1903008	-2.79356	-3.57793
GO:0035113	-2.71831	-3.54688
GO:0048520	-1.95919	-2.85824
GO:0050730	-2.25652	-2.99675
GO:1900027	-2.30325	-3.14668
GO:0031349	-2.28803	-2.65766
GO:0010107	-2.74166	-3.90353
GO:0051276	-2.63969	-3.40055
GO:0010226	-2.29105	-2.80857
GO:0042054	-3.25937	-3.86787
GO:0006282	-2.8725	-3.5775
GO:0051181	-2.48402	-3.43425
GO:0006383	-3.18458	-4.45038
GO:0006658	-2.44753	-3.03794
GO:0009952	-2.73764	-3.60169
GO:0006475	-3.10557	-3.76
GO:0008374	-2.5515	-3.42416
GO:0070979	-3.02719	-3.97301
GO:0030120	-3.07093	-3.807
GO:0000217	-2.60509	-3.71141
GO:0002252	-2.15085	-2.73255
GO:0001103	-2.71417	-3.5833
GO:0042974	-2.68922	-3.87482
GO:0014013	-2.40924	-3.2264
GO:0009201	-2.89629	-3.50991
GO:0050918	-2.08664	-2.46787
GO:0071156	-2.77497	-3.04417
GO:0000788	-3.04599	-2.99347
GO:1901030	-2.53202	-3.20601
GO:0072164	-2.18008	-3.29784
GO:0008180	-2.89578	-3.72086
GO:0045121	-2.45552	-3.26471
GO:0005125	-1.87846	-2.76582
GO:0043130	-2.88871	-3.60005
GO:0002260	-2.40368	-3.18997
GO:0000982	-2.70987	-3.52098
GO:0043241	-2.93275	-3.69422
GO:0002886	-1.97397	-2.95055
GO:1901985	-2.50855	-3.27583
GO:0072089	-2.64643	-3.17507
GO:0006816	-3.01075	-3.6293
GO:0016410	-3.03882	-3.81232
GO:0032649	-2.04591	-2.75976
GO:0098542	-2.09743	-2.59613
GO:0060998	-2.46565	-3.79309
GO:0030260	-2.3718	-3.2855
GO:0004175	-2.87201	-3.44166
GO:0010631	-1.95101	-3.15599
GO:1903578	-2.76187	-3.04924
GO:0007030	-3.04081	-3.81345
GO:0006305	-3.02364	-3.59768
GO:2000273	-2.61404	-3.72579
GO:0030488	-2.87577	-4.13012
GO:0051058	-2.99131	-3.55623
GO:0031640	-2.18215	-2.4456
GO:0035249	-3.42904	-4.08113
GO:0032768	-2.38372	-2.91143
GO:0070972	-3.1822	-3.64444
GO:0050671	-2.13042	-2.92562
GO:0016052	-2.70105	-3.08677
GO:0000737	-3.11451	-3.30603
GO:2001239	-2.16986	-3.36384
GO:0046473	-2.41997	-3.35518
GO:0097035	-2.74351	-3.51119
GO:0031312	-3.09197	-3.63297
GO:0070160	-2.76068	-3.36835
GO:0032414	-2.93797	-3.38718
GO:0031668	-2.29097	-3.06431
GO:0004864	-2.71618	-3.77955
GO:0008168	-3.07664	-3.78969
GO:0045879	-3.14538	-3.84704
GO:0030017	-3.18632	-2.3922
GO:0043536	-2.42715	-2.80857
GO:1900087	-2.69014	-2.95674
GO:0004620	-2.68122	-3.21792
GO:0044309	-2.7298	-3.77517
GO:0030041	-2.47269	-2.78389
GO:0003678	-2.56886	-3.41568
GO:0032233	-2.41156	-3.15099
GO:0006699	-2.54891	-2.719
GO:0030804	-3.33463	-3.60337
GO:0003002	-2.73752	-3.57483
GO:0060429	-2.434	-3.42602
GO:0001078	-2.71384	-3.53689
GO:0005547	-2.66001	-3.48625
GO:0031572	-2.46555	-3.1699
GO:0002708	-2.32536	-2.84552
GO:0043551	-2.38802	-3.07695
GO:0006457	-2.70176	-3.46202
GO:0005217	-3.17144	-4.24342
GO:0045834	-2.34592	-2.90103
GO:0009247	-2.74341	-3.77393
GO:0015833	-2.84431	-3.55085
GO:0005891	-3.40876	-4.10074
GO:1902403	-2.77355	-2.83255
GO:0032436	-2.46945	-3.53701
GO:0050870	-2.26828	-2.77655
GO:0035295	-2.41811	-3.48427
GO:0015036	-2.8801	-3.3419
GO:0031461	-3.00772	-3.66819
GO:0015144	-2.70365	-3.5906
GO:0005109	-2.58786	-3.78587
GO:0000793	-2.66191	-3.34277
GO:0030193	-2.10274	-2.66709
GO:0008209	-2.63591	-3.18308
GO:0042098	-2.26029	-2.86687
GO:0048011	-2.89104	-3.24636
GO:1903038	-2.25231	-2.83943
GO:0098687	-2.59085	-3.31499
GO:0009142	-2.76286	-3.35595
GO:0045762	-3.48105	-3.74146
GO:1901605	-2.49077	-2.96464
GO:0030097	-2.60855	-3.33247
GO:1901292	-2.64562	-3.17796
GO:0010828	-2.39895	-3.10637
GO:0019888	-2.65035	-3.71381
GO:0031110	-2.59603	-3.24114
GO:0032069	-2.37245	-3.04068
GO:0090087	-2.69823	-3.41521
GO:0046653	-2.4419	-3.05034
GO:0072384	-2.67325	-3.94494
GO:0006338	-2.6898	-3.66505
GO:0001763	-2.45208	-3.11452
GO:0007423	-2.70482	-3.59949
GO:0019207	-2.40415	-3.21639
GO:0015718	-2.51606	-3.26172
GO:0019866	-2.86308	-3.45189
GO:0061245	-2.40597	-3.48737
GO:0032088	-2.40199	-2.91269
GO:0006949	-3.36046	-2.92245
GO:0003179	-2.08483	-3.49989
GO:0016209	-2.24453	-2.65304
GO:0006595	-2.69501	-3.43713
GO:0005158	-2.5638	-3.54566
GO:0010714	-2.39149	-2.6455
GO:0009166	-2.67429	-3.28369
GO:0032943	-2.2744	-3.22375
GO:0017015	-2.51837	-3.26599
GO:0030099	-2.47428	-3.05208
GO:0002833	-2.08879	-2.64498
GO:0005310	-2.55685	-3.1068
GO:0098636	-2.41843	-2.75564
GO:0030198	-2.23324	-2.93492
GO:1901655	-2.25682	-3.04338
GO:0051100	-2.45122	-3.10881
GO:0002824	-2.17283	-2.56855
GO:0046966	-2.80909	-4.42299
GO:0030206	-2.14912	-3.47119
GO:0000377	-3.02542	-4.00504
GO:0051219	-2.74395	-3.53665
GO:1903036	-2.03267	-2.57918
GO:0006308	-2.96937	-3.20614
GO:0006721	-2.34951	-2.67328
GO:0016628	-2.4792	-2.96351
GO:0042692	-2.79095	-3.3104
GO:1902807	-2.70433	-3.09282
GO:0000932	-2.97635	-3.55454
GO:0098862	-2.5963	-3.18856
GO:0043623	-2.73854	-3.49574
GO:0008202	-2.55439	-2.93634
GO:0043433	-2.44487	-3.17918
GO:0009055	-2.42128	-3.30439
GO:0030101	-2.34235	-3.29517
GO:0030684	-2.92715	-3.66211
GO:0007596	-2.38674	-2.95186
GO:0007094	-2.20541	-3.18039
GO:0002209	-3.13039	-3.79373
GO:0070266	-2.4325	-2.97628
GO:0004518	-2.92323	-3.4644
GO:2000377	-2.07153	-2.73089
GO:0002090	-2.44588	-3.50234
GO:0006694	-2.59889	-2.98091
GO:0046939	-2.50053	-3.05678
GO:0010884	-2.18669	-2.46741
GO:0008022	-2.70959	-3.46911
GO:1903051	-2.56941	-3.45249
GO:0016279	-3.4036	-3.84199
GO:0060259	-3.57908	-4.1035
GO:0038093	-2.81831	-2.48291
GO:0032587	-2.62474	-3.38015
GO:0009267	-2.44968	-3.19503
GO:0009112	-2.31525	-2.71641
GO:0030433	-2.81707	-3.57156
GO:0043195	-2.9307	-3.8054
GO:0008135	-2.82796	-3.6777
GO:0032814	-2.49914	-3.02292
GO:0009205	-2.70443	-3.20603
GO:0043124	-2.39658	-2.82234
GO:0005811	-2.33344	-2.96558
GO:0009583	-3.22406	-4.38095
GO:1901264	-2.95181	-3.25473
GO:0070664	-2.12308	-2.68551
GO:0034661	-2.81255	-3.65223
GO:0015399	-2.93001	-3.62435
GO:0048843	-2.4608	-3.36595
GO:0060706	-2.20391	-3.76409
GO:0002700	-2.21315	-2.93151
GO:0045047	-3.17169	-3.7613
GO:0050906	-3.93199	-4.06271
GO:0035303	-2.88134	-3.50647
GO:0009986	-2.42573	-3.10821
GO:0003697	-2.68898	-3.66278
GO:0009225	-2.3977	-3.47275
GO:0022407	-2.23846	-2.94423
GO:0007059	-2.42206	-3.082
GO:0032108	-2.72292	-3.28073
GO:0061098	-2.34986	-3.3881
GO:0008076	-3.15838	-4.06605
GO:0016417	-3.24691	-3.90551
GO:0032925	-2.82969	-3.4981
GO:0051294	-2.57615	-3.33413
GO:0036002	-2.6892	-3.99689
GO:0050715	-1.87231	-2.59172
GO:0061695	-2.80799	-3.55484
GO:0034061	-2.70349	-3.41136
GO:0030414	-2.42724	-2.72027
GO:0017157	-2.53652	-3.70677
GO:0019585	-2.4464	-3.03258
GO:0051648	-2.62948	-3.73528
GO:0000422	-2.8028	-3.56947
GO:2000142	-2.68491	-3.40163
GO:0016049	-2.61755	-3.26779
GO:0090207	-2.74606	-2.60075
GO:0032885	-2.66471	-3.18088
GO:0008328	-3.32473	-4.06103
GO:0000083	-1.75036	-3.5308
GO:0090277	-2.8416	-3.48523
GO:0002262	-2.2673	-2.79415
GO:0071868	-2.48199	-3.02034
GO:0050830	-1.9959	-2.07077
GO:0019370	-2.39995	-2.85781
GO:2000178	-2.47974	-2.82655
GO:0005874	-2.73919	-3.50703
GO:0006956	-2.00549	-2.36548
GO:2001243	-2.3325	-3.30235
GO:0006997	-2.81423	-3.77913
GO:0046850	-2.10125	-2.79619
GO:0001105	-2.79698	-3.58725
GO:0051281	-2.35467	-3.38157
GO:0008565	-2.90629	-3.636
GO:0010494	-3.06901	-3.73616
GO:0098801	-2.78137	-3.28898
GO:0015908	-2.4029	-3.01058
GO:0030513	-2.37803	-3.31966
GO:0051302	-2.41026	-3.25685
GO:0046906	-2.43719	-2.74964
GO:0008601	-3.09767	-4.56774
GO:0048736	-2.34815	-3.63154
GO:0030670	-2.43707	-2.21893
GO:0034637	-2.495	-3.03674
GO:0070003	-3.2413	-3.4375
GO:0031503	-2.34931	-3.30236
GO:0015347	-3.01896	-3.4976
GO:0072522	-2.60934	-3.21167
GO:0031330	-2.76651	-3.27158
GO:0097581	-2.51634	-3.4544
GO:0009409	-2.18799	-3.42942
GO:0009235	-2.67456	-3.73303
GO:0051346	-2.49848	-3.00909
GO:0010922	-2.45394	-2.70313
GO:0017112	-2.88567	-3.62354
GO:0034976	-2.53971	-3.32475
GO:0065004	-2.45448	-3.62458
GO:0032374	-2.47375	-2.88011
GO:1900542	-3.00541	-3.46203
GO:0035036	-3.73437	-3.77794
GO:0003823	-2.15348	-2.41383
GO:0043030	-2.20071	-2.59558
GO:0048814	-2.74955	-3.67876
GO:0050905	-2.85929	-3.85529
GO:0071479	-2.27268	-2.862
GO:0046128	-2.66526	-3.20247
GO:0008234	-2.8614	-3.62612
GO:0042254	-3.0362	-3.42166
GO:0031903	-2.51311	-3.43292
GO:0010811	-2.40979	-3.06227
GO:0010769	-2.57091	-3.48916
GO:0008203	-2.49444	-2.88045
GO:0001159	-2.84161	-3.62175
GO:0043255	-2.63692	-3.04613
GO:1900744	-2.00746	-2.73875
GO:0044724	-2.72902	-3.1332
GO:0002687	-1.45195	-2.40058
GO:0001953	-2.53486	-3.01332
GO:0006958	-1.88801	-2.51859
GO:0001961	-2.28747	-3.17021
GO:0005501	-2.7663	-2.67598
GO:1904019	-2.82575	-3.20271
GO:0004497	-2.65154	-2.69338
GO:0071383	-2.32904	-3.16831
GO:0000462	-3.23136	-3.4902
GO:0070925	-2.85676	-3.53171
GO:1903649	-2.61815	-3.36278
GO:0015934	-3.01684	-3.75521
GO:0044448	-2.79611	-3.50708
GO:0055088	-2.62572	-3.1508
GO:0036442	-2.90075	-4.06434
GO:0060444	-2.42681	-2.83793
GO:0010332	-2.21598	-2.95733
GO:0033673	-2.29116	-3.20865
GO:0001936	-2.03834	-2.85956
GO:1904031	-2.44732	-3.34
GO:0032940	-2.51763	-3.52957
GO:0034707	-2.86529	-3.72642
GO:0043394	-1.77751	-2.68958
GO:0051865	-3.17534	-3.84746
GO:0033293	-2.18586	-2.69899
GO:0003774	-3.0622	-3.60192
GO:0046579	-2.69813	-3.26018
GO:0006413	-2.9628	-3.62292
GO:0005272	-3.01479	-4.04929
GO:0004714	-2.75965	-3.38017
GO:0009311	-2.7353	-3.34979
GO:0003735	-3.0459	-3.66838
GO:0045667	-2.33933	-3.02933
GO:0021955	-2.79405	-3.50509
GO:1903317	-2.24596	-2.81966
GO:0045947	-2.8806	-3.50408
GO:0007272	-2.8567	-3.54292
GO:0007517	-2.74828	-3.2643
GO:0045620	-2.29707	-3.03681
GO:0046173	-2.43188	-3.27092
GO:0015985	-3.20478	-3.90034
GO:0046324	-2.50794	-3.02532
GO:0043304	-2.08933	-3.44255
GO:0005520	-1.55262	-2.34775
GO:0002230	-2.66689	-3.25571
GO:0043015	-2.51388	-3.3713
GO:0010464	-2.35331	-3.05024
GO:0000398	-3.02542	-4.00504
GO:0005798	-2.84009	-3.30298
GO:0030552	-3.11123	-4.03878
GO:0001085	-2.65719	-3.35015
GO:1901186	-2.3427	-3.75166
GO:1902653	-2.43889	-2.6844
GO:0044264	-2.62543	-3.21763
GO:0034122	-2.42892	-2.64267
GO:0016891	-2.61873	-3.56465
GO:0015293	-2.82305	-3.51115
GO:0046364	-2.39029	-2.78122
GO:0042169	-2.63472	-3.25345
GO:0042993	-2.01059	-3.17289
GO:0042044	-2.65349	-3.28388
GO:0006754	-3.04984	-3.52445
GO:0097223	-3.2324	-3.85654
GO:0045333	-2.823	-3.67018
GO:0070469	-2.73261	-3.63294
GO:0030799	-3.07637	-3.62626
GO:0031018	-2.76325	-3.9684
GO:0043542	-1.81695	-2.95748
GO:0051879	-3.09212	-3.48435
GO:0019432	-2.39624	-2.64081
GO:1901990	-2.60666	-3.26817
GO:0016538	-2.01602	-2.95747
GO:0050707	-1.8879	-2.68625
GO:0034111	-2.21881	-2.86502
GO:0046683	-2.28638	-3.28518
GO:0061458	-2.83325	-3.62141
GO:0055010	-2.56736	-3.21356
GO:0016830	-2.43926	-2.87676
GO:0032024	-2.75199	-3.49265
GO:1901071	-2.2048	-3.23662
GO:0045581	-2.32861	-3.1574
GO:2000738	-2.35603	-3.27492
GO:0015844	-3.13885	-3.64506
GO:0031648	-2.88283	-3.14271
GO:0005901	-2.4833	-3.21917
GO:0072073	-2.39869	-3.40493
GO:0098732	-3.30424	-3.8063
GO:0050880	-2.61436	-3.28082
GO:1903846	-2.32413	-3.29294
GO:1903305	-2.08265	-3.42856
GO:0050000	-2.35645	-3.46831
GO:0001750	-3.38041	-4.04303
GO:0016798	-2.81882	-3.51686
GO:0050927	-2.10344	-3.2452
GO:0016881	-3.01861	-3.75849
GO:0090329	-2.58446	-3.47747
GO:0009411	-2.49899	-3.31334
GO:0090662	-2.83956	-3.69767
GO:0016894	-2.84368	-3.53632
GO:0046463	-2.35929	-2.49636
GO:0045851	-2.69272	-3.25549
GO:0044769	-2.8941	-3.94444
GO:0031301	-2.84409	-3.59956
GO:0002822	-2.24205	-2.63726
GO:0034249	-2.79291	-3.33952
GO:0019229	-2.45641	-3.45718
GO:0090100	-2.48807	-3.23061
GO:0033209	-2.70261	-3.11119
GO:0042481	-2.7508	-3.2026
GO:0008630	-2.29958	-2.91407
GO:0018958	-2.82978	-3.3774
GO:0051236	-2.8211	-3.7493
GO:0034250	-2.58978	-3.47553
GO:0035108	-2.73865	-3.59618
GO:0006906	-2.69417	-3.83649
GO:0031253	-2.85829	-3.57645
GO:0003727	-2.69763	-3.6225
GO:0001772	-2.26021	-2.94355
GO:0052192	-2.3718	-3.2855
GO:0051017	-2.54067	-3.34592
GO:0008028	-2.50339	-3.25483
GO:0005385	-2.77436	-3.47641
GO:0006766	-2.51187	-3.03453
GO:1904375	-2.58792	-3.34866
GO:0006111	-2.44586	-2.81881
GO:1903202	-2.25999	-3.17178
GO:0045601	-2.26765	-2.97504
GO:0008344	-2.97528	-3.75202
GO:0015079	-3.21889	-4.12794
GO:0006283	-3.03636	-4.57512
GO:0090311	-2.88959	-3.44058
GO:0033046	-2.27375	-3.28029
GO:1903169	-2.87695	-3.30285
GO:0070232	-2.10466	-2.80079
GO:0042430	-2.92111	-3.37219
GO:0035966	-2.44485	-3.35768
GO:0031430	-3.37047	-2.50577
GO:0005978	-2.85514	-2.68788
GO:0035051	-2.84401	-3.32554
GO:0030166	-2.67506	-3.8882
GO:1900180	-2.3815	-3.25408
GO:0030947	-2.02424	-2.6948
GO:0015672	-3.0744	-3.77563
GO:0008483	-2.36239	-3.10453
GO:1903214	-3.02045	-3.80192
GO:0007281	-3.05332	-3.64184
GO:1903706	-2.38458	-3.04113
GO:0043094	-2.40326	-2.88079
GO:0006518	-2.75944	-3.54544
GO:0031970	-2.68621	-3.18723
GO:0010824	-2.68962	-3.37892
GO:0051297	-2.50976	-3.27853
GO:0043516	-2.29976	-3.05491
GO:0050853	-2.38535	-2.78346
GO:0006909	-2.29025	-2.71446
GO:0010842	-2.71967	-3.88848
GO:0019209	-2.67806	-3.30014
GO:0060048	-2.98248	-2.92541
GO:0000819	-1.96767	-2.70118
GO:2000108	-1.82609	-2.38624
GO:0007219	-2.70215	-3.19072
GO:0051339	-3.26408	-3.90326
GO:0009081	-2.51911	-3.27315
GO:0035821	-2.64936	-3.19245
GO:0001958	-2.39622	-2.82525
GO:0042749	-3.44737	-3.63817
GO:0042383	-2.69596	-3.22363
GO:0042623	-2.87974	-3.61695
GO:0035282	-2.84368	-3.49851
GO:0098803	-3.14106	-3.61231
GO:0090263	-2.77805	-3.55494
GO:0031519	-2.9034	-3.98931
GO:0006801	-2.69669	-2.70093
GO:0007009	-2.61753	-3.36837
GO:0008081	-2.87589	-3.21368
GO:0000775	-2.15191	-3.23719
GO:0045070	-2.74858	-3.66064
GO:0045686	-2.70091	-3.28089
GO:0017137	-2.79296	-3.69921
GO:0030163	-2.87221	-3.67659
GO:1902495	-3.21669	-3.99638
GO:0042345	-2.01032	-3.14867
GO:0007194	-3.07369	-4.41956
GO:0001637	-2.69133	-2.82083
GO:0007399	-2.70759	-3.60211
GO:0048260	-2.4915	-3.46056
GO:0005884	-2.63192	-3.20037
GO:0042439	-2.78442	-3.34206
GO:0046637	-2.28373	-2.87257
GO:0051250	-2.18781	-2.82431
GO:0016235	-3.07319	-3.67707
GO:0045017	-2.6867	-3.43156
GO:0051090	-2.5246	-3.3044
GO:0008016	-2.88607	-3.10169
GO:0070584	-2.76555	-3.71266
GO:1902017	-3.23744	-3.48038
GO:0046717	-2.78433	-3.53843
GO:0007018	-2.93266	-3.78022
GO:0032272	-2.89571	-3.11517
GO:0050806	-2.71406	-3.70566
GO:0009163	-2.5531	-3.27363
GO:0042805	-2.91515	-2.711
GO:0007409	-2.82976	-3.53829
GO:0046320	-2.69986	-3.00477
GO:1901796	-2.42693	-3.43183
GO:0010970	-2.87212	-3.70478
GO:0034405	-1.83025	-2.90933
GO:0031667	-2.43091	-3.1716
GO:1901661	-2.5508	-3.2314
GO:0032388	-2.56253	-3.36534
GO:1901659	-2.56238	-3.27447
GO:0021545	-2.8222	-3.4726
GO:0004709	-3.04809	-3.9896
GO:0006919	-2.20405	-3.06857
GO:0010718	-2.06968	-3.21699
GO:0015108	-2.75963	-3.60967
GO:0097525	-3.04164	-3.89022
GO:1901862	-2.54336	-3.1169
GO:0034728	-2.39931	-3.55029
GO:0061135	-2.37434	-2.66252
GO:0048146	-2.19828	-2.64796
GO:0071417	-2.43271	-3.24513
GO:0034470	-3.00505	-3.71274
GO:0044766	-2.58009	-3.37836
GO:0001530	-2.47375	-2.54652
GO:0070330	-2.62351	-2.62208
GO:0016311	-2.68374	-3.51664
GO:0050829	-2.0664	-2.11116
GO:0010675	-2.72206	-3.12343
GO:0002673	-1.9868	-2.88873
GO:0034764	-2.81857	-3.24664
GO:0046486	-2.65579	-3.26669
GO:0043687	-2.76597	-3.92288
GO:1990090	-2.46368	-3.49676
GO:0005231	-3.77732	-4.24282
GO:0000978	-2.83683	-3.6114
GO:0098858	-2.54793	-3.20698
GO:0008200	-2.56033	-3.10014
GO:0014896	-2.45845	-3.12392
GO:0006636	-2.19952	-2.78691
GO:0006368	-3.14563	-3.87526
GO:0051051	-2.51421	-3.29218
GO:0019722	-2.58447	-3.32521
GO:0046189	-2.65367	-2.86397
GO:0048704	-2.76253	-3.74964
GO:0031396	-2.5695	-3.40397
GO:0031490	-2.74626	-3.41394
GO:0034655	-2.8458	-3.31003
GO:0060306	-2.71979	-3.13762
GO:0090066	-2.66387	-3.38204
GO:0046209	-2.16202	-2.55782
GO:1903322	-2.6166	-3.4632
GO:0030073	-2.78393	-3.45738
GO:0009314	-2.6847	-3.50148
GO:0045909	-2.34357	-3.03872
GO:0072215	-2.17615	-2.67174
GO:0071695	-2.80574	-3.35808
GO:1903727	-2.28615	-3.14945
GO:0051491	-2.57898	-3.83951
GO:1901889	-2.68997	-3.36282
GO:0016893	-2.8073	-3.68584
GO:0034138	-2.58145	-2.30688
GO:2000406	-1.47132	-2.71272
GO:0001099	-2.90725	-4.20936
GO:0030425	-2.89018	-3.65369
GO:0098857	-2.45384	-3.26471
GO:0000790	-2.76948	-3.46478
GO:0007623	-2.84999	-3.43943
GO:0033628	-1.74123	-2.515
GO:1902475	-2.54317	-2.76088
GO:0043413	-2.79477	-3.70655
GO:0050848	-2.51775	-2.97119
GO:0036230	-1.63561	-2.26074
GO:0001077	-2.77216	-3.51791
GO:0002639	-2.30497	-2.67815
GO:0042579	-2.6516	-3.14108
GO:0017069	-2.92559	-3.56509
GO:0033688	-1.70826	-3.03422
GO:0001892	-2.94239	-3.05663
GO:0043022	-2.85984	-3.82969
GO:0043525	-2.58949	-3.3591
GO:0051783	-2.35896	-3.30811
GO:1901570	-2.03714	-2.78389
GO:0017134	-2.32138	-3.18382
GO:0030336	-2.42165	-3.18443
GO:0048806	-2.58154	-3.30933
GO:0061515	-2.89677	-3.40015
GO:0045939	-2.01105	-3.11924
GO:0006968	-2.23149	-2.50919
GO:0051350	-3.11815	-4.3119
GO:0046631	-2.22775	-2.7901
[truncated: 2,361 more rows]

## Sheet: Human-Fly
GO-term	Mean-GEP-Human	Mean-GEP-Fly
GO:0008173	-2.84353	-3.00496
GO:0030170	-2.52268	-2.13696
GO:0031111	-2.60553	-3.12772
GO:0007632	-3.03002	-2.47934
GO:0016616	-2.39192	-2.05419
GO:0006865	-2.57362	-2.36004
GO:1901682	-2.68852	-2.22105
GO:0016055	-2.73162	-2.93435
GO:0005200	-2.35918	-2.32979
GO:0055001	-2.87532	-2.5095
GO:0030674	-2.59408	-3.12087
GO:0030534	-3.07077	-2.9239
GO:0017016	-2.81349	-2.93818
GO:0031647	-2.74752	-3.01526
GO:0006491	-2.7583	-2.69278
GO:0006418	-2.84001	-2.90056
GO:0045761	-3.26605	-3.17195
GO:0008375	-3.02781	-2.78072
GO:0040018	-3.03462	-2.82119
GO:0005892	-3.76768	-4.1013
GO:0051647	-2.84103	-2.89898
GO:0072599	-3.15791	-3.19744
GO:0015002	-3.03274	-2.47073
GO:0046129	-2.58702	-2.46663
GO:0051222	-2.47303	-2.71209
GO:0030286	-3.48887	-2.48568
GO:0006206	-2.55384	-1.92075
GO:0007034	-2.93573	-2.99468
GO:0030817	-3.26862	-3.17195
GO:0005667	-2.86547	-2.97022
GO:0015914	-2.69117	-3.60616
GO:0031975	-2.70878	-2.47745
GO:0043484	-2.99489	-2.99075
GO:0046822	-2.35419	-2.60193
GO:0009100	-2.63125	-2.78327
GO:0035023	-2.94343	-3.41841
GO:0051235	-2.50466	-2.89174
GO:0048609	-2.98029	-2.78208
GO:0036464	-2.92062	-2.32625
GO:0005253	-2.81965	-3.18646
GO:1900182	-2.20379	-2.34843
GO:0005778	-2.51311	-2.99503
GO:0009615	-1.9768	-2.55062
GO:0000041	-2.78868	-2.9086
GO:0008757	-3.00709	-2.96046
GO:0000381	-2.97632	-3.00612
GO:0051568	-3.25421	-3.40326
GO:0090501	-2.71252	-3.12629
GO:0097610	-2.48166	-2.67483
GO:2001233	-2.37523	-2.40941
GO:0009306	-2.39579	-3.089
GO:2000756	-2.6109	-2.6404
GO:0010965	-2.2598	-2.2039
GO:0009123	-2.66701	-2.36847
GO:1904666	-2.21007	-2.24583
GO:0046131	-2.63952	-2.41466
GO:0051057	-2.76644	-3.17055
GO:0006099	-2.75513	-2.54144
GO:0032465	-2.54615	-2.48045
GO:0010822	-2.79889	-3.2584
GO:1902749	-2.60586	-2.73103
GO:0048285	-2.56362	-2.60547
GO:0016645	-2.76002	-2.04101
GO:0009798	-2.7836	-2.752
GO:0044272	-2.51531	-2.81655
GO:0001666	-2.34749	-2.79144
GO:0015298	-3.03631	-2.52637
GO:0032482	-2.6513	-3.0307
GO:0045727	-2.67316	-2.6741
GO:0005771	-2.50367	-3.05983
GO:0016879	-2.68901	-2.31861
GO:0001578	-2.9424	-2.16376
GO:0007605	-2.96346	-2.87705
GO:0019887	-2.38189	-2.54058
GO:0012505	-2.78958	-2.9048
GO:0007612	-2.7588	-2.66692
GO:1903729	-2.55694	-3.28574
GO:0030832	-2.69661	-2.83404
GO:0046834	-2.67896	-2.60981
GO:0001948	-2.19563	-2.6566
GO:0019955	-2.19313	-3.31028
GO:0004540	-2.669	-2.94596
GO:0070192	-3.21708	-2.54439
GO:0002064	-2.61277	-2.76556
GO:0000152	-2.83606	-2.73105
GO:0004519	-2.91962	-2.72959
GO:0022900	-3.13004	-2.78053
GO:0005643	-2.82295	-2.70645
GO:0051020	-2.80537	-2.93118
GO:0009648	-2.59292	-2.21331
GO:0098727	-2.69785	-2.696
GO:0030855	-2.41561	-3.19071
GO:0007093	-2.44623	-2.68664
GO:0072330	-2.33277	-2.21122
GO:0072657	-2.89142	-3.16977
GO:0003730	-2.65118	-2.58685
GO:0007162	-2.25534	-3.26616
GO:0009065	-2.64016	-1.51193
GO:0019905	-2.66238	-3.28316
GO:0051603	-2.83937	-2.78125
GO:0007140	-3.03795	-2.3555
GO:0006661	-2.92195	-2.96898
GO:0005834	-2.9923	-2.60004
GO:0031234	-2.67015	-2.18449
GO:0031113	-2.77598	-2.10621
GO:0018393	-3.13482	-2.98212
GO:0090596	-2.45467	-3.0971
GO:0007131	-3.22955	-2.85827
GO:0032103	-2.0363	-2.51386
GO:0009190	-2.91897	-3.49094
GO:0015085	-3.30682	-3.35181
GO:0010669	-2.38474	-3.1099
GO:0004252	-2.72315	-2.31589
GO:0018208	-2.65035	-3.08886
GO:0004702	-2.929	-2.70577
GO:0035825	-3.22955	-2.85028
GO:0006720	-2.35307	-2.52759
GO:0016811	-3.17241	-2.1283
GO:0000132	-2.3741	-3.06243
GO:0008045	-2.54089	-2.71477
GO:0051087	-2.53927	-2.60483
GO:0003743	-2.8589	-2.96851
GO:0044283	-2.4759	-2.30492
GO:0031300	-2.85692	-2.90048
GO:0050662	-2.59607	-2.15547
GO:0003724	-3.09758	-2.64155
GO:0015035	-2.99984	-2.17968
GO:0030509	-2.73937	-2.57545
GO:0034705	-3.15838	-3.95872
GO:0006163	-2.70543	-2.73148
GO:0032881	-2.8207	-2.37962
GO:0016627	-2.72399	-2.75295
GO:0000776	-2.28898	-2.18323
GO:0008277	-2.87449	-2.95641
GO:0006359	-3.12084	-2.80475
GO:0019233	-2.68153	-2.85306
GO:0016814	-2.79137	-1.93984
GO:0030374	-2.82089	-2.75876
GO:0002793	-2.78843	-2.78464
GO:0046916	-2.47151	-3.31745
GO:0000323	-2.51282	-2.32943
GO:1903050	-2.76601	-2.40826
GO:0005549	-4.96816	-3.9688
GO:0050953	-3.44164	-2.65761
GO:0003899	-2.86478	-2.82936
GO:0015629	-2.67818	-2.83493
GO:0051258	-2.35817	-3.16962
GO:0007017	-2.77509	-2.80263
GO:0007040	-2.83102	-3.32428
GO:0016651	-2.95206	-2.95967
GO:0034067	-3.20528	-2.64379
GO:0016796	-2.87231	-2.91565
GO:0004623	-2.54648	-2.48886
GO:0034599	-2.30386	-2.0922
GO:0006471	-3.34138	-3.30213
GO:0071011	-3.08104	-2.99019
GO:0044391	-3.08616	-3.63181
GO:0015081	-3.0205	-2.88885
GO:0018108	-2.71424	-3.11899
GO:0042742	-2.21551	-2.1907
GO:0007265	-2.79933	-2.98419
GO:0016328	-2.63233	-2.99581
GO:0042059	-2.83226	-3.29656
GO:0051961	-2.62335	-2.85531
GO:0005096	-2.83913	-2.95741
GO:0007179	-2.51635	-2.64534
GO:0043406	-2.50386	-3.25515
GO:1903827	-2.59045	-2.71688
GO:0032409	-2.75999	-4.60186
GO:0045840	-2.07119	-2.42556
GO:0000307	-2.42947	-1.64436
GO:0046329	-2.34289	-3.04858
GO:0035091	-2.80789	-3.1184
GO:0090305	-2.86342	-3.13411
GO:0005578	-2.52861	-2.33438
GO:0016579	-3.15725	-2.91961
GO:0043966	-3.21712	-2.69519
GO:0006790	-2.4976	-2.27685
GO:0003013	-2.57439	-2.82325
GO:0009712	-2.68715	-1.37515
GO:0071902	-2.45338	-3.15978
GO:0042626	-2.92245	-2.49484
GO:0090092	-2.47968	-2.6585
GO:0010950	-2.22896	-2.42287
GO:0055067	-2.67532	-2.7435
GO:0050770	-2.60584	-2.95757
GO:1901615	-2.64594	-2.48368
GO:0035088	-2.40597	-2.99436
GO:0034440	-2.61327	-2.64735
GO:0004114	-3.1476	-3.21504
GO:0005801	-2.88295	-3.15889
GO:0010324	-2.41798	-2.7837
GO:0043524	-2.47579	-2.76401
GO:0016202	-2.73381	-3.19586
GO:0035107	-2.73865	-2.96165
GO:0006835	-2.56841	-2.04273
GO:0008138	-2.73633	-2.7587
GO:0009118	-2.76187	-2.99073
GO:0033218	-2.79878	-3.1365
GO:0045807	-2.2689	-2.89184
GO:0015179	-2.54905	-2.32518
GO:0048638	-2.71814	-2.80736
GO:1901880	-2.72545	-3.11292
GO:0006120	-3.13107	-3.0762
GO:1901215	-2.44488	-3.0184
GO:0010608	-2.8289	-2.77268
GO:0004003	-2.66158	-2.42901
GO:0030865	-2.49715	-2.94348
GO:0046621	-2.74819	-2.6558
GO:0006446	-2.83473	-2.4155
GO:0002920	-1.8766	-2.73541
GO:0044708	-2.84646	-2.80052
GO:0009066	-2.65172	-2.70735
GO:0019439	-2.78199	-2.69023
GO:0016324	-2.57555	-2.68842
GO:0072525	-2.26508	-2.19976
GO:0046982	-2.74019	-2.85733
GO:0045742	-2.33889	-2.34359
GO:0031227	-2.77159	-3.10723
GO:0005160	-2.52979	-2.45917
GO:0007275	-2.93961	-2.05055
GO:0009063	-2.50879	-2.07727
GO:0007188	-3.36247	-3.43435
GO:0032392	-2.38416	-3.45316
GO:0008536	-2.9608	-2.52891
GO:0030880	-2.99683	-2.75559
GO:0051272	-2.19412	-2.66646
GO:0030518	-2.81605	-2.96537
GO:0060537	-2.88624	-2.86135
GO:0031334	-2.45539	-2.46726
GO:0035265	-2.97974	-2.74131
GO:0007601	-3.42877	-2.65761
GO:1903321	-2.63717	-2.4131
GO:0007608	-4.1491	-4.41396
GO:0004004	-3.14125	-2.58555
GO:0006607	-2.68185	-2.42096
GO:0061025	-2.85929	-2.94491
GO:0046034	-2.74835	-2.40727
GO:0043254	-2.55113	-2.82893
GO:0045880	-2.68701	-2.76313
GO:0048872	-2.56787	-3.07902
GO:0004693	-2.75512	-2.57926
GO:0051082	-2.6259	-2.50046
GO:0016572	-2.42084	-1.93074
GO:0031514	-3.33959	-1.89888
GO:1904591	-2.17318	-2.34843
GO:0009259	-2.70164	-2.74913
GO:0008366	-2.8567	-3.24018
GO:0009953	-2.84332	-2.95419
GO:0006885	-2.74666	-2.7435
GO:0071944	-2.32086	-2.65865
GO:0051452	-2.61641	-3.01749
GO:0010008	-2.80681	-2.57469
GO:0006614	-3.1895	-3.19744
GO:0003756	-2.61389	-2.58635
GO:0043901	-2.17571	-2.86934
GO:0045787	-2.54717	-2.58376
GO:0034121	-1.9957	-3.05997
GO:0010623	-2.36446	-2.49432
GO:0036314	-2.67954	-2.47159
GO:0031047	-2.97657	-2.74071
GO:0046460	-2.35929	-2.2232
GO:0071855	-2.74909	-2.70051
GO:0005154	-2.0607	-2.75191
GO:0010906	-2.63183	-2.81341
GO:0050686	-3.1008	-2.71339
GO:0050708	-2.50701	-3.16193
GO:0051287	-2.46794	-2.1457
GO:0035145	-2.9618	-3.02557
GO:0005216	-3.21055	-4.18767
GO:0051153	-2.58139	-2.79775
GO:0000785	-2.74982	-2.57717
GO:0005763	-3.0364	-2.96028
GO:0098800	-3.0937	-2.63654
GO:1901799	-2.52061	-2.21336
GO:0010975	-2.63005	-3.06697
GO:0007420	-2.62074	-2.91818
GO:0007156	-2.97287	-3.07731
GO:0009220	-2.50456	-2.73215
GO:0000301	-3.03551	-2.75227
GO:0031669	-2.34931	-2.48706
GO:0060271	-3.08132	-2.95937
GO:0032504	-3.77131	-2.92041
GO:0016667	-2.7921	-2.5101
GO:0040001	-2.24644	-3.00412
GO:0007005	-2.77154	-2.80412
GO:0030968	-2.4933	-3.36225
GO:0051785	-2.21267	-2.74704
GO:0032844	-2.56213	-2.89381
GO:0000226	-2.64465	-2.89744
GO:0030545	-2.56498	-2.82619
GO:0048858	-2.79782	-2.99461
GO:0072523	-2.7145	-1.8667
GO:0005070	-2.71191	-3.40464
GO:0003341	-3.31331	-3.04525
GO:0006904	-2.57508	-3.27263
GO:0051650	-2.613	-3.18309
GO:0005057	-2.80866	-2.92136
GO:0006672	-2.69177	-2.13497
GO:0006635	-2.60393	-2.61519
GO:0001047	-2.64393	-2.69984
GO:0023014	-2.76328	-2.89985
GO:0019706	-3.34901	-2.94155
GO:0051495	-2.56823	-2.5811
GO:0019842	-2.57355	-2.98228
GO:0009152	-2.67284	-3.00379
GO:0023061	-2.75673	-3.2962
GO:0090162	-2.38687	-3.22586
GO:0004386	-2.75416	-2.54351
GO:0046890	-2.29154	-3.49437
GO:0009141	-2.62563	-2.42584
GO:0001228	-2.77572	-2.90197
GO:0051439	-2.59658	-2.16624
GO:0015301	-2.85964	-2.06742
GO:0009167	-2.68162	-2.37147
GO:0016757	-2.75452	-2.61714
GO:0048589	-2.69631	-2.80628
GO:0045211	-3.11259	-3.39527
GO:0048024	-2.98533	-2.98556
GO:0051445	-2.52183	-2.82173
GO:0002832	-2.18157	-2.75595
GO:0004879	-2.97872	-3.18095
GO:0005539	-2.11335	-1.97326
GO:0007187	-3.37776	-3.43435
GO:0007080	-2.11705	-2.17685
GO:0008137	-3.19151	-2.87499
GO:0009416	-2.84897	-2.52703
GO:0006379	-3.09969	-3.01295
GO:0043073	-2.87951	-2.37764
GO:0000086	-2.52387	-1.82882
GO:0005694	-2.76065	-2.89454
GO:0010466	-2.39917	-2.39974
GO:0016887	-2.89992	-2.56555
GO:0045010	-2.76588	-2.82598
GO:0005342	-2.57755	-2.23371
GO:0016409	-3.19191	-2.87994
GO:0007603	-3.16845	-2.62885
GO:0060249	-2.61928	-2.88086
GO:1990351	-3.21512	-3.13688
GO:0009119	-2.67969	-2.36964
GO:0016877	-2.6565	-2.29239
GO:0046474	-2.75187	-2.86291
GO:0072686	-2.38629	-2.62377
GO:0019005	-3.19437	-2.6499
GO:0000178	-2.85491	-3.2283
GO:0019208	-2.62041	-2.61223
GO:0048608	-2.56276	-2.97085
GO:0006633	-2.33256	-2.28044
GO:0070566	-2.42926	-2.76901
GO:0019318	-2.64761	-1.4134
GO:0005635	-2.70515	-2.42392
GO:0035239	-2.54027	-2.78055
GO:0005230	-3.50732	-3.88621
GO:1901476	-2.70365	-2.14459
GO:0050817	-2.38674	-1.38701
GO:0036459	-3.11824	-2.78041
GO:0048747	-3.01044	-2.55126
GO:1903363	-2.60218	-2.28212
GO:0016709	-2.50887	-2.0891
GO:0016247	-2.7255	-3.59992
GO:0044270	-2.79421	-2.70996
GO:0022904	-3.11976	-2.80643
GO:0033177	-3.16316	-2.64566
GO:0009755	-3.11144	-3.1802
GO:0009649	-2.61605	-2.52608
GO:0048193	-2.95661	-3.06086
GO:0016126	-2.41369	-2.45222
GO:0048639	-2.69931	-2.88355
GO:0017148	-2.86723	-2.75019
GO:0006639	-2.45001	-2.26764
GO:0050795	-2.32308	-2.8303
GO:0098531	-2.97872	-3.18095
GO:0000725	-2.88026	-2.88016
GO:0048812	-2.71523	-2.99533
GO:1901137	-2.52751	-2.76718
GO:0051028	-2.88629	-2.60103
GO:0008201	-2.0835	-2.50508
GO:0031122	-2.96824	-2.33943
GO:0015696	-2.66322	-2.75051
GO:0006022	-2.43162	-2.05498
GO:0001885	-2.63431	-2.77658
GO:0035148	-2.51081	-2.9799
GO:1901293	-2.56443	-2.77035
GO:0015711	-2.64208	-2.4407
GO:0032435	-2.45612	-2.21336
GO:0031109	-2.10711	-2.77784
GO:0051220	-2.66965	-2.80601
GO:0016459	-3.16639	-2.41246
GO:0005548	-2.69057	-3.0279
GO:0003779	-2.74913	-3.03227
GO:0061448	-2.42826	-2.35463
GO:0005262	-3.35527	-3.54845
GO:2001252	-2.66221	-2.54377
GO:0004722	-2.82665	-2.43317
GO:0045185	-2.66003	-2.88543
GO:0030308	-2.50998	-3.41756
GO:0002066	-2.46578	-2.75694
GO:0071322	-2.39659	-2.50523
GO:0004527	-2.99995	-2.88842
GO:0016820	-2.93201	-2.49484
GO:0000278	-2.35902	-2.40351
GO:0007368	-2.92707	-3.0188
GO:1990542	-2.93466	-3.66244
GO:2000241	-2.65146	-2.63699
GO:1903046	-2.93008	-2.579
GO:1903651	-2.56495	-2.67785
GO:0005680	-2.6789	-2.83462
GO:1904062	-2.72755	-4.04297
GO:0031513	-3.45078	-4.01506
GO:0042417	-2.64179	-1.15868
GO:0007127	-2.81702	-2.31211
GO:0045940	-2.03245	-3.56923
GO:0097346	-3.14278	-3.48401
GO:0030148	-2.61774	-2.88855
GO:0043270	-2.65251	-3.71138
GO:0006505	-3.0337	-2.70201
GO:0009612	-2.14182	-2.95686
GO:0016614	-2.42617	-2.15546
GO:0031985	-2.89389	-2.92524
GO:0046824	-2.23484	-2.50552
GO:0006112	-2.83801	-1.90284
GO:0045931	-2.37884	-2.41943
GO:0032990	-2.7934	-2.99401
GO:0009584	-3.17476	-2.78724
GO:0012506	-2.67976	-2.56376
GO:0032368	-2.52448	-2.50365
GO:1901991	-2.56384	-2.67047
GO:0001709	-2.63742	-2.78293
GO:0033267	-2.81284	-2.90611
GO:0042180	-2.58446	-2.42428
GO:0009790	-2.82435	-2.83043
GO:0005996	-2.63492	-1.48299
GO:0051101	-2.39999	-2.54171
GO:0051480	-2.84494	-3.0113
GO:0050907	-4.34107	-4.73993
GO:0045202	-2.92295	-3.04205
GO:0044703	-2.65974	-3.03475
GO:0034660	-2.99697	-2.73808
GO:0072594	-2.91171	-2.65725
GO:0008299	-2.0451	-2.7375
GO:0070646	-3.18057	-2.95239
GO:0000159	-3.15698	-3.13942
GO:0071241	-2.20849	-3.04858
GO:0006405	-2.89899	-2.61094
GO:0008021	-2.64737	-3.11677
GO:0046058	-3.00305	-2.97865
GO:0016607	-2.9732	-2.85796
GO:0002699	-2.11801	-2.59922
GO:0044450	-2.90909	-2.75524
GO:0044774	-2.61974	-2.78423
GO:0007528	-2.90414	-3.11647
GO:0006479	-3.12949	-3.063
GO:0048037	-2.55856	-2.2025
GO:0072655	-2.73575	-2.3892
GO:0042391	-3.04376	-3.40233
GO:0016864	-2.61389	-2.58635
GO:0022008	-2.50263	-2.67874
GO:0032102	-2.3669	-2.92198
GO:0009266	-2.47764	-2.25538
GO:0010883	-2.04626	-2.6384
GO:0098852	-2.7945	-2.93557
GO:0001653	-3.27963	-4.18107
GO:1903509	-2.69712	-2.69107
GO:0006875	-2.75121	-2.79621
GO:0006898	-2.4084	-3.22603
GO:0005244	-3.27114	-3.82586
GO:0006096	-2.51286	-1.96534
GO:0007422	-2.55207	-2.58048
GO:0030427	-2.70041	-2.66478
GO:0005977	-2.76058	-1.90284
GO:0045815	-2.89566	-2.59308
GO:0008213	-3.12949	-3.063
GO:0050909	-3.85636	-4.73665
GO:0007032	-2.83267	-4.13648
GO:1903312	-3.189	-2.71339
GO:0046496	-2.42981	-2.06514
GO:0035304	-2.84884	-2.21809
GO:0014074	-2.25922	-2.47808
GO:1902275	-2.78106	-2.67988
GO:0050660	-2.69383	-2.34583
GO:0005085	-3.01289	-3.30407
GO:0031279	-3.29458	-3.05009
GO:2000116	-2.30689	-2.52532
GO:0009185	-2.69064	-1.99017
GO:0035308	-2.89239	-2.22245
GO:0032273	-2.63056	-2.50626
GO:0072527	-2.49345	-2.14581
GO:0003156	-2.75597	-2.69053
GO:0030295	-2.61596	-2.77411
GO:0015171	-2.5564	-2.27458
GO:0000781	-2.83159	-2.26147
GO:0005930	-3.31504	-2.39543
GO:0034367	-2.02465	-2.71333
GO:0006970	-2.52252	-2.82887
GO:0030247	-2.0979	-1.99173
GO:0051224	-2.5194	-3.04016
GO:0042632	-2.702	-2.21623
GO:0030055	-2.48494	-3.05292
GO:0016592	-3.24746	-3.18561
GO:0007268	-3.1449	-3.38251
GO:0000910	-2.43829	-2.64583
GO:0009165	-2.52672	-2.77035
GO:0019902	-2.75095	-2.55558
GO:0031348	-2.32319	-2.5676
GO:0006406	-2.94598	-2.64187
GO:0034332	-2.65533	-3.4313
GO:0034504	-2.644	-2.65765
GO:0006979	-2.29554	-2.51241
GO:1903825	-2.60282	-2.24124
GO:0000902	-2.45233	-2.99167
GO:0008408	-3.15683	-2.8425
GO:0051233	-1.60772	-1.87642
GO:0002027	-2.92132	-2.74879
GO:0052547	-2.3408	-2.45849
GO:0043112	-2.42978	-2.94206
GO:0050773	-2.64895	-3.27865
GO:0043178	-2.70311	-2.79752
GO:0005184	-2.61277	-2.29735
GO:0044770	-2.40053	-2.27731
GO:0044705	-3.23165	-3.10956
GO:0034587	-3.11883	-1.69633
GO:0010959	-2.66948	-3.82172
GO:0050772	-2.48989	-2.68209
GO:0006066	-2.60789	-2.61654
GO:0044390	-3.32167	-2.49342
GO:0045259	-3.03028	-1.63597
GO:0046622	-2.58347	-2.82021
GO:1901654	-2.11631	-2.47159
GO:0008528	-3.26094	-4.18183
GO:0032970	-2.68746	-2.80517
GO:0032200	-2.72646	-2.25701
GO:0015698	-2.85866	-2.48253
GO:0005267	-3.31443	-4.13795
GO:0006913	-2.81497	-2.67457
GO:0042625	-2.90899	-2.60922
GO:0010952	-2.19549	-2.44033
GO:0004180	-2.73423	-1.96816
GO:0030522	-2.73534	-2.70688
GO:0009408	-2.50132	-2.08966
GO:0050911	-4.58939	-4.86829
GO:1902100	-2.32083	-2.13127
GO:0060828	-2.61889	-2.94285
GO:1900077	-2.70588	-2.47323
GO:0019783	-3.12981	-2.83385
GO:0072665	-2.74718	-2.78922
GO:0035019	-2.51256	-2.74419
GO:0010591	-3.12287	-3.24686
GO:0043647	-3.03154	-2.79253
GO:0007286	-3.21757	-2.70145
GO:0006753	-2.62708	-2.55406
GO:0044420	-2.10413	-2.08065
GO:0035064	-3.01278	-2.70193
GO:0051489	-2.53761	-2.84885
GO:0030031	-2.89555	-3.23103
GO:0051047	-2.44872	-3.0771
GO:1903076	-2.58792	-3.16063
GO:0000070	-1.91694	-2.57498
GO:0090175	-2.06107	-3.2837
GO:0007033	-2.90313	-3.16017
GO:0005876	-2.14029	-2.37586
GO:0046434	-2.67854	-2.217
GO:0008238	-2.62892	-2.14191
GO:0007259	-2.17379	-1.97906
GO:0002253	-2.51076	-2.85645
GO:0016746	-2.87524	-2.48516
GO:0051349	-3.42294	-2.64731
GO:0008593	-2.60731	-2.96074
GO:0006767	-2.49645	-2.13154
GO:0098802	-2.93818	-3.6912
GO:0031256	-2.63374	-5.00409
GO:1903320	-2.59912	-2.45837
GO:0016876	-2.87963	-2.90928
GO:0052652	-2.85021	-3.89149
GO:0001102	-2.81449	-2.96196
GO:0050688	-2.60459	-2.81472
GO:0043043	-2.89625	-3.55466
GO:0051588	-3.15515	-3.57886
GO:1901606	-2.62315	-2.06178
GO:0050954	-2.94067	-2.86411
GO:0030261	-2.178	-2.41478
GO:0003713	-2.90351	-2.8945
GO:0034243	-3.37154	-2.84091
GO:0035097	-3.0335	-3.04266
GO:0016337	-2.42112	-2.79271
GO:0016056	-3.83885	-2.36172
GO:0022804	-2.87237	-2.34141
GO:0015804	-2.49691	-2.61346
GO:0003755	-2.7087	-2.55937
GO:0006476	-3.37197	-3.1035
GO:0045785	-2.31998	-2.51534
GO:0043486	-2.32395	-2.38598
GO:0036293	-2.3323	-2.75294
GO:0030141	-2.61414	-3.00565
GO:0000097	-2.76064	-3.31194
GO:1903510	-2.40077	-2.94452
GO:0043903	-2.48551	-3.12844
GO:0005126	-2.14157	-2.47271
GO:0007029	-2.84617	-3.31213
GO:0006576	-2.73946	-2.25147
GO:0022843	-3.36203	-4.01829
GO:0008333	-2.9167	-3.27946
GO:0016896	-2.83266	-3.14262
GO:0070507	-2.54538	-2.54425
GO:0006887	-2.4251	-3.13882
GO:0009582	-3.19158	-2.85784
GO:0016829	-2.6561	-2.69274
GO:0044706	-2.61807	-3.08005
GO:0033014	-2.88359	-2.97209
GO:0042330	-2.05016	-2.87236
GO:0044550	-3.00476	-2.20214
GO:0042813	-2.14312	-2.55504
GO:0007628	-3.05332	-3.56123
GO:2000737	-2.59299	-2.6154
GO:0015078	-3.06993	-2.51807
GO:0005902	-2.46266	-3.11147
GO:0005245	-3.49689	-4.08842
GO:0006164	-2.65046	-2.93946
GO:0032956	-2.70102	-2.80517
GO:0007530	-2.8995	-2.92057
GO:0000062	-2.65986	-0.81152
GO:0060968	-2.67397	-2.71705
GO:0019362	-2.42981	-2.06514
GO:0033047	-2.32001	-2.2039
GO:0000151	-3.02226	-2.72738
GO:1901992	-2.54164	-2.1173
GO:0008156	-2.91497	-1.78361
GO:0042168	-2.58975	-2.93027
GO:0046856	-3.19216	-3.20213
GO:0045841	-2.26893	-2.13127
GO:0045502	-2.5155	-2.28651
GO:0007220	-2.71573	-3.23151
GO:1902882	-2.31802	-3.19151
GO:0046390	-2.637	-2.96603
GO:0005788	-2.46871	-2.54759
GO:0010632	-2.49199	-2.57019
GO:0045177	-2.57951	-2.68373
GO:0030135	-2.8846	-3.0591
GO:0006367	-2.86793	-3.01328
GO:0016917	-2.91077	-4.09603
GO:0052689	-2.83808	-2.55266
GO:0032456	-2.87047	-3.46465
GO:0005753	-3.03028	-1.63597
GO:0005942	-2.73456	-2.9807
GO:0008306	-2.83064	-2.54763
GO:0016860	-2.62649	-2.71439
GO:0019867	-2.54369	-2.35237
GO:0005249	-3.38583	-3.97407
GO:0001871	-2.0979	-1.99173
GO:0050807	-2.69944	-2.95213
GO:0000904	-2.36984	-2.84915
GO:0030018	-2.86032	-3.01402
GO:0061630	-2.98971	-3.07364
GO:0046580	-3.03746	-2.89928
GO:0009062	-2.56049	-2.63168
GO:0000281	-1.89	-2.50927
GO:0032993	-2.94176	-2.2597
GO:0048729	-2.52714	-2.76714
GO:0050919	-2.45961	-2.38458
GO:0005484	-2.92423	-3.07657
GO:0043632	-2.91048	-2.78673
GO:0030119	-3.12511	-3.08563
GO:0042181	-2.89287	-2.41805
GO:0015294	-2.96868	-2.169
GO:0042594	-2.49583	-2.56807
GO:0048863	-2.48362	-3.02606
GO:0051053	-2.85127	-1.78307
GO:0045732	-2.56035	-2.8466
GO:0046928	-3.07987	-3.57886
GO:0035601	-3.30424	-3.1035
GO:0030201	-2.46087	-2.80644
GO:0016776	-2.74002	-3.35038
GO:0006936	-2.98683	-2.43388
GO:0034248	-2.76282	-2.77909
GO:0009595	-2.33201	-1.8723
GO:0045197	-2.45539	-3.1239
GO:0031398	-2.55479	-2.33512
GO:0016577	-3.10045	-2.76839
GO:1902742	-2.71387	-2.09513
GO:0000049	-2.79519	-3.02726
GO:0045494	-3.53692	-2.37901
GO:0000980	-2.8026	-3.10704
GO:0032040	-2.8123	-2.76767
GO:0000502	-3.02471	-2.88729
GO:0043177	-2.52586	-3.30497
GO:0010721	-2.5837	-2.85875
GO:0018200	-3.18588	-2.90086
GO:0034212	-3.1439	-2.87663
GO:0043409	-2.29541	-2.97061
GO:0019210	-2.12468	-2.68377
GO:0000146	-3.24213	-2.2858
GO:0043543	-3.05658	-2.94097
GO:0019730	-1.78131	-1.7667
GO:0030100	-2.49572	-2.93294
GO:0010038	-2.25456	-2.26358
GO:0006334	-2.28868	-2.16749
GO:0008088	-2.80769	-2.99163
GO:0005326	-3.10264	-2.45284
GO:0000175	-2.84951	-3.0702
GO:0042578	-2.71811	-2.45486
GO:0051438	-2.5749	-2.23865
GO:0006874	-2.83444	-2.67615
GO:0000118	-3.0458	-3.1648
GO:0006730	-2.62602	-2.3579
GO:0008194	-2.84054	-2.57032
GO:0000922	-2.36618	-2.2631
GO:0090090	-2.61286	-2.8732
GO:0046961	-2.86635	-2.57562
GO:1901607	-2.5138	-2.28527
GO:0009164	-2.53089	-1.82365
GO:0008037	-2.896	-3.08631
GO:0050803	-2.77693	-3.49153
GO:0009084	-2.58939	-2.14703
GO:0050890	-2.72252	-2.72656
GO:0051537	-2.57987	-2.37035
GO:0046889	-2.30783	-3.91128
GO:0006998	-2.70862	-1.98719
GO:0017147	-2.16808	-2.62115
GO:0042462	-3.30393	-2.86089
GO:0044438	-2.65652	-2.88052
GO:0009150	-2.702	-2.7611
GO:0016197	-2.93047	-3.18493
GO:0019840	-2.79822	-1.54952
GO:0008652	-2.52516	-2.19267
GO:0030546	-2.48344	-2.88461
GO:0006664	-2.69754	-2.69107
GO:1903524	-2.53021	-2.47248
GO:0016236	-2.81083	-2.57945
GO:0090174	-2.82095	-2.97959
GO:0070585	-2.81521	-2.3892
GO:0008320	-2.68163	-2.28778
GO:0022839	-3.02	-4.93552
GO:0006575	-2.40083	-2.31026
GO:0016407	-2.9803	-2.61809
GO:0072507	-2.81808	-2.98993
GO:0043487	-2.8523	-2.34077
GO:0006275	-2.54168	-1.80641
GO:0006487	-2.69866	-3.22384
GO:0002683	-2.1623	-2.62005
GO:0006221	-2.22789	-2.4553
GO:0008080	-3.03882	-2.68882
GO:0097164	-2.7208	-2.09637
GO:0000956	-3.04632	-3.14247
GO:0032434	-2.50393	-2.41818
GO:1903146	-3.06938	-3.33139
GO:0051169	-2.82716	-2.67457
GO:0019199	-2.73777	-3.23782
GO:0010507	-3.10559	-3.07171
GO:1901989	-2.56141	-2.1173
GO:1901565	-2.53313	-1.84012
GO:0098581	-2.27561	-2.32644
GO:1902745	-3.1846	-3.25471
GO:0009117	-2.61965	-2.56683
GO:0046887	-2.62792	-2.78464
GO:0019941	-2.91345	-2.78673
GO:0031532	-2.79303	-2.75345
GO:0006638	-2.44248	-2.26764
GO:0042306	-2.32897	-2.51634
GO:0008186	-3.14125	-2.58555
GO:0071229	-2.33315	-3.43916
GO:0009156	-2.62999	-2.47945
GO:0050673	-2.2998	-2.32434
GO:0044843	-2.27784	-2.13532
GO:0007006	-2.73955	-2.53412
GO:0043242	-2.67497	-3.11292
GO:0001104	-3.03288	-3.09493
GO:0004129	-3.03274	-2.47073
GO:0044449	-2.90843	-2.80204
GO:0009135	-2.67911	-1.99017
GO:0034453	-2.56256	-2.45831
GO:0017004	-3.01189	-3.01298
GO:0032387	-2.47897	-2.86594
GO:0034502	-2.76397	-2.95624
GO:0032784	-3.41428	-2.79103
GO:0002791	-2.82615	-2.93175
GO:0006888	-2.90597	-3.2498
GO:0015491	-2.91679	-2.57782
GO:1901505	-3.05424	-2.82262
GO:0016866	-2.79698	-2.48167
GO:0005777	-2.75613	-2.38903
GO:0033013	-2.6388	-2.86784
GO:0061097	-2.38472	-3.02224
GO:0030317	-3.55706	-1.92869
GO:0007599	-2.39335	-1.38701
GO:0051607	-1.85305	-2.22539
GO:0006084	-2.70369	-2.46522
GO:0015932	-3.00912	-2.82822
GO:0097285	-2.71668	-2.21144
GO:0000077	-2.64343	-2.74405
GO:0016676	-3.03274	-2.47073
GO:1901185	-2.79361	-3.29656
GO:0051983	-2.19747	-2.23924
GO:0034062	-2.86958	-2.82936
GO:0005776	-2.94541	-2.91348
GO:0045981	-3.1054	-2.78945
GO:0046839	-2.76022	-3.20213
GO:0051656	-2.54709	-2.86785
GO:0046627	-2.71874	-2.47323
GO:0031338	-2.4132	-3.32952
GO:0060590	-2.78566	-3.13419
GO:0009069	-2.23588	-2.24819
GO:0031345	-2.59902	-2.94132
GO:0043954	-2.66419	-3.02147
GO:0031577	-2.2647	-2.21753
GO:0048813	-2.62334	-2.94601
GO:0016791	-2.67205	-2.3734
GO:0045746	-2.44812	-2.85367
GO:0015370	-2.90054	-2.15019
GO:0032451	-2.98814	-3.1349
GO:0061041	-2.24638	-2.59906
GO:0000791	-2.45025	-2.55514
GO:0032350	-2.20581	-3.21109
GO:0071478	-2.72357	-1.98958
GO:2000027	-2.43949	-2.79825
GO:0030136	-2.9696	-3.15344
GO:0034767	-2.86775	-3.67634
GO:0005871	-2.47478	-2.43145
GO:0070161	-2.51541	-3.05756
GO:0051048	-2.45771	-3.43562
GO:0032107	-2.98057	-2.83858
GO:0043666	-2.83228	-1.92162
GO:0031589	-2.46466	-2.02448
GO:0004177	-2.57881	-1.98594
GO:0008033	-2.93715	-2.8598
GO:0034330	-2.584	-3.01618
GO:0005088	-2.97445	-3.32651
GO:1903650	-2.54976	-2.76212
GO:0070603	-2.86101	-2.85085
GO:0097305	-2.2641	-2.26408
GO:0046165	-2.54379	-2.67536
GO:1900373	-3.31627	-2.86785
GO:0001190	-2.792	-2.85466
GO:0090544	-2.78076	-2.63781
GO:0000271	-2.56857	-2.05885
GO:0046578	-2.90968	-3.09165
GO:0006310	-2.86867	-2.5167
GO:0004112	-3.14404	-3.21504
GO:0043467	-2.74517	-2.57182
GO:0044665	-3.32265	-3.42801
GO:0001076	-2.87457	-3.01926
GO:0072593	-2.32147	-2.53496
GO:0010770	-2.44967	-2.80326
GO:0017022	-2.89859	-2.48353
GO:0055029	-3.01414	-2.75559
GO:0050775	-2.72374	-3.04762
GO:0001708	-3.111	-3.0056
GO:0019897	-2.64193	-2.4583
GO:0045861	-2.40184	-2.40028
GO:0032528	-2.5157	-2.29786
GO:0006417	-2.82019	-2.76072
GO:0006606	-2.66698	-2.71847
GO:0009991	-2.41113	-2.59668
GO:0042307	-2.16877	-2.34843
GO:0060560	-2.62986	-2.91358
GO:0045773	-2.56369	-2.68209
GO:0007212	-3.39008	-3.15803
GO:0002831	-2.52585	-2.63066
GO:0004364	-2.25789	-1.84838
GO:0003954	-3.22255	-2.97742
GO:0001158	-2.78191	-3.0458
GO:0006397	-3.01934	-2.97727
GO:0017171	-2.71287	-2.33273
GO:0060627	-2.57149	-3.10713
GO:0042990	-2.37111	-2.31746
GO:0060491	-2.78591	-3.0482
GO:0006959	-1.93077	-1.70225
GO:0071174	-2.26893	-2.24583
GO:0008237	-2.8754	-2.37468
GO:0070035	-2.99477	-2.52725
GO:0006073	-2.73301	-1.90284
GO:0006026	-2.44521	-1.64246
GO:0042277	-2.79113	-3.22657
GO:0005795	-2.66062	-2.9385
GO:0098602	-2.42459	-2.7237
GO:0008527	-4.66894	-4.88999
GO:0007271	-3.70512	-3.72358
GO:0022404	-2.67431	-2.91772
GO:0006414	-3.00882	-3.69382
GO:0005764	-2.51282	-2.32943
GO:0032806	-3.13534	-2.80543
GO:0031902	-2.79849	-2.45773
GO:0000428	-3.01414	-2.75559
GO:0098754	-2.39495	-3.1591
GO:0030239	-3.12268	-2.5296
GO:0070491	-2.79301	-2.84715
GO:0016339	-2.97581	-2.70995
GO:0051965	-2.62362	-3.03701
GO:1902911	-2.74624	-2.30875
GO:0004721	-2.69756	-2.50505
GO:0007043	-2.72458	-3.01949
GO:0006584	-2.68715	-1.37515
GO:0045995	-2.65681	-2.61374
GO:1903293	-2.74456	-2.93745
GO:0015276	-3.30603	-4.23783
GO:0035305	-2.89654	-2.22245
GO:0005814	-2.93129	-2.68121
GO:0043628	-3.05653	-3.14979
GO:0033119	-3.20129	-2.96155
GO:0007274	-3.49146	-3.51367
GO:0005938	-2.66375	-2.95505
GO:0098781	-3.06775	-2.98696
GO:0046466	-2.57363	-1.68966
GO:0009975	-3.2996	-3.53698
GO:0048511	-2.72292	-2.81469
GO:0007052	-2.34813	-3.01221
GO:0003684	-2.84947	-2.46652
GO:0045214	-3.3549	-2.71638
GO:0005911	-2.64335	-2.98469
GO:0009593	-3.51618	-4.97045
GO:0009451	-2.94849	-2.81486
GO:0032006	-2.88608	-2.94831
GO:0009064	-2.41584	-1.87689
GO:0007254	-2.90823	-2.80881
GO:0000075	-2.42216	-2.62889
GO:0005179	-2.9173	-2.50564
GO:0072329	-2.52422	-2.62288
GO:0010977	-2.58185	-3.00359
GO:0003729	-2.89104	-2.9148
GO:0034703	-3.17521	-3.88639
GO:0001933	-2.22641	-3.00255
GO:1901879	-2.68539	-3.01439
GO:0090575	-3.00091	-2.94464
GO:0006400	-2.95162	-2.87096
GO:1990778	-2.6152	-3.32571
GO:0090407	-2.66543	-2.778
GO:0019843	-2.87131	-3.14247
GO:0033044	-2.69427	-2.57388
GO:0006090	-2.49289	-2.05466
GO:0019395	-2.64177	-2.64036
GO:0007346	-2.53778	-2.66651
GO:0006261	-2.6825	-2.10324
GO:0046068	-2.77781	-4.83123
GO:0009948	-2.73916	-2.61339
GO:0044772	-2.40335	-2.12609
GO:0070988	-2.95796	-2.93262
GO:1901987	-2.60536	-2.60356
GO:0006509	-3.00437	-3.82358
GO:0070302	-2.49885	-3.04205
GO:0016831	-2.42697	-2.07529
GO:0030276	-2.52518	-3.15062
GO:0048666	-2.90715	-2.98203
GO:0044282	-2.55233	-2.42205
GO:0090568	-2.77349	-2.9948
GO:0008154	-2.63801	-3.30091
GO:0070085	-2.79483	-2.83683
GO:0004725	-2.71299	-2.68606
GO:0016835	-2.7387	-2.54959
GO:1903308	-2.75556	-2.62206
GO:0022618	-3.01708	-2.8636
GO:0046031	-2.51522	-1.99017
GO:1903052	-2.67244	-2.41904
GO:0090276	-2.85852	-2.85099
GO:0006024	-2.31855	-3.04077
GO:0046394	-2.37946	-2.20254
GO:0046835	-2.94701	-1.69443
GO:0031056	-2.79395	-2.87241
GO:0038024	-2.30457	-2.63071
GO:0051782	-2.15994	-2.14818
GO:0071453	-2.33978	-3.05159
GO:0007548	-3.41424	-3.07907
GO:1903522	-2.73416	-2.9859
GO:0006935	-2.05016	-2.6149
GO:0005759	-2.78531	-2.29286
GO:0046854	-2.73001	-2.60981
GO:0009132	-2.57718	-2.07977
GO:0031967	-2.70878	-2.47745
GO:0006289	-3.03851	-2.45893
GO:0050792	-2.54153	-3.1974
GO:0055076	-2.5494	-2.79343
GO:0006612	-3.13779	-3.01409
GO:0030246	-2.42506	-2.40434
GO:0045454	-2.55586	-2.56362
GO:0030532	-3.03321	-2.804
GO:0016072	-3.04195	-2.42005
GO:0007616	-2.71313	-2.61134
GO:2001257	-2.97373	-4.75745
GO:0004683	-2.75534	-2.56994
GO:0032271	-2.72042	-2.7288
GO:0030424	-2.68814	-2.7313
GO:0003777	-2.96101	-2.86422
GO:0009108	-2.57061	-2.40672
GO:0010810	-2.48326	-2.37459
GO:0007613	-2.72763	-2.67494
GO:0055065	-2.7362	-2.6737
GO:0045088	-2.40524	-2.60019
GO:0001786	-2.24353	-2.59122
GO:0046883	-2.71033	-2.90978
GO:0071806	-2.95439	-2.91941
GO:0009792	-2.83329	-2.83043
GO:0016239	-3.08234	-2.49492
GO:0044441	-3.32158	-3.16205
GO:0070328	-2.85376	-2.70144
GO:0000082	-2.27784	-2.13532
GO:0018024	-3.37089	-2.90035
GO:0009126	-2.69845	-2.37147
GO:0015175	-2.35638	-2.39135
GO:0072341	-2.34157	-2.80724
GO:0048732	-2.64639	-2.63109
GO:0016655	-2.95305	-2.87499
GO:0005543	-2.65967	-3.0146
GO:0001510	-2.93435	-3.10657
GO:1902750	-2.63167	-2.77339
GO:1900181	-2.58239	-2.68412
GO:0004984	-4.58666	-4.95792
GO:0048015	-2.79615	-2.69408
GO:0098656	-2.84181	-2.22448
GO:0030178	-2.65602	-2.36504
GO:0048634	-2.7024	-2.93296
GO:0051352	-2.63645	-2.16624
GO:0034765	-2.9465	-4.22647
GO:0051091	-2.55384	-2.73224
GO:0043407	-2.09858	-2.90764
GO:0004653	-2.56968	-3.03676
GO:0019098	-3.13801	-3.08114
GO:0006520	-2.57841	-2.41664
GO:0007218	-3.23086	-3.12786
GO:0051340	-2.53952	-2.15844
GO:0035326	-2.82269	-3.02179
GO:0019212	-2.62566	-2.21593
GO:1902743	-3.18881	-3.24686
GO:0016705	-2.6002	-2.27289
GO:0034644	-2.41872	-1.28881
GO:0050810	-2.09744	-3.56923
GO:0019216	-2.46431	-3.12037
GO:0048598	-2.67379	-2.72784
GO:0070873	-2.89499	-2.37962
GO:0030145	-2.62283	-1.27381
GO:0009611	-2.18278	-2.609
GO:0035150	-2.61436	-2.66227
GO:0000726	-3.08801	-2.44565
GO:0051119	-2.74012	-1.92542
GO:0045171	-2.68805	-2.88127
GO:0008146	-2.63435	-2.83595
GO:0000768	-3.27531	-2.82945
GO:1901739	-2.05093	-2.79775
GO:0031333	-2.71995	-3.28649
GO:0044057	-2.75458	-3.0155
GO:0009743	-2.54393	-2.68077
GO:0006687	-2.61784	-2.74353
GO:0008094	-2.58506	-2.43754
GO:0017145	-2.3279	-2.55607
GO:0009636	-2.2854	-2.84928
GO:0031331	-2.66568	-2.42684
GO:0000289	-2.73432	-2.81673
GO:0000314	-3.0364	-2.96028
GO:0051985	-2.27375	-2.1884
GO:0004407	-3.3646	-3.26201
GO:0048753	-2.6633	-3.37013
GO:0008589	-2.93617	-3.09986
GO:0030496	-2.34298	-2.51311
GO:0008519	-2.93354	-2.52316
GO:0032886	-2.6297	-2.56219
GO:0050796	-2.84052	-2.88234
GO:0019787	-2.94415	-2.7466
GO:0050769	-2.58721	-2.99943
GO:0009954	-2.56478	-2.83206
GO:0007276	-3.12578	-2.65868
GO:0001558	-2.47783	-2.86432
GO:0019915	-2.14556	-2.86447
GO:1903707	-2.30758	-2.16117
GO:0021782	-2.45884	-2.92242
GO:0016782	-2.634	-2.89617
GO:0030117	-2.93834	-3.30532
GO:0051293	-2.53721	-2.98931
GO:0044297	-2.78811	-3.12701
GO:0051493	-2.61818	-2.7357
GO:0006140	-2.9744	-3.03154
GO:0015807	-2.65123	-2.65872
GO:0043235	-2.82664	-3.50923
GO:0006749	-2.30201	-1.88056
GO:0030131	-3.03972	-3.01256
GO:0050768	-2.58795	-2.93244
GO:0071013	-3.02787	-2.95976
GO:0031369	-2.97737	-2.4957
GO:0008235	-2.55282	-1.72907
GO:0007200	-3.21344	-3.09403
GO:0090101	-2.42083	-2.76657
GO:0022898	-2.8154	-4.60186
GO:0070461	-3.23574	-2.94354
GO:0042393	-2.88533	-2.38924
GO:0016529	-2.74709	-2.60169
GO:1901617	-2.57397	-2.02864
GO:0032154	-2.48166	-2.67483
GO:0030516	-2.54284	-2.78705
GO:0009199	-2.69756	-2.43121
GO:0007622	-3.00233	-2.85686
GO:0030514	-2.23971	-2.80516
GO:0001098	-2.90725	-2.98585
GO:0004860	-2.09765	-2.68377
GO:0045786	-2.53392	-2.66807
GO:0050832	-1.73545	-2.34321
GO:0005840	-3.01269	-4.21348
GO:0016569	-3.13038	-2.93552
GO:0006360	-2.97825	-2.75416
GO:0043414	-3.01525	-3.07346
GO:0032543	-2.90596	-2.84092
GO:0032589	-2.81159	-5.04238
GO:0019748	-2.4504	-2.52821
GO:0004889	-3.89307	-4.1013
GO:0048167	-2.78459	-3.63564
GO:0022406	-2.57221	-3.22059
GO:0016763	-2.69597	-2.28999
GO:0007611	-2.69175	-2.72656
GO:0098552	-2.37784	-3.74388
GO:1901677	-3.04274	-2.49419
GO:0050714	-2.24862	-3.10611
GO:0018345	-3.28896	-2.95352
GO:1990138	-2.53715	-3.19301
GO:0043244	-2.62191	-3.09378
GO:0006081	-2.49541	-2.46698
GO:0035567	-2.27611	-3.07026
GO:0032874	-2.54443	-2.9235
GO:0097190	-2.50258	-2.24178
GO:0043279	-2.79562	-2.27593
GO:0072600	-3.11878	-2.64379
GO:0019829	-2.93869	-2.54616
GO:0010948	-2.61771	-2.68861
GO:0031225	-2.57297	-3.43857
GO:0090630	-2.69152	-2.75447
GO:0006399	-2.93437	-2.88326
GO:0051168	-2.94175	-2.62824
GO:0006891	-3.28773	-2.99275
GO:0010921	-2.87823	-1.75101
GO:0005506	-2.55762	-2.25304
GO:0002385	-2.17783	-2.70877
GO:0005251	-3.63173	-3.94644
GO:0002052	-2.5946	-3.43891
GO:0071616	-2.58609	-2.33196
GO:0006820	-2.71301	-2.4752
GO:0070069	-3.16311	-2.50084
GO:0015020	-2.45477	-2.28921
GO:0022832	-3.27114	-3.82586
GO:0010639	-2.70874	-2.7839
GO:0007173	-2.82232	-2.91828
GO:0050657	-2.8211	-2.9208
GO:0051301	-2.45853	-2.66299
GO:0006412	-2.93556	-3.58452
GO:1900544	-3.1054	-2.78945
GO:0034762	-2.93285	-4.22647
GO:1903309	-2.7534	-2.60688
GO:0046626	-2.61449	-2.58799
GO:0007163	-2.65548	-3.05871
GO:0015296	-2.94301	-2.26467
GO:0022836	-3.27054	-4.2359
GO:1901216	-2.59761	-3.30538
GO:0071407	-2.34434	-2.50683
GO:0065002	-3.04018	-2.91941
GO:0031124	-2.93489	-3.00431
GO:0030004	-2.64056	-2.73725
GO:1903533	-2.57777	-2.51634
GO:0051444	-2.64194	-2.16624
GO:0098533	-3.31004	-2.25598
GO:0061733	-3.14108	-2.87663
GO:1901658	-2.45648	-1.92073
GO:0048469	-2.52192	-2.66821
GO:1904064	-2.99872	-3.2727
GO:0004532	-2.84392	-3.14262
GO:0051963	-2.77386	-2.9762
GO:0005747	-3.15458	-2.95738
GO:0048786	-2.80532	-3.61531
GO:0031032	-2.93944	-2.61417
GO:0006458	-2.43826	-1.85042
GO:0005089	-3.04386	-3.37312
GO:0048675	-2.56102	-3.28458
GO:0048565	-2.17716	-3.08508
GO:0044447	-3.81569	-3.14003
GO:1902554	-2.90866	-2.48912
GO:0090150	-2.95557	-3.02074
GO:0050920	-2.02775	-2.93176
GO:0006497	-2.9599	-2.67908
GO:0019935	-2.72982	-4.21348
GO:0044106	-2.73946	-2.25147
GO:0032104	-2.98057	-2.83858
GO:0006298	-2.63912	-1.67191
GO:1903829	-2.57496	-2.64548
GO:0000187	-2.55007	-3.31732
GO:0016570	-3.12518	-2.93552
GO:0043021	-2.82594	-3.1078
GO:0046148	-2.62494	-2.276
GO:0071396	-2.25384	-2.54088
GO:0003924	-2.49203	-2.88405
GO:0006862	-3.03732	-3.22526
GO:0045471	-2.46378	-2.10445
GO:0060562	-2.73285	-2.70434
GO:0006270	-1.96983	-1.65101
GO:0031252	-2.67515	-2.485
GO:0046942	-2.54692	-2.28916
GO:0008378	-2.85279	-2.73481
GO:0020037	-2.44744	-1.88064
GO:0048488	-2.76051	-3.41129
GO:0052548	-2.33617	-2.43612
GO:0031098	-2.72423	-2.79851
GO:0030510	-2.33226	-2.76989
GO:0044389	-2.88522	-2.91485
GO:0046330	-2.56926	-2.88965
GO:0016578	-3.32665	-3.15691
GO:0016054	-2.52902	-2.37121
GO:1900006	-2.73244	-3.03803
GO:0072528	-2.18994	-2.48328
GO:0048636	-2.80759	-2.98636
GO:0003012	-2.87272	-2.4294
GO:1901068	-2.6803	-3.2166
GO:0045930	-2.56341	-2.64473
GO:0015931	-2.86065	-2.89532
GO:0043405	-2.4384	-3.06803
GO:0072503	-2.83231	-2.61744
GO:0006914	-2.78988	-2.96262
GO:0009895	-2.75186	-2.60289
GO:0032109	-3.08446	-2.49492
GO:0006302	-2.88547	-2.67541
GO:0040017	-2.19753	-2.66955
GO:0035058	-2.94066	-3.66092
GO:0070374	-2.24538	-2.93328
GO:0055092	-2.702	-2.26347
GO:0044452	-2.83295	-2.57139
GO:0015991	-2.81404	-2.5857
GO:1903828	-2.57003	-2.78324
GO:0046915	-2.56066	-2.90604
GO:0043492	-2.93831	-2.52182
GO:0006470	-2.70933	-2.46881
GO:0034333	-2.84181	-3.69704
GO:0035082	-3.66802	-2.044
GO:0006323	-2.3937	-2.25646
GO:0004222	-2.98169	-2.75818
GO:0042060	-2.19465	-2.66908
GO:0051962	-2.5894	-3.01826
GO:1903313	-2.8422	-1.88273
GO:0008170	-3.15752	-2.99077
GO:0007176	-2.41413	-3.28231
GO:0008380	-2.97328	-2.99032
GO:0015850	-2.69259	-2.47394
GO:0050661	-2.66578	-1.70187
GO:0005319	-2.82276	-2.51782
GO:0035065	-2.61056	-2.6404
GO:0016323	-2.59118	-3.22405
GO:0006805	-2.49015	-2.13218
GO:0004601	-2.25703	-1.85332
GO:0032872	-2.507	-3.04205
GO:0007369	-2.96048	-2.38446
GO:0030010	-2.69451	-3.21815
GO:0006352	-2.87912	-3.05121
GO:1901657	-2.6339	-2.3251
GO:0006220	-2.45143	-2.4553
GO:0046164	-2.52527	-2.46756
GO:0001101	-2.31747	-2.4803
GO:0000165	-2.74538	-2.89985
GO:0071173	-2.19543	-2.24583
GO:0048588	-2.72093	-2.9972
GO:0007266	-2.77854	-3.05477
GO:0005913	-2.43596	-3.35935
GO:0000315	-2.96528	-2.89073
GO:0045740	-2.34949	-1.878
GO:1901800	-2.55497	-2.57702
GO:0061351	-2.48127	-2.62974
GO:0032984	-2.94293	-3.06856
GO:2001251	-2.68854	-2.36277
GO:0098742	-2.84942	-3.18217
GO:0008544	-2.38942	-3.02371
GO:0010453	-2.54793	-2.63857
GO:0008287	-2.74456	-2.93745
GO:0072348	-2.62559	-2.18762
GO:1901214	-2.51209	-3.15188
GO:0070304	-2.5321	-2.9235
GO:0043025	-2.80598	-3.10952
GO:0050691	-2.6224	-3.00893
GO:0060090	-2.63461	-3.08466
GO:0008361	-2.55693	-2.87214
GO:0016573	-3.15436	-2.98413
GO:0043902	-2.68727	-2.48276
GO:0003007	-2.97949	-3.21124
GO:0050764	-2.06211	-2.56252
GO:0015980	-2.83911	-2.15641
GO:0015297	-2.93505	-2.40325
GO:0042743	-2.37251	-1.44614
GO:0050821	-2.71628	-2.93725
GO:0007584	-2.2618	-2.45277
GO:0061640	-2.07815	-2.64583
GO:0009617	-2.24258	-1.98234
GO:0032947	-2.99393	-3.22757
GO:1901699	-2.42218	-3.74154
GO:0044455	-2.96758	-2.60377
GO:0030111	-2.62256	-2.60863
GO:1902652	-2.49515	-2.65428
GO:0051604	-2.4747	-2.71194
GO:1901981	-2.82535	-3.01791
GO:0042451	-2.58702	-2.46663
GO:0015103	-2.84933	-2.48777
GO:0009206	-2.94924	-2.68486
GO:0016675	-2.9978	-2.47073
GO:1902099	-2.21317	-2.27195
GO:1903364	-2.62273	-2.41904
GO:0035383	-2.52279	-2.22187
GO:0004866	-2.37865	-2.25005
GO:0046823	-2.44995	-2.76212
GO:0016741	-3.05636	-2.78868
GO:0033613	-2.87832	-2.98526
GO:0006342	-3.20916	-2.47487
GO:0061013	-2.86352	-1.88273
GO:0050912	-3.85751	-3.79374
GO:0000123	-3.09001	-3.01466
GO:0046777	-2.86912	-2.57144
GO:0032231	-2.74429	-2.40268
GO:0007520	-3.47113	-2.82945
GO:0010001	-2.58811	-3.65442
GO:0043200	-2.1842	-3.31744
GO:0030133	-2.40186	-3.08394
GO:0090659	-3.05332	-3.49516
GO:0033157	-2.58521	-2.71128
GO:0032412	-2.82777	-4.60186
GO:0006469	-2.21434	-2.86765
GO:0006006	-2.54934	-1.6649
GO:0007416	-2.63796	-2.94747
GO:0051640	-2.60394	-2.91746
GO:0006901	-2.7574	-3.12283
GO:0004857	-2.44165	-2.23783
GO:0007498	-2.73612	-2.42526
GO:1990204	-2.84317	-2.76561
GO:0051453	-2.77266	-2.73356
GO:0019898	-2.62015	-2.57471
GO:0017053	-2.75816	-2.93411
GO:0040014	-2.97621	-2.70589
GO:0003725	-2.3288	-2.65284
GO:0015986	-3.20478	-2.61763
GO:0036452	-2.94548	-3.09233
GO:0030258	-2.67106	-2.76779
GO:0019239	-2.92148	-2.17538
GO:0031146	-3.008	-2.65979
GO:1900076	-2.63009	-2.58799
GO:0040036	-1.86323	-2.4307
GO:0005765	-2.7945	-2.93557
GO:0006814	-3.0628	-3.63842
GO:0031112	-2.67608	-1.88556
GO:0000803	-2.61481	-2.1611
GO:0005774	-2.78265	-2.76602
GO:0032008	-3.04124	-2.86905
GO:0044089	-2.55245	-2.89979
GO:0044439	-2.65652	-2.88052
GO:0006402	-3.00818	-3.2614
GO:1904590	-2.50402	-2.68412
GO:0042246	-2.41248	-2.3992
GO:0007292	-3.28964	-2.69567
GO:0006541	-1.89204	-1.96022
GO:0030182	-2.85949	-3.11293
GO:0010821	-2.84368	-3.13522
GO:0046943	-2.57246	-2.21943
GO:0043038	-2.91011	-2.80405
GO:0000003	-3.41256	-2.92079
GO:0031941	-2.44871	-2.82962
GO:0005681	-2.98731	-2.99273
GO:0030426	-2.66684	-2.66478
GO:0051225	-2.46001	-2.55213
GO:0009168	-2.60248	-2.45439
GO:0090278	-3.00812	-3.12234
GO:0008509	-2.76133	-2.3187
GO:0072372	-3.29266	-3.95043
GO:0051651	-2.65109	-2.72327
GO:0005762	-2.96528	-2.89073
GO:0051259	-2.66397	-3.43404
GO:0000149	-2.77936	-3.10482
GO:0004843	-3.12679	-2.78041
GO:0018205	-3.09746	-2.99882
GO:0060142	-2.10247	-2.79775
GO:0010830	-2.67942	-2.79775
GO:0000578	-2.86962	-2.45172
GO:0005868	-3.17764	-2.76792
GO:0003707	-2.95055	-3.15759
GO:0016125	-2.52498	-2.67234
GO:0044743	-3.03277	-3.16563
GO:0000079	-2.16373	-2.3504
GO:0016485	-2.48886	-2.7296
GO:1901681	-2.24457	-2.28555
GO:0007492	-2.82948	-3.14269
GO:0015935	-3.1918	-3.61089
GO:0030204	-2.34012	-3.13249
GO:0009144	-2.66434	-2.44052
GO:0019213	-3.31133	-2.96949
GO:0042455	-2.6233	-2.48519
GO:0080171	-2.83102	-3.32428
GO:0022612	-2.62309	-2.85023
GO:0030176	-2.73529	-3.13289
GO:0004867	-2.23939	-2.27024
GO:0044839	-2.52387	-2.17773
GO:0008376	-2.58887	-3.2572
GO:0016363	-2.5628	-3.45463
GO:0005201	-2.23519	-2.13299
GO:0048284	-2.79585	-2.889
GO:0042440	-2.57533	-2.53159
GO:0009620	-1.85776	-2.24429
GO:0016504	-2.21267	-3.23943
GO:0000287	-2.77366	-2.72392
GO:0043281	-2.31821	-2.50978
GO:0006213	-2.62613	-2.41466
GO:0015291	-2.84077	-2.25696
GO:0019205	-2.69351	-2.7824
GO:0030814	-3.11808	-3.17195
GO:0005770	-2.77107	-3.00586
GO:0032507	-2.71621	-2.81965
GO:0030816	-3.20097	-2.91966
GO:0006613	-3.16298	-3.19744
GO:0009887	-2.67782	-2.91712
GO:0000302	-2.14182	-3.33593
GO:0007606	-4.01517	-4.08585
GO:0030802	-3.25445	-3.05009
GO:0031123	-2.9353	-3.07665
GO:0045089	-2.42252	-2.70034
GO:0043401	-2.92479	-3.19759
GO:0009074	-2.32941	-1.90426
GO:0010927	-3.06396	-2.69136
GO:0004298	-3.2413	-2.54336
GO:0008026	-2.99477	-2.52725
GO:0008643	-2.77727	-1.89722
GO:0018022	-3.31691	-3.19216
GO:0055037	-2.76602	-3.23033
GO:0000387	-3.01217	-2.83732
GO:0016769	-2.4122	-1.9791
GO:0009124	-2.56528	-2.43605
GO:0048477	-3.01529	-2.69567
GO:0022834	-3.30603	-4.23783
GO:0006641	-2.41541	-2.24508
GO:0016229	-2.48255	-1.59486
GO:0004536	-3.1164	-2.51934
GO:1990752	-2.31458	-3.34738
GO:0005254	-2.78112	-3.50423
GO:0005516	-2.82252	-3.01304
GO:0016331	-2.69028	-2.90144
GO:0051310	-2.01926	-2.08438
GO:0070588	-3.29564	-3.3608
GO:0031984	-2.71875	-2.9993
GO:0055081	-2.59566	-1.62749
GO:0051147	-2.57429	-2.79775
GO:0002702	-2.13136	-2.59922
GO:0002792	-2.95305	-3.12234
GO:0005791	-2.61901	-2.73555
GO:0061136	-2.72662	-2.41818
GO:0031114	-2.43043	-2.99742
GO:0009897	-2.31515	-2.79416
GO:0014069	-2.75906	-3.27898
GO:0051707	-2.15108	-2.12384
GO:0033045	-2.359	-2.24217
GO:0006688	-2.58903	-3.06009
GO:0061134	-2.38566	-2.32457
GO:0031965	-2.7711	-2.74516
GO:0022616	-1.98298	-1.81394
GO:0002251	-1.94829	-2.70877
GO:0030866	-2.44661	-2.87895
GO:0051784	-2.27976	-2.14818
GO:0046467	-2.6893	-2.77353
GO:0090003	-2.62296	-3.01397
GO:0040029	-2.97044	-2.69088
GO:0006482	-3.14158	-2.92586
GO:0019731	-1.57858	-0.79803
GO:0000792	-2.75974	-2.69674
GO:0003746	-2.8497	-3.48876
GO:0008105	-2.58255	-2.70902
GO:0032182	-2.90362	-2.75247
GO:0005924	-2.48421	-3.05174
GO:0031625	-2.89252	-2.91485
GO:0030641	-2.80666	-2.73725
GO:0009799	-2.91273	-2.87391
GO:0032535	-2.6518	-2.88316
GO:0045165	-2.78299	-2.92199
GO:0034704	-3.3242	-3.62697
GO:0048663	-2.85563	-3.19105
GO:0016903	-2.35007	-2.54218
GO:0051098	-2.5671	-2.11572
GO:0071456	-2.39652	-3.15394
GO:0019001	-2.64921	-2.92431
GO:0000375	-3.02267	-3.00414
GO:0016050	-2.70069	-3.01106
GO:0042734	-3.14626	-3.50859
GO:0045823	-2.67928	-2.47248
GO:0008276	-3.27202	-2.94548
GO:0016278	-3.4036	-2.93733
GO:0000045	-2.93401	-2.57631
GO:0071804	-3.20459	-4.11979
GO:0044782	-3.00432	-3.66098
GO:0031638	-2.26404	-2.54515
GO:0005261	-3.30452	-4.01703
GO:0016779	-2.76884	-2.65605
GO:0046700	-2.7867	-2.70996
GO:0042558	-2.43627	-1.77039
GO:0071901	-2.09472	-2.86073
GO:0071496	-2.17783	-2.54118
GO:0071482	-2.93019	-1.94488
GO:1903034	-2.21284	-2.64865
GO:0031099	-2.15417	-2.64012
GO:1902808	-2.69097	-2.1641
GO:0030307	-2.57375	-2.85309
GO:0007224	-3.08615	-2.9096
GO:0043624	-2.95429	-3.09836
GO:0032259	-3.00755	-3.06091
GO:0019707	-3.34901	-2.94155
GO:2000134	-2.72274	-2.82036
GO:0006779	-2.79392	-3.23158
GO:0006760	-2.39984	-1.32691
GO:0006029	-2.47505	-2.72357
GO:0005929	-3.28818	-3.42007
GO:0070076	-3.12282	-2.76839
GO:0004520	-3.20761	-2.60957
GO:0051183	-2.66311	-2.14843
GO:0004521	-2.65046	-2.96331
GO:0016701	-2.17582	-3.30582
GO:0005496	-2.55031	-2.87932
GO:0046620	-2.68181	-2.6332
GO:0004715	-2.5805	-3.58706
GO:0010469	-2.74844	-3.28231
GO:0070482	-2.31053	-2.74437
GO:0097193	-2.39531	-2.16072
GO:0008017	-2.6008	-2.32521
GO:0035264	-2.70486	-2.31029
GO:0001676	-2.22793	-1.94864
GO:0070271	-3.24846	-2.90941
GO:0050732	-2.23384	-3.0185
GO:0001654	-2.57514	-2.98839
GO:0015748	-2.82182	-3.21091
GO:0030819	-3.37637	-2.91966
GO:0010508	-2.70942	-2.74747
GO:0019201	-2.73468	-3.3547
GO:0055074	-2.80061	-2.89533
GO:0005976	-2.62072	-2.09148
GO:0015918	-2.58735	-2.12497
GO:0072524	-2.41733	-2.04392
GO:0001664	-2.43927	-2.76329
GO:0009855	-2.94443	-2.87391
GO:0045814	-3.0404	-2.47487
GO:0005525	-2.60967	-2.94351
GO:0006897	-2.58586	-2.94024
GO:0000228	-2.57891	-3.52653
GO:0006165	-2.49602	-2.08783
GO:0034708	-3.00033	-2.94949
GO:0008214	-3.14158	-2.92586
GO:0016079	-2.46921	-2.97789
GO:0006825	-2.11424	-3.26091
GO:1901184	-2.6851	-3.04301
GO:0014066	-2.39084	-2.77056
GO:0031346	-2.62217	-3.03881
GO:0031175	-2.60569	-3.2408
GO:0031082	-3.06253	-2.92786
GO:0005769	-2.82905	-3.12928
GO:0043967	-3.05359	-2.99534
GO:0019751	-2.83668	-2.5092
GO:0010951	-2.3649	-2.43274
GO:0051539	-2.69437	-2.72
GO:0007026	-2.39501	-3.11231
GO:0009067	-2.8627	-3.3097
GO:1903311	-2.94624	-2.8677
GO:0031624	-3.25527	-2.49342
GO:0050839	-2.25963	-2.93521
GO:0032934	-2.71091	-2.87932
GO:0051303	-2.2781	-1.98212
GO:0031267	-2.81803	-2.93972
GO:0006911	-2.30417	-2.7837
GO:0042398	-2.57595	-2.14583
GO:0022884	-2.59738	-2.28778
GO:0009145	-2.93124	-2.68486
GO:0008013	-2.9224	-2.75822
GO:0032106	-3.08446	-2.49492
GO:0045839	-2.32028	-2.12547
GO:0072511	-2.95089	-3.31913
GO:0042308	-2.50402	-2.68412
GO:0009179	-2.67911	-1.99017
GO:0007568	-2.39387	-2.28698
GO:0005802	-2.69527	-3.22354
GO:0030838	-2.61163	-2.74529
GO:0040007	-2.63236	-2.76121
GO:0033365	-2.87921	-2.66317
GO:0098813	-2.21587	-2.48663
GO:0060485	-2.73104	-3.10563
GO:0033558	-3.35486	-3.26201
GO:2001020	-2.68022	-2.83308
GO:0006839	-2.81336	-2.32546
GO:0042446	-3.02699	-2.24505
GO:0046328	-2.59471	-3.03391
GO:0031406	-2.53477	-3.30497
GO:0048520	-1.95919	-3.03437
GO:0050730	-2.25652	-3.04904
GO:0019903	-2.61916	-2.63458
GO:0031349	-2.28803	-2.51799
GO:0051276	-2.63969	-2.36518
GO:0051260	-2.69807	-2.99377
GO:0008236	-2.71551	-2.33134
GO:0001704	-2.60006	-2.74019
GO:0042054	-3.25937	-2.91728
GO:0044801	-2.88097	-2.93846
GO:0051181	-2.48402	-2.68372
GO:0006383	-3.18458	-3.1573
GO:0048640	-2.49176	-2.67481
GO:0006475	-3.10557	-2.98212
GO:0009952	-2.73764	-2.89106
GO:0008374	-2.5515	-2.17028
GO:0030120	-3.07093	-3.30532
GO:0007270	-3.25045	-3.70042
GO:0048665	-2.94067	-3.18131
GO:0002252	-2.15085	-2.7779
GO:0050805	-2.89466	-3.43516
GO:0006631	-2.45917	-2.36995
GO:0031418	-2.5055	-3.64273
GO:0071897	-2.59668	-2.04335
GO:0014013	-2.40924	-3.14337
GO:0009201	-2.89629	-2.64529
GO:0050918	-2.08664	-3.21374
GO:0051653	-2.50753	-2.98931
GO:0030029	-2.81933	-2.7207
GO:0031012	-2.39712	-2.10948
GO:0008083	-2.42405	-2.38886
GO:0008180	-2.89578	-3.12698
GO:1900078	-2.12375	-2.34639
GO:0043130	-2.88871	-2.81944
GO:0005125	-1.87846	-2.7733
GO:0036294	-2.40044	-3.05159
GO:0000982	-2.70987	-2.90699
GO:0043241	-2.93275	-3.10123
GO:0043648	-2.66043	-2.09913
GO:0030594	-3.60396	-4.17747
GO:0072089	-2.64643	-2.78467
GO:0016410	-3.03882	-2.68858
GO:0006816	-3.01075	-3.44279
GO:0098542	-2.09743	-2.21792
GO:0004175	-2.87201	-2.42412
GO:0010631	-1.95101	-2.89815
GO:1903578	-2.76187	-2.99073
GO:0007030	-3.04081	-3.08813
GO:0016575	-3.32104	-3.1035
GO:0010498	-2.92066	-2.72018
GO:0097472	-2.75512	-2.57926
GO:0003714	-2.73559	-2.62317
GO:0048259	-2.63068	-3.10834
GO:0006757	-2.54366	-1.96534
GO:0035384	-2.58609	-2.33196
GO:0030488	-2.87577	-2.89811
GO:0051058	-2.99131	-3.05003
GO:0035249	-3.42904	-3.66713
GO:0098791	-2.71319	-3.05
GO:0030032	-2.51424	-2.75102
GO:0008334	-2.86989	-3.20059
GO:0070972	-3.1822	-3.19744
GO:0006040	-2.22001	-2.06929
GO:0016052	-2.70105	-1.87453
GO:0097035	-2.74351	-3.48575
GO:0006986	-2.32145	-2.8496
GO:0070160	-2.76068	-3.08786
GO:0031668	-2.29097	-2.51523
GO:0031683	-3.10667	-2.5433
GO:0004864	-2.71618	-2.10829
GO:0008168	-3.07664	-2.82039
GO:0045879	-3.14538	-3.12675
GO:0030017	-3.18632	-2.08547
GO:0043044	-2.50307	-2.40689
GO:1900087	-2.69014	-2.1641
GO:0004620	-2.68122	-2.44306
GO:0071103	-2.45959	-2.48584
GO:0051705	-3.26398	-3.01175
GO:0010578	-3.71346	-3.05604
GO:0016875	-2.87963	-2.90928
GO:0007051	-2.44162	-2.95475
GO:1903362	-2.73187	-2.40826
GO:0003678	-2.56886	-2.44607
GO:0019932	-2.66725	-3.45449
GO:0006739	-2.5164	-2.42369
GO:1902493	-3.08857	-3.02993
GO:0030804	-3.33463	-2.7642
GO:0006836	-2.83251	-3.06107
GO:0033057	-3.12106	-3.15615
GO:0003002	-2.73752	-2.85669
GO:0060429	-2.434	-2.83487
GO:0001078	-2.71384	-2.93489
GO:0000724	-2.88026	-2.88016
GO:0031572	-2.46555	-2.82543
GO:0007157	-2.24803	-3.40445
GO:0032266	-3.13545	-3.16192
GO:0051540	-2.72977	-2.52128
GO:0006457	-2.70176	-2.51148
GO:0017038	-2.75676	-2.82753
GO:0000959	-2.84098	-2.93363
GO:0021700	-2.59843	-2.73824
GO:0005217	-3.17144	-3.72224
GO:0046888	-2.57404	-3.12234
GO:0045834	-2.34592	-3.78463
GO:0009247	-2.74341	-2.79247
GO:0050804	-2.89763	-3.33179
GO:0010389	-2.55458	-2.73103
GO:0004713	-2.73198	-3.11682
GO:0048278	-2.53214	-3.27263
GO:0032436	-2.46945	-2.57702
GO:0006260	-2.52463	-2.1204
GO:0048592	-2.50409	-3.0971
GO:0022803	-3.1556	-4.0595
GO:0035295	-2.41811	-2.83513
GO:0006281	-2.88151	-2.67761
GO:0015036	-2.8801	-2.19379
GO:0031461	-3.00772	-2.72766
GO:1901861	-2.72789	-3.19586
GO:0015144	-2.70365	-2.14459
GO:0044773	-2.6926	-2.79763
GO:0005109	-2.58786	-3.10173
GO:0000793	-2.66191	-2.72306
GO:0061061	-2.75899	-2.91966
GO:0072521	-2.69898	-2.55019
GO:0005044	-2.45153	-2.54963
GO:0016765	-2.50333	-2.15156
GO:0090287	-2.35892	-2.69542
GO:0005875	-2.80615	-2.57618
GO:0098687	-2.59085	-2.59039
GO:0009142	-2.76286	-2.62159
GO:0045762	-3.48105	-2.91966
GO:1901605	-2.49077	-2.36928
GO:0030097	-2.60855	-2.81941
GO:1901292	-2.64562	-1.97577
GO:0051436	-2.62269	-2.16624
GO:0019888	-2.65035	-2.59173
GO:0031110	-2.59603	-2.6482
GO:0090087	-2.69823	-2.93175
GO:2000177	-2.41916	-3.01357
GO:0072384	-2.67325	-3.09142
GO:0006338	-2.6898	-2.58778
GO:0001763	-2.45208	-2.6823
GO:0007423	-2.70482	-2.85283
GO:0019207	-2.40415	-2.51745
GO:0015718	-2.51606	-2.37013
GO:0019866	-2.86308	-2.68966
GO:0061245	-2.40597	-2.99436
GO:0006949	-3.36046	-2.82945
GO:0055002	-2.89461	-2.5095
GO:0016747	-2.94494	-2.50113
GO:0016209	-2.24453	-2.15486
GO:0006595	-2.69501	-2.42059
GO:0005158	-2.5638	-2.66063
GO:0009166	-2.67429	-1.84274
GO:1901983	-2.64372	-2.6404
GO:0051056	-2.82747	-3.13006
GO:0017015	-2.51837	-2.73391
GO:0006493	-2.62064	-2.46065
GO:0002833	-2.08879	-2.43799
GO:0005310	-2.55685	-1.9288
GO:0030198	-2.23324	-2.35648
GO:0072331	-2.55117	-2.2206
GO:1901655	-2.25682	-2.50683
GO:0042176	-2.64878	-2.62585
GO:0016853	-2.63825	-2.45288
GO:0030206	-2.14912	-3.13249
GO:0000377	-3.02542	-2.99947
GO:0042593	-2.65955	-2.54126
GO:1903036	-2.03267	-2.56022
GO:0006308	-2.96937	-2.70112
GO:0006721	-2.34951	-2.40794
GO:0043523	-2.51635	-2.94425
GO:0048168	-2.91251	-3.37777
GO:0042177	-2.60915	-2.28212
GO:0010817	-2.61415	-2.33262
GO:0015992	-3.04356	-2.58205
GO:1902807	-2.70433	-2.82036
GO:0000932	-2.97635	-2.6753
GO:1904589	-2.32943	-2.51634
GO:0043623	-2.73854	-2.91751
GO:0008202	-2.55439	-2.2608
GO:0002028	-2.61596	-3.57721
GO:0009055	-2.42128	-1.99419
GO:0007269	-2.78615	-3.28996
GO:0030684	-2.92715	-2.60962
GO:0046425	-2.12552	-2.84561
GO:0007094	-2.20541	-2.24583
GO:0004518	-2.92323	-2.82456
GO:2000377	-2.07153	-2.54589
GO:0007015	-2.71329	-2.87498
GO:0050974	-2.77914	-3.48133
GO:0090307	-2.26841	-2.6534
GO:0006694	-2.59889	-2.4388
GO:0031497	-2.80215	-2.66269
GO:0046939	-2.50053	-2.08783
GO:0090317	-2.50192	-2.76212
GO:0001227	-2.78104	-2.90324
GO:1903051	-2.56941	-2.28212
GO:0032989	-2.64561	-2.99898
GO:0090316	-2.59269	-2.56149
GO:0018394	-3.12336	-2.98212
GO:0016279	-3.4036	-2.93733
GO:0060259	-3.57908	-3.18254
GO:0008654	-2.77682	-2.77264
GO:0007041	-2.91778	-3.0886
GO:0006486	-2.79477	-2.83683
GO:0071480	-2.33961	-2.0719
GO:1902115	-2.82064	-2.84038
GO:0009267	-2.44968	-2.50452
GO:0009112	-2.31525	-1.69851
GO:0006511	-2.9432	-2.79003
GO:0043195	-2.9307	-2.95809
GO:0008135	-2.82796	-3.05592
GO:0009205	-2.70443	-2.44052
GO:0005811	-2.33344	-2.57452
GO:0048029	-2.42724	-3.18257
GO:0009583	-3.22406	-2.74288
GO:1901136	-2.57411	-1.76657
GO:1901264	-2.95181	-2.78993
GO:0045666	-2.5808	-2.95381
GO:1904029	-2.13721	-2.3504
GO:0015399	-2.93001	-2.44165
GO:0008584	-2.60518	-2.69096
GO:0002700	-2.21315	-2.76885
GO:0045047	-3.17169	-3.19744
GO:0050906	-3.93199	-4.24599
GO:0010565	-2.58294	-3.30527
GO:0035303	-2.88134	-2.21809
GO:0009986	-2.42573	-2.53833
GO:0003697	-2.68898	-2.46246
GO:0009225	-2.3977	-2.07102
GO:0022407	-2.23846	-2.97884
GO:0030203	-2.43328	-2.2096
GO:1902850	-2.12728	-2.6574
GO:0007059	-2.42206	-2.48618
GO:0007507	-2.74397	-2.6742
GO:0044042	-2.73301	-1.90284
GO:0008076	-3.15838	-4.05231
GO:1902936	-2.8281	-2.86503
GO:0016417	-3.24691	-2.94963
GO:0051294	-2.57615	-3.0309
GO:0061695	-2.80799	-2.55809
GO:0034061	-2.70349	-2.16495
GO:0006637	-2.52279	-2.22187
GO:0017048	-2.70938	-2.40284
GO:0030414	-2.42724	-2.22148
GO:0044437	-2.68926	-2.63973
GO:0017157	-2.53652	-3.45502
GO:0014706	-2.94184	-2.80638
GO:0051648	-2.62948	-3.20469
GO:2000142	-2.68491	-3.04905
GO:0016049	-2.61755	-2.93922
GO:0008328	-3.32473	-3.81045
GO:0090277	-2.8416	-2.61575
GO:0007031	-3.03587	-2.8617
GO:0050830	-1.9959	-1.18917
GO:0046427	-2.02891	-2.92184
GO:0006536	-2.65462	-2.10265
GO:2000178	-2.47974	-2.79464
GO:0005874	-2.73919	-2.21793
GO:0004553	-2.83697	-1.8476
GO:0006997	-2.81423	-2.46121
GO:0030149	-2.75368	-1.68966
GO:0032452	-3.05529	-2.76839
GO:0045927	-2.64146	-2.96555
GO:0001105	-2.79698	-2.85466
GO:1903310	-2.65674	-2.63647
GO:0010212	-2.3971	-2.31591
GO:0031570	-2.52494	-2.70693
GO:0008565	-2.90629	-2.52916
GO:0051302	-2.41026	-2.45652
GO:0030513	-2.37803	-1.99425
GO:0035329	-2.92921	-2.82889
GO:0046906	-2.43719	-1.88064
GO:0048736	-2.34815	-2.82079
GO:0008227	-3.78308	-4.29413
GO:0051494	-2.84517	-3.21284
GO:0016597	-2.75962	-2.81972
GO:0031060	-3.09497	-2.76674
GO:0034637	-2.495	-1.9104
GO:0070003	-3.2413	-2.54336
GO:0046488	-2.85368	-2.8895
GO:0061659	-3.00606	-3.06101
GO:0072522	-2.60934	-2.76129
GO:0031330	-2.76651	-2.60289
GO:0097581	-2.51634	-2.75102
GO:0009409	-2.18799	-1.64241
GO:0051346	-2.49848	-2.39096
GO:0010720	-2.5876	-2.87802
GO:0022613	-3.15622	-2.91031
GO:0061138	-2.44505	-2.68906
GO:0017112	-2.88567	-3.18033
GO:0034976	-2.53971	-2.91581
GO:0005546	-2.79735	-3.02209
GO:0006333	-2.38765	-2.45401
GO:0065004	-2.45448	-2.25702
GO:1900542	-3.00541	-3.03154
GO:0050982	-3.03994	-3.48133
GO:0048814	-2.74955	-3.48227
GO:0044815	-2.83989	-2.76755
GO:0050905	-2.85929	-2.92499
GO:0022412	-2.96509	-2.60945
GO:0071479	-2.27268	-2.09238
GO:0009161	-2.68798	-2.38741
GO:0046128	-2.66526	-2.3885
GO:0048871	-2.68951	-2.45521
GO:0008234	-2.8614	-2.5443
GO:0008064	-2.68888	-2.83404
GO:0042254	-3.0362	-2.79371
GO:0031903	-2.51311	-2.99503
GO:0010769	-2.57091	-3.12295
GO:0008203	-2.49444	-3.10608
GO:0001505	-2.88998	-3.21916
GO:0001159	-2.84161	-2.63474
GO:0044724	-2.72902	-1.83802
GO:0006271	-1.94465	-1.81394
GO:0007389	-2.75069	-2.86933
GO:0032873	-2.11965	-3.04858
GO:0005501	-2.7663	-1.54952
GO:0005720	-2.72498	-2.95404
GO:0043062	-2.2349	-2.32686
GO:0019693	-2.69594	-2.73168
GO:0004497	-2.65154	-2.06752
GO:0072666	-2.75972	-2.78922
GO:0015077	-3.12042	-2.83444
GO:0090068	-2.52882	-2.34964
GO:0030139	-2.70212	-2.85688
GO:0070925	-2.85676	-2.80935
GO:1902667	-2.48289	-2.75977
GO:1903649	-2.61815	-2.79458
GO:0015934	-3.01684	-3.62537
GO:0044448	-2.79611	-3.00628
GO:0055088	-2.62572	-2.63688
GO:0036442	-2.90075	-2.52294
GO:0010332	-2.21598	-2.17353
GO:2000045	-2.67063	-2.58816
GO:0005507	-2.23183	-2.9314
GO:0060260	-2.93094	-3.04905
GO:0033673	-2.29116	-2.86765
GO:0032940	-2.51763	-3.15561
GO:0043394	-1.77751	-2.6566
GO:0051865	-3.17534	-3.31253
GO:0003774	-3.0622	-2.82342
GO:0046579	-2.69813	-3.17055
GO:0006413	-2.9628	-2.99468
GO:0005272	-3.01479	-4.62428
GO:0004714	-2.75965	-3.17714
GO:0009311	-2.7353	-2.62959
GO:0046873	-3.14388	-3.09728
GO:0003735	-3.0459	-3.60302
GO:0021955	-2.79405	-3.30036
GO:0006644	-2.72559	-2.78019
GO:0007272	-2.8567	-3.24018
GO:0007517	-2.74828	-3.04786
GO:0015030	-2.78795	-2.53915
GO:0008144	-2.57389	-2.06588
GO:0001894	-2.51585	-3.15139
GO:0006091	-2.89571	-2.53886
GO:0015985	-3.20478	-2.61763
GO:0016755	-2.74983	-2.37745
GO:0002230	-2.66689	-3.00893
GO:0003705	-2.88802	-3.16903
GO:0030071	-2.17106	-2.27195
GO:0022627	-3.35525	-4.04879
GO:0090303	-2.37992	-2.49408
GO:0000398	-3.02542	-2.99947
GO:0043280	-2.26077	-2.33432
GO:1902806	-2.63451	-2.58816
GO:0005798	-2.84009	-3.31767
GO:0009260	-2.66466	-2.96603
GO:0006890	-3.38135	-3.45919
GO:0001085	-2.65719	-2.90258
GO:0072091	-2.53649	-3.00102
GO:1902653	-2.43889	-2.45222
GO:1901186	-2.3427	-2.34359
GO:0045182	-2.73432	-2.45838
GO:0006783	-2.77061	-3.13179
GO:0044264	-2.62543	-2.09148
GO:0016891	-2.61873	-2.69147
GO:0015293	-2.82305	-2.1509
GO:0042461	-3.31279	-2.92899
GO:0042993	-2.01059	-2.23427
GO:0042044	-2.65349	-3.16039
GO:0097223	-3.2324	-1.68973
GO:0006754	-3.04984	-2.61763
GO:0045333	-2.823	-2.44622
GO:0030799	-3.07637	-3.05009
GO:0006665	-2.59682	-2.49016
GO:0005719	-2.33864	-2.63608
GO:0009581	-3.18952	-2.85784
GO:0052646	-2.50968	-2.06903
GO:0005839	-3.23571	-2.88496
GO:0016874	-2.88221	-2.48391
GO:0006626	-2.85329	-2.13587
GO:0000987	-2.84137	-2.63474
GO:1901990	-2.60666	-2.60356
GO:0016538	-2.01602	-2.16659
GO:0016830	-2.43926	-2.04962
GO:0016241	-3.0499	-2.88369
GO:1901071	-2.2048	-2.05977
GO:0098732	-3.30424	-3.00779
GO:0000413	-2.7087	-2.60386
GO:0000184	-3.13216	-3.44253
GO:0006623	-2.88011	-2.78922
GO:0030036	-2.81365	-2.8295
GO:0050000	-2.35645	-1.98212
GO:0016798	-2.81882	-1.94117
GO:0016881	-3.01861	-2.53049
GO:0090329	-2.58446	-1.75251
GO:0009411	-2.49899	-1.85302
GO:0090662	-2.83956	-2.5857
GO:0046463	-2.35929	-2.2232
GO:0045851	-2.69272	-3.01749
GO:0031301	-2.84409	-2.90253
GO:0044769	-2.8941	-2.63714
GO:0019674	-2.42466	-2.08863
GO:0034249	-2.79291	-2.81449
GO:1901361	-2.76038	-2.65424
GO:0031397	-2.64022	-2.33648
GO:0051052	-2.611	-2.10174
GO:0031248	-3.08857	-3.02993
GO:0090100	-2.48807	-2.20099
GO:1903844	-2.51837	-2.73391
GO:0008630	-2.29958	-1.95934
GO:0018958	-2.82978	-2.45789
GO:0051236	-2.8211	-2.87954
[truncated: 406 more rows]

## Sheet: Human-Worm
GO-term	Mean-GEP-Human	Mean-GEP-Worm
GO:0030170	-2.52268	0.01718
GO:0048488	-2.76051	-0.4528
GO:0005581	-2.36658	1.57763
GO:0052548	-2.33617	0.01637
GO:0031098	-2.72423	-0.42044
GO:0044389	-2.88522	-0.53047
GO:0046330	-2.56926	-0.55753
GO:0016616	-2.39192	0.14224
GO:0006865	-2.57362	-0.13812
GO:1901682	-2.68852	-0.44405
GO:0016055	-2.73162	-0.41886
GO:0005200	-2.35918	-0.03555
GO:0009147	-2.14977	-0.20609
GO:0016054	-2.52902	0.09309
GO:0030534	-3.07077	-0.15105
GO:0017016	-2.81349	-0.42033
GO:0072528	-2.18994	-0.1717
GO:0004712	-2.68432	-0.60296
GO:1900543	-3.02508	-0.39955
GO:0003012	-2.87272	0.05564
GO:1901068	-2.6803	-0.16093
GO:0006491	-2.7583	-0.64396
GO:0006418	-2.84001	-0.45049
GO:0045930	-2.56341	0.0184
GO:0015931	-2.86065	-0.13903
GO:0043405	-2.4384	-0.48075
GO:0045761	-3.26605	-0.4069
GO:0072503	-2.83231	-0.0132
GO:0043507	-2.63619	-0.55753
GO:0008375	-3.02781	-0.46684
GO:0040018	-3.03462	-0.14068
GO:0005892	-3.76768	-0.41719
GO:0006914	-2.78988	-0.2911
GO:0009895	-2.75186	0.12664
GO:0032109	-3.08446	-0.05036
GO:0006302	-2.88547	-0.05399
GO:0051647	-2.84103	-0.25314
GO:0040017	-2.19753	-0.27671
GO:0015002	-3.03274	-0.47936
GO:0046129	-2.58702	-0.19885
GO:0035058	-2.94066	-0.5241
GO:0030286	-3.48887	-0.73899
GO:0006206	-2.55384	-0.3714
GO:0007034	-2.93573	-0.56016
GO:0030817	-3.26862	-0.4069
GO:0005667	-2.86547	-0.37158
GO:0044452	-2.83295	-0.21644
GO:0015991	-2.81404	0.23662
GO:0046915	-2.56066	-0.53586
GO:0043492	-2.93831	0.0204
GO:0006470	-2.70933	0.06436
GO:0015914	-2.69117	-0.4583
GO:0031975	-2.70878	-0.15393
GO:0018107	-2.91166	-0.38219
GO:0006323	-2.3937	-0.26042
GO:0004222	-2.98169	-0.03254
GO:0043484	-2.99489	-0.53047
GO:0009100	-2.63125	-0.11985
GO:0051962	-2.5894	-0.37618
GO:0008170	-3.15752	-0.42035
GO:0008380	-2.97328	-0.43375
GO:0035023	-2.94343	-0.38557
GO:0035094	-3.24131	-0.4471
GO:0051235	-2.50466	0.04996
GO:0015850	-2.69259	0.07269
GO:0048609	-2.98029	-0.11231
GO:0050661	-2.66578	0.00716
GO:0036464	-2.92062	0.33417
GO:0005253	-2.81965	-0.3783
GO:0005319	-2.82276	0.25391
GO:0006805	-2.49015	0.0028
GO:0016323	-2.59118	-0.24738
GO:0005778	-2.51311	-0.22231
GO:0036065	-3.05583	-0.15839
GO:0004601	-2.25703	0.31012
GO:0032872	-2.507	-0.43562
GO:0008757	-3.00709	-0.14983
GO:0000041	-2.78868	-0.43874
GO:0030010	-2.69451	0.18433
GO:0043204	-2.78883	-0.44881
GO:0090501	-2.71252	-0.48163
GO:0006352	-2.87912	-0.1827
GO:0097610	-2.48166	0.09189
GO:0009306	-2.39579	-0.47952
GO:1901657	-2.6339	-0.15078
GO:0006220	-2.45143	0.01875
GO:0010965	-2.2598	0.01906
GO:0009123	-2.66701	-0.07425
GO:0046164	-2.52527	-0.04557
GO:0046131	-2.63952	-0.28265
GO:0000165	-2.74538	-0.40135
GO:0051057	-2.76644	-0.57508
GO:0006099	-2.75513	-0.15303
GO:0032465	-2.54615	0.8014
GO:0048588	-2.72093	-0.21956
GO:0007189	-3.44031	-0.46438
GO:0048285	-2.56362	-0.1197
GO:0016645	-2.76002	-0.40467
GO:0007266	-2.77854	-0.36863
GO:0005913	-2.43596	-0.40116
GO:0034204	-2.88943	-0.59854
GO:0009798	-2.7836	-0.69904
GO:1901800	-2.55497	-0.16624
GO:0044272	-2.51531	-0.24778
GO:0001666	-2.34749	-0.13772
GO:0032984	-2.94293	-0.10464
GO:0038083	-2.64985	0.21045
GO:0006833	-2.81489	0.1718
GO:2001251	-2.68854	-0.16199
GO:0098742	-2.84942	-0.16173
GO:0008544	-2.38942	-0.41925
GO:0010453	-2.54793	-0.53223
GO:0015298	-3.03631	-0.4329
GO:0032482	-2.6513	-0.63306
GO:0045727	-2.67316	0.04161
GO:0072348	-2.62559	-0.44405
GO:0008287	-2.74456	-0.17693
GO:0070304	-2.5321	-0.55753
GO:0016879	-2.68901	0.16616
GO:0043025	-2.80598	-0.38904
GO:0019887	-2.38189	-0.25031
GO:0012505	-2.78958	-0.19614
GO:0008361	-2.55693	0.05106
GO:0007612	-2.7588	-0.30297
GO:0016573	-3.15436	-0.11996
GO:0051693	-3.01816	-0.70615
GO:0043902	-2.68727	-0.41469
GO:0030832	-2.69661	-0.74033
GO:0007214	-2.95072	-0.32601
GO:0050764	-2.06211	-0.30626
GO:0015980	-2.83911	-0.30792
GO:0001948	-2.19563	-0.60168
GO:0015297	-2.93505	-0.39188
GO:0009617	-2.24258	0.40374
GO:0061640	-2.07815	0.25583
GO:0044455	-2.96758	-0.24529
GO:0030111	-2.62256	-0.70356
GO:0004540	-2.669	-0.461
GO:0070192	-3.21708	0.37728
GO:0000152	-2.83606	-0.40547
GO:0031907	-2.53355	-0.02787
GO:0004519	-2.91962	-0.28148
GO:1902652	-2.49515	0.00015
GO:0051604	-2.4747	-0.21284
GO:0022900	-3.13004	-0.29884
GO:1901981	-2.82535	-0.5299
GO:0042451	-2.58702	-0.19885
GO:0005643	-2.82295	0.08291
GO:0015103	-2.84933	-0.36519
GO:0009206	-2.94924	-0.21091
GO:0051020	-2.80537	-0.42033
GO:0016675	-2.9978	-0.47936
GO:1902099	-2.21317	0.09868
GO:0007193	-3.34223	-0.46282
GO:1903364	-2.62273	-0.26704
GO:0035383	-2.52279	0.03706
GO:0004866	-2.37865	0.04872
GO:0016741	-3.05636	-0.24267
GO:0007093	-2.44623	0.11501
GO:0072330	-2.33277	0.37149
GO:0072657	-2.89142	-0.46278
GO:0003730	-2.65118	0.99282
GO:0019905	-2.66238	-0.33885
GO:0051603	-2.83937	-0.04648
GO:0006342	-3.20916	0.12285
GO:0006661	-2.92195	-0.72843
GO:0005834	-2.9923	-0.50787
GO:0031234	-2.67015	0.20399
GO:0000123	-3.09001	-0.17901
GO:0018393	-3.13482	-0.25838
GO:0046777	-2.86912	0.06206
GO:0010499	-2.85267	-0.56711
GO:0007131	-3.22955	0.15224
GO:0032103	-2.0363	-0.10961
GO:0009190	-2.91897	-0.43411
GO:0015085	-3.30682	-0.27538
GO:0030133	-2.40186	0.03564
GO:0004252	-2.72315	-0.06511
GO:0018208	-2.65035	-0.03185
GO:0004702	-2.929	-0.35799
GO:0035825	-3.22955	0.15224
GO:0032412	-2.82777	-0.71195
GO:0006006	-2.54934	-0.3264
GO:0006469	-2.21434	-0.34087
GO:0016811	-3.17241	-0.10711
GO:0000132	-2.3741	-0.38939
GO:0008045	-2.54089	-0.33022
GO:0007416	-2.63796	-0.44914
GO:0051640	-2.60394	-0.23439
GO:0051087	-2.53927	-0.19891
GO:0003743	-2.8589	-0.38355
GO:0044283	-2.4759	0.07766
GO:0004857	-2.44165	-0.03563
GO:0031300	-2.85692	-0.48144
GO:0050662	-2.59607	0.05192
GO:0003724	-3.09758	-0.15873
GO:0007498	-2.73612	-0.34166
GO:1990204	-2.84317	-0.18935
GO:0051453	-2.77266	-0.20432
GO:0015035	-2.99984	-0.00769
GO:0019898	-2.62015	0.04829
GO:0003725	-2.3288	-0.35962
GO:0040014	-2.97621	-0.12456
GO:0030509	-2.73937	-0.44538
GO:0034705	-3.15838	-0.52784
GO:0015986	-3.20478	-0.10852
GO:0006163	-2.70543	-0.31359
GO:0016627	-2.72399	0.16504
GO:0000776	-2.28898	-0.03919
GO:0030258	-2.67106	0.08945
GO:0019239	-2.92148	-0.14261
GO:0031146	-3.008	-0.18418
GO:0005765	-2.7945	-0.10864
GO:0048013	-2.8438	-0.51339
GO:0016814	-2.79137	-0.19005
GO:0006814	-3.0628	-0.33023
GO:0005774	-2.78265	-0.03199
GO:0000323	-2.51282	0.19303
GO:1903050	-2.76601	-0.26275
GO:0044089	-2.55245	-0.48762
GO:0003899	-2.86478	-0.17131
GO:0044439	-2.65652	-0.17027
GO:0061077	-2.75745	0.05868
GO:1902476	-2.77741	-0.36625
GO:0006402	-3.00818	-0.31585
GO:0015629	-2.67818	-0.40451
GO:0051258	-2.35817	-0.09701
GO:0007017	-2.77509	-0.22286
GO:0007040	-2.83102	-0.57961
GO:0007292	-3.28964	0.1237
GO:0006541	-1.89204	0.52185
GO:0016651	-2.95206	-0.41751
GO:0016796	-2.87231	-0.65873
GO:0030182	-2.85949	-0.34339
GO:0046943	-2.57246	-0.13346
GO:0046513	-2.69215	-0.2997
GO:0043038	-2.91011	-0.45049
GO:0046132	-2.59002	-0.37344
GO:0000003	-3.41256	-0.16601
GO:0005681	-2.98731	-0.34278
GO:0005343	-2.75127	-0.11184
GO:0051225	-2.46001	-0.17454
GO:0009168	-2.60248	-0.088
GO:0008509	-2.76133	-0.28498
GO:0044391	-3.08616	-0.3236
GO:0072372	-3.29266	-0.48263
GO:0015081	-3.0205	-0.30272
GO:0018108	-2.71424	-0.0877
GO:0042742	-2.21551	0.40374
GO:0051651	-2.65109	-0.1691
GO:0007265	-2.79933	-0.51366
GO:0051259	-2.66397	-0.27039
GO:0000149	-2.77936	-0.27021
GO:0016328	-2.63233	-0.22852
GO:0004843	-3.12679	-0.51901
GO:0018205	-3.09746	-0.28556
GO:0051961	-2.62335	-0.38596
GO:0005096	-2.83913	-0.47769
GO:0007179	-2.51635	-0.44387
GO:0043406	-2.50386	-0.45299
GO:1903827	-2.59045	-0.07882
GO:0000578	-2.86962	-0.62644
GO:0032409	-2.75999	-0.71195
GO:0042737	-2.9574	0.0028
GO:0003707	-2.95055	-0.34705
GO:0016125	-2.52498	-0.2336
GO:0035091	-2.80789	-0.47895
GO:0044743	-3.03277	-0.16905
GO:0016579	-3.15725	-0.33385
GO:0005578	-2.52861	0.44927
GO:0090305	-2.86342	-0.34216
GO:0000079	-2.16373	-0.40644
GO:0072488	-2.61907	0.05247
GO:0016485	-2.48886	-0.152
GO:1901681	-2.24457	0.11945
GO:0006790	-2.4976	-0.21651
GO:0070405	-3.21827	-0.40183
GO:0015935	-3.1918	-0.32411
GO:0009144	-2.66434	-0.17603
GO:0009712	-2.68715	0.04837
GO:0071902	-2.45338	-0.42703
GO:0042626	-2.92245	0.08229
GO:0042455	-2.6233	-0.19089
GO:0080171	-2.83102	-0.57961
GO:0030176	-2.73529	-0.13081
GO:0004867	-2.23939	-0.02226
GO:0090092	-2.47968	-0.3803
GO:0010950	-2.22896	-0.16963
GO:0006490	-2.61304	-0.73793
GO:0055067	-2.67532	-0.22677
GO:0050770	-2.60584	-0.53521
GO:0034219	-2.82451	-0.0839
GO:1901615	-2.64594	-0.15504
GO:0048284	-2.79585	-0.34149
GO:0034440	-2.61327	0.25029
GO:0004114	-3.1476	-0.15026
GO:0042440	-2.57533	-0.00704
GO:0009620	-1.85776	0.46791
GO:0000287	-2.77366	-0.42394
GO:0043281	-2.31821	-0.16125
GO:0010324	-2.41798	-0.13885
GO:0006213	-2.62613	-0.26316
GO:0006835	-2.56841	-0.33946
GO:0008138	-2.73633	-0.24844
GO:0015291	-2.84077	-0.24199
GO:0030814	-3.11808	-0.4069
GO:0019205	-2.69351	-0.26363
GO:0033218	-2.79878	0.00558
GO:0045807	-2.2689	-0.35594
GO:0015179	-2.54905	-0.32904
GO:0048638	-2.71814	-0.14267
GO:0032507	-2.71621	-0.1691
GO:0030816	-3.20097	-0.42249
GO:1901880	-2.72545	-0.48307
GO:0009887	-2.67782	-0.28586
GO:0000302	-2.14182	-0.216
GO:0007606	-4.01517	-0.27054
GO:0030802	-3.25445	-0.4069
GO:0031123	-2.9353	-0.39421
GO:0043401	-2.92479	-0.36951
GO:0032870	-2.50872	-0.13186
GO:0009074	-2.32941	-0.04797
GO:0010927	-3.06396	-0.3045
GO:0004298	-3.2413	-0.56711
GO:0070193	-3.21744	0.42188
GO:0007044	-2.50416	0.07482
GO:0010608	-2.8289	-0.19306
GO:0004003	-2.66158	-0.15736
GO:0008026	-2.99477	-0.19779
GO:0008643	-2.77727	-0.05053
GO:0030865	-2.49715	-0.20349
GO:0018022	-3.31691	-0.32724
GO:0006446	-2.83473	-0.36737
GO:0055037	-2.76602	-0.77798
GO:0000387	-3.01217	-0.46644
GO:0044708	-2.84646	-0.30489
GO:0016769	-2.4122	0.03849
GO:0000794	-2.77078	0.0038
GO:0009066	-2.65172	-0.1841
GO:0019439	-2.78199	-0.17822
GO:0006972	-2.7087	-0.3653
GO:0016324	-2.57555	-0.10929
GO:0009124	-2.56528	-0.03661
GO:0048477	-3.01529	0.1301
GO:0046686	-2.09088	0.47333
GO:0022834	-3.30603	-0.41017
GO:0072525	-2.26508	-0.24981
GO:0004629	-2.95638	-0.40061
GO:0046982	-2.74019	-0.45252
GO:0016229	-2.48255	0.04926
GO:0004536	-3.1164	-0.12212
GO:0031227	-2.77159	-0.13081
GO:0005160	-2.52979	-0.28505
GO:0005254	-2.78112	-0.38503
GO:0005516	-2.82252	-0.34755
GO:0016331	-2.69028	-0.67327
GO:0007275	-2.93961	-0.20352
GO:0070588	-3.29564	-0.26469
GO:0031984	-2.71875	-0.55914
GO:0009063	-2.50879	-0.08052
GO:0007188	-3.36247	-0.44443
GO:0055081	-2.59566	-0.17891
GO:0043506	-2.54681	-0.55753
GO:0032392	-2.38416	0.25434
GO:0030880	-2.99683	-0.3415
GO:0031334	-2.45539	-0.45639
GO:0007608	-4.1491	-0.58808
GO:0061136	-2.72662	-0.22219
GO:0004004	-3.14125	-0.14592
GO:0061025	-2.85929	-0.25464
GO:0014069	-2.75906	-0.41143
GO:0009566	-3.22634	0.17604
GO:0051707	-2.15108	0.39317
GO:0046034	-2.74835	-0.11191
GO:0043254	-2.55113	-0.55455
GO:0033045	-2.359	-0.08198
GO:0004693	-2.75512	-0.53395
GO:0051082	-2.6259	0.37095
GO:0016572	-2.42084	-0.099
GO:0061134	-2.38566	0.02707
GO:0031965	-2.7711	-0.24684
GO:0009259	-2.70164	-0.3026
GO:0046470	-2.77139	-0.45342
GO:0007050	-2.49725	-0.17213
GO:0006885	-2.74666	-0.24639
GO:0071944	-2.32086	-0.05859
GO:0010008	-2.80681	-0.80243
GO:0030866	-2.44661	-0.24575
GO:0046467	-2.6893	-0.56281
GO:0003756	-2.61389	-0.21066
GO:0040029	-2.97044	-0.28172
GO:0043901	-2.17571	0.12096
GO:0006482	-3.14158	-0.38742
GO:0045787	-2.54717	0.00235
GO:0003746	-2.8497	0.0781
GO:0008105	-2.58255	-0.38949
GO:0032182	-2.90362	-0.33262
GO:0031047	-2.97657	-0.25269
GO:0071855	-2.74909	0.5872
GO:0030641	-2.80666	-0.27613
GO:0031625	-2.89252	-0.53047
GO:0009799	-2.91273	-0.47212
GO:0030803	-3.19582	-0.39955
GO:0032535	-2.6518	-0.28468
GO:0010579	-3.71346	-0.42381
GO:0034704	-3.3242	-0.50008
GO:0045165	-2.78299	-0.04404
GO:0051287	-2.46794	0.00584
GO:0006884	-2.79769	0.1823
GO:0016903	-2.35007	0.00585
GO:0019001	-2.64921	-0.40407
GO:0000375	-3.02267	-0.42305
GO:0016050	-2.70069	-0.48551
GO:0005216	-3.21055	-0.40057
GO:0000785	-2.74982	0.19273
GO:0098800	-3.0937	-0.23769
GO:0008276	-3.27202	-0.33905
GO:0016278	-3.4036	-0.36405
GO:0051952	-3.07714	-0.62479
GO:0000045	-2.93401	-0.3925
GO:0010975	-2.63005	-0.52915
GO:0071804	-3.20459	-0.39256
GO:0007156	-2.97287	-0.16173
GO:0009220	-2.50456	-0.37344
GO:0044782	-3.00432	-0.49644
GO:0005261	-3.30452	-0.42145
GO:0016779	-2.76884	-0.23259
GO:0046700	-2.7867	-0.21377
GO:0031669	-2.34931	-0.01238
GO:0042558	-2.43627	-0.098
GO:0071901	-2.09472	-0.80475
GO:0071496	-2.17783	-0.05205
GO:0016667	-2.7921	-0.31915
GO:0040001	-2.24644	-0.34758
GO:0007005	-2.77154	-0.34193
GO:0030968	-2.4933	0.62465
GO:0051785	-2.21267	0.09565
GO:0043624	-2.95429	-0.24275
GO:0032259	-3.00755	-0.20329
GO:0019707	-3.34901	-0.24512
GO:0000226	-2.64465	-0.16017
GO:0048858	-2.79782	-0.46949
GO:0006760	-2.39984	0.04261
GO:0006029	-2.47505	-0.50677
GO:0072523	-2.7145	-0.1082
GO:0005929	-3.28818	-0.49399
GO:0070076	-3.12282	-0.38742
GO:0006904	-2.57508	-0.53508
GO:0051650	-2.613	-0.45059
GO:0004520	-3.20761	-0.12212
GO:0007257	-2.80983	-0.55753
GO:0005057	-2.80866	-0.33999
GO:0042493	-2.22284	-0.32642
GO:0006672	-2.69177	-0.17553
GO:0006635	-2.60393	0.28578
GO:0004521	-2.65046	-0.37989
GO:0016701	-2.17582	-0.02163
GO:0023014	-2.76328	-0.36623
GO:0005496	-2.55031	-0.2284
GO:0046620	-2.68181	-0.5355
GO:0019706	-3.34901	-0.24512
GO:0051495	-2.56823	-0.69535
GO:0019842	-2.57355	0.16561
GO:0004715	-2.5805	0.18585
GO:0009152	-2.67284	-0.35661
GO:0023061	-2.75673	-0.14717
GO:0070482	-2.31053	-0.38392
GO:0004386	-2.75416	-0.06674
GO:0097193	-2.39531	-0.21323
GO:0005227	-3.17253	-0.48878
GO:0008017	-2.6008	-0.29654
GO:0035264	-2.70486	0.04396
GO:0001106	-3.05323	-0.04695
GO:0009141	-2.62563	-0.1385
GO:0030672	-2.81844	-0.3625
GO:0001228	-2.77572	-0.50895
GO:0015301	-2.85964	-0.45882
GO:0009167	-2.68162	-0.10801
GO:0016757	-2.75452	-0.09191
GO:0048589	-2.69631	-0.18218
GO:0045211	-3.11259	-0.44671
GO:0048024	-2.98533	-0.6205
GO:0051445	-2.52183	-0.24495
GO:0015748	-2.82182	-0.33304
GO:0030819	-3.37637	-0.42249
GO:0005539	-2.11335	-0.38076
GO:0010508	-2.70942	-0.05036
GO:0007187	-3.37776	-0.46934
GO:0009416	-2.84897	-0.1849
GO:0043073	-2.87951	-0.41997
GO:0055074	-2.80061	-0.01064
GO:0015918	-2.58735	-0.32639
GO:0005976	-2.62072	0.07095
GO:0072524	-2.41733	-0.20207
GO:0001664	-2.43927	-0.15367
GO:0005694	-2.76065	-0.03005
GO:0009855	-2.94443	-0.47212
GO:0010466	-2.39917	0.05791
GO:0030173	-2.93751	-0.66902
GO:0045814	-3.0404	0.12285
GO:0016887	-2.89992	-0.09824
GO:0005525	-2.60967	-0.40321
GO:0005342	-2.57755	-0.13346
GO:0006897	-2.58586	-0.21718
GO:0016409	-3.19191	-0.19285
GO:0060249	-2.61928	0.00143
GO:1990351	-3.21512	-0.3934
GO:0009119	-2.67969	-0.21886
GO:0000228	-2.57891	-0.10368
GO:0006165	-2.49602	-0.26331
GO:0016877	-2.6565	-0.12015
GO:0008214	-3.14158	-0.38742
GO:0016079	-2.46921	-0.3064
GO:0046474	-2.75187	-0.58266
GO:0072686	-2.38629	-0.16526
GO:0019005	-3.19437	-0.15566
GO:0070509	-3.35137	-0.11178
GO:0031175	-2.60569	-0.21867
GO:0019208	-2.62041	-0.4159
GO:0005769	-2.82905	-0.80644
GO:0019751	-2.83668	-0.06515
GO:0048608	-2.56276	-0.2529
GO:0010951	-2.3649	0.04872
GO:0006633	-2.33256	0.38636
GO:0019318	-2.64761	-0.3231
GO:0070566	-2.42926	-0.40808
GO:0051539	-2.69437	-0.31391
GO:0005635	-2.70515	-0.15443
GO:0009067	-2.8627	-0.24298
GO:0005230	-3.50732	-0.40232
GO:1901476	-2.70365	-0.03568
GO:1903311	-2.94624	-0.6205
GO:0036459	-3.11824	-0.33385
GO:0031624	-3.25527	-0.46079
GO:0050839	-2.25963	-0.28996
GO:0016709	-2.50887	0.06182
GO:0016247	-2.7255	-0.52374
GO:0051303	-2.2781	-0.18052
GO:0030512	-2.53038	-0.50985
GO:0031267	-2.81803	-0.42033
GO:0006911	-2.30417	-0.13885
GO:0044270	-2.79421	-0.20179
GO:0042398	-2.57595	-0.01628
GO:0022904	-3.11976	-0.39882
GO:0022884	-2.59738	-0.31442
GO:0033177	-3.16316	-0.08272
GO:0055075	-2.56179	-0.16138
GO:0009755	-3.11144	-0.37106
GO:0009145	-2.93124	-0.21091
GO:0008013	-2.9224	-0.13507
GO:0032106	-3.08446	-0.05036
GO:0048193	-2.95661	-0.51549
GO:0072511	-2.95089	-0.2532
GO:0048639	-2.69931	-0.14258
GO:0009179	-2.67911	-0.04154
GO:0007568	-2.39387	-0.8187
GO:0005802	-2.69527	-0.58486
GO:0017148	-2.86723	0.19999
GO:0030838	-2.61163	-0.75107
GO:0040007	-2.63236	-0.11731
GO:0050795	-2.32308	-0.37237
GO:0033365	-2.87921	-0.29189
GO:0098813	-2.21587	0.18301
GO:0035335	-2.72314	0.17032
GO:2001020	-2.68022	-0.10787
GO:0006839	-2.81336	-0.66131
GO:0090382	-2.56551	-0.56228
GO:0000725	-2.88026	-0.17516
GO:0046328	-2.59471	-0.43562
GO:0048812	-2.71523	-0.31383
GO:1901137	-2.52751	-0.28134
GO:0031406	-2.53477	0.03248
GO:0051028	-2.88629	0.20463
GO:1903008	-2.79356	0.15061
GO:0008201	-2.0835	-0.38076
GO:0031122	-2.96824	-0.22473
GO:0015696	-2.66322	0.1793
GO:0006022	-2.43162	0.25378
GO:0035235	-3.6856	-0.37316
GO:0048520	-1.95919	-0.57778
GO:0043292	-2.91846	0.41726
GO:1901293	-2.56443	-0.30756
GO:0015711	-2.64208	-0.243
GO:0031109	-2.10711	-0.13475
GO:0019903	-2.61916	0.20392
GO:0031349	-2.28803	-0.37597
GO:0010107	-2.74166	-0.29785
GO:0051276	-2.63969	0.14796
GO:0016459	-3.16639	0.06481
GO:0051260	-2.69807	-0.27108
GO:0005548	-2.69057	-0.49467
GO:0003779	-2.74913	-0.11594
GO:0008236	-2.71551	0.07435
GO:0005262	-3.35527	-0.40374
GO:2001252	-2.66221	-0.49178
GO:0042054	-3.25937	-0.36405
GO:0004722	-2.82665	-0.65533
GO:0045185	-2.66003	-0.26209
GO:0044801	-2.88097	-0.28766
GO:0048640	-2.49176	-0.15687
GO:0030308	-2.50998	-0.2115
GO:0009952	-2.73764	-0.4921
GO:0006475	-3.10557	-0.25838
GO:0008374	-2.5515	-0.57935
GO:0004527	-2.99995	-0.27
GO:2000144	-2.66682	-0.20381
GO:0030120	-3.07093	-0.12289
GO:0016820	-2.93201	0.08229
GO:0007368	-2.92707	-0.47212
GO:0007270	-3.25045	-0.60105
GO:0048665	-2.94067	-0.48047
GO:2000241	-2.65146	-0.34821
GO:1903046	-2.93008	0.05473
GO:0006631	-2.45917	0.3914
GO:0031418	-2.5055	0.1032
GO:0071897	-2.59668	0.24957
GO:0031513	-3.45078	-0.48263
GO:0042417	-2.64179	0.04837
GO:0009201	-2.89629	-0.21091
GO:0051653	-2.50753	-0.2733
GO:0030029	-2.81933	-0.21437
GO:0030148	-2.61774	-0.49493
GO:0043270	-2.65251	-0.54715
GO:0009612	-2.14182	-0.28785
GO:0031012	-2.39712	0.3555
GO:0016614	-2.42617	0.1175
GO:0031985	-2.89389	-0.41509
GO:0044070	-2.8786	-0.35267
GO:0006112	-2.83801	-0.31569
GO:0045931	-2.37884	-0.2083
GO:0032990	-2.7934	-0.4262
GO:0008083	-2.42405	-0.42599
GO:0045121	-2.45552	0.51999
GO:0043130	-2.88871	-0.33262
GO:0005125	-1.87846	-0.25199
GO:0043241	-2.93275	-0.24275
GO:0000982	-2.70987	-0.13732
GO:0043648	-2.66043	-0.05091
GO:1903845	-2.53038	-0.50985
GO:0012506	-2.67976	-0.34347
GO:0032368	-2.52448	0.26939
GO:1901991	-2.56384	-0.08257
GO:0001709	-2.63742	-0.51605
GO:0030594	-3.60396	-0.42966
GO:0006816	-3.01075	-0.26257
GO:0016410	-3.03882	-0.37642
GO:0033267	-2.81284	-0.53437
GO:0009790	-2.82435	-0.12171
GO:0098542	-2.09743	0.38218
GO:0005996	-2.63492	0.15562
GO:0004175	-2.87201	-0.00482
GO:0005882	-2.69851	0.17905
GO:0050907	-4.34107	-0.27678
GO:0010498	-2.92066	-0.28809
GO:0097472	-2.75512	-0.53395
GO:0044703	-2.65974	-0.27211
GO:0045202	-2.92295	-0.34228
GO:0003714	-2.73559	-0.21317
GO:0034660	-2.99697	-0.44309
GO:0072594	-2.91171	-0.25325
GO:0006757	-2.54366	-0.17284
GO:0070646	-3.18057	-0.36415
GO:0051058	-2.99131	-0.37766
GO:0035249	-3.42904	-0.44559
GO:0098791	-2.71319	-0.50273
GO:0008021	-2.64737	-0.41027
GO:0070972	-3.1822	-0.26813
GO:0016607	-2.9732	-0.77147
GO:0006040	-2.22001	0.22908
GO:0016052	-2.70105	-0.00867
GO:0000737	-3.11451	-0.14449
GO:0097035	-2.74351	-0.50869
GO:0006986	-2.32145	-0.7222
GO:0031683	-3.10667	-0.45496
GO:0031668	-2.29097	-0.05205
GO:0044450	-2.90909	-0.16682
GO:0008168	-3.07664	-0.24564
GO:0006656	-2.88132	-0.45342
GO:0044774	-2.61974	0.12668
GO:0030017	-3.18632	-0.07216
GO:0006479	-3.12949	-0.20058
GO:0048037	-2.55856	0.02767
GO:0004620	-2.68122	-0.14343
GO:0071103	-2.45959	0.14563
GO:0051705	-3.26398	-0.27303
GO:0042391	-3.04376	-0.37373
GO:0016864	-2.61389	-0.21066
GO:0010578	-3.71346	-0.42381
GO:0032102	-2.3669	-0.46906
GO:0009266	-2.47764	-0.09617
GO:0010883	-2.04626	-0.17773
GO:0098852	-2.7945	-0.10864
GO:0001653	-3.27963	-0.25829
GO:0016875	-2.87963	-0.45049
GO:1903362	-2.73187	-0.28013
GO:0007051	-2.44162	-0.14048
GO:0003678	-2.56886	0.21999
GO:0019932	-2.66725	-0.30693
GO:0030834	-2.82507	-0.73278
GO:1903509	-2.69712	-0.44355
GO:0006875	-2.75121	0.02129
GO:0006898	-2.4084	-0.20448
GO:0005244	-3.27114	-0.47144
GO:1902493	-3.08857	-0.27448
GO:0006096	-2.51286	-0.17284
GO:0030804	-3.33463	-0.42249
GO:0032508	-2.39351	0.25434
GO:0006836	-2.83251	-0.15529
GO:0033057	-3.12106	-0.26851
GO:0003002	-2.73752	-0.31486
GO:0060429	-2.434	-0.41925
GO:0005977	-2.76058	-0.31569
GO:0008213	-3.12949	-0.20058
GO:0000724	-2.88026	-0.17516
GO:0050909	-3.85636	-0.51375
GO:0032266	-3.13545	-0.49313
GO:0051540	-2.72977	-0.28882
GO:0006457	-2.70176	-0.15921
GO:0017038	-2.75676	-0.09142
GO:0046496	-2.42981	-0.14539
GO:0035304	-2.84884	-0.51057
GO:0021700	-2.59843	0.4106
GO:1902275	-2.78106	-0.58744
GO:0005217	-3.17144	-0.17853
GO:0050660	-2.69383	0.13387
GO:0005085	-3.01289	-0.49862
GO:0018105	-2.7267	0.07925
GO:0031279	-3.29458	-0.4069
GO:2000116	-2.30689	-0.1355
GO:0009247	-2.74341	-0.74123
GO:0009185	-2.69064	-0.03832
GO:0015833	-2.84431	-0.28972
GO:0005891	-3.40876	-0.50008
GO:0032273	-2.63056	-0.75107
GO:0050804	-2.89763	-0.41161
GO:0004713	-2.73198	-0.09637
GO:0048278	-2.53214	-0.51555
GO:0072527	-2.49345	-0.17181
GO:0032436	-2.46945	-0.12866
GO:0030818	-3.18874	-0.39955
GO:0006260	-2.52463	0.09217
GO:0015171	-2.5564	-0.06771
GO:0022803	-3.1556	-0.36682
GO:0009262	-2.30319	-0.11412
GO:0006281	-2.88151	-0.02692
GO:0005930	-3.31504	-0.36777
GO:0015036	-2.8801	-0.2602
GO:0031461	-3.00772	-0.29855
GO:0006970	-2.52252	-0.4066
GO:0015144	-2.70365	-0.03568
GO:0044773	-2.6926	-0.04806
GO:0005109	-2.58786	-0.06689
GO:0000793	-2.66191	0.1344
GO:0061061	-2.75899	-0.26563
GO:0072521	-2.69898	-0.28124
GO:0017158	-2.78267	-0.29114
GO:0030055	-2.48494	-0.02473
GO:0016592	-3.24746	-0.70135
GO:0016765	-2.50333	0.01245
GO:0007268	-3.1449	-0.40215
GO:0000910	-2.43829	0.11717
GO:0009165	-2.52672	-0.30756
GO:0090287	-2.35892	-0.37532
GO:0019902	-2.75095	0.18367
GO:0005875	-2.80615	-0.33475
GO:0098687	-2.59085	-0.0359
GO:0034504	-2.644	-0.05898
GO:0006979	-2.29554	-0.01965
GO:0009142	-2.76286	-0.21091
GO:1903825	-2.60282	-0.12863
GO:0045762	-3.48105	-0.42249
GO:0031674	-2.72539	-0.05681
GO:0000902	-2.45233	-0.30116
GO:1901605	-2.49077	-0.00243
GO:0008408	-3.15683	-0.21867
GO:1901292	-2.64562	-0.1051
GO:0051233	-1.60772	0.0648
GO:0019888	-2.65035	-0.3578
GO:0090087	-2.69823	-0.19113
GO:0052547	-2.3408	0.02807
GO:0044770	-2.40053	-0.11618
GO:0007215	-3.56554	-0.32482
GO:0044705	-3.23165	-0.27217
GO:0006338	-2.6898	-0.17723
GO:0010959	-2.66948	-0.49923
GO:0019207	-2.40415	-0.25031
GO:0015718	-2.51606	0.04979
GO:0044390	-3.32167	-0.46079
GO:0006066	-2.60789	-0.16391
GO:0019866	-2.86308	-0.34743
GO:0016747	-2.94494	-0.13362
GO:0016209	-2.24453	0.18119
GO:0009166	-2.67429	-0.1051
GO:0008528	-3.26094	-0.25829
GO:0032970	-2.68746	-0.62008
GO:0032200	-2.72646	0.13441
GO:0051056	-2.82747	-0.41366
GO:0015698	-2.85866	-0.35936
GO:0005267	-3.31443	-0.41326
GO:0006913	-2.81497	-0.49825
GO:0042133	-3.21015	0.24916
GO:0017015	-2.51837	-0.49618
GO:0042625	-2.90899	0.26689
GO:0010952	-2.19549	-0.04965
GO:0005310	-2.55685	-0.33946
GO:0098636	-2.41843	-0.44168
GO:0004180	-2.73423	0.14639
GO:0030522	-2.73534	-0.54785
GO:0009408	-2.50132	0.0728
GO:0030198	-2.23324	-0.16774
GO:0050911	-4.58939	-0.27143
GO:0019783	-3.12981	-0.51901
GO:0016853	-2.63825	-0.14346
GO:0042176	-2.64878	-0.26502
GO:0000377	-3.02542	-0.42209
GO:0045335	-2.35285	-0.53632
GO:0007286	-3.21757	0.20698
GO:0006753	-2.62708	-0.28261
GO:0044420	-2.10413	0.32001
GO:0006308	-2.96937	-0.24024
GO:0016628	-2.4792	0.00411
GO:0030031	-2.89555	-0.44825
GO:0051047	-2.44872	-0.43025
GO:0000070	-1.91694	0.11593
GO:0042177	-2.60915	0.05651
GO:0015992	-3.04356	-0.18434
GO:0007033	-2.90313	-0.53718
GO:0005876	-2.14029	0.05836
GO:0046434	-2.67854	-0.06024
GO:0018230	-3.3631	-0.19525
GO:0008238	-2.62892	0.09274
GO:0000932	-2.97635	0.16285
GO:0043623	-2.73854	-0.14842
GO:0008202	-2.55439	-0.15999
GO:0016746	-2.87524	-0.12752
GO:0051349	-3.42294	-0.42249
GO:0008593	-2.60731	-0.0604
GO:0009055	-2.42128	0.24756
GO:0007269	-2.78615	-0.08692
GO:0030684	-2.92715	-0.22716
GO:0098802	-2.93818	-0.40516
GO:0031256	-2.63374	-0.42408
GO:1903320	-2.59912	-0.06582
GO:0004518	-2.92323	-0.29279
GO:0007015	-2.71329	-0.46528
GO:0031280	-3.09261	-0.39955
GO:0090307	-2.26841	0.00563
GO:0030835	-2.90483	-0.70615
GO:0016876	-2.87963	-0.45049
GO:0006694	-2.59889	-0.13536
GO:0046939	-2.50053	-0.19182
GO:0052652	-2.85021	-0.43411
GO:0008022	-2.70959	-0.73659
GO:0032989	-2.64561	-0.3931
GO:0018394	-3.12336	-0.25838
GO:0016279	-3.4036	-0.36405
GO:0060259	-3.57908	-0.32428
GO:0043043	-2.89625	-0.29516
GO:0051588	-3.15515	-0.52349
GO:1901606	-2.62315	-0.08052
GO:0008654	-2.77682	-0.57614
GO:0007041	-2.91778	-0.32394
GO:0050954	-2.94067	-0.4032
GO:0030261	-2.178	-0.26042
GO:0003713	-2.90351	-0.40161
GO:0006486	-2.79477	-0.27729
GO:0016337	-2.42112	-0.21148
GO:1902115	-2.82064	-0.57184
GO:0009267	-2.44968	-0.01238
GO:0030551	-3.32609	-0.36558
GO:0009112	-2.31525	-0.272
GO:0030433	-2.81707	-0.19576
GO:0006511	-2.9432	-0.15643
GO:0008135	-2.82796	-0.12259
GO:0009205	-2.70443	-0.16871
GO:0009812	-2.5819	0.27077
GO:0048029	-2.42724	0.06365
GO:0005811	-2.33344	-0.29485
GO:1901136	-2.57411	0.04741
GO:0022804	-2.87237	-0.13698
GO:1901264	-2.95181	-0.11812
GO:0003755	-2.7087	-0.18081
GO:0006476	-3.37197	-0.19508
GO:0045666	-2.5808	-0.26822
GO:0036293	-2.3323	-0.17249
GO:0030141	-2.61414	-0.09198
GO:0000097	-2.76064	-0.33071
GO:1904029	-2.13721	-0.39425
GO:0030016	-3.22717	0.40542
GO:0005126	-2.14157	-0.28505
GO:0015399	-2.93001	0.08229
GO:0007029	-2.84617	-0.65842
GO:0006576	-2.73946	-0.12153
GO:0022843	-3.36203	-0.4697
GO:0050906	-3.93199	-0.27972
GO:0010565	-2.58294	-0.61899
GO:0016896	-2.83266	-0.65873
GO:0035303	-2.88134	-0.51057
GO:0005623	-2.66761	-0.04732
GO:0051954	-3.09495	-0.64846
GO:0009986	-2.42573	-0.11042
GO:0070507	-2.54538	-0.42841
GO:0006887	-2.4251	-0.27455
GO:0051321	-2.7039	-0.04829
GO:0016829	-2.6561	-0.13129
GO:0003697	-2.68898	0.09729
GO:0016712	-2.74354	0.0028
GO:0009225	-2.3977	0.06183
GO:0044706	-2.61807	-0.26398
GO:0042330	-2.05016	-0.56942
GO:0030203	-2.43328	0.43254
GO:1902850	-2.12728	0.00366
GO:0007059	-2.42206	0.11626
GO:0022829	-2.65106	-0.16685
GO:0044042	-2.73301	-0.31569
GO:0015078	-3.06993	-0.26484
GO:0005245	-3.49689	-0.35357
GO:0006164	-2.65046	-0.36351
GO:0032956	-2.70102	-0.69262
GO:0007530	-2.8995	-0.24576
GO:0008076	-3.15838	-0.52784
GO:0000062	-2.65986	0.32053
GO:0060968	-2.67397	-0.16887
GO:0016417	-3.24691	-0.14866
GO:0051294	-2.57615	-0.3453
GO:0061695	-2.80799	-0.35382
GO:0019362	-2.42981	-0.14539
GO:0033047	-2.32001	-0.03354
GO:0000151	-3.02226	-0.27598
GO:0034061	-2.70349	0.25645
GO:0006637	-2.52279	0.03706
GO:0017048	-2.70938	-0.23013
GO:0030414	-2.42724	0.05791
GO:0044437	-2.68926	-0.00683
GO:0017157	-2.53652	-0.39549
GO:0019585	-2.4464	0.27077
GO:0051648	-2.62948	-0.45391
GO:2000142	-2.68491	-0.20381
GO:0045502	-2.5155	-0.54889
GO:1904030	-2.12681	-0.37962
GO:0016049	-2.61755	-0.24728
GO:0008328	-3.32473	-0.36187
GO:0005782	-2.53355	-0.02787
GO:0032878	-2.81792	-0.26345
GO:0007031	-3.03587	-0.13164
GO:0046390	-2.637	-0.35046
GO:0005788	-2.46871	0.62181
GO:0045177	-2.57951	-0.05971
GO:0050830	-1.9959	0.70605
GO:0030135	-2.8846	-0.16036
GO:0006536	-2.65462	-0.07145
GO:0016917	-2.91077	-0.42113
GO:0005874	-2.73919	-0.19764
GO:0004553	-2.83697	-0.02303
GO:0006997	-2.81423	-0.09086
GO:0052689	-2.83808	-0.09163
GO:0032456	-2.87047	-0.50977
GO:0032452	-3.05529	-0.36668
GO:0030149	-2.75368	0.14734
GO:0008306	-2.83064	-0.29184
GO:0016358	-2.91375	-0.21682
GO:0016860	-2.62649	-0.25494
GO:0019867	-2.54369	-0.43567
GO:0005249	-3.38583	-0.52248
GO:0050807	-2.69944	-0.65912
GO:0045927	-2.64146	-0.15577
GO:0061630	-2.98971	-0.35218
GO:0046580	-3.03746	-0.37766
GO:0009062	-2.56049	0.25002
GO:0032580	-2.86737	-0.50916
GO:0061512	-3.15755	-0.62064
GO:0010212	-2.3971	0.12184
GO:0031570	-2.52494	-0.0238
GO:0008565	-2.90629	-0.46991
GO:0000281	-1.89	0.29375
GO:0048562	-2.60007	-0.32857
GO:0048365	-2.70604	-0.25577
GO:0051302	-2.41026	-0.27114
GO:0032993	-2.94176	-0.26809
GO:0048729	-2.52714	-0.53177
GO:0046906	-2.43719	0.02549
GO:0008395	-2.82742	0.0028
GO:0031228	-2.91424	-0.66902
GO:0008227	-3.78308	-0.47585
GO:0051494	-2.84517	-0.47344
GO:0005484	-2.92423	-0.124
GO:0043632	-2.91048	-0.15643
GO:0016597	-2.75962	-0.06679
GO:0034637	-2.495	0.08301
GO:0070003	-3.2413	-0.56711
GO:0046488	-2.85368	-0.56506
GO:0061659	-3.00606	-0.35218
GO:0015294	-2.96868	-0.12603
GO:0072522	-2.60934	-0.31909
GO:0042594	-2.49583	-0.10715
GO:0043621	-2.64673	0.32125
GO:0031330	-2.76651	0.12664
GO:0051346	-2.49848	0.00531
GO:0010720	-2.5876	-0.23579
GO:0022613	-3.15622	-0.28579
GO:0051053	-2.85127	0.24374
GO:0045732	-2.56035	-0.31758
GO:0046928	-3.07987	-0.52349
GO:0034976	-2.53971	0.4292
GO:0035601	-3.30424	-0.12342
GO:0030201	-2.46087	-0.50677
GO:0006936	-2.98683	0.05564
GO:0016776	-2.74002	-0.28645
GO:0034248	-2.76282	-0.01627
GO:0065004	-2.45448	0.3088
GO:0030104	-2.75254	0.35869
GO:0016577	-3.10045	-0.38742
GO:1900542	-3.00541	-0.4069
GO:0000049	-2.79519	-0.47237
GO:0044275	-2.57744	-0.1854
GO:0032040	-2.8123	-0.29476
GO:0044815	-2.83989	-0.302
GO:0022412	-2.96509	0.02802
GO:0000502	-3.02471	-0.40652
GO:0055072	-2.51407	0.018
GO:0043177	-2.52586	0.03248
GO:0010721	-2.5837	-0.28972
GO:0009161	-2.68798	-0.10801
GO:0046128	-2.66526	-0.19582
GO:0034212	-3.1439	-0.42893
GO:0043409	-2.29541	-0.91273
GO:0008234	-2.8614	0.04036
GO:0019210	-2.12468	-0.48152
GO:0008064	-2.68888	-0.74033
GO:0042254	-3.0362	-0.37751
GO:0043543	-3.05658	-0.29089
GO:0031903	-2.51311	-0.22231
GO:0030809	-3.22499	-0.39955
GO:0030100	-2.49572	-0.40739
GO:0010038	-2.25456	0.12984
GO:0010769	-2.57091	-0.53862
GO:0008203	-2.49444	0.00015
GO:0006334	-2.28868	0.51961
GO:0008088	-2.80769	-0.47532
GO:0005326	-3.10264	-0.11619
GO:0001505	-2.88998	0.05391
GO:0007338	-3.14891	0.28398
GO:0001159	-2.84161	-0.37097
GO:0000175	-2.84951	-0.65873
GO:0042578	-2.71811	0.00827
GO:0044724	-2.72902	-0.16194
GO:0051438	-2.5749	0.04185
GO:0007389	-2.75069	-0.19048
GO:0006874	-2.83444	-0.0132
GO:0042166	-3.81523	-0.42272
GO:0006730	-2.62602	0.01682
GO:0008194	-2.84054	-0.01018
GO:0000922	-2.36618	0.20107
GO:0043062	-2.2349	-0.18799
GO:0030662	-2.52072	-0.26035
GO:0019693	-2.69594	-0.30025
GO:0004497	-2.65154	0.14503
GO:0046961	-2.86635	0.1616
GO:1901607	-2.5138	-0.02891
GO:0009164	-2.53089	-0.2068
GO:0008037	-2.896	-0.13517
GO:0000462	-3.23136	-0.62618
GO:0050803	-2.77693	-0.64946
GO:0009084	-2.58939	0.46264
GO:0015077	-3.12042	-0.30178
GO:0050890	-2.72252	-0.34321
GO:0051537	-2.57987	-0.60026
GO:0090068	-2.52882	-0.03742
GO:0000272	-2.47236	0.34383
GO:0030139	-2.70212	-0.45055
GO:0070925	-2.85676	-0.3243
GO:1902667	-2.48289	-0.43991
GO:0015934	-3.01684	-0.32315
GO:0044448	-2.79611	-0.46194
GO:0055088	-2.62572	0.16533
GO:0006998	-2.70862	-0.23629
GO:0017147	-2.16808	-0.30983
GO:0036442	-2.90075	0.1616
GO:0086010	-3.10853	-0.29801
GO:0010332	-2.21598	0.25755
GO:0060260	-2.93094	-0.20381
GO:0005507	-2.23183	0.13689
GO:0033673	-2.29116	-0.34087
GO:0044438	-2.65652	-0.17027
GO:0009150	-2.702	-0.30681
GO:0016197	-2.93047	-0.49388
GO:0032940	-2.51763	-0.3066
GO:0008652	-2.52516	0.01325
GO:0034707	-2.86529	-0.31692
GO:0003774	-3.0622	-0.05817
GO:0006664	-2.69754	-0.44355
GO:0046579	-2.69813	-0.57508
GO:0090174	-2.82095	-0.34149
GO:0006413	-2.9628	-0.35417
GO:0005272	-3.01479	-0.46881
GO:0004714	-2.75965	-0.43504
GO:0009311	-2.7353	-0.46328
GO:0046873	-3.14388	-0.33348
GO:0070265	-2.36748	-0.10453
GO:0022839	-3.02	-0.48878
GO:0003735	-3.0459	-0.35144
GO:0006575	-2.40083	-0.16937
GO:0016407	-2.9803	-0.2399
GO:0006644	-2.72559	-0.48685
GO:0007517	-2.74828	-0.32094
GO:0008144	-2.57389	-0.09664
GO:0006091	-2.89571	-0.26769
GO:0072507	-2.81808	0.027
GO:0030800	-3.26481	-0.39955
GO:0051899	-2.90987	-0.29801
GO:0015985	-3.20478	-0.10852
GO:0016755	-2.74983	-0.25692
GO:0006275	-2.54168	-0.05123
GO:0006487	-2.69866	-0.36954
GO:0003705	-2.88802	-0.34028
GO:0006221	-2.22789	-0.1717
GO:0008080	-3.03882	-0.33963
GO:0097164	-2.7208	-0.08483
GO:0022627	-3.35525	-0.3087
GO:0000956	-3.04632	-0.46514
GO:0032434	-2.50393	-0.06373
GO:0045332	-2.82996	-0.59854
GO:0042886	-2.75252	-0.28972
GO:0051169	-2.82716	-0.49825
GO:0019199	-2.73777	-0.43401
GO:1901989	-2.56141	0.13138
GO:1901565	-2.53313	-0.01167
GO:0000398	-3.02542	-0.42209
GO:0043280	-2.26077	-0.2515
GO:0009260	-2.66466	-0.35046
GO:0005798	-2.84009	-0.2075
GO:0009117	-2.61965	-0.28261
GO:0006890	-3.38135	-0.57696
GO:0001085	-2.65719	-0.31686
GO:0019941	-2.91345	-0.15643
GO:0044264	-2.62543	-0.23024
GO:0016891	-2.61873	-0.24276
GO:0008186	-3.14125	-0.14592
GO:0015293	-2.82305	-0.13383
GO:0009156	-2.62999	-0.088
GO:0042044	-2.65349	0.1718
GO:0007006	-2.73955	-0.26344
GO:0006754	-3.04984	-0.10852
GO:0070469	-2.73261	-0.33699
GO:0043242	-2.67497	-0.48307
GO:0030799	-3.07637	-0.4069
GO:0001104	-3.03288	-0.37877
GO:0006665	-2.59682	-0.37088
GO:0004129	-3.03274	-0.47936
GO:0044449	-2.90843	-0.12767
GO:0030660	-2.84785	-0.14067
GO:0005839	-3.23571	-0.56711
GO:0009135	-2.67911	-0.04154
GO:0016874	-2.88221	-0.1569
GO:0072529	-2.77236	-0.17129
GO:0000987	-2.84137	-0.37097
GO:1901990	-2.60666	0.10281
GO:0016538	-2.01602	-0.12231
GO:0032784	-3.41428	-0.66565
GO:0016830	-2.43926	0.34652
GO:0016241	-3.0499	-0.13653
GO:1901071	-2.2048	0.22381
GO:0000027	-3.1398	0.19564
GO:0006888	-2.90597	-0.24407
GO:0015491	-2.91679	-0.40451
GO:0015844	-3.13885	0.24894
GO:1901505	-3.05424	-0.11812
GO:0015749	-2.71396	-0.0839
GO:0016866	-2.79698	-0.12289
GO:0005777	-2.75613	0.26487
GO:0030317	-3.55706	-0.13783
GO:0098732	-3.30424	-0.12342
GO:0000413	-2.7087	-0.18081
GO:0030036	-2.81365	-0.21651
GO:0035725	-3.0647	-0.36728
GO:0050000	-2.35645	-0.18052
GO:0006084	-2.70369	0.00059
GO:0015932	-3.00912	-0.09289
GO:0016798	-2.81882	-0.0204
GO:0009411	-2.49899	-0.1849
GO:0090662	-2.83956	0.23662
GO:0016894	-2.84368	-0.22561
GO:0000077	-2.64343	-0.17064
GO:0031301	-2.84409	-0.48144
GO:0044769	-2.8941	0.16067
GO:0016676	-3.03274	-0.47936
GO:0034249	-2.79291	0.19999
GO:0051983	-2.19747	-0.03318
GO:0034062	-2.86958	-0.34369
GO:1901361	-2.76038	-0.21457
GO:0018231	-3.3631	-0.19525
GO:0005776	-2.94541	0.23614
GO:0045981	-3.1054	-0.42249
GO:0051052	-2.611	0.1366
GO:0031248	-3.08857	-0.27448
GO:0051656	-2.54709	-0.25227
GO:0090100	-2.48807	-0.29394
GO:1903844	-2.51837	-0.49618
GO:0009069	-2.23588	-0.05887
GO:0008630	-2.29958	-0.21323
GO:0031345	-2.59902	-0.42502
GO:0018958	-2.82978	0.28726
GO:0051236	-2.8211	-0.18882
GO:0034250	-2.58978	0.04161
GO:0006906	-2.69417	-0.30567
GO:0031253	-2.85829	-0.41145
GO:0003727	-2.69763	0.08339
GO:0005743	-2.88992	-0.33992
GO:0016791	-2.67205	0.05388
GO:0015370	-2.90054	-0.11408
GO:0008307	-2.97668	0.36784
GO:0032451	-2.98814	-0.261
GO:0008028	-2.50339	0.048
GO:0031968	-2.51449	-0.43567
GO:0006650	-2.74822	-0.53319
GO:0016758	-2.80612	-0.07805
GO:0030136	-2.9696	-0.16036
GO:0071826	-3.0257	-0.05553
GO:0008645	-2.70849	-0.0839
GO:0000280	-2.53197	-0.10777
GO:0005871	-2.47478	-0.23746
GO:0008344	-2.97528	-0.15105
GO:0070161	-2.51541	-0.28133
GO:0015079	-3.21889	-0.36951
GO:0043631	-3.04421	-0.29799
GO:0043161	-2.93835	-0.28809
GO:0042165	-3.71856	-0.38416
GO:0032107	-2.98057	-0.15166
GO:0043666	-2.83228	-0.47793
GO:0031589	-2.46466	-0.26814
GO:0008038	-2.55617	-0.13588
GO:1901618	-2.85528	0.1496
GO:0051188	-2.60576	-0.18179
GO:0004177	-2.57881	0.02756
GO:0008033	-2.93715	-0.62391
GO:0034330	-2.584	-0.08505
GO:0009791	-2.84949	-0.1744
GO:0005088	-2.97445	-0.39082
GO:0042430	-2.92111	-0.11031
GO:0035966	-2.44485	-0.4442
GO:0031430	-3.37047	-0.33549
GO:0046165	-2.54379	-0.12708
GO:1900373	-3.31627	-0.42249
GO:0098662	-3.13303	-0.32293
GO:0015672	-3.0744	-0.26452
GO:0008483	-2.36239	0.03849
GO:0046578	-2.90968	-0.42475
GO:0006310	-2.86867	-0.12031
GO:0004112	-3.14404	-0.29406
GO:0071705	-2.75454	-0.0672
GO:0007281	-3.05332	-0.00027
GO:0001076	-2.87457	-0.38025
GO:0043094	-2.40326	-0.37032
GO:0006518	-2.75944	-0.24834
GO:0072593	-2.32147	0.41206
GO:0017022	-2.89859	-0.36535
GO:0051297	-2.50976	-0.14984
GO:0055029	-3.01414	-0.32362
GO:0060589	-2.8482	-0.51675
GO:0001708	-3.111	-0.34919
GO:0019897	-2.64193	0.17762
GO:0006909	-2.29025	-0.25116
GO:0045861	-2.40184	0.05951
GO:0006417	-2.82019	-0.01627
GO:0019217	-2.54374	-0.61899
GO:0009991	-2.41113	-0.22274
GO:0000819	-1.96767	0.17987
GO:0007219	-2.70215	-0.33109
GO:0051339	-3.26408	-0.4069
GO:0060560	-2.62986	-0.21956
GO:0009081	-2.51911	-0.03915
GO:0016053	-2.37946	0.14992
GO:0006873	-2.73431	-0.12742
GO:0007212	-3.39008	-0.56539
GO:0009925	-2.78009	0.03467
GO:0042623	-2.87974	-0.06948
GO:0040020	-2.45046	-0.36503
GO:0098803	-3.14106	-0.61111
GO:0004364	-2.25789	0.06023
GO:0006801	-2.69669	0.79123
GO:0007009	-2.61753	-0.57926
GO:0008081	-2.87589	-0.25137
GO:0000775	-2.15191	-0.07943
GO:0042787	-2.91077	-0.54896
GO:0017137	-2.79296	-0.65936
GO:0030163	-2.87221	-0.18642
GO:0006397	-3.01934	-0.4419
GO:0017171	-2.71287	0.07435
GO:0060627	-2.57149	-0.39037
GO:0016849	-3.10793	-0.43411
GO:1902495	-3.21669	-0.3942
GO:0007194	-3.07369	-0.39955
GO:0010506	-2.82738	-0.1254
GO:0060491	-2.78591	-0.13847
GO:0008237	-2.8754	-0.03542
GO:0070035	-2.99477	-0.19779
GO:0048791	-2.62189	-0.29114
GO:0008023	-3.28887	-0.55914
GO:0007399	-2.70759	-0.42713
GO:0005884	-2.63192	-0.20003
GO:0006073	-2.73301	-0.31569
GO:0042439	-2.78442	-0.15964
GO:0006813	-3.14962	-0.35805
GO:0006026	-2.44521	0.08497
GO:0042277	-2.79113	-0.03519
GO:0019200	-2.64895	-0.24309
GO:0098602	-2.42459	-0.21148
GO:0016460	-3.40318	0.33407
GO:0007271	-3.70512	-0.41875
GO:0052695	-2.39607	0.27077
GO:0030810	-3.31627	-0.42249
GO:0045017	-2.6867	-0.5801
GO:0008514	-2.6912	-0.19726
GO:0022404	-2.67431	-0.34061
GO:0006414	-3.00882	0.0781
GO:0000723	-2.72407	0.13441
GO:0005764	-2.51282	0.19303
GO:0001764	-2.64439	-0.32309
GO:0032272	-2.89571	-0.70637
GO:0007018	-2.93266	-0.35101
GO:0050806	-2.71406	-0.4447
GO:0009163	-2.5531	-0.19089
GO:0000428	-3.01414	-0.32362
GO:0098754	-2.39495	0.10388
GO:0030239	-3.12268	-0.58188
GO:1903959	-2.92208	-0.41459
GO:0034968	-3.2683	-0.32724
GO:0007409	-2.82976	-0.12287
GO:0010970	-2.87212	-0.53044
GO:0004721	-2.69756	0.05548
GO:1902911	-2.74624	-0.28221
GO:0006027	-2.50105	0.90622
GO:0003682	-2.77714	-0.31112
GO:0006584	-2.68715	0.04837
GO:0007043	-2.72458	-0.19868
GO:0019825	-2.62219	-0.19283
GO:1903293	-2.74456	-0.17693
GO:0045995	-2.65681	-0.29808
GO:0010501	-3.05984	-0.0936
GO:0015276	-3.30603	-0.41654
GO:0005544	-2.1729	-0.31849
GO:0004181	-2.73226	-0.07997
GO:0005814	-2.93129	-0.25032
GO:0031667	-2.43091	-0.21235
GO:0015988	-2.81404	0.23662
GO:0007274	-3.49146	-0.30492
GO:0005938	-2.66375	-0.12235
GO:0046688	-1.82803	0.14386
GO:1901659	-2.56238	-0.10536
GO:0030048	-2.9817	-0.33754
GO:0004709	-3.04809	-0.57482
GO:0015108	-2.75963	-0.37776
GO:0097525	-3.04164	-0.41899
GO:0034728	-2.39931	0.39463
GO:0061135	-2.37434	0.04872
GO:0048232	-3.11703	0.0667
GO:0046466	-2.57363	0.14734
GO:0009975	-3.2996	-0.43411
GO:0048511	-2.72292	-0.37301
GO:0007052	-2.34813	-0.12582
GO:1900371	-3.2475	-0.4069
GO:0003684	-2.84947	-0.10774
GO:0017144	-2.54536	0.0028
GO:0034470	-3.00505	-0.46792
GO:0003333	-2.59631	-0.09847
GO:0004435	-2.95434	-0.40061
GO:0016311	-2.68374	0.05789
GO:0005911	-2.64335	-0.23967
GO:0045214	-3.3549	-0.01982
GO:0009451	-2.94849	-0.41364
GO:0050829	-2.0664	0.29641
GO:0032006	-2.88608	0.01828
GO:0046486	-2.65579	-0.45157
GO:0009064	-2.41584	0.28345
GO:0000075	-2.42216	0.00195
GO:0005179	-2.9173	0.4068
GO:0042755	-2.85341	-0.07161
GO:0072329	-2.52422	0.25002
GO:1990267	-2.18078	-0.01427
GO:0051348	-2.41728	-0.24902
GO:0010977	-2.58185	-0.3747
GO:0005231	-3.77732	-0.43071
GO:0000978	-2.83683	-0.49402
GO:0003729	-2.89104	0.40608
GO:0034703	-3.17521	-0.50884
GO:0001933	-2.22641	-0.39612
GO:0045980	-3.01705	-0.44769
GO:0006941	-2.96904	-0.08629
GO:1901879	-2.68539	-0.55013
GO:0090575	-3.00091	-0.3454
GO:0006400	-2.95162	-0.72202
GO:0006636	-2.19952	0.71994
GO:1990778	-2.6152	-0.63849
GO:0051051	-2.51421	-0.24402
GO:0090407	-2.66543	-0.3566
GO:0019843	-2.87131	-0.3207
GO:0033044	-2.69427	-0.30312
GO:0046189	-2.65367	0.28726
GO:0032809	-2.72441	-0.53298
GO:0031396	-2.5695	-0.14071
GO:0006090	-2.49289	-0.2186
GO:0008406	-2.51406	-0.24944
GO:0004402	-3.14108	-0.22628
GO:0019395	-2.64177	0.25029
GO:0007346	-2.53778	-0.19767
GO:0006261	-2.6825	-0.17088
GO:0009948	-2.73916	-0.64932
GO:0046068	-2.77781	-0.40249
GO:0044772	-2.40335	-0.11923
GO:0034655	-2.8458	-0.22262
GO:0048489	-2.65361	-0.46525
GO:0006732	-2.52629	-0.13867
GO:0010035	-2.25768	0.0495
GO:1901987	-2.60536	0.02619
GO:0070988	-2.95796	-0.29236
GO:0090066	-2.66387	-0.3036
GO:0051966	-3.09504	-0.25261
GO:0070302	-2.49885	-0.43562
GO:0016831	-2.42697	0.35581
GO:0030276	-2.52518	-0.36531
GO:0048666	-2.90715	-0.56295
GO:0044282	-2.55233	0.05844
GO:0042147	-3.09621	-0.28688
GO:0071824	-2.51132	0.24096
GO:0009314	-2.6847	0.02737
GO:0008305	-2.41843	-0.44168
GO:0070085	-2.79483	-0.22487
GO:0004725	-2.71299	0.17418
GO:0050684	-2.96124	-0.6205
GO:0016835	-2.7387	0.06816
GO:1903308	-2.75556	-0.58744
GO:0022618	-3.01708	-0.13208
GO:1903052	-2.67244	-0.23756
GO:0046031	-2.51522	-0.14004
GO:0046394	-2.37946	0.14992
GO:0046835	-2.94701	-0.16898
GO:0016893	-2.8073	-0.22598
GO:0098798	-3.02969	-0.22642
GO:0031056	-2.79395	-0.7996
GO:0044798	-2.99045	-0.371
GO:0009218	-2.56784	-0.1379
GO:0007548	-3.41424	-0.39743
GO:0003887	-2.71001	0.20207
GO:0030695	-2.85465	-0.53725
GO:0030425	-2.89018	-0.42304
GO:0006935	-2.05016	-0.59427
GO:0005759	-2.78531	-0.3803
GO:0009132	-2.57718	-0.13092
GO:0006289	-3.03851	-0.3876
GO:0031967	-2.70878	-0.15393
GO:0098857	-2.45384	0.51999
GO:0055076	-2.5494	0.07596
GO:1900372	-3.22499	-0.39955
GO:0006612	-3.13779	-0.2598
GO:0030246	-2.42506	0.10189
GO:0045454	-2.55586	-0.23317
GO:0045862	-2.46624	-0.16709
GO:0000790	-2.76948	0.54055
GO:1902475	-2.54317	-0.3283
GO:0030532	-3.03321	-0.41899
GO:0043413	-2.79477	-0.26849
GO:0035770	-2.93546	0.30773
GO:0016072	-3.04195	-0.46396
GO:0042579	-2.6516	0.21586
GO:0008047	-2.74674	-0.42789
GO:0004683	-2.75534	-0.27776
GO:0032271	-2.72042	-0.727
GO:0050658	-2.8211	-0.18882
GO:0030424	-2.68814	-0.36643
GO:0046540	-3.02001	-0.59971
GO:0043022	-2.85984	0.23256
GO:0050766	-2.00803	-0.46302
GO:0003777	-2.96101	-0.23782
GO:0032155	-2.59605	0.09189
GO:0051783	-2.35896	-0.3427
GO:0009108	-2.57061	-0.18179
GO:0007062	-2.80967	0.20529
GO:0048806	-2.58154	-0.24963
GO:0072350	-2.69712	-0.12884
GO:0045665	-2.5626	-0.3747
GO:0007613	-2.72763	-0.40999
GO:0055065	-2.7362	-0.02897
GO:0045088	-2.40524	-0.14756
GO:0005819	-2.45726	0.00996
GO:0001786	-2.24353	-0.32634
GO:0051350	-3.11815	-0.39955
GO:0071806	-2.95439	-0.16905
GO:0009792	-2.83329	-0.12296
GO:0016239	-3.08234	-0.05036
GO:0007126	-2.86518	-0.05614
GO:0007178	-2.57843	-0.38467
GO:0044441	-3.32158	-0.4758
GO:0030705	-2.8211	-0.53627
GO:0015662	-2.85535	0.50056
GO:0072509	-3.17328	-0.27538
GO:0090288	-2.32943	-0.36893
GO:2000243	-2.44469	-0.43739
GO:0018024	-3.37089	-0.36405
GO:0009126	-2.69845	-0.10801
GO:0031201	-2.90852	-0.10064
GO:0016298	-2.71579	0.14214
GO:0072341	-2.34157	-0.01756
GO:0031023	-2.53703	-0.14984
GO:0006643	-2.63758	-0.3909
GO:0005543	-2.65967	-0.42254
GO:0006818	-3.04862	-0.15465
GO:0016571	-3.17231	-0.32724
GO:0006821	-2.81488	-0.37649
GO:0004984	-4.58666	-0.27143
GO:0006869	-2.59883	0.08827
GO:2001056	-2.23017	-0.2515
GO:0098656	-2.84181	-0.31389
GO:0018210	-2.84412	-0.38219
GO:0034765	-2.9465	-0.50443
GO:0045926	-2.4179	-0.12676
GO:0042738	-3.05003	0.0028
GO:0018198	-3.07144	-0.25699
GO:0019098	-3.13801	-0.27217
GO:0008066	-4.05747	-0.32482
GO:0030515	-2.48803	-0.19325
GO:0006520	-2.57841	-0.00654
GO:0030659	-2.65753	-0.34347
GO:0031281	-3.44022	-0.42249
GO:1901616	-2.52009	-0.04557
GO:0007218	-3.23086	-0.01134
GO:0016705	-2.6002	0.17563
GO:0019216	-2.46431	-0.63895
GO:0048598	-2.67379	-0.28952
GO:0043039	-2.91011	-0.45049
GO:0097480	-2.65361	-0.46525
GO:0030145	-2.62283	-0.04756
GO:0035150	-2.61436	-0.42842
GO:0051119	-2.74012	-0.09377
GO:0009187	-2.89511	-0.44031
GO:0005741	-2.39878	-0.43567
GO:0034329	-2.6024	-0.08623
GO:0008146	-2.63435	-0.23552
GO:0006473	-3.04657	-0.31541
GO:0031333	-2.71995	-0.71407
GO:0098661	-2.80237	-0.35067
GO:0032982	-3.29147	0.30911
GO:0006605	-3.02069	-0.19411
GO:0055086	-2.61929	-0.26562
GO:0009896	-2.64532	-0.24512
GO:0016042	-2.64314	0.14564
GO:0044057	-2.75458	-0.00358
GO:0030003	-2.74119	-0.12742
GO:0006687	-2.61784	-0.29071
GO:0002009	-2.50944	-0.54586
GO:0008094	-2.58506	-0.09579
GO:0060070	-2.64538	-0.34297
GO:0017145	-2.3279	-0.17981
GO:0001191	-2.8134	-0.13942
GO:0031331	-2.66568	-0.20699
GO:0042278	-2.66484	-0.19401
GO:0097060	-3.07154	-0.41821
GO:0006101	-2.71045	-0.12884
GO:0006378	-3.07488	-0.25556
GO:0008360	-2.4176	0.22442
GO:0006401	-2.88741	-0.27867
GO:0030496	-2.34298	-0.22653
GO:0030837	-2.90025	-0.70637
GO:0008286	-2.86808	-0.04046
GO:0034702	-3.19318	-0.41274
GO:0007588	-2.74634	-0.40811
GO:0032886	-2.6297	-0.42841
GO:0008519	-2.93354	0.07191
GO:0051170	-2.64884	-0.20727
GO:1902600	-3.05151	-0.28192
GO:0019787	-2.94415	-0.3671
GO:0043271	-2.60998	-0.37662
GO:0050769	-2.58721	-0.26822
GO:0090502	-2.66036	-0.3703
GO:0016051	-2.47677	-0.07149
GO:0007276	-3.12578	0.07995
GO:0001558	-2.47783	-0.3695
GO:0019915	-2.14556	0.05673
GO:0006364	-3.0589	-0.46396
GO:0051054	-2.54895	0.13836
GO:0016782	-2.634	-0.25949
GO:0007631	-3.09538	-0.2471
GO:0007283	-3.11645	0.0667
GO:0030117	-2.93834	-0.15108
GO:0033559	-2.28405	0.71994
GO:0051293	-2.53721	-0.2733
GO:0044297	-2.78811	-0.3003
GO:0051493	-2.61818	-0.49656
GO:0006140	-2.9744	-0.4282
GO:1903532	-2.453	-0.51115
GO:0015807	-2.65123	-0.32904
GO:0043235	-2.82664	-0.42762
GO:0004197	-2.77313	0.07744
GO:0006749	-2.30201	-0.30994
GO:0015758	-2.70818	-0.0839
GO:0016684	-2.28161	0.31012
GO:0050768	-2.58795	-0.3747
GO:0051015	-2.65699	-0.2243
GO:0071013	-3.02787	-0.18702
GO:0030833	-2.71849	-0.727
GO:0016458	-3.082	-0.23867
GO:0008235	-2.55282	0.06657
GO:0090101	-2.42083	-0.36893
GO:0007200	-3.21344	-0.54196
GO:0022898	-2.8154	-0.71195
GO:0048521	-2.49806	0.17801
GO:0009880	-2.83606	0.07806
GO:0016529	-2.74709	-0.30812
GO:0030490	-3.12123	-0.62618
GO:0097526	-2.91159	-0.56999
GO:1901617	-2.57397	-0.12471
GO:0040013	-2.40353	-0.48837
GO:0004674	-2.94003	-0.12888
GO:0015631	-2.61661	-0.3144
GO:0032154	-2.48166	0.09189
GO:0008188	-3.66162	-0.48727
GO:0015464	-3.73549	-0.44052
GO:0032561	-2.6545	-0.40407
GO:0030516	-2.54284	-0.49716
GO:0016604	-2.90098	-0.81732
GO:0009199	-2.69756	-0.16871
GO:0055083	-2.84958	-0.28777
GO:0005912	-2.51292	-0.33444
GO:0004198	-2.99269	-0.44667
GO:0019894	-2.41796	-0.48553
GO:0046134	-2.34749	-0.37344
GO:0004860	-2.09765	-0.48152
GO:0046395	-2.52902	0.09309
GO:0004190	-2.8978	0.43074
GO:0045786	-2.53392	-0.04092
GO:0050832	-1.73545	0.39868
GO:0072659	-2.62551	-0.63849
GO:0007088	-2.32241	-0.26947
GO:0004029	-2.2158	0.10926
GO:0051781	-2.35112	0.02905
GO:0005840	-3.01269	-0.35244
GO:0016569	-3.13038	-0.27002
GO:0006144	-2.1951	-0.1947
GO:0043414	-3.01525	-0.28953
GO:0070838	-2.96455	-0.2532
GO:0016469	-2.98895	0.18732
GO:0050808	-2.7364	-0.42006
GO:0007067	-2.40306	-0.20375
GO:0071900	-2.34968	-0.51395
GO:0015405	-2.93001	0.08229
GO:0061387	-2.53391	-0.49716
GO:0010939	-2.50869	-0.49716
GO:0043604	-2.81675	-0.28526
GO:0032589	-2.81159	-0.42408
GO:0016859	-2.74501	-0.17475
GO:0000786	-3.07619	-0.30195
GO:0071214	-2.59514	-0.37081
GO:1901988	-2.57617	-0.08257
GO:0007160	-2.50372	-0.26814
GO:0004889	-3.89307	-0.42272
GO:0045168	-2.80119	-0.54571
GO:0002181	-3.00314	-0.2726
GO:0022406	-2.57221	-0.50321
GO:0016763	-2.69597	-0.18473
GO:0031594	-2.79501	-0.34449
GO:0007611	-2.69175	-0.34321
GO:0016836	-2.58952	0.14268
GO:0007626	-2.99669	-0.15639
GO:1901677	-3.04274	-0.10264
GO:0018345	-3.28896	-0.28364
GO:1990138	-2.53715	-0.21956
GO:0043244	-2.62191	-0.35645
GO:0006081	-2.49541	0.01431
GO:0009308	-2.68979	-0.14328
GO:0035567	-2.27611	-0.42536
GO:0032874	-2.54443	-0.55753
GO:2000242	-2.56941	0.12096
GO:0097190	-2.50258	-0.13352
GO:0043279	-2.79562	-0.4471
GO:0009116	-2.66048	-0.20006
GO:0004842	-2.93023	-0.3671
GO:0016790	-2.69792	0.27229
GO:0042073	-3.1223	-0.55767
GO:0006733	-2.49545	-0.14539
GO:0022625	-3.14569	-0.27706
GO:0010948	-2.61771	-0.09226
GO:0019829	-2.93869	0.26689
GO:0030808	-3.2475	-0.4069
GO:0006399	-2.93437	-0.52351
GO:0005881	-2.70884	-0.29133
GO:0051168	-2.94175	-0.0143
GO:0006891	-3.28773	-0.21715
GO:0010921	-2.87823	-0.51057
GO:0005506	-2.55762	0.09443
GO:0005251	-3.63173	-0.56244
GO:0006820	-2.71301	-0.27013
GO:0043171	-2.44568	0.01934
GO:0044445	-2.95306	-0.29673
GO:0044454	-2.77044	0.25069
GO:0015020	-2.45477	0.20238
GO:0051403	-2.72239	-0.40895
GO:0022832	-3.27114	-0.47144
GO:0030815	-3.21389	-0.39955
GO:0010639	-2.70874	-0.3738
GO:0051301	-2.45853	-0.10362
GO:0050657	-2.8211	-0.18882
GO:0006412	-2.93556	-0.2801
GO:1900544	-3.1054	-0.42249
GO:0036064	-2.95741	-0.4884
GO:0043900	-2.5523	-0.36202
GO:0005604	-2.15877	0.07462
GO:0034762	-2.93285	-0.50443
GO:0044242	-2.48999	0.18083
GO:0016620	-2.2801	0.18626
GO:0007163	-2.65548	0.13675
GO:0015296	-2.94301	-0.16531
GO:0009395	-2.68043	-0.07089
GO:0022836	-3.27054	-0.42922
GO:0022838	-3.19242	-0.38387
GO:0004812	-2.87963	-0.45049
GO:0006063	-2.4464	0.27077
GO:0065002	-3.04018	-0.16905
GO:0042326	-2.27309	-0.39612
GO:0015267	-3.1556	-0.36682
GO:0031124	-2.93489	-0.38865
GO:0044262	-2.71729	-0.16379
GO:0016810	-2.91747	-0.24912
GO:0050997	-3.19202	-0.42272
GO:0030004	-2.64056	-0.27613
GO:0051186	-2.54102	-0.13867
GO:0000777	-2.17767	0.04433
GO:0061733	-3.14108	-0.37185
GO:0044298	-2.72441	-0.41327
GO:1901658	-2.45648	-0.18843
GO:0048469	-2.52192	0.4106
GO:0051536	-2.72977	-0.28882
GO:0044085	-3.15491	-0.28579
GO:0004532	-2.84392	-0.65873
GO:0015849	-2.55006	-0.16091
GO:0048786	-2.80532	-0.40515
GO:0035173	-2.17409	-0.099
GO:0031032	-2.93944	-0.2114
GO:0005089	-3.04386	-0.38557
GO:0048675	-2.56102	-0.21956
GO:0044447	-3.81569	-0.56301
GO:0016702	-2.17582	0.0423
GO:1902554	-2.90866	-0.29164
GO:0006937	-2.84159	0.08653
GO:0090150	-2.95557	-0.38767
GO:0050920	-2.02775	-0.44479
GO:0051261	-2.43196	-0.20725
GO:0006497	-2.9599	-0.40387
GO:0044106	-2.73946	-0.12153
GO:0005813	-2.72418	-0.22841
GO:1903793	-2.71335	-0.54715
GO:0032104	-2.98057	-0.15166
GO:0006298	-2.63912	0.16517
GO:0000187	-2.55007	-0.45299
GO:0042384	-3.01735	-0.49644
GO:0005773	-2.57497	0.18226
GO:0016570	-3.12518	-0.27002
GO:0043021	-2.82594	0.03828
GO:0004869	-2.69333	0.49777
GO:0070001	-2.8978	0.43074
GO:0018209	-2.69033	0.07925
GO:0051213	-2.6081	0.06659
GO:0046148	-2.62494	-0.00704
GO:0001667	-2.3987	-0.54725
GO:1902532	-2.4508	-0.39682
GO:0009072	-2.58763	-0.13584
GO:0003924	-2.49203	-0.45775
GO:0042273	-3.27349	-0.05566
GO:0018212	-2.70573	-0.08857
GO:0009127	-2.60248	-0.088
GO:0044440	-2.79751	-0.84487
GO:0032147	-2.76766	-0.47688
GO:0031072	-2.82035	0.10219
GO:0006270	-1.96983	0.44137
GO:0016706	-2.79268	0.16364
GO:0090257	-2.79283	0.08653
GO:0045216	-2.65985	-0.24491
GO:0046942	-2.54692	-0.16091
GO:0030801	-3.1391	-0.42249
GO:0008378	-2.85279	-0.1362
GO:0071805	-3.20459	-0.39256
GO:0020037	-2.44744	0.02474

## Sheet: Mouse-Fly
GO-term	Mean-GEP-Mouse	Mean-GEP-Fly
GO:0030170	-3.25914	-2.13696
GO:0007632	-3.72648	-2.47934
GO:1901682	-3.51603	-2.22105
GO:0005200	-2.67336	-2.32979
GO:0017016	-3.54493	-2.93818
GO:0006491	-3.51206	-2.69278
GO:0006418	-3.74593	-2.90056
GO:0045761	-3.96639	-3.17195
GO:0040018	-3.80244	-2.82119
GO:0015002	-3.39121	-2.47073
GO:0046129	-3.21917	-2.46663
GO:0030286	-3.94177	-2.48568
GO:0007034	-3.90164	-2.99468
GO:0005667	-3.74708	-2.97022
GO:0031975	-3.44108	-2.47745
GO:0043484	-3.80154	-2.99075
GO:0009100	-3.63685	-2.78327
GO:0051235	-3.11913	-2.89174
GO:0005253	-3.67104	-3.18646
GO:0005778	-3.43292	-2.99503
GO:0008757	-3.71473	-2.96046
GO:0000381	-3.93756	-3.00612
GO:0051568	-3.6439	-3.40326
GO:0046885	-2.99644	-3.26719
GO:0090501	-3.60702	-3.12629
GO:2001233	-3.25355	-2.40941
GO:0009306	-3.36824	-3.089
GO:2000756	-3.33392	-2.6404
GO:0010965	-3.42336	-2.2039
GO:0051057	-3.35538	-3.17055
GO:0032465	-3.28363	-2.48045
GO:0019798	-3.8554	-3.78665
GO:0010822	-3.58228	-3.2584
GO:0048285	-3.36671	-2.60547
GO:0000139	-3.69799	-3.38282
GO:0009798	-3.60423	-2.752
GO:0015298	-3.96504	-2.52637
GO:0005771	-2.90983	-3.05983
GO:0007605	-3.56085	-2.87705
GO:0012505	-3.66117	-2.9048
GO:0019887	-3.19852	-2.54058
GO:0007612	-3.87301	-2.66692
GO:0046834	-3.3992	-2.60981
GO:0019955	-2.95553	-3.31028
GO:0004540	-3.30252	-2.94596
GO:0000152	-3.93008	-2.73105
GO:0016071	-3.77923	-3.01787
GO:0072657	-3.51148	-3.16977
GO:0003730	-3.47309	-2.58685
GO:0007162	-2.98047	-3.26616
GO:0019905	-3.77883	-3.28316
GO:0007140	-3.15494	-2.3555
GO:0006661	-3.73652	-2.96898
GO:0005834	-3.72183	-2.60004
GO:0090596	-3.40357	-3.0971
GO:0032103	-2.73995	-2.51386
GO:0015085	-4.05979	-3.35181
GO:0018208	-3.41932	-3.08886
GO:0004702	-3.78534	-2.70577
GO:0051087	-3.41914	-2.60483
GO:0003743	-3.70507	-2.96851
GO:0090599	-3.30838	-1.06777
GO:0031300	-3.59985	-2.90048
GO:0015035	-3.52236	-2.17968
GO:0030509	-3.37325	-2.57545
GO:0006163	-3.22232	-2.73148
GO:0000776	-3.24444	-2.18323
GO:0008277	-3.22058	-2.95641
GO:0006359	-3.6168	-2.80475
GO:0019233	-3.49456	-2.85306
GO:0046916	-3.06223	-3.31745
GO:1903050	-3.51509	-2.40826
GO:0005549	-4.90281	-3.9688
GO:0015629	-3.16868	-2.83493
GO:0007040	-3.45224	-3.32428
GO:0016651	-3.19532	-2.95967
GO:0034599	-2.99683	-2.0922
GO:0071011	-3.62226	-2.99019
GO:0044391	-3.78327	-3.63181
GO:0018108	-3.24658	-3.11899
GO:0042742	-2.40762	-2.1907
GO:0007265	-3.35297	-2.98419
GO:0016328	-3.27506	-2.99581
GO:0005096	-3.4517	-2.95741
GO:0043406	-3.43907	-3.25515
GO:0032409	-3.48987	-4.60186
GO:0000307	-3.67758	-1.64436
GO:0046329	-3.22527	-3.04858
GO:0016579	-3.81703	-2.91961
GO:0003013	-3.26929	-2.82325
GO:0071902	-3.3734	-3.15978
GO:0042626	-3.63399	-2.49484
GO:0090092	-3.21836	-2.6585
GO:0010950	-3.08725	-2.42287
GO:0004114	-3.63485	-3.21504
GO:0005801	-3.70994	-3.15889
GO:0016202	-3.13008	-3.19586
GO:0006835	-3.49923	-2.04273
GO:0033218	-3.54932	-3.1365
GO:0045807	-3.07059	-2.89184
GO:1901880	-3.16367	-3.11292
GO:1901215	-3.11647	-3.0184
GO:0010608	-3.45128	-2.77268
GO:0030865	-3.39846	-2.94348
GO:0002920	-2.65864	-2.73541
GO:0044708	-3.62503	-2.80052
GO:0009066	-3.26229	-2.70735
GO:0019439	-3.18108	-2.69023
GO:0016324	-3.28288	-2.68842
GO:0045742	-3.77347	-2.34359
GO:0031227	-3.45859	-3.10723
GO:0009063	-3.01403	-2.07727
GO:0000779	-2.66782	-2.2874
GO:0032392	-3.54616	-3.45316
GO:0030880	-3.88369	-2.75559
GO:0051272	-2.9474	-2.66646
GO:0060537	-3.25082	-2.86135
GO:0031334	-3.21747	-2.46726
GO:1903321	-3.23283	-2.4131
GO:0031514	-3.75183	-1.89888
GO:0009259	-3.27181	-2.74913
GO:0009953	-3.60443	-2.95419
GO:0071944	-2.99984	-2.65865
GO:0051452	-3.04641	-3.01749
GO:0003756	-3.60129	-2.58635
GO:0043901	-2.76003	-2.86934
GO:0010623	-3.24855	-2.49432
GO:0035194	-3.35427	-2.81015
GO:0010906	-3.08706	-2.81341
GO:0050686	-3.91103	-2.71339
GO:0051287	-2.98001	-2.1457
GO:0035145	-4.01254	-3.02557
GO:0051153	-2.93937	-2.79775
GO:0000785	-3.46112	-2.57717
GO:0005763	-3.91402	-2.96028
GO:0007420	-3.53152	-2.91818
GO:0007156	-3.59259	-3.07731
GO:0040001	-3.17817	-3.00412
GO:0007005	-3.55733	-2.80412
GO:0030968	-3.06195	-3.36225
GO:0034483	-3.49028	-3.33458
GO:0000226	-3.47266	-2.89744
GO:0072523	-3.05982	-1.8667
GO:0035251	-3.87016	-2.34572
GO:0005057	-3.67503	-2.92136
GO:0006672	-3.36516	-2.13497
GO:0023014	-3.6007	-2.89985
GO:0019706	-4.29938	-2.94155
GO:0019842	-3.1873	-2.98228
GO:0023061	-3.61543	-3.2962
GO:0009141	-3.13806	-2.42584
GO:0001228	-3.58071	-2.90197
GO:0051439	-3.19493	-2.16624
GO:0045211	-3.97533	-3.39527
GO:0002832	-2.88555	-2.75595
GO:0005539	-2.64781	-1.97326
GO:0007187	-4.07554	-3.43435
GO:0008137	-3.6519	-2.87499
GO:0000086	-3.3032	-1.82882
GO:0010466	-2.81034	-2.39974
GO:0016409	-3.78345	-2.87994
GO:0060249	-3.37702	-2.88086
GO:0009119	-3.20235	-2.36964
GO:0016877	-3.19005	-2.29239
GO:0046474	-3.6875	-2.86291
GO:0006633	-2.87822	-2.28044
GO:0070566	-2.97879	-2.76901
GO:0035239	-3.29017	-2.78055
GO:0005230	-4.21673	-3.88621
GO:0036459	-3.84495	-2.78041
GO:0048747	-2.97558	-2.55126
GO:0016709	-2.51346	-2.0891
GO:0016247	-3.39674	-3.59992
GO:0032590	-3.97111	-5.09697
GO:0044270	-3.21367	-2.70996
GO:0022904	-3.42012	-2.80643
GO:0009755	-3.58934	-3.1802
GO:0009649	-3.47672	-2.52608
GO:0016126	-2.62121	-2.45222
GO:0048639	-3.50576	-2.88355
GO:0017148	-3.39218	-2.75019
GO:0050795	-3.09634	-2.8303
GO:0000725	-3.65314	-2.88016
GO:1901137	-3.43104	-2.76718
GO:0035148	-3.526	-2.9799
GO:0032435	-3.2804	-2.21336
GO:0031109	-2.89215	-2.77784
GO:0051220	-3.28152	-2.80601
GO:0016459	-2.72561	-2.41246
GO:0005548	-3.58381	-3.0279
GO:0003779	-3.12774	-3.03227
GO:0061448	-3.08894	-2.35463
GO:0005262	-4.09268	-3.54845
GO:2001252	-3.52541	-2.54377
GO:0045185	-3.25321	-2.88543
GO:0030308	-3.22987	-3.41756
GO:0002066	-3.73901	-2.75694
GO:0071322	-3.09397	-2.50523
GO:0004527	-3.40301	-2.88842
GO:0000278	-3.44922	-2.40351
GO:0009725	-3.11739	-2.84963
GO:1903046	-3.52334	-2.579
GO:1903651	-3.3363	-2.67785
GO:0005680	-3.85467	-2.83462
GO:0031513	-3.95366	-4.01506
GO:0009612	-3.37371	-2.95686
GO:0016614	-3.15925	-2.15546
GO:0031985	-3.03371	-2.92524
GO:0046824	-3.03859	-2.50552
GO:0045931	-3.1745	-2.41943
GO:0032990	-3.54773	-2.99401
GO:0004697	-3.46319	-2.84627
GO:0032368	-3.23996	-2.50365
GO:0001709	-3.57404	-2.78293
GO:0005996	-3.10177	-1.48299
GO:0051642	-3.52932	-2.83965
GO:0051480	-3.43109	-3.0113
GO:0050907	-4.24677	-4.73993
GO:0044703	-3.29536	-3.03475
GO:0034660	-3.71672	-2.73808
GO:0008299	-2.69802	-2.7375
GO:0008021	-3.74097	-3.11677
GO:0046058	-3.63555	-2.97865
GO:0002699	-2.89427	-2.59922
GO:0007528	-3.48914	-3.11647
GO:0048037	-3.08748	-2.2025
GO:0042391	-3.70683	-3.40233
GO:0022008	-3.45332	-2.67874
GO:0009266	-3.50374	-2.25538
GO:0010883	-2.6614	-2.6384
GO:1903509	-3.46438	-2.69107
GO:0006096	-3.05544	-1.96534
GO:0030427	-3.61215	-2.66478
GO:0005977	-3.14731	-1.90284
GO:0045815	-3.44249	-2.59308
GO:0050909	-4.12817	-4.73665
GO:0007032	-3.77907	-4.13648
GO:1902275	-3.59119	-2.67988
GO:0050660	-3.05808	-2.34583
GO:0035308	-3.56902	-2.22245
GO:0032273	-3.29648	-2.50626
GO:0072527	-3.04514	-2.14581
GO:0003156	-3.04296	-2.69053
GO:0030295	-3.24299	-2.77411
GO:0005930	-3.85119	-2.39543
GO:0006970	-3.37706	-2.82887
GO:0030247	-2.5988	-1.99173
GO:0051224	-3.39807	-3.04016
GO:0042632	-2.91138	-2.21623
GO:0016592	-4.13258	-3.18561
GO:0000910	-3.06256	-2.64583
GO:0009165	-3.11936	-2.77035
GO:0031348	-2.85145	-2.5676
GO:0034504	-3.45234	-2.65765
GO:1903825	-3.16067	-2.24124
GO:0008408	-3.53512	-2.8425
GO:0007411	-3.50387	-2.93572
GO:0048066	-3.15858	-1.90661
GO:0052547	-2.91658	-2.45849
GO:0050773	-3.69902	-3.27865
GO:0043178	-3.27952	-2.79752
GO:0010959	-3.26382	-3.82172
GO:0050772	-3.49396	-2.68209
GO:0044390	-3.79812	-2.49342
GO:0006066	-3.12532	-2.61654
GO:0046622	-3.29968	-2.82021
GO:1901654	-3.14713	-2.47159
GO:0008528	-3.92292	-4.18183
GO:0015698	-3.59247	-2.48253
GO:0005267	-4.17025	-4.13795
GO:0006913	-3.67211	-2.67457
GO:0030522	-3.54809	-2.70688
GO:0009408	-3.42869	-2.08966
GO:0060828	-3.5477	-2.94285
GO:1900077	-3.15168	-2.47323
GO:0019783	-3.73042	-2.83385
GO:0072665	-3.59653	-2.78922
GO:0043647	-3.50791	-2.79253
GO:0006753	-3.17408	-2.55406
GO:0044420	-2.73914	-2.08065
GO:0044433	-3.57725	-3.22922
GO:0035064	-3.88922	-2.70193
GO:0051489	-3.77537	-2.84885
GO:0030031	-3.6009	-3.23103
GO:0051047	-3.30526	-3.0771
GO:1903076	-3.34866	-3.16063
GO:0000070	-2.84255	-2.57498
GO:0090175	-3.42019	-3.2837
GO:0007033	-3.61156	-3.16017
GO:0008238	-3.45752	-2.14191
GO:0007259	-3.11489	-1.97906
GO:0016746	-3.60802	-2.48516
GO:0006767	-3.03323	-2.13154
GO:0098802	-3.5639	-3.6912
GO:0031256	-3.68232	-5.00409
GO:0032787	-2.88429	-2.45728
GO:1903320	-3.39371	-2.45837
GO:0016876	-3.76345	-2.90928
GO:0052652	-3.55799	-3.89149
GO:0051588	-3.9361	-3.57886
GO:1901606	-2.90248	-2.06178
GO:0050954	-3.52128	-2.86411
GO:0034243	-3.73221	-2.84091
GO:0048103	-3.45052	-2.60049
GO:0035097	-3.86841	-3.04266
GO:0015804	-2.95126	-2.61346
GO:0045785	-2.93175	-2.51534
GO:0036293	-3.04767	-2.75294
GO:0030141	-3.42759	-3.00565
GO:1903510	-3.43959	-2.94452
GO:0005126	-3.10815	-2.47271
GO:0007029	-3.51928	-3.31213
GO:0006576	-3.23596	-2.25147
GO:0006887	-3.7485	-3.13882
GO:0009582	-3.99486	-2.85784
GO:0044706	-3.46836	-3.08005
GO:0035050	-3.7049	-2.93391
GO:0042330	-2.66737	-2.87236
GO:2000737	-3.44521	-2.6154
GO:0005245	-4.17233	-4.08842
GO:0032956	-3.22687	-2.80517
GO:0033047	-3.39251	-2.2039
GO:0000151	-3.7538	-2.72738
GO:0008156	-3.72109	-1.78361
GO:0042168	-3.33545	-2.93027
GO:0045502	-3.51461	-2.28651
GO:1902882	-2.98758	-3.19151
GO:0005788	-3.2402	-2.54759
GO:0010632	-3.10321	-2.57019
GO:0030135	-3.58194	-3.0591
GO:0006367	-4.04607	-3.01328
GO:0052689	-3.28789	-2.55266
GO:0032456	-4.12419	-3.46465
GO:0016860	-3.00169	-2.71439
GO:0005249	-4.32892	-3.97407
GO:0001871	-2.5988	-1.99173
GO:0050807	-3.698	-2.95213
GO:0000904	-3.31025	-2.84915
GO:0030018	-3.03299	-3.01402
GO:0061630	-3.81533	-3.07364
GO:0046580	-3.55623	-2.89928
GO:0009062	-3.19488	-2.63168
GO:0000281	-2.60994	-2.50927
GO:0032993	-3.46089	-2.2597
GO:0016274	-3.71423	-3.16932
GO:0050919	-3.26488	-2.38458
GO:0043632	-3.71332	-2.78673
GO:0030119	-4.1812	-3.08563
GO:2000647	-3.0659	-2.79542
GO:0042594	-3.1815	-2.56807
GO:0046928	-4.05213	-3.57886
GO:0035601	-3.8063	-3.1035
GO:0034248	-3.47303	-2.77909
GO:0031398	-3.42665	-2.33512
GO:0045494	-3.81745	-2.37901
GO:0000049	-3.74754	-3.02726
GO:0000502	-3.57276	-2.88729
GO:0034212	-3.95945	-2.87663
GO:0043409	-3.08268	-2.97061
GO:0043543	-3.73287	-2.94097
GO:0019730	-2.15578	-1.7667
GO:0008088	-3.68599	-2.99163
GO:0007264	-3.4804	-3.05804
GO:0051438	-3.46772	-2.23865
GO:0000118	-3.73427	-3.1648
GO:0006730	-2.87881	-2.3579
GO:0046889	-2.91251	-3.91128
GO:0006998	-3.90561	-1.98719
GO:0042462	-3.8565	-2.86089
GO:0009150	-3.28004	-2.7611
GO:0008652	-3.04384	-2.19267
GO:1903524	-3.30124	-2.47248
GO:0070585	-3.83137	-2.3892
GO:0006575	-3.0545	-2.31026
GO:0072507	-3.41049	-2.98993
GO:0043487	-3.24326	-2.34077
GO:0006275	-3.39591	-1.80641
GO:0006487	-3.49675	-3.22384
GO:0006221	-3.23706	-2.4553
GO:0008080	-3.85751	-2.68882
GO:0000956	-3.67192	-3.14247
GO:0051169	-3.67225	-2.67457
GO:0019199	-3.4008	-3.23782
GO:0006366	-3.6115	-3.07983
GO:1901989	-3.22168	-2.1173
GO:1901565	-3.06771	-1.84012
GO:0046887	-3.41663	-2.78464
GO:0019941	-3.72042	-2.78673
GO:0031532	-3.28963	-2.75345
GO:0006638	-2.57337	-2.26764
GO:0071229	-3.18811	-3.43916
GO:0044843	-3.02829	-2.13532
GO:0046527	-3.83895	-2.50729
GO:0043242	-3.12593	-3.11292
GO:0044449	-2.71377	-2.80204
GO:0034453	-3.7155	-2.45831
GO:0032387	-3.29512	-2.86594
GO:0032784	-3.63946	-2.79103
GO:0002791	-3.45157	-2.93175
GO:0015926	-3.38481	-1.35414
GO:0006888	-3.85231	-3.2498
GO:0015491	-3.82877	-2.57782
GO:0016866	-3.1095	-2.48167
GO:0005777	-3.12206	-2.38903
GO:0061097	-3.37505	-3.02224
GO:0030317	-3.89765	-1.92869
GO:0007599	-2.95822	-1.38701
GO:0016676	-3.39121	-2.47073
GO:1901185	-3.34978	-3.29656
GO:0034062	-3.5176	-2.82936
GO:0005776	-3.70445	-2.91348
GO:0016567	-3.8125	-2.79638
GO:0045981	-3.46167	-2.78945
GO:0046839	-3.73367	-3.20213
GO:0051656	-3.61905	-2.86785
GO:0031338	-3.4977	-3.32952
GO:0060590	-3.22021	-3.13419
GO:0043954	-3.51246	-3.02147
GO:0044295	-3.67278	-2.7045
GO:0090484	-2.89211	-2.37198
GO:0048813	-3.54644	-2.94601
GO:0016791	-3.4723	-2.3734
GO:0045746	-3.20605	-2.85367
GO:0015370	-3.59268	-2.15019
GO:0061041	-2.83969	-2.59906
GO:0032350	-3.20126	-3.21109
GO:0071478	-3.24952	-1.98958
GO:0030136	-3.63102	-3.15344
GO:2000027	-3.21048	-2.79825
GO:0005871	-3.81499	-2.43145
GO:0070161	-3.14569	-3.05756
GO:0051048	-3.26164	-3.43562
GO:0032107	-3.60191	-2.83858
GO:0008033	-3.90722	-2.8598
GO:0034330	-3.39327	-3.01618
GO:0005088	-3.55297	-3.32651
GO:0046165	-3.06417	-2.67536
GO:1900373	-3.57123	-2.86785
GO:0033674	-3.35111	-2.97181
GO:0004112	-3.63485	-3.21504
GO:0043467	-3.12695	-2.57182
GO:0044665	-4.0698	-3.42801
GO:0001076	-3.74801	-3.01926
GO:0072593	-2.88937	-2.53496
GO:0010770	-3.44451	-2.80326
GO:0055029	-3.8029	-2.75559
GO:0006417	-3.49458	-2.76072
GO:0009991	-3.05115	-2.59668
GO:0060560	-3.19092	-2.91358
GO:0002831	-3.03221	-2.63066
GO:0005732	-2.91462	-2.19443
GO:0006397	-3.81276	-2.97727
GO:0007167	-3.28395	-2.90169
GO:0006959	-2.68769	-1.70225
GO:0008527	-4.71136	-4.88999
GO:0007271	-4.25095	-3.72358
GO:0022404	-3.31646	-2.91772
GO:0006414	-4.02548	-3.69382
GO:0032806	-3.9963	-2.80543
GO:0031902	-3.34884	-2.45773
GO:0000428	-3.8029	-2.75559
GO:1903293	-3.94859	-2.93745
GO:0045995	-3.25024	-2.61374
GO:0005814	-3.40462	-2.68121
GO:0033119	-3.74362	-2.96155
GO:0032446	-3.82449	-2.80569
GO:0048511	-3.47012	-2.81469
GO:0007052	-3.28731	-3.01221
GO:0045214	-2.46142	-2.71638
GO:0005911	-3.33451	-2.98469
GO:0009593	-3.94862	-4.97045
GO:0060966	-3.44175	-3.04948
GO:0000075	-3.18748	-2.62889
GO:0010977	-3.19137	-3.00359
GO:0034703	-4.07541	-3.88639
GO:0090407	-3.30093	-2.778
GO:0033044	-3.59782	-2.57388
GO:0006090	-3.164	-2.05466
GO:0070717	-3.56831	-2.86649
GO:0006261	-3.42876	-2.10324
GO:0007346	-3.3152	-2.66651
GO:0046068	-3.46595	-4.83123
GO:0009948	-3.45789	-2.61339
GO:0044772	-3.15584	-2.12609
GO:0008171	-3.72886	-2.83941
GO:0000988	-3.67486	-2.95925
GO:0070988	-3.50536	-2.93262
GO:0016831	-2.84996	-2.07529
GO:0030276	-3.95667	-3.15062
GO:0044282	-3.07981	-2.42205
GO:0090568	-3.8238	-2.9948
GO:0070085	-3.69548	-2.83683
GO:1903308	-3.59925	-2.62206
GO:0046031	-3.07255	-1.99017
GO:0006024	-3.61463	-3.04077
GO:0046394	-2.8584	-2.20254
GO:0038024	-2.74453	-2.63071
GO:0005759	-3.39115	-2.29286
GO:0046854	-3.49361	-2.60981
GO:0009132	-3.0624	-2.07977
GO:0031967	-3.44108	-2.47745
GO:0050792	-3.10025	-3.1974
GO:0055076	-3.02998	-2.79343
GO:0006612	-3.48127	-3.01409
GO:0016072	-3.56345	-2.42005
GO:0030424	-3.67075	-2.7313
GO:0003777	-3.84398	-2.86422
GO:0009108	-3.32056	-2.40672
GO:0031543	-3.77957	-3.80256
GO:0001786	-2.92936	-2.59122
GO:0071806	-3.66392	-2.91941
GO:0009792	-3.58217	-2.83043
GO:0016239	-3.45748	-2.49492
GO:0044441	-3.73364	-3.16205
GO:0018024	-3.99351	-2.90035
GO:0000082	-3.02829	-2.13532
GO:0015175	-2.86137	-2.39135
GO:0072341	-2.96515	-2.80724
GO:0048732	-3.50709	-2.63109
GO:0005543	-3.41953	-3.0146
GO:0001510	-4.15782	-3.10657
GO:1902750	-3.10221	-2.77339
GO:1900181	-3.37645	-2.68412
GO:0048015	-3.22132	-2.69408
GO:0098656	-3.45961	-2.22448
GO:0030178	-3.4381	-2.36504
GO:0048634	-3.10012	-2.93296
GO:0051352	-3.36815	-2.16624
GO:0034765	-3.63515	-4.22647
GO:0051091	-3.36002	-2.73224
GO:0006520	-3.14721	-2.41664
GO:0007218	-4.19403	-3.12786
GO:0035326	-3.55147	-3.02179
GO:0019212	-3.6897	-2.21593
GO:1902743	-3.83044	-3.24686
GO:0016705	-2.98028	-2.27289
GO:0050810	-2.81736	-3.56923
GO:0019216	-3.02741	-3.12037
GO:0070873	-3.38321	-2.37962
GO:0030145	-3.27901	-1.27381
GO:0009611	-2.81203	-2.609
GO:0008146	-3.45414	-2.83595
GO:1901739	-2.62949	-2.79775
GO:0009743	-3.16739	-2.68077
GO:0017145	-3.30452	-2.55607
GO:0031331	-3.2615	-2.42684
GO:0051985	-3.23267	-2.1884
GO:0004407	-3.77894	-3.26201
GO:0019787	-3.73717	-2.7466
GO:0007276	-3.87169	-2.65868
GO:0001558	-3.33341	-2.86432
GO:0019915	-2.60513	-2.86447
GO:1903707	-3.05099	-2.16117
GO:0016782	-3.53521	-2.89617
GO:0030117	-3.69589	-3.30532
GO:0051493	-3.20949	-2.7357
GO:0015807	-2.99288	-2.65872
GO:0043235	-3.58426	-3.50923
GO:0006749	-3.06287	-1.88056
GO:0031369	-3.34043	-2.4957
GO:0008235	-3.32987	-1.72907
GO:0022898	-3.5329	-4.60186
GO:0042393	-3.55444	-2.38924
GO:0016529	-2.81138	-2.60169
GO:1901617	-2.94989	-2.02864
GO:0030516	-3.4733	-2.78705
GO:0030514	-3.26734	-2.80516
GO:0098797	-3.57053	-3.05052
GO:0004860	-3.11	-2.68377
GO:0045786	-3.14648	-2.66807
GO:0050832	-2.49504	-2.34321
GO:0043414	-3.7793	-3.07346
GO:0032589	-3.97627	-5.04238
GO:0004032	-3.17131	-1.89618
GO:0048167	-3.72227	-3.63564
GO:0016763	-3.25244	-2.28999
GO:0007611	-3.67715	-2.72656
GO:0006081	-3.08418	-2.46698
GO:0035567	-3.42992	-3.07026
GO:0032874	-3.42113	-2.9235
GO:0015923	-3.22604	-1.67213
GO:0019829	-3.81835	-2.54616
GO:0031225	-3.14671	-3.43857
GO:0051168	-3.86674	-2.62824
GO:0010921	-3.47347	-1.75101
GO:0002385	-2.36419	-2.70877
GO:0006820	-3.43753	-2.4752
GO:0015020	-3.77894	-2.28921
GO:0022832	-4.08303	-3.82586
GO:0004559	-3.22604	-1.67213
GO:0010639	-3.40214	-2.7839
GO:0007173	-3.20061	-2.91828
GO:0051301	-3.37168	-2.66299
GO:0034762	-3.633	-4.22647
GO:1903309	-3.84111	-2.60688
GO:0046626	-3.20262	-2.58799
GO:0015296	-3.35427	-2.26467
GO:0022836	-4.03404	-4.2359
GO:0065002	-3.66392	-2.91941
GO:0031124	-3.63368	-3.00431
GO:0030004	-3.22668	-2.73725
GO:0061733	-4.02041	-2.87663
GO:1901658	-3.05823	-1.92073
GO:0002161	-3.34382	-2.76136
GO:0048469	-3.43102	-2.66821
GO:1904064	-3.43739	-3.2727
GO:0004532	-3.35047	-3.14262
GO:0051963	-3.84817	-2.9762
GO:0005747	-3.70502	-2.95738
GO:1902554	-3.6764	-2.48912
GO:0050920	-2.77997	-2.93176
GO:0006497	-4.02576	-2.67908
GO:0019935	-3.3578	-4.21348
GO:1903829	-3.34985	-2.64548
GO:0043021	-3.74926	-3.1078
GO:0046148	-3.14608	-2.276
GO:0071396	-3.06808	-2.54088
GO:0060147	-3.44175	-3.20124
GO:0045471	-3.41223	-2.10445
GO:0044723	-3.39379	-2.3184
GO:0031252	-3.38702	-2.485
GO:0050778	-2.86147	-2.61828
GO:0046942	-3.30893	-2.28916
GO:0008378	-3.89736	-2.73481
GO:0020037	-2.66842	-1.88064
GO:0044389	-3.4518	-2.91485
GO:0046330	-3.48721	-2.88965
GO:0016578	-3.90655	-3.15691
GO:1900006	-3.72691	-3.03803
GO:0003012	-3.01609	-2.4294
GO:1901068	-3.50699	-3.2166
GO:0015931	-3.71389	-2.89532
GO:0072503	-3.40633	-2.61744
GO:0006914	-3.52043	-2.96262
GO:0032109	-3.64494	-2.49492
GO:0006302	-3.67676	-2.67541
GO:0070374	-2.72305	-2.93328
GO:0055092	-2.91138	-2.26347
GO:0044452	-3.46696	-2.57139
GO:0015991	-3.74329	-2.5857
GO:1903828	-3.40337	-2.78324
GO:0006470	-3.58044	-2.46881
GO:0034333	-3.38283	-3.69704
GO:0006323	-3.04824	-2.25646
GO:1903313	-3.63465	-1.88273
GO:0035065	-3.35168	-2.6404
GO:0005319	-3.34512	-2.51782
GO:0016323	-3.26132	-3.22405
GO:0006805	-2.56351	-2.13218
GO:0004601	-2.98931	-1.85332
GO:0007369	-3.7028	-2.38446
GO:0006352	-3.98623	-3.05121
GO:0046164	-3.10372	-2.46756
GO:0007266	-3.24721	-3.05477
GO:0005913	-3.21666	-3.35935
GO:0000315	-3.98427	-2.89073
GO:1901800	-3.52958	-2.57702
GO:0044818	-3.20849	-2.81024
GO:0098742	-3.4889	-3.18217
GO:0008544	-3.568	-3.02371
GO:0030992	-3.42987	-4.20141
GO:0072348	-3.67428	-2.18762
GO:1901214	-3.2562	-3.15188
GO:0070304	-3.4124	-2.9235
GO:0050691	-3.24613	-3.00893
GO:0008361	-3.40478	-2.87214
GO:0043902	-3.19227	-2.48276
GO:0016573	-3.79045	-2.98413
GO:0050764	-2.78721	-2.56252
GO:0015980	-3.38278	-2.15641
GO:0006886	-3.61267	-2.79172
GO:0007584	-2.5115	-2.45277
GO:0016413	-3.57835	-2.03837
GO:0009617	-2.51328	-1.98234
GO:0043547	-3.31875	-2.91451
GO:0032947	-3.74059	-3.22757
GO:1901699	-3.23707	-3.74154
GO:1902652	-2.89107	-2.65428
GO:0051604	-3.16897	-2.71194
GO:0015103	-3.62657	-2.48777
GO:0016675	-3.39121	-2.47073
GO:1903364	-3.38383	-2.41904
GO:0035383	-3.26001	-2.22187
GO:0046823	-3.38795	-2.76212
GO:0033613	-3.39207	-2.98526
GO:0050912	-3.71366	-3.79374
GO:0010001	-3.71735	-3.65442
GO:0030133	-3.58199	-3.08394
GO:0090659	-3.88466	-3.49516
GO:0006469	-3.17181	-2.86765
GO:0051640	-3.58916	-2.91746
GO:0007498	-3.66672	-2.42526
GO:0051453	-3.31083	-2.73356
GO:0003725	-3.03368	-2.65284
GO:0015986	-3.90034	-2.61763
GO:0031146	-3.62882	-2.65979
GO:1900076	-3.20072	-2.58799
GO:0040036	-2.6574	-2.4307
GO:0005765	-3.47394	-2.93557
GO:0005774	-3.46626	-2.76602
GO:0044089	-3.37237	-2.89979
GO:0044439	-3.45124	-2.88052
GO:0006402	-3.536	-3.2614
GO:0007292	-3.56452	-2.69567
GO:0010821	-3.61491	-3.13522
GO:0005681	-3.90458	-2.99273
GO:0051225	-3.30482	-2.55213
GO:0042551	-3.42428	-2.77774
GO:0090278	-3.54244	-3.12234
GO:0051651	-3.29394	-2.72327
GO:0004843	-3.72358	-2.78041
GO:0000149	-3.77318	-3.10482
GO:0016485	-3.16704	-2.7296
GO:0015935	-3.82097	-3.61089
GO:0019213	-3.5533	-2.96949
GO:0042455	-3.27363	-2.48519
GO:0080171	-3.45224	-3.32428
GO:0022612	-3.35618	-2.85023
GO:0004867	-2.52597	-2.27024
GO:0044839	-3.33259	-2.17773
GO:0016363	-3.48299	-3.45463
GO:0008106	-3.03133	-2.03199
GO:0005201	-3.02632	-2.13299
GO:0048284	-3.82196	-2.889
GO:0042440	-3.16943	-2.53159
GO:0016504	-2.98121	-3.23943
GO:0000287	-3.37269	-2.72392
GO:0015291	-3.51555	-2.25696
GO:0030816	-3.64867	-2.91966
GO:0031123	-3.5825	-3.07665
GO:0010927	-3.69162	-2.69136
GO:0004298	-3.4375	-2.54336
GO:0055037	-3.74154	-3.23033
GO:0022834	-4.13501	-4.23783
GO:0006641	-2.52428	-2.24508
GO:0004536	-3.45451	-2.51934
GO:0005516	-3.46556	-3.01304
GO:0016331	-3.32754	-2.90144
GO:0070588	-3.92413	-3.3608
GO:0002792	-3.49756	-3.12234
GO:0005791	-3.27258	-2.73555
GO:0061136	-3.48979	-2.41818
GO:0009897	-2.78753	-2.79416
GO:0051707	-2.68771	-2.12384
GO:0006688	-3.27969	-3.06009
GO:0061134	-2.76642	-2.32457
GO:0031965	-3.5207	-2.74516
GO:0002251	-2.02971	-2.70877
GO:0046467	-3.69613	-2.77353
GO:0090003	-3.36576	-3.01397
GO:0040029	-3.71423	-2.69088
GO:0019731	-1.98499	-0.79803
GO:0030641	-3.31083	-2.73725
GO:0032535	-3.38031	-2.88316
GO:0045165	-3.62183	-2.92199
GO:0034704	-3.98322	-3.62697
GO:0048663	-3.61833	-3.19105
GO:0016903	-2.88324	-2.54218
GO:0019001	-3.38637	-2.92431
GO:0042734	-3.91322	-3.50859
GO:0045823	-3.05197	-2.47248
GO:0008276	-3.82339	-2.94548
GO:0016278	-3.84199	-2.93733
GO:0005261	-4.06668	-4.01703
GO:0042558	-3.0534	-1.77039
GO:0051298	-3.46087	-3.26874
GO:0031099	-2.614	-2.64012
GO:0030307	-3.45966	-2.85309
GO:0007224	-3.71099	-2.9096
GO:0006779	-3.53881	-3.23158
GO:0006760	-3.05513	-1.32691
GO:0005929	-3.86176	-3.42007
GO:0005496	-3.01594	-2.87932
GO:0046620	-3.29432	-2.6332
GO:0004715	-3.29317	-3.58706
GO:0070482	-3.05901	-2.74437
GO:0001676	-2.71058	-1.94864
GO:0070271	-3.77828	-2.90941
GO:0001654	-3.55408	-2.98839
GO:0010508	-3.31424	-2.74747
GO:0055074	-3.43044	-2.89533
GO:0015918	-3.21799	-2.12497
GO:0009855	-3.7484	-2.87391
GO:0045814	-3.83686	-2.47487
GO:0006897	-3.34282	-2.94024
GO:0000228	-3.248	-3.52653
GO:0006165	-3.04676	-2.08783
GO:0031082	-3.87844	-2.92786
GO:0007026	-3.16917	-3.11231
GO:0031624	-3.85228	-2.49342
GO:0032934	-3.1175	-2.87932
GO:0051303	-3.46831	-1.98212
GO:0031267	-3.51292	-2.93972
GO:0042398	-2.95809	-2.14583
GO:0009145	-3.49061	-2.68486
GO:0008013	-3.96364	-2.75822
GO:0045839	-3.14468	-2.12547
GO:0023052	-3.74428	-3.04572
GO:0007568	-3.40584	-2.28698
GO:0009179	-3.07983	-1.99017
GO:0005802	-3.68418	-3.22354
GO:0033365	-3.53773	-2.66317
GO:0060485	-3.48567	-3.10563
GO:2001020	-3.43206	-2.83308
GO:0031406	-3.03976	-3.30497
GO:0048520	-2.85824	-3.03437
GO:0050730	-2.99675	-3.04904
GO:0031349	-2.65766	-2.51799
GO:0051276	-3.40055	-2.36518
GO:0042054	-3.86787	-2.91728
GO:0009952	-3.60169	-2.89106
GO:0006475	-3.76	-2.98212
GO:0008374	-3.42416	-2.17028
GO:0030120	-3.807	-3.30532
GO:0002252	-2.73255	-2.7779
GO:0014013	-3.2264	-3.14337
GO:0009201	-3.50991	-2.64529
GO:0050918	-2.46787	-3.21374
GO:0008180	-3.72086	-3.12698
GO:0005125	-2.76582	-2.7733
GO:0043130	-3.60005	-2.81944
GO:0000982	-3.52098	-2.90699
GO:0043241	-3.69422	-3.10123
GO:0004707	-3.90776	-2.54214
GO:0072089	-3.17507	-2.78467
GO:0006816	-3.6293	-3.44279
GO:0016410	-3.81232	-2.68858
GO:0098542	-2.59613	-2.21792
GO:0004175	-3.44166	-2.42412
GO:0010631	-3.15599	-2.89815
GO:1903578	-3.04924	-2.99073
GO:0007030	-3.81345	-3.08813
GO:0016273	-3.71423	-3.16932
GO:0051058	-3.55623	-3.05003
GO:0035249	-4.08113	-3.66713
GO:0070972	-3.64444	-3.19744
GO:0016052	-3.08677	-1.87453
GO:0097035	-3.51119	-3.48575
GO:0070160	-3.36835	-3.08786
GO:0031668	-3.06431	-2.51523
GO:0004864	-3.77955	-2.10829
GO:0008168	-3.78969	-2.82039
GO:0045879	-3.84704	-3.12675
GO:0030017	-2.3922	-2.08547
GO:1900087	-2.95674	-2.1641
GO:0004620	-3.21792	-2.44306
GO:0003678	-3.41568	-2.44607
GO:0030804	-3.60337	-2.7642
GO:0003002	-3.57483	-2.85669
GO:0060429	-3.42602	-2.83487
GO:0016878	-2.98867	-2.46214
GO:0001078	-3.53689	-2.93489
GO:0046030	-3.70803	-3.10833
GO:0031572	-3.1699	-2.82543
GO:0006457	-3.46202	-2.51148
GO:0005217	-4.24342	-3.72224
GO:0045834	-2.90103	-3.78463
GO:0009247	-3.77393	-2.79247
GO:0032436	-3.53701	-2.57702
GO:0035295	-3.48427	-2.83513
GO:0015036	-3.3419	-2.19379
GO:0031461	-3.66819	-2.72766
GO:0015144	-3.5906	-2.14459
GO:0005109	-3.78587	-3.10173
GO:0000793	-3.34277	-2.72306
GO:0098687	-3.31499	-2.59039
GO:0009142	-3.35595	-2.62159
GO:0045762	-3.74146	-2.91966
GO:1901605	-2.96464	-2.36928
GO:0030097	-3.33247	-2.81941
GO:1901292	-3.17796	-1.97577
GO:0019888	-3.71381	-2.59173
GO:0031110	-3.24114	-2.6482
GO:0090087	-3.41521	-2.93175
GO:0072384	-3.94494	-3.09142
GO:0006338	-3.66505	-2.58778
GO:0001763	-3.11452	-2.6823
GO:0007423	-3.59949	-2.85283
GO:0019207	-3.21639	-2.51745
GO:0015718	-3.26172	-2.37013
GO:0019866	-3.45189	-2.68966
GO:0061245	-3.48737	-2.99436
GO:0006949	-2.92245	-2.82945
GO:0016209	-2.65304	-2.15486
GO:0005158	-3.54566	-2.66063
GO:0009166	-3.28369	-1.84274
GO:0017015	-3.26599	-2.73391
GO:0002833	-2.64498	-2.43799
GO:0005310	-3.1068	-1.9288
GO:0030198	-2.93492	-2.35648
GO:1901655	-3.04338	-2.50683
GO:1903429	-3.43051	-2.7903
GO:0000377	-4.00504	-2.99947
GO:1903036	-2.57918	-2.56022
GO:0006721	-2.67328	-2.40794
GO:1902807	-3.09282	-2.82036
GO:0000932	-3.55454	-2.6753
GO:0043623	-3.49574	-2.91751
GO:0008202	-2.93634	-2.2608
GO:0009055	-3.30439	-1.99419
GO:0030684	-3.66211	-2.60962
GO:0004518	-3.4644	-2.82456
GO:2000377	-2.73089	-2.54589
GO:0006694	-2.98091	-2.4388
GO:0046939	-3.05678	-2.08783
GO:1903051	-3.45249	-2.28212
GO:0016279	-3.84199	-2.93733
GO:0060259	-4.1035	-3.18254
GO:0009267	-3.19503	-2.50452
GO:0009112	-2.71641	-1.69851
GO:0043195	-3.8054	-2.95809
GO:0008135	-3.6777	-3.05592
GO:0009205	-3.20603	-2.44052
GO:0005811	-2.96558	-2.57452
GO:0009583	-4.38095	-2.74288
GO:0001673	-3.34195	-2.1748
GO:1901264	-3.25473	-2.78993
GO:0015399	-3.62435	-2.44165
GO:0002700	-2.93151	-2.76885
GO:0030332	-3.10107	-2.12996
GO:0050906	-4.06271	-4.24599
GO:0035303	-3.50647	-2.21809
GO:0003697	-3.66278	-2.46246
GO:0009225	-3.47275	-2.07102
GO:0022407	-2.94423	-2.97884
GO:0003712	-3.70355	-2.9895
GO:0007059	-3.082	-2.48618
GO:0008076	-4.06605	-4.05231
GO:0016417	-3.90551	-2.94963
GO:0051294	-3.33413	-3.0309
GO:0061695	-3.55484	-2.55809
GO:0034061	-3.41136	-2.16495
GO:0030414	-2.72027	-2.22148
GO:0017157	-3.70677	-3.45502
GO:0051648	-3.73528	-3.20469
GO:2000142	-3.40163	-3.04905
GO:0016049	-3.26779	-2.93922
GO:0008328	-4.06103	-3.81045
GO:0090277	-3.48523	-2.61575
GO:0050830	-2.07077	-1.18917
GO:2000178	-2.82655	-2.79464
GO:0005874	-3.50703	-2.21793
GO:0006997	-3.77913	-2.46121
GO:0001105	-3.58725	-2.85466
GO:0008565	-3.636	-2.52916
GO:0030513	-3.31966	-1.99425
GO:0051302	-3.25685	-2.45652
GO:0046906	-2.74964	-1.88064
GO:0048736	-3.63154	-2.82079
GO:0034637	-3.03674	-1.9104
GO:0070003	-3.4375	-2.54336
GO:0072522	-3.21167	-2.76129
GO:0031330	-3.27158	-2.60289
GO:0097581	-3.4544	-2.75102
GO:0009409	-3.42942	-1.64241
GO:0051346	-3.00909	-2.39096
GO:0017112	-3.62354	-3.18033
GO:0034976	-3.32475	-2.91581
GO:0065004	-3.62458	-2.25702
GO:0043410	-3.15879	-2.88789
GO:1900542	-3.46203	-3.03154
GO:0048814	-3.67876	-3.48227
GO:0050905	-3.85529	-2.92499
GO:0071479	-2.862	-2.09238
GO:0046128	-3.20247	-2.3885
GO:0008234	-3.62612	-2.5443
GO:0042254	-3.42166	-2.79371
GO:0031903	-3.43292	-2.99503
GO:0010769	-3.48916	-3.12295
GO:0008203	-2.88045	-3.10608
GO:0001159	-3.62175	-2.63474
GO:0044724	-3.1332	-1.83802
GO:0005501	-2.67598	-1.54952
GO:0004497	-2.69338	-2.06752
GO:0070925	-3.53171	-2.80935
GO:1903649	-3.36278	-2.79458
GO:0015934	-3.75521	-3.62537
GO:0044448	-3.50708	-3.00628
GO:0055088	-3.1508	-2.63688
GO:0036442	-4.06434	-2.52294
GO:0010332	-2.95733	-2.17353
GO:0033673	-3.20865	-2.86765
GO:0032940	-3.52957	-3.15561
GO:0043394	-2.68958	-2.6566
GO:0051865	-3.84746	-3.31253
GO:0003774	-3.60192	-2.82342
GO:0046579	-3.26018	-3.17055
GO:0006413	-3.62292	-2.99468
GO:0005272	-4.04929	-4.62428
GO:0004714	-3.38017	-3.17714
GO:0009311	-3.34979	-2.62959
GO:0003735	-3.66838	-3.60302
GO:0021955	-3.50509	-3.30036
GO:0007272	-3.54292	-3.24018
GO:0007517	-3.2643	-3.04786
GO:0015985	-3.90034	-2.61763
GO:0002230	-3.25571	-3.00893
GO:0000398	-4.00504	-2.99947
GO:0005798	-3.30298	-3.31767
GO:0001085	-3.35015	-2.90258
GO:1901186	-3.75166	-2.34359
GO:1902653	-2.6844	-2.45222
GO:0044264	-3.21763	-2.09148
GO:0008347	-2.30654	-3.07072
GO:0016891	-3.56465	-2.69147
GO:0015293	-3.51115	-2.1509
GO:0042993	-3.17289	-2.23427
GO:0042044	-3.28388	-3.16039
GO:0006754	-3.52445	-2.61763
GO:0097223	-3.85654	-1.68973
GO:0045333	-3.67018	-2.44622
GO:0030799	-3.62626	-3.05009
GO:1901990	-3.26817	-2.60356
GO:0016538	-2.95747	-2.16659
GO:0048667	-3.18704	-2.53161
GO:0016830	-2.87676	-2.04962
GO:1901071	-3.23662	-2.05977
GO:0016406	-3.43684	-2.01653
GO:0098732	-3.8063	-3.00779
GO:0050000	-3.46831	-1.98212
GO:0016798	-3.51686	-1.94117
GO:0016881	-3.75849	-2.53049
GO:0090329	-3.47747	-1.75251
GO:0009411	-3.31334	-1.85302
GO:0090662	-3.69767	-2.5857
GO:0045851	-3.25549	-3.01749
GO:0044769	-3.94444	-2.63714
GO:0031301	-3.59956	-2.90253
GO:0034249	-3.33952	-2.81449
GO:0090100	-3.23061	-2.20099
GO:0008630	-2.91407	-1.95934
GO:0018958	-3.3774	-2.45789
GO:0051236	-3.7493	-2.87954
GO:0034250	-3.47553	-2.64854
GO:0006906	-3.83649	-2.73658
GO:0031253	-3.57645	-4.77625
GO:0003727	-3.6225	-2.87604
GO:0051017	-3.34592	-3.1322
GO:0008028	-3.25483	-2.60685
GO:0005385	-3.47641	-2.75592
GO:0006766	-3.03453	-2.66832
GO:1904375	-3.34866	-3.16063
GO:0008344	-3.75202	-3.20576
GO:0015079	-4.12794	-3.14416
GO:0033046	-3.28029	-2.1884
GO:0042430	-3.37219	-1.7626
GO:0035966	-3.35768	-3.06154
GO:0035051	-3.32554	-2.9751
GO:0030166	-3.8882	-2.72357
GO:1900180	-3.25408	-2.51634
GO:0015672	-3.77563	-3.14396
GO:0008483	-3.10453	-1.9791
GO:0007281	-3.64184	-2.68093
GO:1903706	-3.04113	-2.81755
GO:0043094	-2.88079	-2.42091
GO:0006518	-3.54544	-3.22166
GO:0051297	-3.27853	-2.99849
GO:0006909	-2.71446	-2.86867
GO:0019209	-3.30014	-2.77411
GO:0000819	-2.70118	-2.53701
GO:0007219	-3.19072	-3.09092
GO:0051339	-3.90326	-2.94834
GO:0042749	-3.63817	-2.78566
GO:0042623	-3.61695	-2.51139
GO:0035282	-3.49851	-2.70128
GO:0098803	-3.61231	-2.7177
GO:0090263	-3.55494	-3.25656
GO:0031519	-3.98931	-2.66694
GO:0006801	-2.70093	-3.62708
GO:0007009	-3.36837	-2.96553
GO:0008081	-3.21368	-2.6993
GO:0000775	-3.23719	-2.45947
GO:0017137	-3.69921	-3.35251
GO:0030163	-3.67659	-2.72518
GO:1902495	-3.99638	-3.13688
GO:0007399	-3.60211	-2.74355
GO:0048260	-3.46056	-3.05769
GO:0005884	-3.20037	-2.41307
GO:0042439	-3.34206	-2.74412
GO:0045017	-3.43156	-2.76074
GO:0051090	-3.3044	-3.25951
GO:0008016	-3.10169	-2.9859
GO:0070584	-3.71266	-3.03984
GO:0007018	-3.78022	-2.70043
GO:0032272	-3.11517	-3.18396
GO:0050806	-3.70566	-3.33693
GO:0009163	-3.27363	-2.48519
GO:0007409	-3.53829	-2.79365
GO:0010970	-3.70478	-3.1373
GO:0031667	-3.1716	-2.58134
GO:1901661	-3.2314	-3.20074
GO:0032388	-3.36534	-2.7121
GO:1901659	-3.27447	-2.48519
GO:0006919	-3.06857	-2.40575
GO:0015108	-3.60967	-3.22517
GO:0097525	-3.89022	-2.85927
GO:0034728	-3.55029	-2.40704
GO:0061135	-2.66252	-2.27601
GO:0071417	-3.24513	-3.76749
GO:0034470	-3.71274	-2.7727
GO:0001530	-2.54652	-2.46952
GO:0016311	-3.51664	-2.36722
GO:0050829	-2.11116	-2.44008
GO:0010675	-3.12343	-2.82012
GO:0034764	-3.24664	-3.67634
GO:0046486	-3.26669	-2.73254
GO:0008610	-3.16762	-2.52743
GO:0005231	-4.24282	-3.58376
GO:0000978	-3.6114	-2.71813
GO:0098858	-3.20698	-2.96516
GO:0051051	-3.29218	-3.45622
GO:0019722	-3.32521	-2.70504
GO:0046189	-2.86397	-1.51831
GO:0031396	-3.40397	-2.42028
GO:0031490	-3.41394	-2.56399
GO:0034655	-3.31003	-2.79794
GO:0090066	-3.38204	-2.76225
GO:1903322	-3.4632	-2.33512
GO:0009314	-3.50148	-2.53055
GO:0051491	-3.83951	-3.18039
GO:0016893	-3.68584	-2.83633
GO:0001099	-4.20936	-2.98585
GO:0030425	-3.65369	-3.17915
GO:0000790	-3.46478	-2.92972
GO:0007623	-3.43943	-2.78674
GO:0043413	-3.70655	-2.83683
GO:0050848	-2.97119	-3.53325
GO:0001077	-3.51791	-2.91265
GO:0042579	-3.14108	-2.45641
GO:0017069	-3.56509	-2.79365
GO:0043022	-3.82969	-3.75688
GO:0051783	-3.30811	-2.46708
GO:0048806	-3.30933	-3.12633
GO:0007126	-3.49163	-2.51425
GO:0007178	-3.22301	-2.65386
GO:0015662	-3.87743	-2.53228
GO:0006892	-3.67374	-2.83678
GO:0010976	-3.46995	-2.8479
GO:0017124	-3.38515	-3.05195
GO:0006818	-3.69006	-2.58205
GO:0070286	-4.16067	-2.58562
GO:0004033	-3.10099	-2.03199
GO:0016571	-3.68986	-3.11912
GO:0006821	-3.6109	-3.19468
GO:2001056	-3.11001	-2.37416
GO:0098811	-3.63901	-2.85466
GO:0048864	-3.28577	-3.29881
GO:0050776	-2.92058	-2.65397
GO:0045926	-3.13146	-2.80339
GO:0008066	-4.17357	-4.06124
GO:0051924	-3.20933	-4.03237
GO:0033108	-3.81329	-3.1029
GO:1901616	-3.18063	-2.46756
GO:0050777	-2.75504	-2.56942
GO:0045296	-3.19345	-3.08587
GO:0097480	-3.79052	-3.18309
GO:0043488	-3.22128	-2.21022
GO:0009187	-3.63606	-3.46756
GO:0034329	-3.41636	-3.03558
GO:0042058	-3.56571	-3.04301
GO:0000030	-3.91665	-2.81557
GO:0016042	-3.14806	-2.43491
GO:0006778	-3.27759	-3.04278
GO:0002009	-3.25174	-2.78205
GO:0060070	-3.72383	-3.22107
GO:0001191	-3.68107	-2.73989
GO:0019218	-2.82007	-3.50577
GO:0042278	-3.19484	-2.37712
GO:0097060	-3.88228	-3.44354
GO:0006101	-3.65689	-2.55823
GO:0006378	-3.65252	-2.96824
GO:0008286	-3.43031	-2.93705
GO:1902600	-3.57434	-2.57624
GO:0016051	-3.1101	-2.4487
GO:0051054	-3.29733	-2.49642
GO:0090224	-2.89472	-2.80226
GO:0016458	-3.75145	-2.65529
GO:0048521	-3.26009	-2.8019
GO:0009880	-3.43897	-2.55929
GO:0040013	-3.18114	-2.68516
GO:0015464	-4.40664	-3.60356
GO:0019827	-3.75481	-2.696
GO:0005912	-3.14859	-3.0721
GO:0019894	-3.39929	-2.98363
GO:0005789	-3.40935	-2.73742
GO:0004190	-3.44226	-2.61298
GO:0016469	-3.82643	-2.55499
GO:0016073	-3.58366	-3.15499
GO:0007067	-3.28721	-2.70173
GO:0035637	-3.63362	-3.35042
GO:0015405	-3.62435	-2.44165
GO:0061387	-3.45058	-2.78705
GO:0043604	-3.60156	-3.45745
GO:0007602	-4.54441	-2.72628
GO:0071214	-3.29313	-2.29745
GO:0045168	-3.34453	-2.8646
GO:0031440	-3.62204	-2.34062
GO:0007626	-3.78241	-3.04619
GO:0000989	-3.68261	-2.97587
GO:0009308	-3.18567	-2.25147
GO:0009116	-3.16918	-2.32939
GO:0004842	-3.74103	-2.72122
GO:0016790	-3.39701	-2.87065
GO:0030808	-3.65826	-3.07787
GO:0035327	-3.58884	-2.88777
GO:0051403	-3.88521	-2.80881
GO:0045087	-2.67334	-2.53858
GO:0016620	-2.98705	-2.52476
GO:0022838	-3.92721	-4.12116
GO:0008175	-3.78096	-3.02423
GO:0042826	-3.45729	-2.99606
GO:0051186	-3.17169	-2.35625
GO:0044085	-3.49054	-2.88379
GO:0015849	-3.32336	-2.28916
GO:0098660	-3.81732	-2.81263
GO:0016702	-2.98685	-3.40769
GO:0006937	-3.18708	-3.43507
GO:0051261	-3.64274	-2.97477
GO:0051646	-3.47259	-3.29666
GO:0005813	-3.53654	-2.72779
GO:0042384	-3.81215	-3.7001
GO:0070001	-3.44226	-2.61298
GO:0002697	-2.99475	-2.7606
GO:0001667	-3.24196	-2.89959
GO:1902532	-3.21962	-2.92827
GO:0009072	-2.70251	-1.47603
GO:0044440	-3.61586	-3.08905
GO:0032147	-3.43817	-2.9333
GO:0031072	-3.40688	-2.57969
GO:0016706	-3.78634	-3.41307
GO:0090257	-3.21339	-3.23009
GO:0008173	-3.81909	-3.00496
GO:0031111	-3.18019	-3.12772
GO:0016616	-3.15902	-2.05419
GO:0006865	-3.38513	-2.36004
GO:0016055	-3.68148	-2.93435
GO:0055001	-3.15687	-2.5095
GO:0030674	-3.24495	-3.12087
GO:0030534	-3.81966	-2.9239
GO:0031647	-3.49326	-3.01526
GO:0008375	-3.80095	-2.78072
GO:0051647	-3.35903	-2.89898
GO:0072599	-3.84527	-3.19744
GO:0051222	-3.20371	-2.71209
GO:0030817	-3.74329	-3.17195
GO:0098655	-3.84916	-2.87928
GO:0015914	-3.55391	-3.60616
GO:0046822	-3.21439	-2.60193
GO:0035023	-3.4582	-3.41841
GO:0048609	-3.80415	-2.78208
GO:0036464	-3.49554	-2.32625
GO:1900182	-3.12681	-2.34843
GO:0009615	-2.74731	-2.55062
GO:0000041	-3.54215	-2.9086
GO:0045860	-3.33508	-2.97181
GO:0097610	-3.31024	-2.67483
GO:0009123	-3.13004	-2.36847
GO:0046131	-3.07718	-2.41466
GO:0006099	-3.70898	-2.54144
GO:1902749	-3.30529	-2.73103
GO:0016645	-3.0101	-2.04101
GO:0060251	-3.09471	-3.14337
GO:0044272	-3.51625	-2.81655
GO:0001666	-3.03258	-2.79144
GO:0052745	-3.65291	-2.7614
GO:0045727	-3.51446	-2.6741
GO:0016879	-3.70734	-2.31861
GO:0001578	-3.70756	-2.16376
GO:0030832	-3.35112	-2.83404
GO:1903729	-3.25063	-3.28574
GO:0001948	-3.11772	-2.6566
GO:0002064	-3.42309	-2.76556
GO:0070192	-3.46359	-2.54439
GO:0046426	-3.50242	-2.56764
GO:0004519	-3.45846	-2.72959
GO:0022900	-3.42841	-2.78053
GO:0005643	-3.78476	-2.70645
GO:0051020	-3.51169	-2.93118
GO:0098727	-3.72795	-2.696
GO:0030855	-3.37691	-3.19071
GO:0007093	-3.16924	-2.68664
GO:0072330	-2.76103	-2.21122
GO:0051603	-3.689	-2.78125
GO:0031234	-3.28663	-2.18449
GO:0031113	-3.24398	-2.10621
GO:0018393	-3.79913	-2.98212
GO:0009190	-3.52383	-3.49094
GO:0004252	-3.31925	-2.31589
GO:0006720	-2.88475	-2.52759
GO:0043087	-3.34074	-2.98316
GO:0016811	-3.38759	-2.1283
GO:0000132	-3.11812	-3.06243
GO:0008045	-3.15063	-2.71477
GO:0044283	-2.92588	-2.30492
GO:0050662	-3.07525	-2.15547
GO:0003724	-3.69436	-2.64155
GO:0034705	-4.06089	-3.95872
GO:0032881	-3.2601	-2.37962
GO:0016627	-3.25644	-2.75295
GO:0016814	-2.83989	-1.93984
GO:0030374	-3.47334	-2.75876
GO:0002793	-3.38781	-2.78464
GO:0000323	-3.24328	-2.32943
GO:0050953	-4.09855	-2.65761
GO:0003899	-3.47486	-2.82936
GO:0051258	-2.81725	-3.16962
GO:0007017	-3.55153	-2.80263
GO:0016796	-3.40036	-2.91565
GO:0004623	-3.64866	-2.48886
GO:0015081	-3.82702	-2.88885
GO:0051961	-3.31646	-2.85531
GO:0007179	-3.16363	-2.64534
GO:0045840	-3.22102	-2.42556
GO:0035091	-3.54862	-3.1184
GO:0005578	-2.86418	-2.33438
GO:0090305	-3.70289	-3.13411
GO:0043966	-3.72019	-2.69519
GO:0006790	-3.23668	-2.27685
GO:0009712	-2.97528	-1.37515
GO:0055067	-3.18203	-2.7435
GO:0050770	-3.56253	-2.95757
GO:1901615	-3.14761	-2.48368
GO:0035088	-3.48737	-2.99436
GO:0034440	-3.14514	-2.64735
GO:0010324	-2.75051	-2.7837
GO:0043524	-3.16126	-2.76401
GO:0035107	-3.59618	-2.96165
GO:0008138	-3.48827	-2.7587
GO:0009118	-3.04924	-2.99073
GO:0048638	-3.48235	-2.80736
GO:0015179	-3.08597	-2.32518
GO:0004003	-3.53399	-2.42901
GO:0046621	-3.27872	-2.6558
GO:0006446	-3.6219	-2.4155
GO:0046982	-3.36782	-2.85733
GO:0005160	-3.14975	-2.45917
GO:0007188	-4.06746	-3.43435
GO:0008536	-3.50778	-2.52891
GO:0030518	-3.72036	-2.96537
GO:0035265	-3.50613	-2.74131
GO:0007601	-4.07264	-2.65761
GO:0004004	-3.78178	-2.58555
GO:0061025	-3.7939	-2.94491
GO:0046034	-3.16784	-2.40727
GO:0043254	-3.32031	-2.82893
GO:0045880	-3.5409	-2.76313
GO:0048872	-3.18786	-3.07902
GO:0051082	-3.47801	-2.50046
GO:0004693	-3.79152	-2.57926
GO:0016572	-3.20675	-1.93074
GO:1904591	-3.0041	-2.34843
GO:0008366	-3.54292	-3.24018
GO:0006885	-3.20646	-2.7435
GO:0010008	-3.49745	-2.57469
GO:0045787	-3.22758	-2.58376
GO:0034121	-2.50926	-3.05997
GO:0031047	-3.67913	-2.74071
GO:0071855	-3.66958	-2.70051
GO:0005154	-3.28163	-2.75191
GO:0050708	-3.20005	-3.16193
GO:0016441	-3.35427	-2.81015
GO:0005216	-3.94543	-4.18767
GO:0098800	-3.67403	-2.63654
GO:1901799	-3.35955	-2.21336
GO:0010975	-3.46334	-3.06697
GO:0031669	-3.25268	-2.48706
GO:0060271	-3.79011	-2.95937
GO:0016667	-3.24951	-2.5101
GO:0051785	-3.14671	-2.74704
GO:0032844	-3.29091	-2.89381
GO:0030545	-3.20066	-2.82619
GO:0048858	-3.54183	-2.99461
GO:0005070	-3.25996	-3.40464
GO:0003341	-4.02325	-3.04525
GO:0006904	-4.01061	-3.27263
GO:0051650	-3.72967	-3.18309
GO:0006635	-3.32873	-2.61519
GO:0001047	-3.33235	-2.69984
GO:0051495	-3.25789	-2.5811
GO:0009152	-3.33879	-3.00379
GO:0090162	-3.32815	-3.22586
GO:0004386	-3.54096	-2.54351
GO:0046890	-2.98771	-3.49437
GO:0015301	-3.50064	-2.06742
GO:0016757	-3.5765	-2.61714
GO:0009167	-3.14273	-2.37147
GO:0048589	-3.491	-2.80628
GO:0048024	-3.86776	-2.98556
GO:0051445	-3.42723	-2.82173
GO:0004879	-3.39328	-3.18095
GO:0007080	-3.53603	-2.17685
GO:0009416	-3.60849	-2.52703
GO:0043073	-3.15578	-2.37764
GO:0005694	-3.42148	-2.89454
GO:0016887	-3.62245	-2.56555
GO:0045010	-3.59141	-2.82598
GO:0005342	-3.27203	-2.23371
GO:1990351	-3.98338	-3.13688
GO:0072686	-3.02615	-2.62377
GO:0019005	-3.68858	-2.6499
GO:0019208	-3.69157	-2.61223
GO:0048608	-3.31822	-2.97085
GO:0019318	-3.11777	-1.4134
GO:0005635	-3.46504	-2.42392
GO:0050817	-2.95186	-1.38701
GO:1901476	-3.5906	-2.14459
GO:1903363	-3.40865	-2.28212
GO:0033177	-3.73856	-2.64566
GO:0048193	-3.86209	-3.06086
GO:0006639	-2.59284	-2.26764
GO:0098531	-3.39328	-3.18095
GO:0048812	-3.47999	-2.99533
GO:0051028	-3.70624	-2.60103
GO:0008201	-2.52626	-2.50508
GO:0031122	-3.51904	-2.33943
GO:0015696	-3.32994	-2.75051
GO:0006022	-3.25167	-2.05498
GO:0001885	-2.87923	-2.77658
GO:1901293	-3.10392	-2.77035
GO:0015711	-3.35821	-2.4407
GO:0004722	-3.86483	-2.43317
GO:0016638	-2.78924	-1.97984
GO:0016820	-3.62404	-2.49484
GO:0007368	-3.78456	-3.0188
GO:1990542	-3.81062	-3.66244
GO:2000241	-3.32797	-2.63699
GO:1904062	-3.44194	-4.04297
GO:0042417	-3.19687	-1.15868
GO:0007127	-3.37284	-2.31211
GO:0045940	-2.087	-3.56923
GO:0097346	-4.10857	-3.48401
GO:0030148	-3.43825	-2.88855
GO:0043270	-3.33408	-3.71138
GO:0006505	-4.05957	-2.70201
GO:0006112	-3.20156	-1.90284
GO:0009584	-4.31781	-2.78724
GO:0012506	-3.31823	-2.56376
GO:1901991	-3.16813	-2.67047
GO:0033267	-3.78885	-2.90611
GO:0009790	-3.51953	-2.83043
GO:0042180	-3.1174	-2.42428
GO:0051101	-3.31324	-2.54171
GO:0072594	-3.6135	-2.65725
GO:0070646	-3.89308	-2.95239
GO:0071241	-3.15077	-3.04858
GO:0006405	-3.95136	-2.61094
GO:0016607	-3.97634	-2.85796
GO:0044450	-3.56083	-2.75524
GO:0044774	-3.26759	-2.78423
GO:0006479	-3.70847	-3.063
GO:0016780	-3.57085	-2.8224
GO:0072655	-3.61322	-2.3892
GO:0016864	-3.60129	-2.58635
GO:0001775	-3.00793	-1.79516
GO:0032102	-3.03484	-2.92198
GO:0098852	-3.47394	-2.93557
GO:0001653	-3.92274	-4.18107
GO:0006875	-3.33691	-2.79621
GO:0006898	-3.09905	-3.22603
GO:0005244	-4.08303	-3.82586
GO:0008213	-3.70847	-3.063
GO:0010564	-3.36026	-2.62672
GO:1903312	-3.95112	-2.71339
GO:0046496	-3.1551	-2.06514
GO:0035304	-3.4807	-2.21809
GO:0014074	-3.23013	-2.47808
GO:0005085	-3.61851	-3.30407
GO:0031279	-3.93017	-3.05009
GO:2000116	-3.08092	-2.52532
GO:0009185	-3.15235	-1.99017
GO:0015171	-3.25626	-2.27458
GO:0000781	-3.50337	-2.26147
GO:0030055	-3.08406	-3.05292
GO:0015645	-2.91202	-1.70138
GO:0007268	-4.0283	-3.38251
GO:0019902	-3.55609	-2.55558
GO:0006406	-3.85446	-2.64187
GO:0034332	-3.39397	-3.4313
GO:0006979	-3.11309	-2.51241
GO:0000902	-3.34403	-2.99167
GO:0051233	-2.66616	-1.87642
GO:0002027	-3.21542	-2.74879
GO:0043112	-3.15955	-2.94206
GO:0005184	-3.46424	-2.29735
GO:0044770	-3.15364	-2.27731
GO:0044705	-3.63679	-3.10956
GO:0032970	-3.18916	-2.80517
GO:0032200	-3.75213	-2.25701
GO:0042625	-3.81835	-2.60922
GO:0010952	-3.0206	-2.44033
GO:0004180	-3.192	-1.96816
GO:1902100	-3.33212	-2.13127
GO:0035019	-3.61565	-2.74419
GO:0010591	-3.97448	-3.24686
GO:0007286	-3.72944	-2.70145
GO:0070013	-3.37874	-2.32651
GO:0005876	-3.17896	-2.37586
GO:0046434	-3.28841	-2.217
GO:0002253	-2.89152	-2.85645
GO:0051349	-3.69073	-2.64731
GO:0008593	-3.22586	-2.96074
GO:0001102	-3.28405	-2.96196
GO:0050688	-3.20306	-2.81472
GO:0043043	-3.66975	-3.55466
GO:0030261	-2.91307	-2.41478
GO:0003713	-3.74296	-2.8945
GO:0016337	-3.09492	-2.79271
GO:0022804	-3.55432	-2.34141
GO:0003755	-3.42039	-2.55937
GO:0006476	-3.73015	-3.1035
GO:0043903	-2.92436	-3.12844
GO:0007164	-3.64461	-3.11984
GO:0022843	-4.22222	-4.01829
GO:0008333	-3.96235	-3.27946
GO:0016896	-3.38168	-3.14262
GO:0070507	-3.18511	-2.54425
GO:0016829	-3.01161	-2.69274
GO:0033014	-3.53881	-2.97209
GO:0044550	-3.41027	-2.20214
GO:0042813	-3.25541	-2.55504
GO:0007628	-3.88466	-3.56123
GO:0036126	-3.66768	-1.56138
GO:0015078	-3.74072	-2.51807
GO:0005902	-3.08758	-3.11147
GO:0006164	-3.2221	-2.93946
GO:0007530	-3.94862	-2.92057
GO:0000062	-3.46569	-0.81152
GO:0060968	-3.28935	-2.71705
GO:0019362	-3.14169	-2.06514
GO:1901992	-3.1838	-2.1173
GO:0046856	-3.8937	-3.20213
GO:0045841	-3.33212	-2.13127
GO:0046390	-3.31161	-2.96603
GO:0045177	-3.28004	-2.68373
GO:0016917	-4.05025	-4.09603
GO:0008306	-3.85341	-2.54763
GO:0019867	-3.25107	-2.35237
GO:0048729	-3.21345	-2.76714
GO:0005484	-3.92073	-3.07657
GO:0042181	-3.70569	-2.41805
GO:0015294	-3.50308	-2.169
GO:0097485	-3.52184	-2.93894
GO:0048863	-3.28584	-3.02606
GO:0051053	-3.52095	-1.78307
GO:0045732	-3.39733	-2.8466
GO:0030201	-3.8346	-2.80644
GO:0016776	-3.32206	-3.35038
GO:0006936	-3.0287	-2.43388
GO:0009595	-2.56664	-1.8723
GO:0045197	-3.53712	-3.1239
GO:0016577	-4.006	-2.76839
GO:1902742	-3.59939	-2.09513
GO:0000980	-3.60279	-3.10704
GO:0032040	-3.631	-2.76767
GO:0043177	-3.03163	-3.30497
GO:0010721	-3.28636	-2.85875
GO:0018200	-4.26184	-2.90086
GO:0019210	-3.12227	-2.68377
GO:0030100	-3.19844	-2.93294
GO:0010038	-3.1601	-2.26358
GO:0006334	-3.45805	-2.16749
GO:0005326	-4.1614	-2.45284
GO:0000175	-3.38168	-3.0702
GO:0042578	-3.40663	-2.45486
GO:0006874	-3.43298	-2.67615
GO:0008194	-3.69763	-2.57032
GO:0000922	-3.41592	-2.2631
GO:0090090	-3.41361	-2.8732
GO:1901607	-3.0619	-2.28527
GO:0009164	-2.68039	-1.82365
GO:0008037	-3.38755	-3.08631
GO:0050803	-3.69986	-3.49153
GO:0050890	-3.64016	-2.72656
GO:0051537	-3.36973	-2.37035
GO:0017147	-3.23049	-2.62115
GO:0044438	-3.45124	-2.88052
GO:0016197	-3.88908	-3.18493
GO:0019840	-2.91159	-1.54952
GO:0030546	-3.31301	-2.88461
GO:0006664	-3.48748	-2.69107
GO:0016236	-3.4428	-2.57945
GO:0090174	-3.82524	-2.97959
GO:0001736	-3.58223	-3.11984
GO:0022839	-3.729	-4.93552
GO:0016407	-3.81569	-2.61809
GO:0002683	-2.87836	-2.62005
GO:0097164	-3.16872	-2.09637
GO:0032434	-3.47815	-2.41818
GO:1903146	-3.68036	-3.33139
GO:0010507	-3.59493	-3.07171
GO:0098581	-2.48216	-2.32644
GO:1902745	-3.75493	-3.25471
GO:0009117	-3.18172	-2.56683
GO:0042306	-3.17561	-2.51634
GO:0031974	-3.30147	-2.35941
GO:0008186	-3.78178	-2.58555
GO:0009156	-3.15784	-2.47945
GO:0050673	-3.04479	-2.32434
GO:0007006	-3.52875	-2.53412
GO:0001104	-3.85017	-3.09493
GO:0004129	-3.39121	-2.47073
GO:0009135	-3.07983	-1.99017
GO:0051347	-3.33928	-2.87667
GO:0034502	-2.91982	-2.95624
GO:1901505	-3.37443	-2.82262
GO:0033013	-3.35612	-2.86784
GO:0051607	-2.66647	-2.22539
GO:0006084	-3.31431	-2.46522
GO:0015932	-3.72738	-2.82822
GO:0097285	-3.22982	-2.21144
GO:0000077	-3.37507	-2.74405
GO:0051983	-3.20573	-2.23924
GO:0046627	-3.20977	-2.47323
GO:0009069	-2.83707	-2.24819
GO:0001964	-4.38989	-3.03457
GO:0031345	-3.21909	-2.94132
GO:0031577	-3.03566	-2.21753
GO:0035195	-3.35427	-3.24218
GO:0032451	-3.58893	-3.1349
GO:0000791	-3.20597	-2.55514
GO:0034767	-3.26053	-3.67634
GO:0007169	-3.3303	-2.94909
GO:0031589	-3.21688	-2.02448
GO:0043666	-3.40174	-1.92162
GO:0004177	-3.46694	-1.98594
GO:1903650	-3.40136	-2.76212
GO:0070603	-3.96844	-2.85085
GO:0097305	-3.11554	-2.26408
GO:0001190	-3.63901	-2.85466
GO:0090544	-4.07407	-2.63781
GO:0000271	-3.14707	-2.05885
GO:0046578	-3.53678	-3.09165
GO:0006310	-3.67715	-2.5167
GO:0017022	-3.32367	-2.48353
GO:0050775	-3.71777	-3.04762
GO:0001708	-3.81815	-3.0056
GO:0019897	-3.15372	-2.4583
GO:0045861	-2.95234	-2.40028
GO:0006606	-3.47373	-2.71847
GO:0042307	-2.99775	-2.34843
GO:0045773	-3.3389	-2.68209
GO:0010893	-2.23374	-3.56923
GO:0007212	-4.21761	-3.15803
GO:0003954	-3.62334	-2.97742
GO:0004364	-2.82025	-1.84838
GO:0001158	-3.55511	-3.0458
GO:0017171	-3.31802	-2.33273
GO:0060627	-3.46973	-3.10713
GO:0042990	-3.2997	-2.31746
GO:0060491	-3.43698	-3.0482
GO:0071174	-3.33212	-2.24583
GO:0070035	-3.69357	-2.52725
GO:0008237	-3.44891	-2.37468
GO:0015924	-3.23871	-2.61141
GO:0006073	-3.14731	-1.90284
GO:0006026	-3.08588	-1.64246
GO:0042277	-3.57012	-3.22657
GO:0005795	-3.41144	-2.9385
GO:0098602	-3.11608	-2.7237
GO:0043395	-3.26589	-2.6566
GO:0005764	-3.24328	-2.32943
GO:0043233	-3.36427	-2.32651
GO:0022411	-3.51772	-2.79039
GO:0030239	-2.36934	-2.5296
GO:0070491	-3.36265	-2.84715
GO:0051965	-3.82648	-3.03701
GO:0004721	-3.53979	-2.50505
GO:1902911	-3.59681	-2.30875
GO:0006584	-2.97528	-1.37515
GO:0007043	-3.46379	-3.01949
GO:0015276	-4.13501	-4.23783
GO:0035305	-3.55788	-2.22245
GO:0007274	-3.76655	-3.51367
GO:0005938	-3.43615	-2.95505
GO:0098781	-3.50305	-2.98696
GO:0046466	-2.9017	-1.68966
GO:0009975	-3.39135	-3.53698
GO:0003684	-3.48207	-2.46652
GO:0009451	-3.88909	-2.81486
GO:0032006	-3.53065	-2.94831
GO:0009064	-2.89652	-1.87689
GO:0007254	-4.02654	-2.80881
GO:0005179	-3.57171	-2.50564
GO:0072329	-3.11006	-2.62288
GO:0003729	-3.52722	-2.9148
GO:0001933	-3.19687	-3.00255
GO:1901879	-3.18766	-3.01439
GO:0090575	-3.89536	-2.94464
GO:0006400	-4.05937	-2.87096
GO:0042753	-3.56295	-3.3833
GO:1990778	-3.37282	-3.32571
GO:0019843	-3.50081	-3.14247
GO:0019395	-3.21618	-2.64036
GO:1901987	-3.2825	-2.60356
GO:0070302	-3.40066	-3.04205
GO:0048666	-3.71939	-2.98203
GO:0008154	-3.07503	-3.30091
GO:0004725	-3.48824	-2.68606
GO:0016835	-2.9965	-2.54959
GO:0022618	-3.80797	-2.8636
GO:1903052	-3.53103	-2.41904
GO:0090276	-3.50596	-2.85099
GO:0046835	-3.10356	-1.69443
GO:0031056	-3.61819	-2.87241
GO:0051782	-3.08151	-2.14818
GO:0071453	-3.19991	-3.05159
GO:0007548	-3.67093	-3.07907
GO:1903522	-3.28355	-2.9859
GO:0006935	-2.66062	-2.6149
GO:0006289	-4.02573	-2.45893
GO:0030246	-3.00796	-2.40434
GO:0045454	-3.35307	-2.56362
GO:0030532	-3.83662	-2.804
GO:0007616	-3.70662	-2.61134
GO:2001257	-3.52306	-4.75745
GO:0004683	-3.52013	-2.56994
GO:0032271	-3.32798	-2.7288
GO:0010810	-3.13898	-2.37459
GO:0015238	-2.73876	-2.37198
GO:0007613	-3.72526	-2.67494
GO:0055065	-3.31162	-2.6737
GO:0045088	-2.82034	-2.60019
GO:0046883	-3.4437	-2.90978
GO:0070328	-3.06197	-2.70144
GO:0009126	-3.14273	-2.37147
GO:0048854	-3.9936	-2.6165
GO:0016655	-3.36609	-2.87499
GO:0043407	-3.03202	-2.90764
GO:0019098	-3.59912	-3.08114
GO:0051340	-3.34063	-2.15844
GO:0034644	-3.36931	-1.28881
GO:0048598	-3.62917	-2.72784
GO:0022890	-3.88465	-2.9027
GO:0035150	-3.33268	-2.66227
GO:0000726	-3.73922	-2.44565
GO:0045171	-3.39697	-2.88127
GO:0051119	-3.4979	-1.92542
GO:0000768	-2.87442	-2.82945
GO:0031333	-3.34068	-3.28649
GO:0060964	-3.30013	-3.2388
GO:0044057	-3.28575	-3.0155
GO:0006687	-3.16632	-2.74353
GO:0008094	-3.53308	-2.43754
GO:0009636	-2.97277	-2.84928
GO:0000314	-3.91402	-2.96028
GO:0008589	-3.56032	-3.09986
GO:0030496	-3.18517	-2.51311
GO:0032886	-3.26473	-2.56219
GO:0008519	-3.80137	-2.52316
GO:0050796	-3.50676	-2.88234
GO:0050769	-3.40176	-2.99943
GO:0009954	-3.16407	-2.83206
GO:0021782	-3.23835	-2.92242
GO:0051293	-3.29422	-2.98931
GO:0006140	-3.42784	-3.03154
GO:0030131	-3.88491	-3.01256
GO:0002764	-2.93574	-2.83904
GO:0050768	-3.30331	-2.93244
GO:0071013	-3.95426	-2.95976
GO:0007200	-3.79465	-3.09403
GO:0090101	-3.18627	-2.76657
GO:0070461	-3.99706	-2.94354
GO:0032154	-3.31024	-2.67483
GO:0009199	-3.22127	-2.43121
GO:0007622	-3.86411	-2.85686
GO:0001098	-4.20936	-2.98585
GO:0005840	-3.80906	-4.21348
GO:0016569	-3.77201	-2.93552
GO:0032543	-3.88275	-2.84092
GO:0019748	-2.93744	-2.52821
GO:0022406	-3.89362	-3.22059
GO:0098552	-2.88568	-3.74388
GO:0050714	-2.97783	-3.10611
GO:0018345	-4.04982	-2.95352
GO:1990138	-3.29341	-3.19301
GO:0043244	-3.23202	-3.09378
GO:0097190	-3.08915	-2.24178
GO:0043279	-3.58825	-2.27593
GO:0044432	-3.41812	-2.95733
GO:0010948	-3.23203	-2.68861
GO:0090630	-3.54691	-2.75447
GO:0006399	-3.86031	-2.88326
GO:0006891	-3.87009	-2.99275
GO:0005506	-2.86507	-2.25304
GO:0005251	-4.19236	-3.94644
GO:0002052	-3.11942	-3.43891
GO:0070069	-3.44398	-2.50084
GO:0050657	-3.7493	-2.9208
GO:0006412	-3.69129	-3.58452
GO:1900544	-3.46167	-2.78945
GO:0007163	-3.57348	-3.05871
GO:1901216	-3.4292	-3.30538
GO:0071407	-3.12042	-2.50683
GO:1903533	-3.40662	-2.51634
GO:0051444	-3.41516	-2.16624
GO:0048786	-4.05574	-3.61531
GO:0031032	-2.66487	-2.61417
GO:0005089	-3.61645	-3.37312
GO:0048675	-3.25145	-3.28458
GO:0048565	-3.33726	-3.08508
GO:0044447	-4.28858	-3.14003
GO:0090150	-3.43158	-3.02074
GO:0044106	-3.23596	-2.25147
GO:0032104	-3.60191	-2.83858
GO:0000187	-3.68831	-3.31732
GO:0016570	-3.75919	-2.93552
GO:0003924	-3.31216	-2.88405
GO:0060562	-3.62358	-2.70434
GO:0006270	-1.84493	-1.65101
GO:0048488	-3.74461	-3.41129
GO:0052548	-3.00771	-2.43612
GO:0031098	-3.75022	-2.79851
GO:0030510	-3.31287	-2.76989
GO:0016054	-3.04052	-2.37121
GO:0072528	-3.34174	-2.48328
GO:0048636	-2.99683	-2.98636
GO:0045930	-3.23374	-2.64473
GO:0043405	-3.32367	-3.06803
GO:0005550	-4.57429	-2.85698
GO:0009895	-3.29188	-2.60289
GO:0040017	-2.94559	-2.66955
GO:0035058	-3.92742	-3.66092
GO:0046915	-3.40009	-2.90604
GO:0043492	-3.67278	-2.52182
GO:0035082	-3.88569	-2.044
GO:0004222	-3.45762	-2.75818
GO:0042060	-2.95776	-2.66908
GO:0046903	-3.50558	-3.14005
GO:0008170	-3.79963	-2.99077
GO:0007176	-3.88361	-3.28231
GO:0008380	-3.85515	-2.99032
GO:0015850	-3.22944	-2.47394
GO:0050661	-3.01467	-1.70187
GO:0032872	-3.40648	-3.04205
GO:0030010	-3.5956	-3.21815
GO:0034593	-3.77347	-3.55532
GO:1901657	-3.19952	-2.3251
GO:0006220	-3.10115	-2.4553
GO:0001101	-3.22768	-2.4803
GO:0000165	-3.57889	-2.89985
GO:0071173	-3.26212	-2.24583
GO:0048588	-3.3548	-2.9972
GO:0045740	-3.37275	-1.878
GO:0061351	-3.38298	-2.62974
GO:0032984	-3.77157	-3.06856
GO:2001251	-3.69978	-2.36277
GO:0010453	-3.06821	-2.63857
GO:0008287	-3.94859	-2.93745
GO:0060090	-3.32249	-3.08466
GO:0003007	-3.57119	-3.21124
GO:0015297	-3.57588	-2.40325
GO:0042743	-2.83126	-1.44614
GO:0050821	-3.54314	-2.93725
GO:0061640	-2.93635	-2.64583
GO:0044455	-3.63407	-2.60377
GO:0030111	-3.57883	-2.60863
GO:1901981	-3.5689	-3.01791
GO:0042451	-3.21917	-2.46663
GO:0044265	-3.62798	-2.88147
GO:0009206	-3.50991	-2.68486
GO:1902099	-3.36951	-2.27195
GO:0004866	-2.66873	-2.25005
GO:0016741	-3.71694	-2.78868
GO:0006342	-3.91046	-2.47487
GO:0061013	-3.57232	-1.88273
GO:0000123	-3.93605	-3.01466
GO:0046777	-3.50991	-2.57144
GO:0032231	-3.23485	-2.40268
GO:0043200	-3.24505	-3.31744
GO:0032412	-3.53351	-4.60186
GO:0033157	-3.41525	-2.71128
GO:0006006	-3.10305	-1.6649
GO:0007416	-3.8	-2.94747
GO:0007267	-3.75976	-3.04047
GO:0004857	-3.04371	-2.23783
GO:1990204	-3.23696	-2.76561
GO:0019898	-3.34478	-2.57471
GO:0017053	-3.62869	-2.93411
GO:0040014	-3.7148	-2.70589
GO:0030258	-3.3132	-2.76779
GO:0019239	-3.34466	-2.17538
GO:0006814	-3.81766	-3.63842
GO:0031112	-3.26008	-1.88556
GO:0000803	-3.41451	-2.1611
GO:0032008	-3.7398	-2.86905
GO:1904590	-3.36136	-2.68412
GO:0042246	-2.96926	-2.3992
GO:0006541	-2.95879	-1.96022
GO:0030182	-3.6824	-3.11293
GO:0046943	-3.24796	-2.21943
GO:0043038	-3.76243	-2.80405
GO:0031941	-3.10218	-2.82962
GO:0030426	-3.57908	-2.66478
GO:0009168	-3.16214	-2.45439
GO:0008509	-3.43999	-2.3187
GO:0072372	-3.88591	-3.95043
GO:0005762	-3.98427	-2.89073
GO:0051259	-3.36342	-3.43404
GO:0018205	-3.78548	-2.99882
GO:0060142	-2.74062	-2.79775
GO:0010830	-2.85079	-2.79775
GO:0000578	-3.52081	-2.45172
GO:0005868	-3.95901	-2.76792
GO:0003707	-3.56104	-3.15759
GO:0016125	-2.89346	-2.67234
GO:0044743	-3.71717	-3.16563
GO:0000079	-3.13971	-2.3504
GO:1901681	-2.76753	-2.28555
GO:0007492	-3.68263	-3.14269
GO:0030204	-3.5518	-3.13249
GO:0009144	-3.18858	-2.44052
GO:0030176	-3.48359	-3.13289
GO:0004448	-3.30567	-1.84757
GO:0008376	-3.80637	-3.2572
GO:0009620	-2.6779	-2.24429
GO:0043281	-3.0619	-2.50978
GO:0006213	-2.86452	-2.41466
GO:0019205	-3.31282	-2.7824
GO:0030814	-3.71136	-3.17195
GO:0005770	-3.35964	-3.00586
GO:0032507	-3.37925	-2.81965
GO:0009887	-3.43806	-2.91712
GO:0000302	-3.07227	-3.33593
GO:0030802	-3.696	-3.05009
GO:0045089	-2.89659	-2.70034
GO:0043401	-3.44783	-3.19759
GO:0008026	-3.69357	-2.52725
GO:0008643	-3.56589	-1.89722
GO:0018022	-3.77011	-3.19216
GO:0044431	-3.62008	-3.10093
GO:0000387	-4.04085	-2.83732
GO:0016769	-2.99052	-1.9791
GO:0009124	-3.11388	-2.43605
GO:0048477	-3.389	-2.69567
GO:0016229	-3.2247	-1.59486
GO:1990752	-3.97192	-3.34738
GO:0005254	-3.64495	-3.50423
GO:0051310	-3.45435	-2.08438
GO:0031984	-3.55969	-2.9993
GO:0055081	-3.06525	-1.62749
GO:0051147	-2.93872	-2.79775
GO:0002702	-2.87838	-2.59922
GO:0031114	-3.26368	-2.99742
GO:0014069	-3.76042	-3.27898
GO:0033045	-3.36084	-2.24217
GO:0030866	-3.30911	-2.87895
GO:0051784	-3.13602	-2.14818
GO:0006482	-4.03006	-2.92586
GO:0000792	-3.53118	-2.69674
GO:0032182	-3.6353	-2.75247
GO:0005924	-3.08408	-3.05174
GO:0031625	-3.45798	-2.91485
GO:0009799	-3.70811	-2.87391
GO:0051098	-3.3152	-2.11572
GO:0071456	-3.15882	-3.15394
GO:0000375	-4.01153	-3.00414
GO:0016050	-3.69609	-3.01106
GO:0000045	-3.63875	-2.57631
GO:0071804	-4.02849	-4.11979
GO:0044782	-3.7953	-3.66098
GO:0031638	-3.07034	-2.54515
GO:0016779	-3.42499	-2.65605
GO:0046700	-3.17804	-2.70996
GO:0071901	-3.00065	-2.86073
GO:0071496	-3.08449	-2.54118
GO:0071482	-3.43498	-1.94488
GO:1903034	-2.80337	-2.64865
GO:1902808	-3.06437	-2.1641
GO:0043624	-3.74116	-3.09836
GO:0032259	-3.71917	-3.06091
GO:0019707	-3.88347	-2.94155
GO:2000134	-3.11538	-2.82036
GO:0006029	-3.81887	-2.72357
GO:0070076	-4.02801	-2.76839
GO:0004520	-3.49888	-2.60957
GO:0004521	-3.44247	-2.96331
GO:0016701	-3.06493	-3.30582
GO:0010469	-3.73207	-3.28231
GO:0005086	-3.87907	-3.50681
GO:0097193	-3.04237	-2.16072
GO:0008017	-3.52441	-2.32521
GO:0035264	-3.76282	-2.31029
GO:0050732	-3.34254	-3.0185
GO:0015748	-3.42185	-3.21091
GO:0030819	-3.68581	-2.91966
GO:0005976	-3.17267	-2.09148
GO:0072524	-3.14699	-2.04392
GO:0001664	-3.18831	-2.76329
GO:0005525	-3.3697	-2.94351
GO:0034708	-3.8758	-2.94949
GO:0008214	-4.03006	-2.92586
GO:1901184	-3.51104	-3.04301
GO:0014066	-3.04726	-2.77056
GO:0031346	-3.40887	-3.03881
GO:0031175	-3.51559	-3.2408
GO:0005769	-3.41113	-3.12928
GO:0043967	-3.6274	-2.99534
GO:0019751	-3.25328	-2.5092
GO:0010951	-2.87857	-2.43274
[truncated: 415 more rows]

## Sheet: Mouse-Worm
GO-term	Mean-GEP-Mouse	Mean-GEP-Worm
GO:0030170	-3.25914	0.01718
GO:1901682	-3.51603	-0.44405
GO:0005200	-2.67336	-0.03555
GO:0017016	-3.54493	-0.42033
GO:0006491	-3.51206	-0.64396
GO:0006418	-3.74593	-0.45049
GO:0045761	-3.96639	-0.4069
GO:0040018	-3.80244	-0.14068
GO:0015002	-3.39121	-0.47936
GO:0046129	-3.21917	-0.19885
GO:0030286	-3.94177	-0.73899
GO:0007034	-3.90164	-0.56016
GO:0005667	-3.74708	-0.37158
GO:0031975	-3.44108	-0.15393
GO:0043484	-3.80154	-0.53047
GO:0009100	-3.63685	-0.11985
GO:0051235	-3.11913	0.04996
GO:0005253	-3.67104	-0.3783
GO:0005778	-3.43292	-0.22231
GO:0008757	-3.71473	-0.14983
GO:0090501	-3.60702	-0.48163
GO:0009306	-3.36824	-0.47952
GO:0010965	-3.42336	0.01906
GO:0051057	-3.35538	-0.57508
GO:0032465	-3.28363	0.8014
GO:0048285	-3.36671	-0.1197
GO:0000139	-3.69799	-0.45542
GO:0009798	-3.60423	-0.69904
GO:0015298	-3.96504	-0.4329
GO:0012505	-3.66117	-0.19614
GO:0019887	-3.19852	-0.25031
GO:0007612	-3.87301	-0.30297
GO:0051693	-3.07763	-0.70615
GO:0004540	-3.30252	-0.461
GO:0000152	-3.93008	-0.40547
GO:0007193	-4.04576	-0.46282
GO:0016071	-3.77923	-0.364
GO:0072657	-3.51148	-0.46278
GO:0003730	-3.47309	0.99282
GO:0019905	-3.77883	-0.33885
GO:0006661	-3.73652	-0.72843
GO:0005834	-3.72183	-0.50787
GO:0032103	-2.73995	-0.10961
GO:0015085	-4.05979	-0.27538
GO:0018208	-3.41932	-0.03185
GO:0004702	-3.78534	-0.35799
GO:0051087	-3.41914	-0.19891
GO:0003743	-3.70507	-0.38355
GO:0031300	-3.59985	-0.48144
GO:0015035	-3.52236	-0.00769
GO:0030509	-3.37325	-0.44538
GO:0006163	-3.22232	-0.31359
GO:0000776	-3.24444	-0.03919
GO:1903050	-3.51509	-0.26275
GO:0061077	-3.08719	0.05868
GO:0015629	-3.16868	-0.40451
GO:0007040	-3.45224	-0.57961
GO:0016651	-3.19532	-0.41751
GO:0044391	-3.78327	-0.3236
GO:0018108	-3.24658	-0.0877
GO:0042742	-2.40762	0.40374
GO:0007265	-3.35297	-0.51366
GO:0016328	-3.27506	-0.22852
GO:0005096	-3.4517	-0.47769
GO:0043406	-3.43907	-0.45299
GO:0032409	-3.48987	-0.71195
GO:0016579	-3.81703	-0.33385
GO:0071902	-3.3734	-0.42703
GO:0042626	-3.63399	0.08229
GO:0090092	-3.21836	-0.3803
GO:0010950	-3.08725	-0.16963
GO:0004114	-3.63485	-0.15026
GO:0006835	-3.49923	-0.33946
GO:0033218	-3.54932	0.00558
GO:0045807	-3.07059	-0.35594
GO:1901880	-3.16367	-0.48307
GO:0010608	-3.45128	-0.19306
GO:0030865	-3.39846	-0.20349
GO:0044708	-3.62503	-0.30489
GO:0009066	-3.26229	-0.1841
GO:0019439	-3.18108	-0.17822
GO:0016324	-3.28288	-0.10929
GO:0031227	-3.45859	-0.13081
GO:0009063	-3.01403	-0.08052
GO:0032392	-3.54616	0.25434
GO:0030880	-3.88369	-0.3415
GO:0031334	-3.21747	-0.45639
GO:0009259	-3.27181	-0.3026
GO:0071944	-2.99984	-0.05859
GO:0003756	-3.60129	-0.21066
GO:0043901	-2.76003	0.12096
GO:0035194	-3.35427	-0.27635
GO:0030803	-3.9463	-0.39955
GO:0051287	-2.98001	0.00584
GO:0000785	-3.46112	0.19273
GO:0007156	-3.59259	-0.16173
GO:0040001	-3.17817	-0.34758
GO:0007005	-3.55733	-0.34193
GO:0030968	-3.06195	0.62465
GO:0000226	-3.47266	-0.16017
GO:0072523	-3.05982	-0.1082
GO:0035251	-3.87016	-0.26051
GO:0005057	-3.67503	-0.33999
GO:0042493	-2.95138	-0.32642
GO:0006672	-3.36516	-0.17553
GO:0023014	-3.6007	-0.36623
GO:0019706	-4.29938	-0.24512
GO:0019842	-3.1873	0.16561
GO:0023061	-3.61543	-0.14717
GO:0005227	-3.81183	-0.48878
GO:0009141	-3.13806	-0.1385
GO:0030672	-3.94461	-0.3625
GO:0001228	-3.58071	-0.50895
GO:0045211	-3.97533	-0.44671
GO:0005539	-2.64781	-0.38076
GO:0007187	-4.07554	-0.46934
GO:0010466	-2.81034	0.05791
GO:0030173	-3.48374	-0.66902
GO:0016409	-3.78345	-0.19285
GO:0060249	-3.37702	0.00143
GO:0009119	-3.20235	-0.21886
GO:0016877	-3.19005	-0.12015
GO:0046474	-3.6875	-0.58266
GO:0070509	-4.06818	-0.11178
GO:0006633	-2.87822	0.38636
GO:0070566	-2.97879	-0.40808
GO:0005230	-4.21673	-0.40232
GO:0036459	-3.84495	-0.33385
GO:0016709	-2.51346	0.06182
GO:0016247	-3.39674	-0.52374
GO:0032590	-3.97111	-0.32277
GO:0044270	-3.21367	-0.20179
GO:0022904	-3.42012	-0.39882
GO:0009755	-3.58934	-0.37106
GO:0048639	-3.50576	-0.14258
GO:0017148	-3.39218	0.19999
GO:0050795	-3.09634	-0.37237
GO:0000725	-3.65314	-0.17516
GO:1901137	-3.43104	-0.28134
GO:0031109	-2.89215	-0.13475
GO:0016459	-2.72561	0.06481
GO:0005548	-3.58381	-0.49467
GO:0003779	-3.12774	-0.11594
GO:0005262	-4.09268	-0.40374
GO:2001252	-3.52541	-0.49178
GO:0045185	-3.25321	-0.26209
GO:0030308	-3.22987	-0.2115
GO:0004527	-3.40301	-0.27
GO:0009725	-3.11739	-0.13186
GO:1903046	-3.52334	0.05473
GO:0031513	-3.95366	-0.48263
GO:0009612	-3.37371	-0.28785
GO:0016614	-3.15925	0.1175
GO:0031985	-3.03371	-0.41509
GO:0045931	-3.1745	-0.2083
GO:0032990	-3.54773	-0.4262
GO:0004697	-3.46319	-0.59283
GO:1903845	-3.18503	-0.50985
GO:0032368	-3.23996	0.26939
GO:0001709	-3.57404	-0.51605
GO:0005996	-3.10177	0.15562
GO:0050907	-4.24677	-0.27678
GO:0044703	-3.29536	-0.27211
GO:0034660	-3.71672	-0.44309
GO:0008021	-3.74097	-0.41027
GO:0048037	-3.08748	0.02767
GO:0009813	-2.90985	0.27077
GO:0042391	-3.70683	-0.37373
GO:0009266	-3.50374	-0.09617
GO:0010883	-2.6614	-0.17773
GO:1903509	-3.46438	-0.44355
GO:0006096	-3.05544	-0.17284
GO:0005977	-3.14731	-0.31569
GO:0050909	-4.12817	-0.51375
GO:1902275	-3.59119	-0.58744
GO:0050660	-3.05808	0.13387
GO:0032273	-3.29648	-0.75107
GO:0072527	-3.04514	-0.17181
GO:0005930	-3.85119	-0.36777
GO:0006970	-3.37706	-0.4066
GO:0016592	-4.13258	-0.70135
GO:0000910	-3.06256	0.11717
GO:0009165	-3.11936	-0.30756
GO:0034504	-3.45234	-0.05898
GO:1903825	-3.16067	-0.12863
GO:0031674	-2.16075	-0.05681
GO:0008408	-3.53512	-0.21867
GO:0007411	-3.50387	-0.40371
GO:0052547	-2.91658	0.02807
GO:0010959	-3.26382	-0.49923
GO:0044390	-3.79812	-0.46079
GO:0006066	-3.12532	-0.16391
GO:0008528	-3.92292	-0.25829
GO:0015698	-3.59247	-0.35936
GO:0005267	-4.17025	-0.41326
GO:0006913	-3.67211	-0.49825
GO:0042133	-3.79215	0.24916
GO:0030522	-3.54809	-0.54785
GO:0009408	-3.42869	0.0728
GO:0019783	-3.73042	-0.51901
GO:0006753	-3.17408	-0.28261
GO:0044420	-2.73914	0.32001
GO:0044433	-3.57725	-0.39211
GO:0030031	-3.6009	-0.44825
GO:0051047	-3.30526	-0.43025
GO:0000070	-2.84255	0.11593
GO:0007033	-3.61156	-0.53718
GO:0008238	-3.45752	0.09274
GO:0016746	-3.60802	-0.12752
GO:0098802	-3.5639	-0.40516
GO:0031256	-3.68232	-0.42408
GO:0032787	-2.88429	0.28955
GO:1903320	-3.39371	-0.06582
GO:0016876	-3.76345	-0.45049
GO:0052652	-3.55799	-0.43411
GO:0051588	-3.9361	-0.52349
GO:1901606	-2.90248	-0.08052
GO:0050954	-3.52128	-0.4032
GO:0036293	-3.04767	-0.17249
GO:0030141	-3.42759	-0.09198
GO:0005126	-3.10815	-0.28505
GO:0007029	-3.51928	-0.65842
GO:0006576	-3.23596	-0.12153
GO:0006887	-3.7485	-0.27455
GO:0051321	-3.66331	-0.04829
GO:0016712	-2.51209	0.0028
GO:0044706	-3.46836	-0.26398
GO:0042330	-2.66737	-0.56942
GO:0005245	-4.17233	-0.35357
GO:0032956	-3.22687	-0.69262
GO:0033047	-3.39251	-0.03354
GO:0000151	-3.7538	-0.27598
GO:0045502	-3.51461	-0.54889
GO:0005788	-3.2402	0.62181
GO:0030135	-3.58194	-0.16036
GO:0052689	-3.28789	-0.09163
GO:0032456	-4.12419	-0.50977
GO:0016358	-3.43961	-0.21682
GO:0016860	-3.00169	-0.25494
GO:0005249	-4.32892	-0.52248
GO:0050807	-3.698	-0.65912
GO:0061630	-3.81533	-0.35218
GO:0046580	-3.55623	-0.37766
GO:0009062	-3.19488	0.25002
GO:0000281	-2.60994	0.29375
GO:0048562	-3.56939	-0.32857
GO:0032993	-3.46089	-0.26809
GO:0008395	-2.62209	0.0028
GO:0031228	-3.54947	-0.66902
GO:0043632	-3.71332	-0.15643
GO:0043621	-3.14506	0.32125
GO:0042594	-3.1815	-0.10715
GO:0046928	-4.05213	-0.52349
GO:0035601	-3.8063	-0.12342
GO:0034248	-3.47303	-0.01627
GO:0000049	-3.74754	-0.47237
GO:0000502	-3.57276	-0.40652
GO:0034212	-3.95945	-0.42893
GO:0043409	-3.08268	-0.91273
GO:0043543	-3.73287	-0.29089
GO:0008088	-3.68599	-0.47532
GO:0007264	-3.4804	-0.50956
GO:0051438	-3.46772	0.04185
GO:0006730	-2.87881	0.01682
GO:0006998	-3.90561	-0.23629
GO:0009150	-3.28004	-0.30681
GO:0008652	-3.04384	0.01325
GO:0070265	-3.17326	-0.10453
GO:0006575	-3.0545	-0.16937
GO:0072507	-3.41049	0.027
GO:0006275	-3.39591	-0.05123
GO:0006487	-3.49675	-0.36954
GO:0006221	-3.23706	-0.1717
GO:0008080	-3.85751	-0.33963
GO:0000956	-3.67192	-0.46514
GO:0042886	-3.5529	-0.28972
GO:0051169	-3.67225	-0.49825
GO:0019199	-3.4008	-0.43401
GO:0006366	-3.6115	-0.34491
GO:1901989	-3.22168	0.13138
GO:1901565	-3.06771	-0.01167
GO:0019941	-3.72042	-0.15643
GO:0046527	-3.83895	-0.41399
GO:0043242	-3.12593	-0.48307
GO:0044449	-2.71377	-0.12767
GO:0032784	-3.63946	-0.66565
GO:0006888	-3.85231	-0.24407
GO:0015491	-3.82877	-0.40451
GO:0015749	-3.5227	-0.0839
GO:0016866	-3.1095	-0.12289
GO:0005777	-3.12206	0.26487
GO:0030317	-3.89765	-0.13783
GO:0016676	-3.39121	-0.47936
GO:0034062	-3.5176	-0.34369
GO:0005776	-3.70445	0.23614
GO:0016567	-3.8125	-0.33565
GO:0045981	-3.46167	-0.42249
GO:0051656	-3.61905	-0.25227
GO:0016791	-3.4723	0.05388
GO:0015370	-3.59268	-0.11408
GO:0030136	-3.63102	-0.16036
GO:0005871	-3.81499	-0.23746
GO:0070161	-3.14569	-0.28133
GO:0032107	-3.60191	-0.15166
GO:0008033	-3.90722	-0.62391
GO:0034330	-3.39327	-0.08505
GO:0005088	-3.55297	-0.39082
GO:0046165	-3.06417	-0.12708
GO:1900373	-3.57123	-0.42249
GO:0033674	-3.35111	-0.4554
GO:0004112	-3.63485	-0.29406
GO:0001076	-3.74801	-0.38025
GO:0072593	-2.88937	0.41206
GO:0055029	-3.8029	-0.32362
GO:0006417	-3.49458	-0.01627
GO:0009991	-3.05115	-0.22274
GO:0060560	-3.19092	-0.21956
GO:0005732	-2.91462	-0.05345
GO:0006397	-3.81276	-0.4419
GO:0007167	-3.28395	-0.13612
GO:0007271	-4.25095	-0.41875
GO:0022404	-3.31646	-0.34061
GO:0006414	-4.02548	0.0781
GO:0000428	-3.8029	-0.32362
GO:1903293	-3.94859	-0.17693
GO:0045995	-3.25024	-0.29808
GO:0008417	-3.98881	-0.16424
GO:0005814	-3.40462	-0.25032
GO:0032446	-3.82449	-0.35403
GO:0048511	-3.47012	-0.37301
GO:0007052	-3.28731	-0.12582
GO:0045214	-2.46142	-0.01982
GO:0005911	-3.33451	-0.23967
GO:0000075	-3.18748	0.00195
GO:0010977	-3.19137	-0.3747
GO:0034703	-4.07541	-0.50884
GO:0090407	-3.30093	-0.3566
GO:0033044	-3.59782	-0.30312
GO:0006090	-3.164	-0.2186
GO:0006261	-3.42876	-0.17088
GO:0007346	-3.3152	-0.19767
GO:0046068	-3.46595	-0.40249
GO:0009948	-3.45789	-0.64932
GO:0044772	-3.15584	-0.11923
GO:0008171	-3.72886	-0.27782
GO:0000988	-3.67486	-0.33806
GO:0070988	-3.50536	-0.29236
GO:0016831	-2.84996	0.35581
GO:0030276	-3.95667	-0.36531
GO:0044282	-3.07981	0.05844
GO:0070085	-3.69548	-0.22487
GO:1903308	-3.59925	-0.58744
GO:0046031	-3.07255	-0.14004
GO:0046394	-2.8584	0.14992
GO:0005759	-3.39115	-0.3803
GO:0009132	-3.0624	-0.13092
GO:0031967	-3.44108	-0.15393
GO:0055076	-3.02998	0.07596
GO:0006612	-3.48127	-0.2598
GO:0016072	-3.56345	-0.46396
GO:0030424	-3.67075	-0.36643
GO:0050766	-2.6156	-0.46302
GO:0003777	-3.84398	-0.23782
GO:0009108	-3.32056	-0.18179
GO:0031543	-3.77957	0.35547
GO:0001786	-2.92936	-0.32634
GO:0071806	-3.66392	-0.16905
GO:0009792	-3.58217	-0.12296
GO:0016239	-3.45748	-0.05036
GO:0044441	-3.73364	-0.4758
GO:0018024	-3.99351	-0.36405
GO:0072341	-2.96515	-0.01756
GO:0005543	-3.41953	-0.42254
GO:0098656	-3.45961	-0.31389
GO:0034765	-3.63515	-0.50443
GO:0018198	-3.22183	-0.25699
GO:0006520	-3.14721	-0.00654
GO:0030659	-3.29992	-0.34347
GO:0007218	-4.19403	-0.01134
GO:0016705	-2.98028	0.17563
GO:0004675	-3.45353	-0.43155
GO:0019216	-3.02741	-0.63895
GO:0030145	-3.27901	-0.04756
GO:0008146	-3.45414	-0.23552
GO:0017145	-3.30452	-0.17981
GO:0031331	-3.2615	-0.20699
GO:0019787	-3.73717	-0.3671
GO:0007276	-3.87169	0.07995
GO:0001558	-3.33341	-0.3695
GO:0019915	-2.60513	0.05673
GO:0016782	-3.53521	-0.25949
GO:0030117	-3.69589	-0.15108
GO:0033559	-2.71564	0.71994
GO:0051493	-3.20949	-0.49656
GO:0015807	-2.99288	-0.32904
GO:0043235	-3.58426	-0.42762
GO:0006749	-3.06287	-0.30994
GO:0008235	-3.32987	0.06657
GO:0022898	-3.5329	-0.71195
GO:0030490	-3.46914	-0.62618
GO:0016529	-2.81138	-0.30812
GO:0097526	-3.71406	-0.56999
GO:1901617	-2.94989	-0.12471
GO:0030516	-3.4733	-0.49716
GO:0098797	-3.57053	-0.42526
GO:0004860	-3.11	-0.48152
GO:0045786	-3.14648	-0.04092
GO:0050832	-2.49504	0.39868
GO:0000795	-3.54833	0.32474
GO:0043414	-3.7793	-0.28953
GO:0032589	-3.97627	-0.42408
GO:0016763	-3.25244	-0.18473
GO:0007611	-3.67715	-0.34321
GO:0006081	-3.08418	0.01431
GO:0035567	-3.42992	-0.42536
GO:0032874	-3.42113	-0.55753
GO:0015923	-3.22604	-0.49527
GO:0019829	-3.81835	0.26689
GO:0051168	-3.86674	-0.0143
GO:0010921	-3.47347	-0.51057
GO:0006820	-3.43753	-0.27013
GO:0043171	-3.0227	0.01934
GO:0015020	-3.77894	0.20238
GO:0022832	-4.08303	-0.47144
GO:0004559	-3.22604	-0.49058
GO:0030815	-3.95682	-0.39955
GO:0010639	-3.40214	-0.3738
GO:0051301	-3.37168	-0.10362
GO:0034762	-3.633	-0.50443
GO:0015296	-3.35427	-0.16531
GO:0009395	-3.30769	-0.07089
GO:0022836	-4.03404	-0.42922
GO:0006063	-3.03258	0.27077
GO:0065002	-3.66392	-0.16905
GO:0031124	-3.63368	-0.38865
GO:0030004	-3.22668	-0.27613
GO:0061733	-4.02041	-0.37185
GO:1901658	-3.05823	-0.18843
GO:0048469	-3.43102	0.4106
GO:0004532	-3.35047	-0.65873
GO:1902554	-3.6764	-0.29164
GO:0050920	-2.77997	-0.44479
GO:0006497	-4.02576	-0.40387
GO:0042423	-2.5214	0.04837
GO:0043021	-3.74926	0.03828
GO:0046148	-3.14608	-0.00704
GO:0048557	-3.30574	-0.22519
GO:0044723	-3.39379	-0.04915
GO:0050778	-2.86147	-0.35354
GO:0046942	-3.30893	-0.16091
GO:0008378	-3.89736	-0.1362
GO:0020037	-2.66842	0.02474
GO:0005581	-2.68008	1.57763
GO:0044389	-3.4518	-0.53047
GO:0046330	-3.48721	-0.55753
GO:0003012	-3.01609	0.05564
GO:1900543	-3.38631	-0.39955
GO:1901068	-3.50699	-0.16093
GO:0015931	-3.71389	-0.13903
GO:0072503	-3.40633	-0.0132
GO:0043507	-3.63721	-0.55753
GO:0006914	-3.52043	-0.2911
GO:0032109	-3.64494	-0.05036
GO:0006302	-3.67676	-0.05399
GO:0044452	-3.46696	-0.21644
GO:0015991	-3.74329	0.23662
GO:0006470	-3.58044	0.06436
GO:0018107	-3.63493	-0.38219
GO:0006323	-3.04824	-0.26042
GO:0005319	-3.34512	0.25391
GO:0016323	-3.26132	-0.24738
GO:0006805	-2.56351	0.0028
GO:0004601	-2.98931	0.31012
GO:0006352	-3.98623	-0.1827
GO:0046164	-3.10372	-0.04557
GO:0007266	-3.24721	-0.36863
GO:0005913	-3.21666	-0.40116
GO:1901800	-3.52958	-0.16624
GO:0038083	-3.37735	0.21045
GO:0098742	-3.4889	-0.16173
GO:0008544	-3.568	-0.41925
GO:0030992	-3.42987	-0.69175
GO:0072348	-3.67428	-0.44405
GO:0070304	-3.4124	-0.55753
GO:0008361	-3.40478	0.05106
GO:0043902	-3.19227	-0.41469
GO:0016573	-3.79045	-0.11996
GO:0050764	-2.78721	-0.30626
GO:0015980	-3.38278	-0.30792
GO:0006886	-3.61267	-0.35756
GO:0009617	-2.51328	0.40374
GO:0043547	-3.31875	-0.51582
GO:1902652	-2.89107	0.00015
GO:0051604	-3.16897	-0.21284
GO:0015103	-3.62657	-0.36519
GO:0016675	-3.39121	-0.47936
GO:1903364	-3.38383	-0.26704
GO:0035383	-3.26001	0.03706
GO:0030133	-3.58199	0.03564
GO:0006469	-3.17181	-0.34087
GO:0051640	-3.58916	-0.23439
GO:0007498	-3.66672	-0.34166
GO:0051453	-3.31083	-0.20432
GO:0003725	-3.03368	-0.35962
GO:0015986	-3.90034	-0.10852
GO:0031146	-3.62882	-0.18418
GO:0005765	-3.47394	-0.10864
GO:0005774	-3.46626	-0.03199
GO:0044089	-3.37237	-0.48762
GO:0044439	-3.45124	-0.17027
GO:0006402	-3.536	-0.31585
GO:0007292	-3.56452	0.1237
GO:0005681	-3.90458	-0.34278
GO:0051225	-3.30482	-0.17454
GO:0051651	-3.29394	-0.1691
GO:0004843	-3.72358	-0.51901
GO:0000149	-3.77318	-0.27021
GO:0016485	-3.16704	-0.152
GO:0070405	-4.03293	-0.40183
GO:0015935	-3.82097	-0.32411
GO:0042455	-3.27363	-0.19089
GO:0080171	-3.45224	-0.57961
GO:0004867	-2.52597	-0.02226
GO:0048284	-3.82196	-0.34149
GO:0042440	-3.16943	-0.00704
GO:0000287	-3.37269	-0.42394
GO:0015291	-3.51555	-0.24199
GO:0030816	-3.64867	-0.42249
GO:0031123	-3.5825	-0.39421
GO:0010927	-3.69162	-0.3045
GO:0004298	-3.4375	-0.56711
GO:0055037	-3.74154	-0.77798
GO:0022834	-4.13501	-0.41017
GO:0004629	-3.04405	-0.40061
GO:0004536	-3.45451	-0.12212
GO:0005516	-3.46556	-0.34755
GO:0016331	-3.32754	-0.67327
GO:0070588	-3.92413	-0.26469
GO:0061136	-3.48979	-0.22219
GO:0009566	-3.62623	0.17604
GO:0051707	-2.68771	0.39317
GO:0061134	-2.76642	0.02707
GO:0031965	-3.5207	-0.24684
GO:0046467	-3.69613	-0.56281
GO:0040029	-3.71423	-0.28172
GO:0030641	-3.31083	-0.27613
GO:0032535	-3.38031	-0.28468
GO:0045165	-3.62183	-0.04404
GO:0034704	-3.98322	-0.50008
GO:0016903	-2.88324	0.00585
GO:0019001	-3.38637	-0.40407
GO:0008276	-3.82339	-0.33905
GO:0016278	-3.84199	-0.36405
GO:0051952	-3.54134	-0.62479
GO:0005261	-4.06668	-0.42145
GO:0007130	-3.07221	0.42188
GO:0042558	-3.0534	-0.098
GO:0006760	-3.05513	0.04261
GO:0005929	-3.86176	-0.49399
GO:0005496	-3.01594	-0.2284
GO:0046620	-3.29432	-0.5355
GO:0004715	-3.29317	0.18585
GO:0070482	-3.05901	-0.38392
GO:0001106	-3.87863	-0.04695
GO:0010508	-3.31424	-0.05036
GO:0055074	-3.43044	-0.01064
GO:0015918	-3.21799	-0.32639
GO:0009855	-3.7484	-0.47212
GO:0045814	-3.83686	0.12285
GO:0006897	-3.34282	-0.21718
GO:0000228	-3.248	-0.10368
GO:0006165	-3.04676	-0.26331
GO:0031624	-3.85228	-0.46079
GO:0030512	-3.18503	-0.50985
GO:0051303	-3.46831	-0.18052
GO:0031267	-3.51292	-0.42033
GO:0042398	-2.95809	-0.01628
GO:0009145	-3.49061	-0.21091
GO:0008013	-3.96364	-0.13507
GO:0023052	-3.74428	-0.37151
GO:0007568	-3.40584	-0.8187
GO:0009179	-3.07983	-0.04154
GO:0005802	-3.68418	-0.58486
GO:0033365	-3.53773	-0.29189
GO:2001020	-3.43206	-0.10787
GO:0031406	-3.03976	0.03248
GO:1903008	-3.57793	0.15061
GO:0048520	-2.85824	-0.57778
GO:0031349	-2.65766	-0.37597
GO:0010107	-3.90353	-0.29785
GO:0051276	-3.40055	0.14796
GO:0042054	-3.86787	-0.36405
GO:0009952	-3.60169	-0.4921
GO:0006475	-3.76	-0.25838
GO:0008374	-3.42416	-0.57935
GO:0030120	-3.807	-0.12289
GO:0009201	-3.50991	-0.21091
GO:0045121	-3.26471	0.51999
GO:0005125	-2.76582	-0.25199
GO:0043130	-3.60005	-0.33262
GO:0000982	-3.52098	-0.13732
GO:0043241	-3.69422	-0.24275
GO:0004707	-3.90776	-0.24383
GO:0006816	-3.6293	-0.26257
GO:0016410	-3.81232	-0.37642
GO:0098542	-2.59613	0.38218
GO:0004175	-3.44166	-0.00482
GO:0051058	-3.55623	-0.37766
GO:0035249	-4.08113	-0.44559
GO:0070972	-3.64444	-0.26813
GO:0016052	-3.08677	-0.00867
GO:0097035	-3.51119	-0.50869
GO:0031668	-3.06431	-0.05205
GO:0008168	-3.78969	-0.24564
GO:0030017	-2.3922	-0.07216
GO:0004620	-3.21792	-0.14343
GO:0003678	-3.41568	0.21999
GO:0030804	-3.60337	-0.42249
GO:0003002	-3.57483	-0.31486
GO:0060429	-3.42602	-0.41925
GO:0016878	-2.98867	0.34828
GO:0006457	-3.46202	-0.15921
GO:0005217	-4.24342	-0.17853
GO:0009247	-3.77393	-0.74123
GO:0015833	-3.55085	-0.28972
GO:0005891	-4.10074	-0.50008
GO:0032436	-3.53701	-0.12866
GO:0015036	-3.3419	-0.2602
GO:0031461	-3.66819	-0.29855
GO:0015144	-3.5906	-0.03568
GO:0005109	-3.78587	-0.06689
GO:0000793	-3.34277	0.1344
GO:0098687	-3.31499	-0.0359
GO:0009142	-3.35595	-0.21091
GO:0045762	-3.74146	-0.42249
GO:1901605	-2.96464	-0.00243
GO:1901292	-3.17796	-0.1051
GO:0019888	-3.71381	-0.3578
GO:0090087	-3.41521	-0.19113
GO:0006338	-3.66505	-0.17723
GO:0019207	-3.21639	-0.25031
GO:0015718	-3.26172	0.04979
GO:0019866	-3.45189	-0.34743
GO:0016209	-2.65304	0.18119
GO:0009166	-3.28369	-0.1051
GO:0017015	-3.26599	-0.49618
GO:0005310	-3.1068	-0.33946
GO:0098636	-2.75564	-0.44168
GO:0030198	-2.93492	-0.16774
GO:1903429	-3.43051	-0.14452
GO:0000377	-4.00504	-0.42209
GO:0016628	-2.96351	0.00411
GO:0000932	-3.55454	0.16285
GO:0043623	-3.49574	-0.14842
GO:0008202	-2.93634	-0.15999
GO:0009055	-3.30439	0.24756
GO:0030684	-3.66211	-0.22716
GO:0004518	-3.4644	-0.29279
GO:0006694	-2.98091	-0.13536
GO:0046939	-3.05678	-0.19182
GO:0008022	-3.46911	-0.73659
GO:0016279	-3.84199	-0.36405
GO:0060259	-4.1035	-0.32428
GO:0009267	-3.19503	-0.01238
GO:0009112	-2.71641	-0.272
GO:0030433	-3.57156	-0.19576
GO:0008135	-3.6777	-0.12259
GO:0009205	-3.20603	-0.16871
GO:0005811	-2.96558	-0.29485
GO:1901264	-3.25473	-0.11812
GO:0015399	-3.62435	0.08229
GO:0050906	-4.06271	-0.27972
GO:0035303	-3.50647	-0.51057
GO:0003697	-3.66278	0.09729
GO:0009225	-3.47275	0.06183
GO:0003712	-3.70355	-0.32723
GO:0007059	-3.082	0.11626
GO:0008076	-4.06605	-0.52784
GO:0016417	-3.90551	-0.14866
GO:0051294	-3.33413	-0.3453
GO:0061695	-3.55484	-0.35382
GO:0034061	-3.41136	0.25645
GO:0030414	-2.72027	0.05791
GO:0017157	-3.70677	-0.39549
GO:0019585	-3.03258	0.27077
GO:0051648	-3.73528	-0.45391
GO:2000142	-3.40163	-0.20381
GO:0016049	-3.26779	-0.24728
GO:0008328	-4.06103	-0.36187
GO:0050830	-2.07077	0.70605
GO:0005874	-3.50703	-0.19764
GO:0006997	-3.77913	-0.09086
GO:0008565	-3.636	-0.46991
GO:0051302	-3.25685	-0.27114
GO:0046906	-2.74964	0.02549
GO:0034637	-3.03674	0.08301
GO:0070003	-3.4375	-0.56711
GO:0072522	-3.21167	-0.31909
GO:0031330	-3.27158	0.12664
GO:0051346	-3.00909	0.00531
GO:0034976	-3.32475	0.4292
GO:0065004	-3.62458	0.3088
GO:0043410	-3.15879	-0.32582
GO:1900542	-3.46203	-0.4069
GO:0046128	-3.20247	-0.19582
GO:0008234	-3.62612	0.04036
GO:0042254	-3.42166	-0.37751
GO:0031903	-3.43292	-0.22231
GO:0010769	-3.48916	-0.53862
GO:0008203	-2.88045	0.00015
GO:0001159	-3.62175	-0.37097
GO:0044724	-3.1332	-0.16194
GO:0004497	-2.69338	0.14503
GO:0000462	-3.4902	-0.62618
GO:0070925	-3.53171	-0.3243
GO:0015934	-3.75521	-0.32315
GO:0044448	-3.50708	-0.46194
GO:0055088	-3.1508	0.16533
GO:0036442	-4.06434	0.1616
GO:0010332	-2.95733	0.25755
GO:0033673	-3.20865	-0.34087
GO:0032940	-3.52957	-0.3066
GO:0052696	-2.90985	0.27077
GO:0034707	-3.72642	-0.31692
GO:0003774	-3.60192	-0.05817
GO:0046579	-3.26018	-0.57508
GO:0006413	-3.62292	-0.35417
GO:0005272	-4.04929	-0.46881
GO:0004714	-3.38017	-0.43504
GO:0009311	-3.34979	-0.46328
GO:0003735	-3.66838	-0.35144
GO:0007517	-3.2643	-0.32094
GO:0015985	-3.90034	-0.10852
GO:0000398	-4.00504	-0.42209
GO:0005798	-3.30298	-0.2075
GO:0001085	-3.35015	-0.31686
GO:0044264	-3.21763	-0.23024
GO:0016891	-3.56465	-0.24276
GO:0015293	-3.51115	-0.13383
GO:0042044	-3.28388	0.1718
GO:0006754	-3.52445	-0.10852
GO:0070469	-3.63294	-0.33699
GO:0030799	-3.62626	-0.4069
GO:1901990	-3.26817	0.10281
GO:0016538	-2.95747	-0.12231
GO:0016830	-2.87676	0.34652
GO:1901071	-3.23662	0.22381
GO:0015844	-3.64506	0.24894
GO:0098732	-3.8063	-0.12342
GO:0050000	-3.46831	-0.18052
GO:0016798	-3.51686	-0.0204
GO:0009411	-3.31334	-0.1849
GO:0090662	-3.69767	0.23662
GO:0044769	-3.94444	0.16067
GO:0031301	-3.59956	-0.48144
GO:0034249	-3.33952	0.19999
GO:0090100	-3.23061	-0.29394
GO:0008630	-2.91407	-0.21323
GO:0018958	-3.3774	0.28726
GO:0051236	-3.7493	-0.18882
GO:0034250	-3.47553	0.04161
GO:0006906	-3.83649	-0.30567
GO:0031253	-3.57645	-0.41145
GO:0003727	-3.6225	0.08339
GO:0008028	-3.25483	0.048
GO:0008344	-3.75202	-0.15105
GO:0015079	-4.12794	-0.36951
GO:0042430	-3.37219	-0.11031
GO:0035966	-3.35768	-0.4442
GO:0015672	-3.77563	-0.26452
GO:0008483	-3.10453	0.03849
GO:0007281	-3.64184	-0.00027
GO:0043094	-2.88079	-0.37032
GO:0006518	-3.54544	-0.24834
GO:0051297	-3.27853	-0.14984
GO:0006909	-2.71446	-0.25116
GO:0000819	-2.70118	0.17987
GO:0007219	-3.19072	-0.33109
GO:0051339	-3.90326	-0.4069
GO:0042623	-3.61695	-0.06948
GO:0098803	-3.61231	-0.61111
GO:0006801	-2.70093	0.79123
GO:0007009	-3.36837	-0.57926
GO:0008081	-3.21368	-0.25137
GO:0000775	-3.23719	-0.07943
GO:0017137	-3.69921	-0.65936
GO:0030163	-3.67659	-0.18642
GO:1902495	-3.99638	-0.3942
GO:0007399	-3.60211	-0.42713
GO:0005884	-3.20037	-0.20003
GO:0042439	-3.34206	-0.15964
GO:0045017	-3.43156	-0.5801
GO:0007018	-3.78022	-0.35101
GO:0032272	-3.11517	-0.70637
GO:0050806	-3.70566	-0.4447
GO:0009163	-3.27363	-0.19089
GO:0007409	-3.53829	-0.12287
GO:0010970	-3.70478	-0.53044
GO:0031667	-3.1716	-0.21235
GO:1901659	-3.27447	-0.10536
GO:0004709	-3.9896	-0.57482
GO:0015108	-3.60967	-0.37776
GO:0097525	-3.89022	-0.41899
GO:0034728	-3.55029	0.39463
GO:0061135	-2.66252	0.04872
GO:0034470	-3.71274	-0.46792
GO:0016311	-3.51664	0.05789
GO:0050829	-2.11116	0.29641
GO:0046486	-3.26669	-0.45157
GO:0008610	-3.16762	-0.14542
GO:0005231	-4.24282	-0.43071
GO:0000978	-3.6114	-0.49402
GO:0006636	-2.78691	0.71994
GO:0051051	-3.29218	-0.24402
GO:0046189	-2.86397	0.28726
GO:0031396	-3.40397	-0.14071
GO:0034655	-3.31003	-0.22262
GO:0090066	-3.38204	-0.3036
GO:0009314	-3.50148	0.02737
GO:0016893	-3.68584	-0.22598
GO:0030425	-3.65369	-0.42304
GO:0098857	-3.26471	0.51999
GO:0000790	-3.46478	0.54055
GO:0043413	-3.70655	-0.26849
GO:0042579	-3.14108	0.21586
GO:0043022	-3.82969	0.23256
GO:0051783	-3.30811	-0.3427
GO:0048806	-3.30933	-0.24963
GO:0007126	-3.49163	-0.05614
GO:0007178	-3.22301	-0.38467
GO:0015662	-3.87743	0.50056
GO:0006818	-3.69006	-0.15465
GO:0016571	-3.68986	-0.32724
GO:0006821	-3.6109	-0.37649
GO:2001056	-3.11001	-0.2515
GO:0050776	-2.92058	-0.19972
GO:0045926	-3.13146	-0.12676
GO:0008066	-4.17357	-0.32482
GO:1901616	-3.18063	-0.04557
GO:0097480	-3.79052	-0.46525
GO:0009187	-3.63606	-0.44031
GO:0034329	-3.41636	-0.08623
GO:0016042	-3.14806	0.14564
GO:0002009	-3.25174	-0.54586
GO:0060070	-3.72383	-0.34297
GO:0001191	-3.68107	-0.13942
GO:0042278	-3.19484	-0.19401
GO:0097060	-3.88228	-0.41821
GO:0006101	-3.65689	-0.12884
GO:0006378	-3.65252	-0.25556
GO:0008286	-3.43031	-0.04046
GO:1902600	-3.57434	-0.28192
GO:0090502	-3.68469	-0.3703
GO:0016051	-3.1101	-0.07149
GO:0051054	-3.29733	0.13836
GO:0016458	-3.75145	-0.23867
GO:0048521	-3.26009	0.17801
GO:0009880	-3.43897	0.07806
GO:0040013	-3.18114	-0.48837
GO:0015464	-4.40664	-0.44052
GO:0055083	-3.407	-0.28777
GO:0005912	-3.14859	-0.33444
GO:0019894	-3.39929	-0.48553
GO:0005789	-3.40935	-0.22864
GO:0004190	-3.44226	0.43074
GO:0016469	-3.82643	0.18732
GO:0007067	-3.28721	-0.20375
GO:0015405	-3.62435	0.08229
GO:0061387	-3.45058	-0.49716
GO:0043604	-3.60156	-0.28526
GO:0071214	-3.29313	-0.37081
GO:0045168	-3.34453	-0.54571
GO:0002181	-4.05082	-0.2726
GO:0007626	-3.78241	-0.15639
GO:0000989	-3.68261	-0.33806
GO:0009308	-3.18567	-0.14328
GO:0009116	-3.16918	-0.20006
GO:0004842	-3.74103	-0.3671
GO:0016790	-3.39701	0.27229
GO:0030808	-3.65826	-0.4069
GO:0051403	-3.88521	-0.40895
GO:0045087	-2.67334	0.23407
GO:0016620	-2.98705	0.18626
GO:0022838	-3.92721	-0.38387
GO:0051186	-3.17169	-0.13867
GO:0044085	-3.49054	-0.28579
GO:0015849	-3.32336	-0.16091
GO:0098660	-3.81732	-0.34106
GO:0016702	-2.98685	0.0423
GO:0006937	-3.18708	0.08653
GO:0051261	-3.64274	-0.20725
GO:0005813	-3.53654	-0.22841
GO:1903793	-3.6459	-0.54715
GO:0042384	-3.81215	-0.49644
GO:0070001	-3.44226	0.43074
GO:0001667	-3.24196	-0.54725
GO:1902532	-3.21962	-0.39682
GO:0009072	-2.70251	-0.13584
GO:0044440	-3.61586	-0.84487
GO:0032147	-3.43817	-0.47688
GO:0031072	-3.40688	0.10219
GO:0016706	-3.78634	0.16364
GO:0090257	-3.21339	0.08653
GO:0016616	-3.15902	0.14224
GO:0006865	-3.38513	-0.13812
GO:0016055	-3.68148	-0.41886
GO:0030534	-3.81966	-0.15105
GO:0004712	-3.3331	-0.60296
GO:0008375	-3.80095	-0.46684
GO:0051647	-3.35903	-0.25314
GO:0030817	-3.74329	-0.4069
GO:0098655	-3.84916	-0.32719
GO:0015914	-3.55391	-0.4583
GO:0035023	-3.4582	-0.38557
GO:0048609	-3.80415	-0.11231
GO:0036464	-3.49554	0.33417
GO:0000041	-3.54215	-0.43874
GO:0043204	-3.47435	-0.44881
GO:0045860	-3.33508	-0.4554
GO:0097610	-3.31024	0.09189
GO:0009123	-3.13004	-0.07425
GO:0046131	-3.07718	-0.28265
GO:0006099	-3.70898	-0.15303
GO:0016645	-3.0101	-0.40467
GO:0044272	-3.51625	-0.24778
GO:0001666	-3.03258	-0.13772
GO:0045727	-3.51446	0.04161
GO:0016879	-3.70734	0.16616
GO:0030832	-3.35112	-0.74033
GO:0001948	-3.11772	-0.60168
GO:0070192	-3.46359	0.37728
GO:0004519	-3.45846	-0.28148
GO:0022900	-3.42841	-0.29884
GO:0005643	-3.78476	0.08291
GO:0051020	-3.51169	-0.42033
GO:0007093	-3.16924	0.11501
GO:0072330	-2.76103	0.37149
GO:0051603	-3.689	-0.04648
GO:0031234	-3.28663	0.20399
GO:0018393	-3.79913	-0.25838
GO:0009190	-3.52383	-0.43411
GO:0004252	-3.31925	-0.06511
GO:0043087	-3.34074	-0.51582
GO:0016811	-3.38759	-0.10711
GO:0000132	-3.11812	-0.38939
GO:0008045	-3.15063	-0.33022
GO:0044283	-2.92588	0.07766
GO:0050662	-3.07525	0.05192
GO:0003724	-3.69436	-0.15873
GO:0034705	-4.06089	-0.52784
GO:0016627	-3.25644	0.16504
GO:0016814	-2.83989	-0.19005
GO:0000323	-3.24328	0.19303
GO:0003899	-3.47486	-0.17131
GO:0051258	-2.81725	-0.09701
GO:0007017	-3.55153	-0.22286
GO:0016796	-3.40036	-0.65873
GO:0046513	-3.54258	-0.2997
GO:0015081	-3.82702	-0.30272
GO:0051961	-3.31646	-0.38596
GO:0007179	-3.16363	-0.44387
GO:0035091	-3.54862	-0.47895
GO:0005578	-2.86418	0.44927
GO:0090305	-3.70289	-0.34216
GO:0006790	-3.23668	-0.21651
GO:0009712	-2.97528	0.04837
GO:0055067	-3.18203	-0.22677
GO:0050770	-3.56253	-0.53521
GO:1901615	-3.14761	-0.15504
GO:0034440	-3.14514	0.25029
GO:0010324	-2.75051	-0.13885
GO:0008138	-3.48827	-0.24844
GO:0048638	-3.48235	-0.14267
GO:0015179	-3.08597	-0.32904
GO:0004003	-3.53399	-0.15736
GO:0006446	-3.6219	-0.36737
GO:0000794	-3.45937	0.0038
GO:0006972	-3.62587	-0.3653
GO:0046982	-3.36782	-0.45252
GO:0005160	-3.14975	-0.28505
GO:0007188	-4.06746	-0.44443
GO:0004004	-3.78178	-0.14592
GO:0061025	-3.7939	-0.25464
GO:0046034	-3.16784	-0.11191
GO:0043254	-3.32031	-0.55455
GO:0051082	-3.47801	0.37095
GO:0004693	-3.79152	-0.53395
GO:0016572	-3.20675	-0.099
GO:0046470	-3.15225	-0.45342
GO:0007050	-2.97601	-0.17213
GO:0006885	-3.20646	-0.24639
GO:0010008	-3.49745	-0.80243
GO:0045787	-3.22758	0.00235
GO:0031047	-3.67913	-0.25269
GO:0071855	-3.66958	0.5872
GO:0016441	-3.35427	-0.27635
GO:0005216	-3.94543	-0.40057
GO:0098800	-3.67403	-0.23769
GO:0010975	-3.46334	-0.52915
GO:0031669	-3.25268	-0.01238
GO:0016667	-3.24951	-0.31915
GO:0051785	-3.14671	0.09565
GO:0048858	-3.54183	-0.46949
GO:0006904	-4.01061	-0.53508
GO:0051650	-3.72967	-0.45059
GO:0007257	-3.94741	-0.55753
GO:0006635	-3.32873	0.28578
GO:0051495	-3.25789	-0.69535
GO:0009152	-3.33879	-0.35661
GO:0004386	-3.54096	-0.06674
GO:0015301	-3.50064	-0.45882
GO:0016757	-3.5765	-0.09191
GO:0009167	-3.14273	-0.10801
GO:0048589	-3.491	-0.18218
GO:0048024	-3.86776	-0.6205
GO:0051445	-3.42723	-0.24495
GO:0009416	-3.60849	-0.1849
GO:0043073	-3.15578	-0.41997
GO:0005694	-3.42148	-0.03005
GO:0016887	-3.62245	-0.09824
GO:0005342	-3.27203	-0.13346
GO:1990351	-3.98338	-0.3934
GO:0072686	-3.02615	-0.16526
GO:0019005	-3.68858	-0.15566
GO:0019208	-3.69157	-0.4159
GO:0048608	-3.31822	-0.2529
GO:0019318	-3.11777	-0.3231
GO:0005635	-3.46504	-0.15443
GO:1901476	-3.5906	-0.03568
GO:0033177	-3.73856	-0.08272
GO:0048193	-3.86209	-0.51549
GO:0048812	-3.47999	-0.31383
GO:0051028	-3.70624	0.20463
GO:0008201	-2.52626	-0.38076
GO:0031122	-3.51904	-0.22473
GO:0015696	-3.32994	0.1793
GO:0006022	-3.25167	0.25378
GO:0035235	-3.99495	-0.37316
GO:1901293	-3.10392	-0.30756
GO:0015711	-3.35821	-0.243
GO:0004722	-3.86483	-0.65533
GO:0016638	-2.78924	0.19871
GO:0016820	-3.62404	0.08229
GO:0007368	-3.78456	-0.47212
GO:2000241	-3.32797	-0.34821
GO:0042417	-3.19687	0.04837
GO:0030148	-3.43825	-0.49493
GO:0043270	-3.33408	-0.54715
GO:0006112	-3.20156	-0.31569
GO:0012506	-3.31823	-0.34347
GO:1901991	-3.16813	-0.08257
GO:0033267	-3.78885	-0.53437
GO:0009790	-3.51953	-0.12171
GO:0005882	-3.06054	0.17905
GO:0072594	-3.6135	-0.25325
GO:0070646	-3.89308	-0.36415
GO:0016607	-3.97634	-0.77147
GO:0044450	-3.56083	-0.16682
GO:0005921	-3.44842	-0.22294
GO:0044774	-3.26759	0.12668
GO:0006479	-3.70847	-0.20058
GO:0016780	-3.57085	-0.57482
GO:0016864	-3.60129	-0.21066
GO:0032102	-3.03484	-0.46906
GO:0098852	-3.47394	-0.10864
GO:0001653	-3.92274	-0.25829
GO:0030834	-3.09632	-0.73278
GO:0006875	-3.33691	0.02129
GO:0006898	-3.09905	-0.20448
GO:0005244	-4.08303	-0.47144
GO:0032508	-3.61393	0.25434
GO:0008213	-3.70847	-0.20058
GO:0010564	-3.36026	-0.23883
GO:0046496	-3.1551	-0.14539
GO:0035304	-3.4807	-0.51057
GO:0005085	-3.61851	-0.49862
GO:0018105	-3.46252	0.07925
GO:0031279	-3.93017	-0.4069
GO:2000116	-3.08092	-0.1355
GO:0009185	-3.15235	-0.03832
GO:0030818	-3.91119	-0.39955
GO:0015171	-3.25626	-0.06771
GO:0009262	-2.84286	-0.11412
GO:0030055	-3.08406	-0.02473
GO:0007268	-4.0283	-0.40215
GO:0019902	-3.55609	0.18367
GO:0006979	-3.11309	-0.01965
GO:0000902	-3.34403	-0.30116
GO:0051233	-2.66616	0.0648
GO:0044770	-3.15364	-0.11618
GO:0007215	-4.1758	-0.32482
GO:0044705	-3.63679	-0.27217
GO:0032970	-3.18916	-0.62008
GO:0032200	-3.75213	0.13441
GO:0042625	-3.81835	0.26689
GO:0010952	-3.0206	-0.04965
GO:0004180	-3.192	0.14639
GO:0007286	-3.72944	0.20698
GO:0070013	-3.37874	-0.0475
GO:0005876	-3.17896	0.05836
GO:0046434	-3.28841	-0.06024
GO:0051349	-3.69073	-0.42249
GO:0008593	-3.22586	-0.0604
GO:0043043	-3.66975	-0.29516
GO:0030261	-2.91307	-0.26042
GO:0003713	-3.74296	-0.40161
GO:0016337	-3.09492	-0.21148
GO:0030551	-3.8589	-0.36558
GO:0022804	-3.55432	-0.13698
GO:0003755	-3.42039	-0.18081
GO:0006476	-3.73015	-0.19508
GO:0030016	-2.59533	0.40542
GO:0022843	-4.22222	-0.4697
GO:0016896	-3.38168	-0.65873
GO:0070507	-3.18511	-0.42841
GO:0016829	-3.01161	-0.13129
GO:0022829	-3.53688	-0.16685
GO:0015078	-3.74072	-0.26484
GO:0006164	-3.2221	-0.36351
GO:0007530	-3.94862	-0.24576
GO:0000062	-3.46569	0.32053
GO:0060968	-3.28935	-0.16887
GO:0019362	-3.14169	-0.14539
GO:1904030	-2.99381	-0.37962
GO:0032878	-3.52108	-0.26345
GO:0046390	-3.31161	-0.35046
GO:0045177	-3.28004	-0.05971
GO:0016917	-4.05025	-0.42113
GO:0008306	-3.85341	-0.29184
GO:0019867	-3.25107	-0.43567
GO:0048729	-3.21345	-0.53177
GO:0005484	-3.92073	-0.124
GO:0015294	-3.50308	-0.12603
GO:0097485	-3.52184	-0.40371
GO:0051053	-3.52095	0.24374
GO:0045732	-3.39733	-0.31758
GO:0030201	-3.8346	-0.50677
GO:0016776	-3.32206	-0.28645
GO:0006936	-3.0287	0.05564
GO:0016577	-4.006	-0.38742
GO:0032040	-3.631	-0.29476
GO:0043177	-3.03163	0.03248
GO:0010721	-3.28636	-0.28972
GO:0019210	-3.12227	-0.48152
GO:0030809	-3.93326	-0.39955
GO:0030100	-3.19844	-0.40739
GO:0010038	-3.1601	0.12984
GO:0006334	-3.45805	0.51961
GO:0005326	-4.1614	-0.11619
GO:0035869	-3.66004	-0.5836
GO:0000175	-3.38168	-0.65873
GO:0042578	-3.40663	0.00827
GO:0006874	-3.43298	-0.0132
GO:0008194	-3.69763	-0.01018
GO:0000922	-3.41592	0.20107
GO:1901607	-3.0619	-0.02891
GO:0009164	-2.68039	-0.2068
GO:0008037	-3.38755	-0.13517
GO:0050803	-3.69986	-0.64946
GO:0050890	-3.64016	-0.34321
GO:0051537	-3.36973	-0.60026
GO:0017147	-3.23049	-0.30983
GO:0044438	-3.45124	-0.17027
GO:0016197	-3.88908	-0.49388
GO:0006664	-3.48748	-0.44355
GO:0090174	-3.82524	-0.34149
GO:0022839	-3.729	-0.48878
GO:0016407	-3.81569	-0.2399
GO:0030800	-3.98547	-0.39955
GO:0097164	-3.16872	-0.08483
GO:0032434	-3.47815	-0.06373
GO:0009117	-3.18172	-0.28261
GO:0031974	-3.30147	0.04313
GO:0008186	-3.78178	-0.14592
GO:0009156	-3.15784	-0.088
GO:0007006	-3.52875	-0.26344
GO:0001104	-3.85017	-0.37877
GO:0004129	-3.39121	-0.47936
GO:0009135	-3.07983	-0.04154
GO:0051347	-3.33928	-0.42209
GO:1901505	-3.37443	-0.11812
GO:0006084	-3.31431	0.00059
GO:0015932	-3.72738	-0.09289
GO:0000077	-3.37507	-0.17064
GO:0051983	-3.20573	-0.03318
GO:0009069	-2.83707	-0.05887
GO:0031345	-3.21909	-0.42502
GO:0032451	-3.58893	-0.261
GO:0008645	-3.51867	-0.0839
GO:0007169	-3.3303	-0.02545
GO:0031589	-3.21688	-0.26814
GO:0043666	-3.40174	-0.47793
GO:0004177	-3.46694	0.02756
GO:0046578	-3.53678	-0.42475
GO:0006310	-3.67715	-0.12031
GO:0017022	-3.32367	-0.36535
GO:0001708	-3.81815	-0.34919
GO:0019897	-3.15372	0.17762
GO:0045861	-2.95234	0.05951
GO:0007212	-4.21761	-0.56539
GO:0040020	-3.2902	-0.36503
GO:0004364	-2.82025	0.06023
GO:0017171	-3.31802	0.07435
GO:0060627	-3.46973	-0.39037
GO:0060491	-3.43698	-0.13847
GO:0070035	-3.69357	-0.19779
GO:0008237	-3.44891	-0.03542
GO:0006073	-3.14731	-0.31569
GO:0006026	-3.08588	0.08497
GO:0042277	-3.57012	-0.03519
GO:0098602	-3.11608	-0.21148
GO:0052695	-2.90985	0.27077
GO:0005764	-3.24328	0.19303
GO:0043233	-3.36427	0.03926
GO:0022411	-3.51772	-0.07187
GO:0030239	-2.36934	-0.58188
GO:1903959	-3.39997	-0.41459
GO:0004721	-3.53979	0.05548
GO:1902911	-3.59681	-0.28221
GO:0006584	-2.97528	0.04837
GO:0007043	-3.46379	-0.19868
GO:0019825	-2.67439	-0.19283
GO:0015276	-4.13501	-0.41654
GO:0016289	-3.32811	-0.01078
GO:0007274	-3.76655	-0.30492
GO:0005938	-3.43615	-0.12235
GO:0046466	-2.9017	0.14734
GO:0009975	-3.39135	-0.43411
GO:0003684	-3.48207	-0.10774
GO:0009451	-3.88909	-0.41364
GO:0032006	-3.53065	0.01828
GO:0009064	-2.89652	0.28345
GO:0005179	-3.57171	0.4068
GO:0042755	-3.82795	-0.07161
GO:0072329	-3.11006	0.25002
GO:0003729	-3.52722	0.40608
GO:0001933	-3.19687	-0.39612
GO:0006941	-2.75853	-0.08629
GO:1901879	-3.18766	-0.55013
GO:0090575	-3.89536	-0.3454
GO:0006400	-4.05937	-0.72202
GO:1990778	-3.37282	-0.63849
GO:0019843	-3.50081	-0.3207
GO:0032809	-3.64334	-0.53298
GO:0019395	-3.21618	0.25029
GO:1901987	-3.2825	0.02619
GO:0070302	-3.40066	-0.43562
GO:0048666	-3.71939	-0.56295
GO:0008305	-2.75564	-0.44168
GO:0004725	-3.48824	0.17418
GO:0016835	-2.9965	0.06816
GO:0022618	-3.80797	-0.13208
GO:1903052	-3.53103	-0.23756
GO:0046835	-3.10356	-0.16898
GO:0031056	-3.61819	-0.7996
GO:0007548	-3.67093	-0.39743
GO:0006935	-2.66062	-0.59427
GO:0006289	-4.02573	-0.3876
GO:0030246	-3.00796	0.10189
GO:0045454	-3.35307	-0.23317
GO:0030532	-3.83662	-0.41899
GO:0004683	-3.52013	-0.27776
GO:0032271	-3.32798	-0.727
GO:0007613	-3.72526	-0.40999
GO:0055065	-3.31162	-0.02897
GO:0045088	-2.82034	-0.14756
GO:2000243	-3.36937	-0.43739
GO:0009126	-3.14273	-0.10801
GO:0018210	-3.674	-0.38219
GO:0019098	-3.59912	-0.27217
GO:0048598	-3.62917	-0.28952
GO:0022890	-3.88465	-0.29524
GO:0035150	-3.33268	-0.42842
GO:0051119	-3.4979	-0.09377
GO:0031333	-3.34068	-0.71407
GO:0098661	-3.58593	-0.35067
GO:0044057	-3.28575	-0.00358
GO:0006687	-3.16632	-0.29071
GO:0008094	-3.53308	-0.09579
GO:0030496	-3.18517	-0.22653
GO:0032886	-3.26473	-0.42841
GO:0008519	-3.80137	0.07191
GO:0043271	-3.22116	-0.37662
GO:0050769	-3.40176	-0.26822
GO:0051293	-3.29422	-0.2733
GO:0006140	-3.42784	-0.4282
GO:0015758	-3.46199	-0.0839
GO:0050768	-3.30331	-0.3747
GO:0071013	-3.95426	-0.18702
GO:0007200	-3.79465	-0.54196
GO:0090101	-3.18627	-0.36893
GO:0032154	-3.31024	0.09189
GO:0009199	-3.22127	-0.16871
GO:0004029	-2.71575	0.10926
GO:0005840	-3.80906	-0.35244
GO:0016569	-3.77201	-0.27002
GO:0010939	-3.49441	-0.49716
GO:0022406	-3.89362	-0.50321
GO:0018345	-4.04982	-0.28364
GO:1990138	-3.29341	-0.21956
GO:0043244	-3.23202	-0.35645
GO:0097190	-3.08915	-0.13352
GO:0043279	-3.58825	-0.4471
GO:0044432	-3.41812	-0.11892
GO:0010948	-3.23203	-0.09226
GO:0006399	-3.86031	-0.52351
GO:0006891	-3.87009	-0.21715
GO:0005506	-2.86507	0.09443
GO:0005251	-4.19236	-0.56244
GO:0050657	-3.7493	-0.18882
GO:0006412	-3.69129	-0.2801
GO:1900544	-3.46167	-0.42249
GO:0036064	-3.57831	-0.4884
GO:0007163	-3.57348	0.13675
GO:0050997	-3.94834	-0.42272
GO:0048786	-4.05574	-0.40515
GO:0031032	-2.66487	-0.2114
GO:0005089	-3.61645	-0.38557
GO:0048675	-3.25145	-0.21956
GO:0044447	-4.28858	-0.56301
GO:0090150	-3.43158	-0.38767
GO:0044106	-3.23596	-0.12153
GO:0032104	-3.60191	-0.15166
GO:0000187	-3.68831	-0.45299
GO:0016570	-3.75919	-0.27002
GO:0003924	-3.31216	-0.45775
GO:0006270	-1.84493	0.44137
GO:0048488	-3.74461	-0.4528
GO:0052548	-3.00771	0.01637
GO:0031098	-3.75022	-0.42044
GO:0016054	-3.04052	0.09309
GO:0072528	-3.34174	-0.1717
GO:0045930	-3.23374	0.0184
GO:0043405	-3.32367	-0.48075
GO:0009713	-2.5214	0.04837
GO:0009895	-3.29188	0.12664
GO:0040017	-2.94559	-0.27671
GO:0035058	-3.92742	-0.5241
GO:0046915	-3.40009	-0.53586
GO:0043492	-3.67278	0.0204
GO:0004222	-3.45762	-0.03254
GO:0046903	-3.50558	-0.3066
GO:0008170	-3.79963	-0.42035
GO:0008380	-3.85515	-0.43375
GO:0035094	-3.7881	-0.4471
GO:0015850	-3.22944	0.07269
GO:0050661	-3.01467	0.00716
GO:0032872	-3.40648	-0.43562
GO:0030010	-3.5956	0.18433
GO:1901657	-3.19952	-0.15078
GO:0006220	-3.10115	0.01875
GO:0000165	-3.57889	-0.40135
GO:0048588	-3.3548	-0.21956
GO:0007189	-4.05602	-0.46438
GO:0032984	-3.77157	-0.10464
GO:2001251	-3.69978	-0.16199
GO:0010453	-3.06821	-0.53223
GO:0008287	-3.94859	-0.17693
GO:0007214	-3.94374	-0.32601
GO:0015297	-3.57588	-0.39188
GO:0061640	-2.93635	0.25583
GO:0044455	-3.63407	-0.24529
GO:0030111	-3.57883	-0.70356
GO:1901981	-3.5689	-0.5299
GO:0042451	-3.21917	-0.19885
GO:0044265	-3.62798	-0.14667
GO:0009206	-3.50991	-0.21091
GO:1902099	-3.36951	0.09868
GO:0004866	-2.66873	0.04872
GO:0016741	-3.71694	-0.24267
GO:0006342	-3.91046	0.12285
GO:0000123	-3.93605	-0.17901
GO:0046777	-3.50991	0.06206
GO:0032412	-3.53351	-0.71195
GO:0006006	-3.10305	-0.3264
GO:0007416	-3.8	-0.44914
GO:0007267	-3.75976	-0.37646
GO:0004857	-3.04371	-0.03563
GO:1990204	-3.23696	-0.18935
GO:0019898	-3.34478	0.04829
GO:0040014	-3.7148	-0.12456
GO:0030258	-3.3132	0.08945
GO:0019239	-3.34466	-0.14261
GO:0048013	-3.703	-0.51339
GO:0006814	-3.81766	-0.33023
GO:1902476	-3.64523	-0.36625
GO:0006541	-2.95879	0.52185
GO:0030182	-3.6824	-0.34339
GO:0046943	-3.24796	-0.13346
GO:0043038	-3.76243	-0.45049
GO:0005343	-3.19367	-0.11184
GO:0009168	-3.16214	-0.088
GO:0047617	-3.37174	-0.01078
GO:0008509	-3.43999	-0.28498
GO:0072372	-3.88591	-0.48263
GO:0051259	-3.36342	-0.27039
GO:0018205	-3.78548	-0.28556
GO:0000578	-3.52081	-0.62644
GO:0003707	-3.56104	-0.34705
GO:0016125	-2.89346	-0.2336
GO:0044743	-3.71717	-0.16905
GO:0000079	-3.13971	-0.40644
GO:1901681	-2.76753	0.11945
GO:0009144	-3.18858	-0.17603
GO:0030176	-3.48359	-0.13081
GO:0004448	-3.30567	-0.29388
GO:0009620	-2.6779	0.46791
GO:0043281	-3.0619	-0.16125
GO:0006213	-2.86452	-0.26316
GO:0019205	-3.31282	-0.26363
GO:0030814	-3.71136	-0.4069
GO:0032507	-3.37925	-0.1691
GO:0009887	-3.43806	-0.28586
GO:0000302	-3.07227	-0.216
GO:0030802	-3.696	-0.4069
GO:0043401	-3.44783	-0.36951
GO:0032870	-3.30152	-0.13186
GO:0070193	-2.96883	0.42188
GO:0007044	-3.29716	0.07482
GO:0008026	-3.69357	-0.19779
GO:0008643	-3.56589	-0.05053
GO:0018022	-3.77011	-0.32724
GO:0044431	-3.62008	-0.43431
GO:0000387	-4.04085	-0.46644
GO:0016769	-2.99052	0.03849
GO:0009124	-3.11388	-0.03661
GO:0048477	-3.389	0.1301
GO:0016229	-3.2247	0.04926
GO:0005254	-3.64495	-0.38503
GO:0031984	-3.55969	-0.55914
GO:0055081	-3.06525	-0.17891
GO:0043506	-3.51826	-0.55753
GO:0014069	-3.76042	-0.41143
GO:0035418	-4.40193	-0.54418
GO:0033045	-3.36084	-0.08198
GO:0030866	-3.30911	-0.24575
GO:0006482	-4.03006	-0.38742
GO:0032182	-3.6353	-0.33262
GO:0031625	-3.45798	-0.53047
GO:0009799	-3.70811	-0.47212
GO:0000375	-4.01153	-0.42305
GO:0016050	-3.69609	-0.48551
GO:0000045	-3.63875	-0.3925
GO:0071804	-4.02849	-0.39256
GO:0044782	-3.7953	-0.49644
GO:0016779	-3.42499	-0.23259
GO:0046700	-3.17804	-0.21377
GO:0071901	-3.00065	-0.80475
GO:0071496	-3.08449	-0.05205
GO:0043624	-3.74116	-0.24275
GO:0032259	-3.71917	-0.20329
GO:0019707	-3.88347	-0.24512
GO:0006029	-3.81887	-0.50677
GO:0070076	-4.02801	-0.38742
GO:0004520	-3.49888	-0.12212
GO:0004521	-3.44247	-0.37989
GO:0016701	-3.06493	-0.02163
GO:0097193	-3.04237	-0.21323
GO:0008017	-3.52441	-0.29654
GO:0035264	-3.76282	0.04396
GO:0015748	-3.42185	-0.33304
GO:0030819	-3.68581	-0.42249
GO:0005976	-3.17267	0.07095
GO:0072524	-3.14699	-0.20207
GO:0001664	-3.18831	-0.15367
GO:0005525	-3.3697	-0.40321
GO:0008214	-4.03006	-0.38742
GO:0031175	-3.51559	-0.21867
GO:0005769	-3.41113	-0.80644
GO:0019751	-3.25328	-0.06515
GO:0010951	-2.87857	0.04872
GO:0051539	-3.53295	-0.31391
GO:1903311	-3.80641	-0.6205
GO:0050839	-3.09736	-0.28996
GO:0006911	-2.06395	-0.13885
GO:0032106	-3.64494	-0.05036
GO:0072511	-3.5798	-0.2532
GO:0030838	-3.36581	-0.75107
GO:0040007	-3.42196	-0.11731
GO:0098813	-2.70326	0.18301
GO:0035335	-3.44291	0.17032
GO:0006839	-3.62655	-0.66131
GO:0046328	-3.49049	-0.43562
GO:0043292	-2.5191	0.41726
GO:0019903	-3.51745	0.20392
GO:0051260	-3.33058	-0.27108
GO:0008236	-3.3266	0.07435
GO:0044801	-3.89149	-0.28766
GO:0048640	-3.25544	-0.15687
GO:2000144	-3.39798	-0.20381
GO:0007270	-4.11048	-0.60105
GO:0048665	-4.06535	-0.48047
GO:0006631	-2.90138	0.3914
GO:0031418	-3.29407	0.1032
GO:0071897	-3.1495	0.24957
GO:0051653	-3.38787	-0.2733
GO:0030029	-3.18569	-0.21437
GO:0031012	-2.83782	0.3555
GO:0044070	-3.40669	-0.35267
GO:0008083	-2.98469	-0.42599
GO:0043648	-3.12441	-0.05091
GO:0030594	-4.61258	-0.42966
GO:0010498	-3.67098	-0.28809
GO:0097472	-3.79152	-0.53395
GO:0003714	-3.63502	-0.21317
GO:0006757	-3.05544	-0.17284
GO:0098791	-3.56009	-0.50273
GO:0006040	-3.17333	0.22908
GO:0006986	-3.29833	-0.7222
GO:0031683	-3.70763	-0.45496
GO:0071103	-3.33899	0.14563
GO:0051705	-3.96668	-0.27303
GO:0016875	-3.76345	-0.45049
GO:0007051	-3.30986	-0.14048
GO:1903362	-3.41051	-0.28013
GO:0019932	-3.25527	-0.30693
GO:1902493	-3.89747	-0.27448
GO:0006836	-4.04371	-0.15529
GO:0033057	-3.75058	-0.26851
GO:0000724	-3.65314	-0.17516
GO:0032266	-3.69395	-0.49313
GO:0051540	-3.46391	-0.28882
GO:0017038	-3.49344	-0.09142
GO:0021700	-3.46547	0.4106
GO:0017025	-3.81183	-0.20381
GO:0050804	-3.69646	-0.41161
GO:0004713	-3.42866	-0.09637
GO:0048278	-3.85852	-0.51555
GO:0006260	-3.26067	0.09217
GO:0022803	-3.90855	-0.36682
GO:0006281	-3.69307	-0.02692
GO:0044773	-3.41237	-0.04806
GO:0061061	-3.24628	-0.26563
GO:0072521	-3.20197	-0.28124
GO:0017158	-3.90031	-0.29114
GO:0016765	-3.21738	0.01245
GO:0090287	-3.14367	-0.37532
GO:0005875	-3.60689	-0.33475
GO:0016747	-3.72536	-0.13362
GO:0051056	-3.54709	-0.41366
GO:0016853	-3.16225	-0.14346
GO:0042176	-3.36677	-0.26502
GO:0045335	-3.20457	-0.53632
GO:0042177	-3.36324	0.05651
GO:0015992	-3.6581	-0.18434
GO:0007269	-4.01594	-0.08692
GO:0007015	-3.29433	-0.46528
GO:0090307	-3.32711	0.00563
GO:0030835	-3.17266	-0.70615
GO:0018394	-3.78675	-0.25838
GO:0008654	-3.5212	-0.57614
GO:0007041	-3.88562	-0.32394
GO:0006486	-3.70655	-0.27729
GO:1902115	-3.37039	-0.57184
GO:0006511	-3.7505	-0.15643
GO:0009812	-2.6648	0.27077
GO:0048029	-3.08003	0.06365
GO:1901136	-3.15505	0.04741
GO:0045666	-3.45507	-0.26822
GO:1904029	-3.15419	-0.39425
GO:0010565	-2.95889	-0.61899
GO:0005623	-3.75618	-0.04732
GO:0051954	-3.81865	-0.64846
GO:0016568	-3.73766	-0.27187
GO:0030203	-3.27591	0.43254
GO:1902850	-3.33823	0.00366
GO:0044042	-3.14731	-0.31569
GO:0006637	-3.26001	0.03706
GO:0017048	-3.34172	-0.23013
GO:0044437	-3.46499	-0.00683
GO:0007031	-3.64769	-0.13164
GO:0006536	-3.1083	-0.07145
GO:0004553	-3.55162	-0.02303
GO:0032452	-3.97369	-0.36668
GO:0045927	-3.46453	-0.15577
GO:0061512	-3.73117	-0.62064
GO:0010212	-3.31937	0.12184
GO:0031570	-3.30254	-0.0238
GO:0048365	-3.66229	-0.25577
GO:0008227	-4.59584	-0.47585
GO:0051494	-3.16046	-0.47344
GO:0016597	-3.22894	-0.06679
GO:0046488	-3.68398	-0.56506
GO:0061659	-3.82457	-0.35218
GO:0022613	-3.4273	-0.28579
GO:0030104	-3.31121	0.35869
GO:0044815	-3.25356	-0.302
GO:0022412	-3.72353	0.02802
GO:0055072	-2.9521	0.018
GO:0015929	-3.69437	-0.13331
GO:0009161	-3.14133	-0.10801
GO:0008064	-3.38513	-0.74033
GO:0001505	-3.98001	0.05391
GO:0007338	-3.59653	0.28398
GO:0007389	-3.59085	-0.19048
GO:0043062	-2.93474	-0.18799
GO:0019693	-3.26682	-0.30025
GO:0015077	-3.90447	-0.30178
GO:0090068	-3.17643	-0.03742
GO:0030139	-3.34244	-0.45055
GO:1902667	-3.48069	-0.43991
GO:0086010	-4.05823	-0.29801
GO:0060260	-3.52029	-0.20381
GO:0005507	-2.9929	0.13689
GO:0046873	-3.92397	-0.33348
GO:0006644	-3.52285	-0.48685
GO:0008144	-3.39095	-0.09664
GO:0006091	-3.30628	-0.26769
GO:0051899	-3.73229	-0.29801
GO:0003705	-3.54981	-0.34028
GO:0022627	-3.66589	-0.3087
GO:0043280	-3.09309	-0.2515
GO:0009260	-3.3306	-0.35046
GO:0006890	-4.05412	-0.57696
GO:0006665	-3.21517	-0.37088
GO:0016874	-3.66228	-0.1569
GO:0000987	-3.61702	-0.37097
GO:0016241	-3.58691	-0.13653
GO:0000027	-3.2741	0.19564
GO:0000413	-3.36768	-0.18081
GO:0030036	-3.22685	-0.21651
GO:0035725	-3.85409	-0.36728
GO:1901361	-3.15806	-0.21457
GO:0051052	-3.31045	0.1366
GO:0031248	-3.89747	-0.27448
GO:1903844	-3.26599	-0.49618
GO:0005743	-3.42445	-0.33992
GO:0031968	-3.27071	-0.43567
GO:0006650	-3.57236	-0.53319
GO:0016758	-3.71168	-0.07805
GO:0071826	-3.82504	-0.05553
GO:0000280	-3.34263	-0.10777
GO:0043631	-3.65252	-0.29799
GO:0043161	-3.68841	-0.28809
GO:0042165	-4.38937	-0.38416
GO:0008038	-2.95288	-0.13588
GO:1901618	-3.40232	0.1496
GO:0051188	-3.36272	-0.18179
GO:0009791	-3.47834	-0.1744
GO:0098662	-3.85227	-0.32293
GO:0071705	-3.52657	-0.0672
GO:0060589	-3.47004	-0.51675
GO:0051606	-3.77481	-0.28161
GO:0019217	-2.89664	-0.61899
GO:0016053	-2.8584	0.14992
GO:0006873	-3.33979	-0.12742
GO:0009925	-3.2224	0.03467
GO:0042787	-3.96281	-0.54896
GO:0016849	-3.13712	-0.43411
GO:0010506	-3.45248	-0.1254
GO:0008023	-3.77722	-0.55914
GO:0006813	-4.04487	-0.35805
GO:0019200	-3.17421	-0.24309
GO:0030810	-3.57123	-0.42249
GO:0008514	-3.29582	-0.19726
GO:0000723	-3.75213	0.13441
GO:0001764	-3.47477	-0.32309
GO:0034968	-3.81247	-0.32724
GO:0003682	-3.52983	-0.31112
GO:0010501	-3.63584	-0.0936
GO:0005544	-3.46698	-0.31849
GO:0004181	-2.99455	-0.07997
GO:0015988	-3.74329	0.23662
GO:0030048	-2.96376	-0.33754
GO:0048232	-3.88852	0.0667
GO:1900371	-3.65826	-0.4069
GO:0017144	-1.8452	0.0028
GO:0003333	-3.10506	-0.09847
GO:1990267	-3.20843	-0.01427
GO:0051348	-3.27028	-0.24902
GO:0045980	-3.35178	-0.44769
GO:0008406	-3.09087	-0.24944
GO:0004402	-4.01265	-0.22628
GO:0048489	-3.79052	-0.46525
GO:0006732	-3.16714	-0.13867
GO:0010035	-3.07232	0.0495
GO:0051966	-3.94464	-0.25261
GO:0042147	-3.89687	-0.28688
GO:0071824	-3.66642	0.24096
GO:0050684	-3.83547	-0.6205
GO:0098798	-3.60186	-0.22642
GO:0044798	-3.95579	-0.371
GO:0003887	-3.43928	0.20207
GO:0030695	-3.4978	-0.53725
GO:1900372	-3.93326	-0.39955
GO:0045862	-3.21703	-0.16709
GO:0035770	-3.51394	0.30773
GO:0008047	-3.33201	-0.42789
GO:0050658	-3.7493	-0.18882
GO:0046540	-3.69033	-0.59971
GO:0032155	-3.42471	0.09189
GO:0007062	-3.73902	0.20529
GO:0072350	-3.63776	-0.12884
GO:0045665	-3.27104	-0.3747
GO:0005819	-3.1874	0.00996
GO:0030705	-3.76237	-0.53627
GO:0072509	-3.89452	-0.27538
GO:0090288	-3.01965	-0.36893
GO:0031201	-3.97043	-0.10064
GO:0016298	-3.14785	0.14214
GO:0031023	-3.34441	-0.14984
GO:0006643	-3.35112	-0.3909
GO:0006869	-3.24401	0.08827
GO:0030515	-2.91272	-0.19325
GO:0031281	-3.71182	-0.42249
GO:0043039	-3.76243	-0.45049
GO:0005741	-3.27498	-0.43567
GO:0006473	-3.66405	-0.31541
GO:0006605	-3.56523	-0.19411
GO:0055086	-3.17022	-0.26562
GO:0009896	-3.31745	-0.24512
GO:0030003	-3.33724	-0.12742
GO:0008360	-3.08355	0.22442
GO:0006401	-3.4416	-0.27867
GO:0030837	-3.10541	-0.70637
GO:0034702	-4.00788	-0.41274
GO:0051170	-3.45122	-0.20727
GO:0006364	-3.55027	-0.46396
GO:0007631	-3.91829	-0.2471
GO:0007283	-3.88852	0.0667
GO:1903532	-3.30999	-0.51115
GO:0004197	-3.49695	0.07744
GO:0016684	-3.00782	0.31012
GO:0051015	-3.17384	-0.2243
GO:0030833	-3.37346	-0.727
GO:0004674	-3.62786	-0.12888
GO:0015631	-3.47943	-0.3144
GO:0008188	-4.80099	-0.48727
GO:0032561	-3.39131	-0.40407
GO:0016604	-3.75997	-0.81732
GO:0015295	-3.35465	-0.09377
GO:0004198	-3.70812	-0.44667
GO:0046395	-3.04052	0.09309
GO:0072659	-3.41669	-0.63849
GO:0007088	-3.31485	-0.26947
GO:0051781	-3.05985	0.02905
GO:0006144	-2.35079	-0.1947
GO:0070838	-3.58144	-0.2532
GO:0050808	-3.67112	-0.42006
GO:0071900	-3.25954	-0.51395
GO:0044700	-3.75072	-0.37215
GO:0016859	-3.439	-0.17475
GO:0000786	-3.39385	-0.30195
GO:1901988	-3.17151	-0.08257
GO:0007160	-3.12834	-0.26814
GO:0031594	-3.18985	-0.34449
GO:0016836	-2.91831	0.14268
GO:2000242	-3.13244	0.12096
GO:0042073	-3.49098	-0.55767
GO:0006733	-3.18935	-0.14539
GO:0022625	-3.52414	-0.27706
GO:0005881	-3.58342	-0.29133
GO:0044445	-3.49594	-0.29673
GO:0043900	-3.08242	-0.36202
GO:0005604	-2.80302	0.07462
GO:0044242	-3.05362	0.18083
GO:0004812	-3.76345	-0.45049
GO:0042326	-3.1828	-0.39612
GO:0015267	-3.90855	-0.36682
GO:0044262	-3.21883	-0.16379
GO:0016810	-3.24669	-0.24912
GO:0044298	-3.64334	-0.41327
GO:0051536	-3.46391	-0.28882
GO:0005773	-3.30869	0.18226
GO:0004869	-2.91055	0.49777
GO:0051213	-3.51984	0.06659
GO:0018209	-3.42542	0.07925
GO:0018212	-3.24658	-0.08857
GO:0009127	-3.16214	-0.088
GO:0045216	-3.40513	-0.24491
GO:0030801	-3.54693	-0.42249
GO:0071805	-4.04417	-0.39256

## Sheet: Fly-Worm
GO-term	Mean-GEP-Fly	Mean-GEP-Worm
GO:0030170	-2.13696	0.01718
GO:0016616	-2.05419	0.14224
GO:0006865	-2.36004	-0.13812
GO:0016055	-2.93435	-0.41886
GO:0005200	-2.32979	-0.03555
GO:0030534	-2.9239	-0.15105
GO:0017016	-2.93818	-0.42033
GO:0006418	-2.90056	-0.45049
GO:0031987	-2.88291	-0.23117
GO:0008375	-2.78072	-0.46684
GO:0040018	-2.82119	-0.14068
GO:0043086	-2.54049	-0.07918
GO:0051647	-2.89898	-0.25314
GO:0015002	-2.47073	-0.47936
GO:0046129	-2.46663	-0.19885
GO:0008092	-2.75669	-0.24617
GO:0030286	-2.48568	-0.73899
GO:0007034	-2.99468	-0.56016
GO:0005667	-2.97022	-0.37158
GO:0006915	-2.57732	-0.06578
GO:0098655	-2.87928	-0.32719
GO:0031975	-2.47745	-0.15393
GO:0009628	-2.61073	-0.21424
GO:1901135	-2.3258	-0.09956
GO:0051641	-2.803	-0.28031
GO:0043484	-2.99075	-0.53047
GO:0051270	-2.81965	-0.31203
GO:0035023	-3.41841	-0.38557
GO:0051235	-2.89174	0.04996
GO:0036464	-2.32625	0.33417
GO:0005253	-3.18646	-0.3783
GO:0008757	-2.96046	-0.14983
GO:0045860	-2.97181	-0.4554
GO:0090501	-3.12629	-0.48163
GO:0097610	-2.67483	0.09189
GO:0009306	-3.089	-0.47952
GO:0060341	-2.92498	-0.32174
GO:0010965	-2.2039	0.01906
GO:0009123	-2.36847	-0.07425
GO:0051057	-3.17055	-0.57508
GO:0006099	-2.54144	-0.15303
GO:0032269	-2.65246	-0.02951
GO:0048285	-2.60547	-0.1197
GO:0097659	-3.06058	-0.38984
GO:0016645	-2.04101	-0.40467
GO:0000139	-3.38282	-0.45542
GO:0009798	-2.752	-0.69904
GO:0044272	-2.81655	-0.24778
GO:0001666	-2.79144	-0.13772
GO:0032482	-3.0307	-0.63306
GO:0045727	-2.6741	0.04161
GO:0060284	-2.89036	-0.44806
GO:0016879	-2.31861	0.16616
GO:0019887	-2.54058	-0.25031
GO:0012505	-2.9048	-0.19614
GO:0007612	-2.66692	-0.30297
GO:0030832	-2.83404	-0.74033
GO:0006325	-2.74864	-0.14925
GO:0004540	-2.94596	-0.461
GO:0000152	-2.73105	-0.40547
GO:0004519	-2.72959	-0.28148
GO:0022900	-2.78053	-0.29884
GO:0005643	-2.70645	0.08291
GO:0055082	-2.44246	-0.02341
GO:0051020	-2.93118	-0.42033
GO:0007093	-2.68664	0.11501
GO:0072330	-2.21122	0.37149
GO:0016071	-3.01787	-0.364
GO:0072657	-3.16977	-0.46278
GO:0003730	-2.58685	0.99282
GO:0051603	-2.78125	-0.04648
GO:0006661	-2.96898	-0.72843
GO:0005834	-2.60004	-0.50787
GO:1903507	-2.92191	-0.221
GO:0018393	-2.98212	-0.25838
GO:0007131	-2.85827	0.15224
GO:0032103	-2.51386	-0.10961
GO:0009190	-3.49094	-0.43411
GO:0015085	-3.35181	-0.27538
GO:0004252	-2.31589	-0.06511
GO:0018208	-3.08886	-0.03185
GO:0004702	-2.70577	-0.35799
GO:0035825	-2.85028	0.15224
GO:0043087	-2.98316	-0.51582
GO:0016811	-2.1283	-0.10711
GO:0008045	-2.71477	-0.33022
GO:0005436	-2.07693	-0.16263
GO:0051087	-2.60483	-0.19891
GO:0003743	-2.96851	-0.38355
GO:0044283	-2.30492	0.07766
GO:0031300	-2.90048	-0.48144
GO:0050662	-2.15547	0.05192
GO:0003724	-2.64155	-0.15873
GO:0015031	-2.86234	-0.38078
GO:0006163	-2.73148	-0.31359
GO:0016627	-2.75295	0.16504
GO:0000776	-2.18323	-0.03919
GO:0016814	-1.93984	-0.19005
GO:0000323	-2.32943	0.19303
GO:1903050	-2.40826	-0.26275
GO:0003899	-2.82936	-0.17131
GO:0008134	-2.91621	-0.28291
GO:0015629	-2.83493	-0.40451
GO:0007017	-2.80263	-0.22286
GO:0016651	-2.95967	-0.41751
GO:0016796	-2.91565	-0.65873
GO:0016310	-2.78673	-0.16374
GO:0050801	-2.55507	-0.16806
GO:0009886	-2.92014	0.13061
GO:0098589	-3.68772	-0.0606
GO:0044391	-3.63181	-0.3236
GO:0015081	-2.88885	-0.30272
GO:0042742	-2.1907	0.40374
GO:0007265	-2.98419	-0.51366
GO:0051961	-2.85531	-0.38596
GO:0005096	-2.95741	-0.47769
GO:0007179	-2.64534	-0.44387
GO:1903827	-2.71688	-0.07882
GO:0035091	-3.1184	-0.47895
GO:0090305	-3.13411	-0.34216
GO:0005578	-2.33438	0.44927
GO:0016579	-2.91961	-0.33385
GO:0006790	-2.27685	-0.21651
GO:0042626	-2.49484	0.08229
GO:0090092	-2.6585	-0.3803
GO:0010950	-2.42287	-0.16963
GO:0050770	-2.95757	-0.53521
GO:1901615	-2.48368	-0.15504
GO:0009894	-2.66737	-0.22282
GO:0034440	-2.64735	0.25029
GO:0098771	-2.68887	-0.16546
GO:0007413	-2.93173	-0.14805
GO:0008138	-2.7587	-0.24844
GO:0033218	-3.1365	0.00558
GO:0045807	-2.89184	-0.35594
GO:0048638	-2.80736	-0.14267
GO:1901880	-3.11292	-0.48307
GO:0022604	-2.87882	0.04618
GO:0010608	-2.77268	-0.19306
GO:0004003	-2.42901	-0.15736
GO:0030865	-2.94348	-0.20349
GO:0006446	-2.4155	-0.36737
GO:0009066	-2.70735	-0.1841
GO:0019439	-2.69023	-0.17822
GO:0007155	-2.79882	-0.1626
GO:0016324	-2.68842	-0.10929
GO:0046982	-2.85733	-0.45252
GO:0014070	-2.05603	-0.43403
GO:0007275	-2.05055	-0.20352
GO:0023056	-2.93718	-0.36305
GO:0009063	-2.07727	-0.08052
GO:0030880	-2.75559	-0.3415
GO:0031334	-2.46726	-0.45639
GO:0007608	-4.41396	-0.58808
GO:0004004	-2.58555	-0.14592
GO:0061025	-2.94491	-0.25464
GO:0046034	-2.40727	-0.11191
GO:0043254	-2.82893	-0.55455
GO:0002376	-2.1822	0.22406
GO:0051082	-2.50046	0.37095
GO:0009259	-2.74913	-0.3026
GO:0043901	-2.86934	0.12096
GO:0045787	-2.58376	0.00235
GO:0031047	-2.74071	-0.25269
GO:1901700	-2.65385	-0.2989
GO:0035194	-2.81015	-0.27635
GO:0016441	-2.81015	-0.27635
GO:0051287	-2.1457	0.00584
GO:0005216	-4.18767	-0.40057
GO:0000785	-2.57717	0.19273
GO:0098800	-2.63654	-0.23769
GO:0000122	-2.98019	-0.28334
GO:0010975	-3.06697	-0.52915
GO:0007156	-3.07731	-0.16173
GO:0038023	-4.03903	-0.29273
GO:0031669	-2.48706	-0.01238
GO:0016667	-2.5101	-0.31915
GO:0040001	-3.00412	-0.34758
GO:0008061	-2.01548	0.22605
GO:0007005	-2.80412	-0.34193
GO:0000226	-2.89744	-0.16017
GO:0048858	-2.99461	-0.46949
GO:0044456	-3.13848	-0.42228
GO:0006904	-3.27263	-0.53508
GO:0051650	-3.18309	-0.45059
GO:0005057	-2.92136	-0.33999
GO:0006635	-2.61519	0.28578
GO:0023014	-2.89985	-0.36623
GO:0019706	-2.94155	-0.24512
GO:0051495	-2.5811	-0.69535
GO:0019842	-2.98228	0.16561
GO:0009152	-3.00379	-0.35661
GO:0023061	-3.2962	-0.14717
GO:0004386	-2.54351	-0.06674
GO:0009141	-2.42584	-0.1385
GO:0001228	-2.90197	-0.50895
GO:0009167	-2.37147	-0.10801
GO:0016757	-2.61714	-0.09191
GO:0080134	-2.73551	-0.15073
GO:0048589	-2.80628	-0.18218
GO:0045211	-3.39527	-0.44671
GO:0048024	-2.98556	-0.6205
GO:0005730	-2.75213	-0.32538
GO:0005539	-1.97326	-0.38076
GO:0015145	-1.79311	-0.0839
GO:0009416	-2.52703	-0.1849
GO:0005694	-2.89454	-0.03005
GO:0010466	-2.39974	0.05791
GO:0006468	-2.83182	-0.14781
GO:0016482	-2.81281	-0.42032
GO:0016887	-2.56555	-0.09824
GO:0005342	-2.23371	-0.13346
GO:0016409	-2.87994	-0.19285
GO:0060249	-2.88086	0.00143
GO:1990351	-3.13688	-0.3934
GO:0009119	-2.36964	-0.21886
GO:0016877	-2.29239	-0.12015
GO:0046474	-2.86291	-0.58266
GO:0045595	-2.84875	-0.43268
GO:0072686	-2.62377	-0.16526
GO:0019005	-2.6499	-0.15566
GO:0019208	-2.61223	-0.4159
GO:0048608	-2.97085	-0.2529
GO:0006633	-2.28044	0.38636
GO:0019318	-1.4134	-0.3231
GO:0005635	-2.42392	-0.15443
GO:1902680	-2.98495	-0.38223
GO:0005230	-3.88621	-0.40232
GO:1901476	-2.14459	-0.03568
GO:0036459	-2.78041	-0.33385
GO:0032590	-5.09697	-0.32277
GO:0044270	-2.70996	-0.20179
GO:0022904	-2.80643	-0.39882
GO:0033177	-2.64566	-0.08272
GO:0009755	-3.1802	-0.37106
GO:0048193	-3.06086	-0.51549
GO:0010563	-2.92543	-0.43682
GO:0048639	-2.88355	-0.14258
GO:0017148	-2.75019	0.19999
GO:0050795	-2.8303	-0.37237
GO:0000725	-2.88016	-0.17516
GO:0048812	-2.99533	-0.31383
GO:1901137	-2.76718	-0.28134
GO:0051028	-2.60103	0.20463
GO:0031122	-2.33943	-0.22473
GO:0006022	-2.05498	0.25378
GO:1901293	-2.77035	-0.30756
GO:0015711	-2.4407	-0.243
GO:0016459	-2.41246	0.06481
GO:0003779	-3.03227	-0.11594
GO:0005262	-3.54845	-0.40374
GO:2001252	-2.54377	-0.49178
GO:0004722	-2.43317	-0.65533
GO:0045185	-2.88543	-0.26209
GO:0004527	-2.88842	-0.27
GO:0016820	-2.49484	0.08229
GO:2000241	-2.63699	-0.34821
GO:1903046	-2.579	0.05473
GO:0009612	-2.95686	-0.28785
GO:0016614	-2.15546	0.1175
GO:0031985	-2.92524	-0.41509
GO:0045931	-2.41943	-0.2083
GO:0032990	-2.99401	-0.4262
GO:1901991	-2.67047	-0.08257
GO:0001709	-2.78293	-0.51605
GO:0033267	-2.90611	-0.53437
GO:0000977	-2.85438	-0.43283
GO:0042592	-2.69986	-0.04687
GO:0009790	-2.83043	-0.12171
GO:0005996	-1.48299	0.15562
GO:0050907	-4.73993	-0.27678
GO:0045202	-3.04205	-0.34228
GO:0044703	-3.03475	-0.27211
GO:0055080	-2.71477	-0.1386
GO:0034660	-2.73808	-0.44309
GO:0072594	-2.65725	-0.25325
GO:0070646	-2.95239	-0.36415
GO:0008021	-3.11677	-0.41027
GO:0044450	-2.75524	-0.16682
GO:0005622	-2.40419	-0.41639
GO:0044774	-2.78423	0.12668
GO:0006479	-3.063	-0.20058
GO:0048037	-2.2025	0.02767
GO:0042391	-3.40233	-0.37373
GO:0032102	-2.92198	-0.46906
GO:0009266	-2.25538	-0.09617
GO:0010883	-2.6384	-0.17773
GO:0001653	-4.18107	-0.25829
GO:1903509	-2.69107	-0.44355
GO:0006875	-2.79621	0.02129
GO:0005244	-3.82586	-0.47144
GO:0006096	-1.96534	-0.17284
GO:0008213	-3.063	-0.20058
GO:0005768	-2.9986	-0.69265
GO:0050909	-4.73665	-0.51375
GO:0010564	-2.62672	-0.23883
GO:0008284	-2.80214	-0.23857
GO:0009888	-2.77522	-0.47946
GO:0046496	-2.06514	-0.14539
GO:1902275	-2.67988	-0.58744
GO:0050660	-2.34583	0.13387
GO:0005085	-3.30407	-0.49862
GO:2000116	-2.52532	-0.1355
GO:0009185	-1.99017	-0.03832
GO:0044427	-2.56823	-0.1224
GO:0032273	-2.50626	-0.75107
GO:0072527	-2.14581	-0.17181
GO:0001932	-2.94394	-0.36423
GO:0015171	-2.27458	-0.06771
GO:0007154	-2.9322	-0.32932
GO:0043436	-2.40466	0.12589
GO:0030055	-3.05292	-0.02473
GO:0016592	-3.18561	-0.70135
GO:0007268	-3.38251	-0.40215
GO:0000910	-2.64583	0.11717
GO:0009165	-2.77035	-0.30756
GO:0019902	-2.55558	0.18367
GO:0034504	-2.65765	-0.05898
GO:0051345	-2.72818	-0.4535
GO:0006979	-2.51241	-0.01965
GO:0042981	-2.81379	-0.05608
GO:1903825	-2.24124	-0.12863
GO:0000902	-2.99167	-0.30116
GO:0008408	-2.8425	-0.21867
GO:0044463	-3.62983	-0.4442
GO:0051233	-1.87642	0.0648
GO:0007411	-2.93572	-0.40371
GO:0052547	-2.45849	0.02807
GO:0044770	-2.27731	-0.11618
GO:0044705	-3.10956	-0.27217
GO:0010959	-3.82172	-0.49923
GO:0006066	-2.61654	-0.16391
GO:0043065	-2.5764	-0.25042
GO:0044451	-2.94589	-0.47723
GO:0019899	-2.871	-0.23122
GO:0008528	-4.18183	-0.25829
GO:0032970	-2.80517	-0.62008
GO:0032200	-2.25701	0.13441
GO:0015698	-2.48253	-0.35936
GO:0005267	-4.13795	-0.41326
GO:0006913	-2.67457	-0.49825
GO:0001071	-3.27647	-0.36256
GO:0042625	-2.60922	0.26689
GO:0010952	-2.44033	-0.04965
GO:0004180	-1.96816	0.14639
GO:0004930	-4.17804	-0.30143
GO:0009408	-2.08966	0.0728
GO:0050911	-4.86829	-0.27143
GO:0022603	-2.85692	0.02274
GO:0045934	-2.88642	-0.2193
GO:0019783	-2.83385	-0.51901
GO:0031982	-2.87906	-0.28421
GO:0007286	-2.70145	0.20698
GO:0006753	-2.55406	-0.28261
GO:0008340	-2.625	-0.03153
GO:0044433	-3.22922	-0.39211
GO:0070013	-2.32651	-0.0475
GO:0030031	-3.23103	-0.44825
GO:0035556	-3.02103	-0.41761
GO:0051047	-3.0771	-0.43025
GO:0000070	-2.57498	0.11593
GO:0007033	-3.16017	-0.53718
GO:0005876	-2.37586	0.05836
GO:0051173	-2.89498	-0.34872
GO:0046434	-2.217	-0.06024
GO:0032506	-2.79998	-0.22783
GO:0008238	-2.14191	0.09274
GO:0016746	-2.48516	-0.12752
GO:0008593	-2.96074	-0.0604
GO:0098802	-3.6912	-0.40516
GO:0031256	-5.00409	-0.42408
GO:0032787	-2.45728	0.28955
GO:1903320	-2.45837	-0.06582
GO:0048585	-2.80821	-0.34608
GO:0006955	-2.11099	0.22502
GO:0016876	-2.90928	-0.45049
GO:0052652	-3.89149	-0.43411
GO:0043005	-3.05993	-0.38556
GO:1901606	-2.06178	-0.08052
GO:0015101	-2.51368	0.06759
GO:0050954	-2.86411	-0.4032
GO:0030261	-2.41478	-0.26042
GO:0003713	-2.8945	-0.40161
GO:0016337	-2.79271	-0.21148
GO:0044802	-2.95064	-0.35975
GO:0031090	-2.67759	-0.2766
GO:0022804	-2.34141	-0.13698
GO:0003755	-2.55937	-0.18081
GO:0006952	-2.27935	0.30632
GO:0036293	-2.75294	-0.17249
GO:1901698	-2.53498	-0.49705
GO:0006576	-2.25147	-0.12153
GO:0022843	-4.01829	-0.4697
GO:0016896	-3.14262	-0.65873
GO:0070507	-2.54425	-0.42841
GO:0006887	-3.13882	-0.27455
GO:0016829	-2.69274	-0.13129
GO:0044706	-3.08005	-0.26398
GO:0042330	-2.87236	-0.56942
GO:0005975	-2.20859	-0.01822
GO:0007097	-2.55545	-0.25314
GO:0015078	-2.51807	-0.26484
GO:0006164	-2.93946	-0.36351
GO:0032956	-2.80517	-0.69262
GO:0005615	-2.45116	0.23162
GO:0007530	-2.92057	-0.24576
GO:0060968	-2.71705	-0.16887
GO:0019362	-2.06514	-0.14539
GO:0016477	-2.90266	-0.18127
GO:0033047	-2.2039	-0.03354
GO:0003690	-2.82953	-0.30278
GO:0000151	-2.72738	-0.27598
GO:0045502	-2.28651	-0.54889
GO:0031347	-2.56418	-0.29114
GO:0046390	-2.96603	-0.35046
GO:0045177	-2.68373	-0.05971
GO:0030135	-3.0591	-0.16036
GO:0051247	-2.8136	-0.31454
GO:0030030	-3.02514	-0.36341
GO:0052689	-2.55266	-0.09163
GO:0008306	-2.54763	-0.29184
GO:0016860	-2.71439	-0.25494
GO:0019867	-2.35237	-0.43567
GO:0005249	-3.97407	-0.52248
GO:0050807	-2.95213	-0.65912
GO:0061630	-3.07364	-0.35218
GO:0046580	-2.89928	-0.37766
GO:0009062	-2.63168	0.25002
GO:0000281	-2.50927	0.29375
GO:0032993	-2.2597	-0.26809
GO:0048729	-2.76714	-0.53177
GO:0005484	-3.07657	-0.124
GO:0043632	-2.78673	-0.15643
GO:0015294	-2.169	-0.12603
GO:0042594	-2.56807	-0.10715
GO:0097485	-2.93894	-0.40371
GO:0051053	-1.78307	0.24374
GO:0045732	-2.8466	-0.31758
GO:0016776	-3.35038	-0.28645
GO:0034248	-2.77909	-0.01627
GO:0042327	-2.92728	-0.32527
GO:0000502	-2.88729	-0.40652
GO:0043177	-3.30497	0.03248
GO:0010721	-2.85875	-0.28972
GO:0034212	-2.87663	-0.42893
GO:0043409	-2.97061	-0.91273
GO:0043543	-2.94097	-0.29089
GO:0004871	-3.84488	-0.30656
GO:0009891	-2.9491	-0.36349
GO:0030100	-2.93294	-0.40739
GO:0010038	-2.26358	0.12984
GO:0060281	-2.68945	-0.14452
GO:0006334	-2.16749	0.51961
GO:0008088	-2.99163	-0.47532
GO:0005326	-2.45284	-0.11619
GO:0007264	-3.05804	-0.50956
GO:0042578	-2.45486	0.00827
GO:0051438	-2.23865	0.04185
GO:0006874	-2.67615	-0.0132
GO:0008194	-2.57032	-0.01018
GO:0000922	-2.2631	0.20107
GO:0051129	-2.8142	-0.38591
GO:0032386	-2.80822	0.12571
GO:0046961	-2.57562	0.1616
GO:0071310	-2.90233	-0.35604
GO:1901607	-2.28527	-0.02891
GO:0008037	-3.08631	-0.13517
GO:0044092	-2.72433	-0.10084
GO:0050803	-3.49153	-0.64946
GO:0050890	-2.72656	-0.34321
GO:0051046	-3.22665	-0.39057
GO:0045893	-2.98495	-0.38424
GO:0016773	-2.82156	-0.16198
GO:0008355	-2.56958	-0.32357
GO:0044438	-2.88052	-0.17027
GO:0009150	-2.7611	-0.30681
GO:0016197	-3.18493	-0.49388
GO:0008652	-2.19267	0.01325
GO:0042048	-2.67806	-0.28959
GO:0006664	-2.69107	-0.44355
GO:0065003	-2.80222	-0.13413
GO:0090174	-2.97959	-0.34149
GO:0060548	-2.85646	0.02641
GO:0006575	-2.31026	-0.16937
GO:0016407	-2.61809	-0.2399
GO:0072507	-2.98993	0.027
GO:0040008	-2.83061	-0.15496
GO:0006275	-1.80641	-0.05123
GO:0008080	-2.68882	-0.33963
GO:0002682	-2.69137	-0.17141
GO:0097164	-2.09637	-0.08483
GO:0000956	-3.14247	-0.46514
GO:0032434	-2.41818	-0.06373
GO:0051169	-2.67457	-0.49825
GO:0019199	-3.23782	-0.43401
GO:0006366	-3.07983	-0.34491
GO:1901989	-2.1173	0.13138
GO:1901565	-1.84012	-0.01167
GO:0051253	-2.92933	-0.22362
GO:0009117	-2.56683	-0.28261
GO:0019941	-2.78673	-0.15643
GO:0031974	-2.35941	0.04313
GO:0008186	-2.58555	-0.14592
GO:0009156	-2.47945	-0.088
GO:0098590	-3.70005	-0.28213
GO:0043242	-3.11292	-0.48307
GO:0042803	-2.81519	0.00305
GO:0001104	-3.09493	-0.37877
GO:0004129	-2.47073	-0.47936
GO:0044449	-2.80204	-0.12767
GO:0009135	-1.99017	-0.04154
GO:0051347	-2.87667	-0.42209
GO:0010941	-2.80981	-0.09083
GO:0033178	-2.48146	0.11752
GO:0097458	-3.45868	-0.39826
GO:0006888	-3.2498	-0.24407
GO:1901505	-2.82262	-0.11812
GO:0005777	-2.38903	0.26487
GO:0051172	-2.87519	-0.14863
GO:0009719	-2.48778	-0.36633
GO:0043565	-3.24683	-0.35739
GO:0000077	-2.74405	-0.17064
GO:0016676	-2.47073	-0.47936
GO:0051983	-2.23924	-0.03318
GO:0034062	-2.82936	-0.34369
GO:0016567	-2.79638	-0.33565
GO:0051656	-2.86785	-0.25227
GO:0045664	-3.0618	-0.49645
GO:0016791	-2.3734	0.05388
GO:0015370	-2.15019	-0.11408
GO:0048569	-2.96888	-0.43022
GO:0005871	-2.43145	-0.23746
GO:0070161	-3.05756	-0.28133
GO:0031329	-2.59801	-0.20747
GO:0007169	-2.94909	-0.02545
GO:0032107	-2.83858	-0.15166
GO:0031589	-2.02448	-0.26814
GO:0004177	-1.98594	0.02756
GO:0008033	-2.8598	-0.62391
GO:0034330	-3.01618	-0.08505
GO:0005088	-3.32651	-0.39082
GO:0046165	-2.67536	-0.12708
GO:0006974	-2.67767	-0.19428
GO:0033674	-2.97181	-0.4554
GO:0046578	-3.09165	-0.42475
GO:0006310	-2.5167	-0.12031
GO:0001076	-3.01926	-0.38025
GO:0072593	-2.53496	0.41206
GO:0017022	-2.48353	-0.36535
GO:0055029	-2.75559	-0.32362
GO:0007049	-2.41904	-0.01171
GO:0001708	-3.0056	-0.34919
GO:0045861	-2.40028	0.05951
GO:0032774	-3.02413	-0.38454
GO:0019752	-2.38088	0.14307
GO:0006417	-2.76072	-0.01627
GO:0009991	-2.59668	-0.22274
GO:0031327	-2.86849	-0.16662
GO:0060560	-2.91358	-0.21956
GO:0019637	-2.62814	-0.30847
GO:0004364	-1.84838	0.06023
GO:0006397	-2.97727	-0.4419
GO:0017171	-2.33273	0.07435
GO:0060627	-3.10713	-0.39037
GO:0045937	-2.97414	-0.35396
GO:0007167	-2.90169	-0.13612
GO:1903530	-3.24923	-0.42251
GO:0060491	-3.0482	-0.13847
GO:0043068	-2.61471	-0.17681
GO:0008237	-2.37468	-0.03542
GO:0070035	-2.52725	-0.19779
GO:0051338	-2.66836	-0.33809
GO:0006026	-1.64246	0.08497
GO:0042277	-3.22657	-0.03519
GO:0043269	-3.617	-0.46096
GO:0045892	-2.92191	-0.221
GO:0098602	-2.7237	-0.21148
GO:0006414	-3.69382	0.0781
GO:0003700	-3.27647	-0.36256
GO:0005764	-2.32943	0.19303
GO:0043233	-2.32651	0.03926
GO:0022411	-2.79039	-0.07187
GO:0000428	-2.75559	-0.32362
GO:1902911	-2.30875	-0.28221
GO:0004721	-2.50505	0.05548
GO:0007043	-3.01949	-0.19868
GO:0045995	-2.61374	-0.29808
GO:1903293	-2.93745	-0.17693
GO:0015276	-4.23783	-0.41654
GO:0005814	-2.68121	-0.25032
GO:0007274	-3.51367	-0.30492
GO:0005938	-2.95505	-0.12235
GO:0032446	-2.80569	-0.35403
GO:0009975	-3.53698	-0.43411
GO:0048511	-2.81469	-0.37301
GO:0007052	-3.01221	-0.12582
GO:0003684	-2.46652	-0.10774
GO:0048878	-2.54193	-0.01753
GO:0045214	-2.71638	-0.01982
GO:0005911	-2.98469	-0.23967
GO:0048731	-2.82859	-0.26796
GO:0009451	-2.81486	-0.41364
GO:0032880	-2.83389	-0.26218
GO:0032006	-2.94831	0.01828
GO:0009064	-1.87689	0.28345
GO:0000075	-2.62889	0.00195
GO:0005179	-2.50564	0.4068
GO:0072329	-2.62288	0.25002
GO:0003729	-2.9148	0.40608
GO:0034703	-3.88639	-0.50884
GO:0001933	-3.00255	-0.39612
GO:1901879	-3.01439	-0.55013
GO:0090575	-2.94464	-0.3454
GO:0006400	-2.87096	-0.72202
GO:0031400	-2.66527	-0.36951
GO:1990778	-3.32571	-0.63849
GO:0090407	-2.778	-0.3566
GO:0019843	-3.14247	-0.3207
GO:0033044	-2.57388	-0.30312
GO:0006090	-2.05466	-0.2186
GO:0019395	-2.64036	0.25029
GO:0007346	-2.66651	-0.19767
GO:0006261	-2.10324	-0.17088
GO:0009948	-2.61339	-0.64932
GO:0044772	-2.12609	-0.11923
GO:0009968	-2.8282	-0.43311
GO:0000988	-2.95925	-0.33806
GO:1901987	-2.60356	0.02619
GO:0004672	-2.87556	-0.14448
GO:0070302	-3.04205	-0.43562
GO:0016831	-2.07529	0.35581
GO:0048666	-2.98203	-0.56295
GO:0044282	-2.42205	0.05844
GO:0070085	-2.83683	-0.22487
GO:0004725	-2.68606	0.17418
GO:0016835	-2.54959	0.06816
GO:1903308	-2.62206	-0.58744
GO:0022618	-2.8636	-0.13208
GO:0046031	-1.99017	-0.14004
GO:1903052	-2.41904	-0.23756
GO:0046394	-2.20254	0.14992
GO:0040012	-2.76609	-0.38886
GO:0042221	-2.71831	-0.20034
GO:0031056	-2.87241	-0.7996
GO:0055085	-2.54963	-0.26186
GO:0033206	-2.87609	0.03735
GO:0006935	-2.6149	-0.59427
GO:0005759	-2.29286	-0.3803
GO:0009132	-2.07977	-0.13092
GO:0031967	-2.47745	-0.15393
GO:0006289	-2.45893	-0.3876
GO:0055076	-2.79343	0.07596
GO:0006612	-3.01409	-0.2598
GO:0030246	-2.40434	0.10189
GO:0045454	-2.56362	-0.23317
GO:0030532	-2.804	-0.41899
GO:0043549	-2.85293	-0.39977
GO:0016072	-2.42005	-0.46396
GO:0032271	-2.7288	-0.727
GO:0010638	-2.70957	-0.39619
GO:0030424	-2.7313	-0.36643
GO:0003777	-2.86422	-0.23782
GO:0009108	-2.40672	-0.18179
GO:0010171	-2.03613	0.09884
GO:0010558	-2.86088	-0.1266
GO:0007613	-2.67494	-0.40999
GO:0055065	-2.6737	-0.02897
GO:0045088	-2.60019	-0.14756
GO:0031543	-3.80256	0.35547
GO:0071806	-2.91941	-0.16905
GO:0009792	-2.83043	-0.12296
GO:0044441	-3.16205	-0.4758
GO:0018024	-2.90035	-0.36405
GO:0009126	-2.37147	-0.10801
GO:0005856	-2.80707	0.18096
GO:0005543	-3.0146	-0.42254
GO:0044877	-2.63857	-0.28617
GO:0044087	-2.93601	-0.43949
GO:0004984	-4.95792	-0.27143
GO:0098656	-2.22448	-0.31389
GO:0012501	-2.5931	-0.06422
GO:0019098	-3.08114	-0.27217
GO:0006520	-2.41664	-0.00654
GO:0031988	-2.90622	-0.41317
GO:0007218	-3.12786	-0.01134
GO:0042325	-2.90082	-0.37108
GO:0016705	-2.27289	0.17563
GO:0019216	-3.12037	-0.63895
GO:0048598	-2.72784	-0.28952
GO:0022890	-2.9027	-0.29524
GO:0035150	-2.66227	-0.42842
GO:0051119	-1.92542	-0.09377
GO:0044057	-3.0155	-0.00358
GO:0008094	-2.43754	-0.09579
GO:0017145	-2.55607	-0.17981
GO:0031331	-2.42684	-0.20699
GO:0030703	-2.23472	0.61399
GO:0030496	-2.51311	-0.22653
GO:0010648	-2.8733	-0.40467
GO:0032886	-2.56219	-0.42841
GO:0019787	-2.7466	-0.3671
GO:0050769	-2.99943	-0.26822
GO:0045596	-2.83468	-0.25424
GO:0007276	-2.65868	0.07995
GO:0001558	-2.86432	-0.3695
GO:0016301	-2.85936	-0.16316
GO:0016782	-2.89617	-0.25949
GO:0051293	-2.98931	-0.2733
GO:0042078	-2.54304	-0.22997
GO:0044297	-3.12701	-0.3003
GO:0051493	-2.7357	-0.49656
GO:0006140	-3.03154	-0.4282
GO:0043235	-3.50923	-0.42762
GO:0051050	-2.95006	-0.3014
GO:0006749	-1.88056	-0.30994
GO:0050768	-2.93244	-0.3747
GO:0046983	-2.88969	-0.31443
GO:0071013	-2.95976	-0.18702
GO:0008235	-1.72907	0.06657
GO:0090101	-2.76657	-0.36893
GO:1901617	-2.02864	-0.12471
GO:0006812	-3.21319	-0.26636
GO:0032154	-2.67483	0.09189
GO:0009199	-2.43121	-0.16871
GO:0098797	-3.05052	-0.42526
GO:0045786	-2.66807	-0.04092
GO:0050832	-2.34321	0.39868
GO:0005840	-4.21348	-0.35244
GO:0016569	-2.93552	-0.27002
GO:0043414	-3.07346	-0.28953
GO:0034654	-2.82287	-0.35324
GO:0034613	-2.75548	-0.33753
GO:0045859	-2.84882	-0.39004
GO:0032589	-5.04238	-0.42408
GO:0006351	-3.06058	-0.38643
GO:0022406	-3.22059	-0.50321
GO:0016763	-2.28999	-0.18473
GO:0007611	-2.72656	-0.34321
GO:0018345	-2.95352	-0.28364
GO:1990138	-3.19301	-0.21956
GO:0043244	-3.09378	-0.35645
GO:0006081	-2.46698	0.01431
GO:0032874	-2.9235	-0.55753
GO:0097190	-2.24178	-0.13352
GO:0043279	-2.27593	-0.4471
GO:0044432	-2.95733	-0.11892
GO:1990837	-2.74396	-0.32424
GO:0019829	-2.54616	0.26689
GO:0010948	-2.68861	-0.09226
GO:0006399	-2.88326	-0.52351
GO:0051168	-2.62824	-0.0143
GO:0006891	-2.99275	-0.21715
GO:0045935	-2.92305	-0.36742
GO:0005506	-2.25304	0.09443
GO:0006820	-2.4752	-0.27013
GO:0015020	-2.28921	0.20238
GO:0022832	-3.82586	-0.47144
GO:0010639	-2.7839	-0.3738
GO:0050657	-2.9208	-0.18882
GO:0051301	-2.66299	-0.10362
GO:0007163	-3.05871	0.13675
GO:0015296	-2.26467	-0.16531
GO:0022836	-4.2359	-0.42922
GO:0065002	-2.91941	-0.16905
GO:0031124	-3.00431	-0.38865
GO:0001067	-2.83949	-0.31583
GO:0061733	-2.87663	-0.37185
GO:0048469	-2.66821	0.4106
GO:0004532	-3.14262	-0.65873
GO:0031032	-2.61417	-0.2114
GO:0005089	-3.37312	-0.38557
GO:0048675	-3.28458	-0.21956
GO:0048870	-2.86417	-0.18
GO:0044447	-3.14003	-0.56301
GO:1902554	-2.48912	-0.29164
GO:0090150	-3.02074	-0.38767
GO:0006497	-2.67908	-0.40387
GO:0044106	-2.25147	-0.12153
GO:0032104	-2.83858	-0.15166
GO:0016570	-2.93552	-0.27002
GO:0046148	-2.276	-0.00704
GO:0003924	-2.88405	-0.45775
GO:0044723	-2.3184	-0.04915
GO:0050778	-2.61828	-0.35354
GO:0046942	-2.28916	-0.16091
GO:0008378	-2.73481	-0.1362
GO:0019901	-2.87673	-0.02253
GO:0020037	-1.88064	0.02474
GO:0034220	-2.68284	-0.32276
GO:0048488	-3.41129	-0.4528
GO:0052548	-2.43612	0.01637
GO:1901072	-1.83476	-0.05191
GO:0031098	-2.79851	-0.42044
GO:0044389	-2.91485	-0.53047
GO:0016054	-2.37121	0.09309
GO:0072528	-2.48328	-0.1717
GO:0003012	-2.4294	0.05564
GO:0045930	-2.64473	0.0184
GO:0015931	-2.89532	-0.13903
GO:0043405	-3.06803	-0.48075
GO:0072503	-2.61744	-0.0132
GO:0006914	-2.96262	-0.2911
GO:0009895	-2.60289	0.12664
GO:0006302	-2.67541	-0.05399
GO:0044452	-2.57139	-0.21644
GO:0010557	-2.94538	-0.35111
GO:0015991	-2.5857	0.23662
GO:0046915	-2.90604	-0.53586
GO:0043492	-2.52182	0.0204
GO:0006470	-2.46881	0.06436
GO:0006323	-2.25646	-0.26042
GO:0004222	-2.75818	-0.03254
GO:0046903	-3.14005	-0.3066
GO:0051962	-3.01826	-0.37618
GO:0008170	-2.99077	-0.42035
GO:0008380	-2.99032	-0.43375
GO:0005319	-2.51782	0.25391
GO:0016323	-3.22405	-0.24738
GO:0004601	-1.85332	0.31012
GO:0032872	-3.04205	-0.43562
GO:0030010	-3.21815	0.18433
GO:0006352	-3.05121	-0.1827
GO:1901657	-2.3251	-0.15078
GO:0031328	-2.9491	-0.36349
GO:0000165	-2.89985	-0.40135
GO:0048588	-2.9972	-0.21956
GO:0005913	-3.35935	-0.40116
GO:0032984	-3.06856	-0.10464
GO:2001251	-2.36277	-0.16199
GO:0031344	-3.03496	-0.45543
GO:0098742	-3.18217	-0.16173
GO:0010453	-2.63857	-0.53223
GO:0030234	-2.5877	-0.18389
GO:0008287	-2.93745	-0.17693
GO:0070304	-2.9235	-0.55753
GO:0043025	-3.10952	-0.38904
GO:0010647	-2.92528	-0.32732
GO:0008361	-2.87214	0.05106
GO:0016573	-2.98413	-0.11996
GO:0043902	-2.48276	-0.41469
GO:0022610	-2.67116	-0.1626
GO:0005102	-2.67651	-0.04712
GO:0015980	-2.15641	-0.30792
GO:0006886	-2.79172	-0.35756
GO:0042302	-2.08217	1.39947
GO:0015297	-2.40325	-0.39188
GO:0051093	-2.7791	-0.3099
GO:0019438	-2.73206	-0.34337
GO:0061640	-2.64583	0.25583
GO:0009617	-1.98234	0.40374
GO:0043547	-2.91451	-0.51582
GO:0044455	-2.60377	-0.24529
GO:0030111	-2.60863	-0.70356
GO:0010033	-2.6253	-0.35662
GO:1902652	-2.65428	0.00015
GO:0051604	-2.71194	-0.21284
GO:1901981	-3.01791	-0.5299
GO:0042451	-2.46663	-0.19885
GO:0044265	-2.88147	-0.14667
GO:0015103	-2.48777	-0.36519
GO:0009206	-2.68486	-0.21091
GO:0016675	-2.47073	-0.47936
GO:1902099	-2.27195	0.09868
GO:1903364	-2.41904	-0.26704
GO:0004866	-2.25005	0.04872
GO:0016741	-2.78868	-0.24267
GO:0006342	-2.47487	0.12285
GO:0000123	-3.01466	-0.17901
GO:0046777	-2.57144	0.06206
GO:0002684	-2.63317	-0.35354
GO:0006469	-2.86765	-0.34087
GO:0006259	-2.44767	-0.00879
GO:0007416	-2.94747	-0.44914
GO:0051640	-2.91746	-0.23439
GO:0007267	-3.04047	-0.37646
GO:0004857	-2.23783	-0.03563
GO:0007498	-2.42526	-0.34166
GO:1990204	-2.76561	-0.18935
GO:0019898	-2.57471	0.04829
GO:0040014	-2.70589	-0.12456
GO:0015986	-2.61763	-0.10852
GO:0031545	-3.81741	0.35547
GO:0030162	-2.54372	-0.05106
GO:0030258	-2.76779	0.08945
GO:0031146	-2.65979	-0.18418
GO:0006814	-3.63842	-0.33023
GO:0044089	-2.89979	-0.48762
GO:0044439	-2.88052	-0.17027
GO:0006402	-3.2614	-0.31585
GO:0007292	-2.69567	0.1237
GO:2000026	-2.85526	-0.39977
GO:0030182	-3.11293	-0.34339
GO:0046943	-2.21943	-0.13346
GO:0051223	-2.83994	-0.17499
GO:0043038	-2.80405	-0.45049
GO:0000003	-2.92079	-0.16601
GO:0005681	-2.99273	-0.34278
GO:0051225	-2.55213	-0.17454
GO:0032879	-2.92067	-0.34929
GO:0009168	-2.45439	-0.088
GO:0005783	-2.96076	-0.23717
GO:0008509	-2.3187	-0.28498
GO:0051651	-2.72327	-0.1691
GO:1990234	-2.79174	-0.33113
GO:0051259	-3.43404	-0.27039
GO:0000149	-3.10482	-0.27021
GO:0004843	-2.78041	-0.51901
GO:0018205	-2.99882	-0.28556
GO:0000578	-2.45172	-0.62644
GO:0016125	-2.67234	-0.2336
GO:0016485	-2.7296	-0.152
GO:1901681	-2.28555	0.11945
GO:0043186	-2.15138	0.47369
GO:0015935	-3.61089	-0.32411
GO:0009144	-2.44052	-0.17603
GO:1902679	-2.92191	-0.221
GO:0042455	-2.48519	-0.19089
GO:0004867	-2.27024	-0.02226
GO:0019220	-2.88209	-0.39315
GO:0048284	-2.889	-0.34149
GO:0042440	-2.53159	-0.00704
GO:0009620	-2.24429	0.46791
GO:0000287	-2.72392	-0.42394
GO:0043281	-2.50978	-0.16125
GO:0015291	-2.25696	-0.24199
GO:0019205	-2.7824	-0.26363
GO:0032507	-2.81965	-0.1691
GO:0007606	-4.08585	-0.27054
GO:0031123	-3.07665	-0.39421
GO:0043401	-3.19759	-0.36951
GO:0010927	-2.69136	-0.3045
GO:0004298	-2.54336	-0.56711
GO:0008026	-2.52725	-0.19779
GO:0018022	-3.19216	-0.32724
GO:0044431	-3.10093	-0.43431
GO:0055037	-3.23033	-0.77798
GO:0009607	-2.1491	0.38599
GO:0009124	-2.43605	-0.03661
GO:0048477	-2.69567	0.1301
GO:0022834	-4.23783	-0.41017
GO:0004536	-2.51934	-0.12212
GO:0043085	-2.77439	-0.43959
GO:0005254	-3.50423	-0.38503
GO:0005516	-3.01304	-0.34755
GO:0016331	-2.90144	-0.67327
GO:0031984	-2.9993	-0.55914
GO:0009967	-2.91949	-0.33217
GO:0061136	-2.41818	-0.22219
GO:0061024	-2.93222	-0.25953
GO:0019725	-2.74066	-0.08386
GO:0051707	-2.12384	0.39317
GO:2000145	-2.82201	-0.31421
GO:0033045	-2.24217	-0.08198
GO:0061134	-2.32457	0.02707
GO:1902531	-3.04571	-0.35405
GO:0031965	-2.74516	-0.24684
GO:0010628	-2.9509	-0.36419
GO:0030866	-2.87895	-0.24575
GO:0046467	-2.77353	-0.56281
GO:0040029	-2.69088	-0.28172
GO:0008105	-2.70902	-0.38949
GO:0031625	-2.91485	-0.53047
GO:0032535	-2.88316	-0.28468
GO:0045165	-2.92199	-0.04404
GO:0032268	-2.73516	-0.19229
GO:0016903	-2.54218	0.00585
GO:0019001	-2.92431	-0.40407
GO:0000375	-3.00414	-0.42305
GO:0016050	-3.01106	-0.48551
GO:0008276	-2.94548	-0.33905
GO:0016278	-2.93733	-0.36405
GO:0044782	-3.66098	-0.49644
GO:0005261	-4.01703	-0.42145
GO:0005815	-2.73759	-0.29515
GO:0016779	-2.65605	-0.23259
GO:0046700	-2.70996	-0.21377
GO:0071496	-2.54118	-0.05205
GO:0051240	-2.90973	-0.20034
GO:0043624	-3.09836	-0.24275
GO:0032259	-3.06091	-0.20329
GO:0019707	-2.94155	-0.24512
GO:1902580	-2.792	-0.32217
GO:0005929	-3.42007	-0.49399
GO:0004520	-2.60957	-0.12212
GO:0004521	-2.96331	-0.37989
GO:0016701	-3.30582	-0.02163
GO:0043067	-2.77398	-0.05557
GO:0005496	-2.87932	-0.2284
GO:0046620	-2.6332	-0.5355
GO:0070482	-2.74437	-0.38392
GO:0008017	-2.32521	-0.29654
GO:1902533	-3.08415	-0.38887
GO:0010508	-2.74747	-0.05036
GO:0031226	-3.32783	-0.27259
GO:0055074	-2.89533	-0.01064
GO:0072524	-2.04392	-0.20207
GO:0001664	-2.76329	-0.15367
GO:0045814	-2.47487	0.12285
GO:0005525	-2.94351	-0.40321
GO:0006897	-2.94024	-0.21718
GO:0045944	-3.03503	-0.40712
GO:0000228	-3.52653	-0.10368
GO:0006165	-2.08783	-0.26331
GO:0016079	-2.97789	-0.3064
GO:0005769	-3.12928	-0.80644
GO:0019751	-2.5092	-0.06515
GO:0010951	-2.43274	0.04872
GO:1903311	-2.8677	-0.6205
GO:0050839	-2.93521	-0.28996
GO:0031267	-2.93972	-0.42033
GO:0022884	-2.28778	-0.31442
GO:0009145	-2.68486	-0.21091
GO:0023052	-3.04572	-0.37151
GO:0072511	-3.31913	-0.2532
GO:0009179	-1.99017	-0.04154
GO:0005802	-3.22354	-0.58486
GO:0051960	-3.01599	-0.50112
GO:0040007	-2.76121	-0.11731
GO:0033365	-2.66317	-0.29189
GO:0098813	-2.48663	0.18301
GO:2001020	-2.83308	-0.10787
GO:0006839	-2.32546	-0.66131
GO:0046328	-3.03391	-0.43562
GO:0031406	-3.30497	0.03248
GO:0007010	-2.88574	-0.17935
GO:0048520	-3.03437	-0.57778
GO:0019903	-2.63458	0.20392
GO:0031349	-2.51799	-0.37597
GO:0051276	-2.36518	0.14796
GO:0051260	-2.99377	-0.27108
GO:0008236	-2.33134	0.07435
GO:0042054	-2.91728	-0.36405
GO:0044801	-2.93846	-0.28766
GO:0048640	-2.67481	-0.15687
GO:0051174	-2.88209	-0.39315
GO:0006475	-2.98212	-0.25838
GO:0009952	-2.89106	-0.4921
GO:0008374	-2.17028	-0.57935
GO:0007270	-3.70042	-0.60105
GO:0048665	-3.18131	-0.48047
GO:0051246	-2.76259	-0.19659
GO:0006631	-2.36995	0.3914
GO:0031418	-3.64273	0.1032
GO:0071897	-2.04335	0.24957
GO:0009201	-2.64529	-0.21091
GO:0051653	-2.98931	-0.2733
GO:0030029	-2.7207	-0.21437
GO:0031012	-2.10948	0.3555
GO:0016788	-2.56991	-0.02074
GO:0008083	-2.38886	-0.42599
GO:0000975	-2.83949	-0.31583
GO:0000982	-2.90699	-0.13732
GO:0043241	-3.10123	-0.24275
GO:0043648	-2.09913	-0.05091
GO:0042659	-2.71857	-0.53223
GO:0010243	-2.51121	-0.49705
GO:0030594	-4.17747	-0.42966
GO:0016410	-2.68858	-0.37642
GO:0006816	-3.44279	-0.26257
GO:0098542	-2.21792	0.38218
GO:0004175	-2.42412	-0.00482
GO:0010498	-2.72018	-0.28809
GO:0010942	-2.66489	-0.2298
GO:0003714	-2.62317	-0.21317
GO:0007166	-2.92956	-0.252
GO:0006757	-1.96534	-0.17284
GO:0051058	-3.05003	-0.37766
GO:0098791	-3.05	-0.50273
GO:0008283	-2.65023	0.2206
GO:1901575	-2.52633	-0.0909
GO:0048471	-2.84992	-0.27851
GO:0006040	-2.06929	0.22908
GO:0016052	-1.87453	-0.00867
GO:0030054	-2.96712	-0.35168
GO:0070727	-2.73134	-0.33753
GO:0031668	-2.51523	-0.05205
GO:0008168	-2.82039	-0.24564
GO:0004620	-2.44306	-0.14343
GO:0071103	-2.48584	0.14563
GO:0051705	-3.01175	-0.27303
GO:0016875	-2.90928	-0.45049
GO:0007051	-2.95475	-0.14048
GO:1903362	-2.40826	-0.28013
GO:0003678	-2.44607	0.21999
GO:0019932	-3.45449	-0.30693
GO:0001012	-2.90288	-0.36049
GO:1902493	-3.02993	-0.27448
GO:0004970	-4.09773	-0.37316
GO:0042995	-3.00203	-0.25697
GO:0040011	-2.88343	-0.14491
GO:0006836	-3.06107	-0.15529
GO:0033057	-3.15615	-0.26851
GO:0034622	-2.77543	-0.09023
GO:0003002	-2.85669	-0.31486
GO:0060429	-2.83487	-0.41925
GO:0000724	-2.88016	-0.17516
GO:0051540	-2.52128	-0.28882
GO:0006457	-2.51148	-0.15921
GO:0017038	-2.82753	-0.09142
GO:0032101	-2.74118	-0.36134
GO:0021700	-2.73824	0.4106
GO:0005654	-2.83683	-0.28287
GO:0009247	-2.79247	-0.74123
GO:0043207	-2.14331	0.38599
GO:0044429	-2.58648	-0.37552
GO:0050804	-3.33179	-0.41161
GO:0004713	-3.11682	-0.09637
GO:0048278	-3.27263	-0.51555
GO:0006260	-2.1204	0.09217
GO:0022803	-4.0595	-0.36682
GO:0006281	-2.67761	-0.02692
GO:0015036	-2.19379	-0.2602
GO:0031461	-2.72766	-0.29855
GO:0007186	-3.27353	-0.28601
GO:0009890	-2.86849	-0.16662
GO:0015144	-2.14459	-0.03568
GO:0044773	-2.79763	-0.04806
GO:0061061	-2.91966	-0.26563
GO:0072521	-2.55019	-0.28124
GO:0070201	-2.83467	-0.17499
GO:0016765	-2.15156	0.01245
GO:0090287	-2.69542	-0.37532
GO:0005875	-2.57618	-0.33475
GO:0098687	-2.59039	-0.0359
GO:0051248	-2.65246	-0.02951
GO:0033227	-3.34453	-0.24592
GO:0009142	-2.62159	-0.21091
GO:1901605	-2.36928	-0.00243
GO:0019888	-2.59173	-0.3578
GO:0090087	-2.93175	-0.19113
GO:0006338	-2.58778	-0.17723
GO:0019207	-2.51745	-0.25031
GO:0016246	-2.85863	-0.27635
GO:0019866	-2.68966	-0.34743
GO:0044212	-2.81519	-0.31583
GO:0016747	-2.50113	-0.13362
GO:0016209	-2.15486	0.18119
GO:0015114	-2.08434	-0.28933
GO:0005509	-2.63744	-0.17261
GO:0051056	-3.13006	-0.41366
GO:0010562	-2.97414	-0.35396
GO:0030198	-2.35648	-0.16774
GO:1903429	-2.7903	-0.14452
GO:0042176	-2.62585	-0.26502
GO:0016853	-2.45288	-0.14346
GO:0000377	-2.99947	-0.42209
GO:0006357	-3.02627	-0.38327
GO:0000976	-2.81442	-0.35519
GO:0051130	-2.87591	-0.33936
GO:1903508	-2.98495	-0.38223
GO:0045184	-2.85318	-0.38455
GO:0042177	-2.28212	0.05651
GO:0015992	-2.58205	-0.18434
GO:0043623	-2.91751	-0.14842
GO:0008202	-2.2608	-0.15999
GO:0009055	-1.99419	0.24756
GO:1901362	-2.70602	-0.33583
GO:0007269	-3.28996	-0.08692
GO:0051336	-2.682	-0.2675
GO:0004518	-2.82456	-0.29279
GO:0007015	-2.87498	-0.46528
GO:0090307	-2.6534	0.00563
GO:0006694	-2.4388	-0.13536
GO:0046939	-2.08783	-0.19182
GO:0032989	-2.99898	-0.3931
GO:0018394	-2.98212	-0.25838
GO:0016279	-2.93733	-0.36405
GO:0060259	-3.18254	-0.32428
GO:0008654	-2.77264	-0.57614
GO:0007041	-3.0886	-0.32394
GO:0006486	-2.83683	-0.27729
GO:0019904	-2.99958	-0.20452
GO:0009267	-2.50452	-0.01238
GO:0008219	-2.59063	-0.07611
GO:0009112	-1.69851	-0.272
GO:0006511	-2.79003	-0.15643
GO:0008135	-3.05592	-0.12259
GO:0009205	-2.44052	-0.16871
GO:0005811	-2.57452	-0.29485
GO:0048029	-3.18257	0.06365
GO:1901136	-1.76657	0.04741
GO:0045666	-2.95381	-0.26822
GO:0044822	-2.91216	0.00333
GO:0015399	-2.44165	0.08229
GO:0044255	-2.55804	-0.0662
GO:0050906	-4.24599	-0.27972
GO:0009986	-2.53833	-0.11042
GO:0003697	-2.46246	0.09729
GO:0016568	-2.77739	-0.27187
GO:0030203	-2.2096	0.43254
GO:0003712	-2.9895	-0.32723
GO:1902850	-2.6574	0.00366
GO:0007059	-2.48618	0.11626
GO:0043566	-2.77609	-0.27866
GO:0006082	-2.40466	0.11182
GO:0016417	-2.94963	-0.14866
GO:0002164	-2.63527	-0.17555
GO:0051294	-3.0309	-0.3453
GO:0061695	-2.55809	-0.35382
GO:0042127	-2.83425	-0.15099
GO:0030414	-2.22148	0.05791
GO:0044437	-2.63973	-0.00683
GO:0051648	-3.20469	-0.45391
GO:0018130	-2.75904	-0.35011
GO:0016049	-2.93922	-0.24728
GO:0050830	-1.18917	0.70605
GO:0051094	-2.91666	-0.20633
GO:0006032	-1.8281	-0.05191
GO:0005874	-2.21793	-0.19764
GO:0009057	-2.71859	-0.13235
GO:0004553	-1.8476	-0.02303
GO:0006997	-2.46121	-0.09086
GO:0045927	-2.96555	-0.15577
GO:0051049	-3.07166	-0.38535
GO:0010212	-2.31591	0.12184
GO:0031570	-2.70693	-0.0238
GO:0008565	-2.52916	-0.46991
GO:0051302	-2.45652	-0.27114
GO:0046906	-1.88064	0.02549
GO:0008227	-4.29413	-0.47585
GO:0051494	-3.21284	-0.47344
GO:0070003	-2.54336	-0.56711
GO:0008285	-2.82196	-0.18135
GO:0046488	-2.8895	-0.56506
GO:0061659	-3.06101	-0.35218
GO:0072522	-2.76129	-0.31909
GO:0031330	-2.60289	0.12664
GO:0051346	-2.39096	0.00531
GO:0010720	-2.87802	-0.23579
GO:0022613	-2.91031	-0.28579
GO:0048584	-2.8622	-0.29313
GO:0040040	-2.50662	-0.62618
GO:0034976	-2.91581	0.4292
GO:0006811	-2.98994	-0.26828
GO:0065004	-2.25702	0.3088
GO:0018193	-3.00812	-0.05003
GO:0043410	-2.88789	-0.32582
GO:1900542	-3.03154	-0.4069
GO:0044815	-2.76755	-0.302
GO:0009161	-2.38741	-0.10801
GO:0046128	-2.3885	-0.19582
GO:0008234	-2.5443	0.04036
GO:0008064	-2.83404	-0.74033
GO:0042254	-2.79371	-0.37751
GO:0043069	-2.82413	0.07778
GO:0010769	-3.12295	-0.53862
GO:0001505	-3.21916	0.05391
GO:0044724	-1.83802	-0.16194
GO:0043062	-2.32686	-0.18799
GO:0019693	-2.73168	-0.30025
GO:0004497	-2.06752	0.14503
GO:0015077	-2.83444	-0.30178
GO:0090068	-2.34964	-0.03742
GO:0070925	-2.80935	-0.3243
GO:0015934	-3.62537	-0.32315
GO:0044448	-3.00628	-0.46194
GO:0055088	-2.63688	0.16533
GO:0036442	-2.52294	0.1616
GO:0070887	-2.78544	-0.37094
GO:0005507	-2.9314	0.13689
GO:0033673	-2.86765	-0.34087
GO:0046348	-1.83476	-0.05191
GO:0032940	-3.15561	-0.3066
GO:2000113	-2.86088	-0.1266
GO:0003774	-2.82342	-0.05817
GO:0046579	-3.17055	-0.57508
GO:0006413	-2.99468	-0.35417
GO:0005272	-4.62428	-0.46881
GO:0009311	-2.62959	-0.46328
GO:0046873	-3.09728	-0.33348
GO:0003735	-3.60302	-0.35144
GO:0006644	-2.78019	-0.48685
GO:0007517	-3.04786	-0.32094
GO:0008144	-2.06588	-0.09664
GO:0006091	-2.53886	-0.26769
GO:0015985	-2.61763	-0.10852
GO:0003705	-3.16903	-0.34028
GO:0022627	-4.04879	-0.3087
GO:0006396	-2.90309	-0.43992
GO:0000398	-2.99947	-0.42209
GO:0043280	-2.33432	-0.2515
GO:0009260	-2.96603	-0.35046
GO:0030001	-3.51199	-0.32348
GO:0031401	-2.84919	-0.38926
GO:0045132	-2.42456	0.19455
GO:0015293	-2.1509	-0.13383
GO:0006754	-2.61763	-0.10852
GO:0043066	-2.87784	0.10553
GO:0006665	-2.49016	-0.37088
GO:0042802	-2.89287	0.05091
GO:0016874	-2.48391	-0.1569
GO:1901990	-2.60356	0.10281
GO:0016830	-2.04962	0.34652
GO:0016241	-2.88369	-0.13653
GO:1901071	-2.05977	0.22381
GO:0007635	-2.70244	-0.29488
GO:0070647	-2.84413	-0.35621
GO:0005794	-3.13962	-0.42205
GO:0030036	-2.8295	-0.21651
GO:0050000	-1.98212	-0.18052
GO:0016798	-1.94117	-0.0204
GO:0009411	-1.85302	-0.1849
GO:0090662	-2.5857	0.23662
GO:0031301	-2.90253	-0.48144
GO:0044769	-2.63714	0.16067
GO:0034249	-2.81449	0.19999
GO:1901361	-2.65424	-0.21457
GO:0051052	-2.10174	0.1366
GO:0004872	-3.89254	-0.29381
GO:0031248	-3.02993	-0.27448
GO:0005328	-2.26986	-0.00164
GO:0051726	-2.67724	-0.24598
GO:0018958	-2.45789	0.28726
GO:0051236	-2.87954	-0.18882
GO:0034250	-2.64854	0.04161
GO:0006906	-2.73658	-0.30567
GO:0031253	-4.77625	-0.41145
GO:0003727	-2.87604	0.08339
GO:0005743	-2.74801	-0.33992
GO:0008289	-2.96534	-0.07952
GO:0008028	-2.60685	0.048
GO:0031968	-2.31559	-0.43567
GO:0006650	-2.83372	-0.53319
GO:0016758	-2.59352	-0.07805
GO:0071826	-2.78489	-0.05553
GO:0000280	-2.61411	-0.10777
GO:0080135	-3.00591	-0.13592
GO:0008344	-3.20576	-0.15105
GO:0015079	-3.14416	-0.36951
GO:0043631	-2.89587	-0.29799
GO:0043161	-2.74861	-0.28809
GO:0008038	-3.11569	-0.13588
GO:0051188	-2.57169	-0.18179
GO:0009791	-2.46996	-0.1744
GO:0016772	-2.80381	-0.17314
GO:0044093	-2.82918	-0.43799
GO:0098662	-2.87928	-0.32293
GO:0040023	-2.75706	-0.25314
GO:0015672	-3.14396	-0.26452
GO:0008356	-2.66956	-0.18432
GO:0071705	-2.6923	-0.0672
GO:0007281	-2.68093	-0.00027
GO:0043094	-2.42091	-0.37032
GO:0001934	-2.94755	-0.32527
GO:0051297	-2.99849	-0.14984
GO:0060589	-2.99648	-0.51675
GO:0006909	-2.86867	-0.25116
GO:0051606	-3.97088	-0.28161
GO:0016023	-3.06383	-0.4027
GO:0000819	-2.53701	0.17987
GO:0007219	-3.09092	-0.33109
GO:0065009	-2.79678	-0.30186
GO:0016053	-2.20254	0.14992
GO:0006873	-2.48121	-0.12742
GO:0042623	-2.51139	-0.06948
GO:0098803	-2.7177	-0.61111
GO:0007009	-2.96553	-0.57926
GO:0008081	-2.6993	-0.25137
GO:0000775	-2.45947	-0.07943
GO:0042787	-3.15322	-0.54896
GO:0017137	-3.35251	-0.65936
GO:0030163	-2.72518	-0.18642
GO:0016849	-3.58813	-0.43411
GO:1902495	-3.13688	-0.3942
GO:0010506	-2.8141	-0.1254
GO:0008023	-3.00167	-0.55914
GO:0007399	-2.74355	-0.42713
GO:0005884	-2.41307	-0.20003
GO:0006813	-3.21526	-0.35805
GO:0007617	-2.83188	-0.67691
GO:0045017	-2.76074	-0.5801
GO:0008514	-2.28233	-0.19726
GO:0000723	-2.25701	0.13441
GO:0007018	-2.70043	-0.35101
GO:0009163	-2.48519	-0.19089
GO:0098805	-2.64755	-0.31863
GO:0034968	-3.19181	-0.32724
GO:0007409	-2.79365	-0.12287
GO:0010970	-3.1373	-0.53044
GO:0003682	-2.57977	-0.31112
GO:0004181	-1.79371	-0.07997
GO:0031667	-2.58134	-0.21235
GO:0015988	-2.5857	0.23662
GO:0006030	-2.0184	0.21803
GO:1901659	-2.48519	-0.10536
GO:0030048	-2.23885	-0.33754
GO:0045936	-2.92543	-0.43682
GO:0015108	-3.22517	-0.37776
GO:0097525	-2.85927	-0.41899
GO:0034728	-2.40704	0.39463
GO:0061135	-2.27601	0.04872
GO:0048232	-2.52336	0.0667
GO:0034470	-2.7727	-0.46792
GO:0098772	-2.73999	-0.26216
GO:0003333	-2.28444	-0.09847
GO:0016311	-2.36722	0.05789
GO:0050829	-2.44008	0.29641
GO:0045597	-2.83735	-0.29047
GO:0046486	-2.73254	-0.45157
GO:0008610	-2.52743	-0.14542
GO:0051348	-2.51694	-0.24902
GO:0005231	-3.58376	-0.43071
GO:0051051	-3.45622	-0.24402
GO:0046189	-1.51831	0.28726
GO:0031396	-2.42028	-0.14071
GO:0008406	-2.85537	-0.24944
GO:0004402	-2.87638	-0.22628
GO:0034655	-2.79794	-0.22262
GO:0048489	-3.18309	-0.46525
GO:0006732	-2.21073	-0.13867
GO:0010035	-2.84582	0.0495
GO:0090066	-2.76225	-0.3036
GO:0004888	-4.10934	-0.29016
GO:0071824	-2.43922	0.24096
GO:0009314	-2.53055	0.02737
GO:0050684	-2.86028	-0.6205
GO:0016893	-2.83633	-0.22598
GO:0098798	-2.64879	-0.22642
GO:0044798	-2.94813	-0.371
GO:0051254	-2.95079	-0.3841
GO:0030695	-2.97394	-0.53725
GO:0030425	-3.17915	-0.42304
GO:0045862	-2.49166	-0.16709
GO:0000790	-2.92972	0.54055
GO:0008324	-2.88271	-0.28329
GO:0043413	-2.83683	-0.26849
GO:0035770	-2.32625	0.30773
GO:0042579	-2.45641	0.21586
GO:0008047	-2.97695	-0.42789
GO:0050658	-2.9208	-0.18882
GO:0032155	-2.63117	0.09189
GO:0051783	-2.46708	-0.3427
GO:0007062	-2.55953	0.20529
GO:0005739	-2.54996	-0.21313
GO:0072350	-2.55823	-0.12884
GO:0045665	-2.95437	-0.3747
GO:0005819	-2.44246	0.00996
GO:0007126	-2.51425	-0.05614
GO:0007178	-2.65386	-0.38467
GO:0030705	-3.14483	-0.53627
GO:0015662	-2.53228	0.50056
GO:0072509	-3.16672	-0.27538
GO:0090288	-2.71235	-0.36893
GO:0016298	-2.63248	0.14214
GO:0031201	-3.00608	-0.10064
GO:0031023	-2.97316	-0.14984
GO:0006643	-2.59315	-0.3909
GO:0006818	-2.58205	-0.15465
GO:0016571	-3.11912	-0.32724
GO:0006869	-2.4399	0.08827
GO:2001056	-2.37416	-0.2515
GO:0050776	-2.65397	-0.19972
GO:0045926	-2.80339	-0.12676
GO:0008066	-4.06124	-0.32482
GO:0005887	-3.34256	-0.27426
GO:0019900	-2.93289	-0.0217
GO:0043039	-2.90056	-0.45049
GO:0097480	-3.18309	-0.46525
GO:0050790	-2.70219	-0.29637
GO:0009187	-3.46756	-0.44031
GO:0005741	-2.09384	-0.43567
GO:0034329	-3.03558	-0.08623
GO:0006473	-2.94612	-0.31541
GO:0006605	-2.60801	-0.19411
GO:0055086	-2.42547	-0.26562
GO:0009896	-2.60758	-0.24512
GO:0016042	-2.43491	0.14564
GO:0031410	-2.99647	-0.27788
GO:0030003	-2.77936	-0.12742
GO:0002009	-2.78205	-0.54586
GO:0042278	-2.37712	-0.19401
GO:0097060	-3.44354	-0.41821
GO:0000981	-3.0727	-0.39591
GO:0006101	-2.55823	-0.12884
GO:0006378	-2.96824	-0.25556
GO:0008360	-2.72114	0.22442
GO:0006401	-3.25155	-0.27867
GO:0034702	-3.87412	-0.41274
GO:0008286	-2.93705	-0.04046
GO:0051170	-2.71847	-0.20727
GO:1902600	-2.57624	-0.28192
GO:0016051	-2.4487	-0.07149
GO:0031399	-2.77353	-0.3684
GO:0006364	-2.45398	-0.46396
GO:0007631	-2.87186	-0.2471
GO:0007283	-2.53981	0.0667
GO:1903532	-3.11673	-0.51115
GO:0004197	-1.99416	0.07744
GO:0007638	-3.94651	-0.29751
GO:1902582	-2.84359	-0.42774
GO:0098588	-2.82944	-0.27054
GO:0016684	-1.85332	0.31012
GO:0051015	-3.36752	-0.2243
GO:0030833	-2.86415	-0.727
GO:0016458	-2.65529	-0.23867
GO:0007549	-2.77519	-0.54768
GO:0009880	-2.55929	0.07806
GO:0032403	-2.60656	-0.33776
GO:0004674	-2.6601	-0.12888
GO:0015631	-2.37753	-0.3144
GO:0008188	-4.22957	-0.48727
GO:0008104	-2.82922	-0.35481
GO:0032561	-2.94351	-0.40407
GO:0016604	-2.63804	-0.81732
GO:0042335	-2.30129	0.26284
GO:0005912	-3.0721	-0.33444
GO:0031966	-2.4717	-0.36113
GO:0046395	-2.37121	0.09309
GO:0005789	-2.73742	-0.22864
GO:0007088	-2.39265	-0.26947
GO:0051241	-2.75625	-0.28378
GO:0070838	-3.31913	-0.2532
GO:0016469	-2.55499	0.18732
GO:0050808	-3.08491	-0.42006
GO:0006461	-2.81216	-0.14062
GO:0007067	-2.70173	-0.20375
GO:0071900	-2.82203	-0.51395
GO:0015405	-2.44165	0.08229
GO:0044700	-3.04859	-0.37215
GO:0000786	-2.62639	-0.30195
GO:0016859	-2.54348	-0.17475
GO:0071214	-2.29745	-0.37081
GO:0023057	-2.87083	-0.40467
GO:1901988	-2.67047	-0.08257
GO:0045168	-2.8646	-0.54571
GO:0030334	-2.82201	-0.33506
GO:0031594	-3.06641	-0.34449
GO:0016836	-2.42857	0.14268
GO:0007626	-3.04619	-0.15639
GO:0000989	-2.97587	-0.33806
GO:0009308	-2.25147	-0.14328
GO:0009116	-2.32939	-0.20006
GO:0004842	-2.72122	-0.3671
GO:0006733	-2.16429	-0.14539
GO:0022625	-4.13643	-0.27706
GO:0033043	-2.74295	-0.42093
GO:0044445	-3.78911	-0.29673
GO:0044454	-2.65965	0.25069
GO:0016265	-2.58949	-0.07611
GO:0051403	-2.80881	-0.40895
GO:0043408	-2.94822	-0.4299
GO:0045087	-2.53858	0.23407
GO:0043900	-2.6587	-0.36202
GO:0044242	-2.35522	0.18083
GO:0016620	-2.52476	0.18626
GO:0006629	-2.48662	-0.03772
GO:0022838	-4.12116	-0.38387
GO:0004812	-2.90928	-0.45049
GO:0042326	-3.04191	-0.39612
GO:0015267	-4.0595	-0.36682
GO:0044262	-2.08111	-0.16379
GO:0060179	-3.32775	-0.38417
GO:0016810	-2.07178	-0.24912
GO:0051186	-2.35625	-0.13867
GO:0051536	-2.52128	-0.28882
GO:0044085	-2.88379	-0.28579
GO:0015849	-2.28916	-0.16091
GO:0050767	-3.00098	-0.50248
GO:0098660	-2.81263	-0.34106
GO:0016702	-3.40769	0.0423
GO:0005813	-2.72779	-0.22841
GO:0042384	-3.7001	-0.49644
GO:0005773	-2.384	0.18226
GO:0098609	-3.0358	-0.18937
GO:0051213	-3.20279	0.06659
GO:0044248	-2.62611	-0.06438
GO:0001667	-2.89959	-0.54725
GO:1902532	-2.92827	-0.39682
GO:0009127	-2.45439	-0.088
GO:0044440	-3.08905	-0.84487
GO:0032147	-2.9333	-0.47688
GO:0016706	-3.41307	0.16364
GO:0045216	-3.01618	-0.24491
GO:0044712	-2.26082	-0.03973
GO:0032270	-2.77318	-0.30382
