# Supplementary material for: Multivariable regulation of gene expression plasticity in metazoans
Source: Open Biol. 2019 Dec 4;9(12):190150. doi: 10.1098/rsob.190150 (PMC6936262; doi:10.1098/rsob.190150)
Supplement: Table S8 [file rsob190150supp9.xlsx]

## Sheet: Sheet1
Human-Gene	GEP	Number-of-associated-diseases (GeneCards)	Number-of-associated-diseases (DisGeNET)	Cancer-gene (IntOGen)	Cancer-gene (Cancer Gene Census)
ENSG00000000003	-1.68715	0	0	0	0
ENSG00000000005	-2.34622	0	0	0	0
ENSG00000000419	-2.4549	10	1	0	0
ENSG00000000457	-2.59266	0	0	0	0
ENSG00000000460	-1.12535	0	0	0	0
ENSG00000000938	-1.65726	1	0	0	0
ENSG00000000971	-0.67752	41	9	0	0
ENSG00000001036	-2.20963	1	0	0	0
ENSG00000001084	-2.00746	9	9	0	0
ENSG00000001167	-3.43222	0	1	0	0
ENSG00000001460	-4.46371	0	0	0	0
ENSG00000001461	-2.59257	0	1	0	0
ENSG00000001497	-4.32887	1	0	0	0
ENSG00000001561	-1.48205	0	0	0	0
ENSG00000001617	-3.04979	2	1	0	0
ENSG00000001626	-3.18036	57	13	0	0
ENSG00000001629	-2.78687	0	0	0	0
ENSG00000002016	-3.66273	0	0	0	0
ENSG00000002330	-2.9568	4	3	0	0
ENSG00000002549	-1.38568	1	0	0	0
ENSG00000002586	-2.03056	71	1	0	0
ENSG00000002587	-1.97268	0	0	0	0
ENSG00000002726	-1.19737	10	2	0	0
ENSG00000002745	-3.48536	2	0	0	0
ENSG00000002746	-3.62451	0	0	0	0
ENSG00000002822	-2.15341	3	2	0	0
ENSG00000002834	-2.67623	1	1	0	1
ENSG00000002919	-3.22702	0	0	0	0
ENSG00000002933	-1.75001	0	0	0	0
ENSG00000003056	-2.72996	4	4	0	0
ENSG00000003096	-0.76596	0	0	0	0
ENSG00000003137	-2.20916	4	3	0	0
ENSG00000003147	-3.73985	1	0	0	0
ENSG00000003249	-2.4852	0	0	0	0
ENSG00000003393	-3.36974	24	3	0	0
ENSG00000003400	-4.36201	9	6	0	0
ENSG00000003402	-2.7729	12	5	0	0
ENSG00000003436	-0.7153	6	6	0	0
ENSG00000003509	-3.09037	0	0	0	0
ENSG00000003756	-3.00775	1	0	1	0
ENSG00000003987	-5.28659	0	0	0	0
ENSG00000003989	-2.1972	1	0	0	0
ENSG00000004139	-4.42136	1	1	0	0
ENSG00000004142	-3.36766	0	0	0	0
ENSG00000004399	-1.83228	4	0	0	0
ENSG00000004455	-2.82398	1	3	0	0
ENSG00000004468	-0.43183	31	2	0	0
ENSG00000004478	-3.07266	5	0	0	0
ENSG00000004487	-2.95121	1	5	0	0
ENSG00000004534	-3.02985	1	0	0	0
ENSG00000004660	-4.2184	0	1	0	0
ENSG00000004700	-1.6839	6	1	0	0
ENSG00000004766	-4.02726	0	0	0	0
ENSG00000004776	-2.47586	1	2	0	0
ENSG00000004777	-4.29082	1	0	0	0
ENSG00000004779	-2.63801	3	0	0	0
ENSG00000004799	-1.19813	2	2	0	0
ENSG00000004809	-3.60858	0	0	0	0
ENSG00000004838	-2.52193	9	1	0	0
ENSG00000004846	-3.48229	0	2	0	0
ENSG00000004848	-1.37075	27	5	0	0
ENSG00000004864	-1.62247	26	3	0	0
ENSG00000004866	-3.44395	4	0	0	0
ENSG00000004897	-2.92544	2	0	1	0
ENSG00000004939	-2.90239	27	15	0	0
ENSG00000004948	-4.26313	6	2	0	0
ENSG00000004961	-2.77863	8	1	0	0
ENSG00000004975	-4.00509	2	0	0	0
ENSG00000005001	-3.2525	0	0	0	0
ENSG00000005007	-3.08547	0	0	0	0
ENSG00000005020	-1.16262	8	0	0	0
ENSG00000005022	-2.77379	3	0	0	0
ENSG00000005059	-1.28318	0	0	0	0
ENSG00000005073	-3.35934	4	5	0	1
ENSG00000005100	-2.57209	0	0	0	0
ENSG00000005102	-2.04359	6	2	0	0
ENSG00000005108	-2.09956	2	0	0	0
ENSG00000005156	-3.73408	9	0	0	0
ENSG00000005175	-1.70939	0	0	0	0
ENSG00000005187	-1.62309	1	1	0	0
ENSG00000005189	-2.1612	0	0	0	0
ENSG00000005194	-3.25912	0	0	0	0
ENSG00000005206	-4.29732	0	0	0	0
ENSG00000005238	-3.22864	0	0	0	0
ENSG00000005243	-3.44034	0	0	0	0
ENSG00000005249	-0.21591	0	1	0	0
ENSG00000005302	-4.00601	0	0	0	0
ENSG00000005339	-3.48795	22	9	1	1
ENSG00000005379	-2.58667	0	0	0	0
ENSG00000005381	-1.9032	96	31	0	0
ENSG00000005421	-3.54187	32	38	0	0
ENSG00000005436	-2.84549	1	0	0	0
ENSG00000005448	-1.89121	0	0	0	0
ENSG00000005469	-3.05889	0	0	0	0
ENSG00000005471	-2.75536	28	19	0	0
ENSG00000005483	-2.41342	1	2	0	0
ENSG00000005486	-2.53358	1	0	0	0
ENSG00000005513	-1.52185	2	1	0	0
ENSG00000005700	-1.8636	1	0	0	0
ENSG00000005801	-1.76793	0	0	0	0
ENSG00000005810	-2.2188	0	0	0	0
ENSG00000005812	-3.11816	0	0	0	0
ENSG00000005844	-2.00433	12	2	0	0
ENSG00000005882	-3.21799	1	1	0	0
ENSG00000005889	-3.28237	1	0	0	0
ENSG00000005893	-2.05176	10	3	0	0
ENSG00000005961	-3.05397	34	6	0	0
ENSG00000005981	-5.17658	0	0	0	0
ENSG00000006007	-2.26541	0	0	0	0
ENSG00000006015	-2.9985	0	0	0	0
ENSG00000006016	-1.65068	23	2	0	0
ENSG00000006025	-4.56354	1	0	0	0
ENSG00000006042	-1.61861	2	1	0	0
ENSG00000006047	-2.36068	0	0	0	0
ENSG00000006059	-3.28321	0	0	0	0
ENSG00000006062	-2.2346	0	0	0	0
ENSG00000006071	-2.5917	43	9	0	0
ENSG00000006116	-2.1106	1	0	0	0
ENSG00000006118	-3.71653	0	0	0	0
ENSG00000006125	-2.87102	1	0	0	0
ENSG00000006128	-0.24739	49	25	0	0
ENSG00000006194	-4.09789	0	0	0	0
ENSG00000006210	-1.6333	4	5	0	0
ENSG00000006282	-2.13619	0	0	0	0
ENSG00000006283	-4.62238	2	1	0	0
ENSG00000006327	-1.57751	0	2	0	0
ENSG00000006377	-3.24127	4	1	0	0
ENSG00000006432	-2.85027	1	1	0	0
ENSG00000006451	-2.31646	1	0	0	0
ENSG00000006453	-3.26979	1	1	0	0
ENSG00000006459	-1.21776	2	0	0	0
ENSG00000006468	-2.49842	4	1	0	1
ENSG00000006530	-3.17241	5	0	0	0
ENSG00000006534	-3.52069	0	0	0	0
ENSG00000006555	-5.20078	0	0	0	0
ENSG00000006576	-3.10445	0	0	0	0
ENSG00000006606	-0.87039	12	1	0	0
ENSG00000006607	-4.5807	2	3	0	0
ENSG00000006611	-2.83722	17	4	0	0
ENSG00000006625	-2.05319	0	1	0	0
ENSG00000006634	-0.97423	0	0	0	0
ENSG00000006638	-4.28069	4	8	0	0
ENSG00000006652	-1.4645	3	0	0	0
ENSG00000006659	-4.03741	0	1	0	0
ENSG00000006695	-3.69619	9	2	0	0
ENSG00000006704	-2.53659	5	2	0	0
ENSG00000006712	-3.25319	3	0	0	0
ENSG00000006715	-2.77152	0	0	0	0
ENSG00000006740	-2.2607	0	0	0	0
ENSG00000006744	-3.08277	6	3	0	0
ENSG00000006747	-1.62642	0	0	0	0
ENSG00000006756	-2.61821	2	0	0	0
ENSG00000006757	-2.84581	1	0	0	0
ENSG00000006788	-3.91246	0	1	0	0
ENSG00000006831	-2.79256	5	1	0	0
ENSG00000006837	-4.23569	3	0	0	0
ENSG00000007001	-3.1702	0	1	0	0
ENSG00000007038	-2.52151	1	0	0	0
ENSG00000007047	-3.56166	3	0	0	0
ENSG00000007062	-0.2126	30	9	0	0
ENSG00000007080	-2.43674	0	0	0	0
ENSG00000007129	-3.81259	0	0	0	0
ENSG00000007168	-2.67098	24	5	0	0
ENSG00000007171	-3.06516	37	64	0	0
ENSG00000007174	-3.88513	4	0	0	0
ENSG00000007202	-2.52011	2	0	0	0
ENSG00000007216	-3.48407	9	0	0	0
ENSG00000007237	-1.94092	2	2	0	1
ENSG00000007255	-1.82225	0	0	0	0
ENSG00000007264	-2.45277	2	0	0	0
ENSG00000007306	-2.63909	6	0	0	0
ENSG00000007312	-4.31905	6	3	0	1
ENSG00000007314	-3.68205	28	13	0	0
ENSG00000007341	-4.26507	0	0	0	0
ENSG00000007350	-2.15836	1	0	0	0
ENSG00000007372	-2.12482	54	24	0	0
ENSG00000007376	-3.92248	0	0	0	0
ENSG00000007384	-3.57055	1	0	0	0
ENSG00000007392	-3.14816	0	0	0	0
ENSG00000007402	-3.92972	2	4	0	0
ENSG00000007516	-3.96308	0	0	0	0
ENSG00000007520	-3.62718	0	0	0	0
ENSG00000007541	-4.41982	3	0	0	0
ENSG00000007545	-3.72528	0	0	0	0
ENSG00000007908	-1.50059	51	13	0	0
ENSG00000007923	-3.93943	0	0	0	0
ENSG00000007933	-1.91932	3	4	0	0
ENSG00000007944	-1.44666	3	1	0	0
ENSG00000007952	-4.08387	3	3	0	0
ENSG00000007968	-3.89862	4	0	0	0
ENSG00000008018	-3.22055	0	3	0	0
ENSG00000008056	-2.78578	3	1	0	0
ENSG00000008083	-2.64702	2	1	0	0
ENSG00000008086	-2.62202	17	5	0	0
ENSG00000008118	-3.33891	1	1	0	0
ENSG00000008130	-3.24729	0	0	0	0
ENSG00000008196	-2.23916	5	5	0	0
ENSG00000008197	-4.61176	0	0	0	0
ENSG00000008226	-3.97053	3	2	0	0
ENSG00000008256	-3.85434	0	0	0	0
ENSG00000008277	-5.25044	1	0	0	0
ENSG00000008282	-2.50136	0	1	0	0
ENSG00000008283	-3.85538	0	0	0	0
ENSG00000008294	-2.64991	1	0	0	0
ENSG00000008300	-2.64512	0	0	0	0
ENSG00000008311	-2.04311	6	2	0	0
ENSG00000008323	-2.83578	0	0	0	0
ENSG00000008324	-2.9605	0	0	0	0
ENSG00000008382	-2.40049	0	0	0	0
ENSG00000008394	-0.86284	1	1	0	0
ENSG00000008405	-1.48961	1	1	0	0
ENSG00000008438	-2.93225	0	1	0	0
ENSG00000008441	-3.0818	11	2	0	0
ENSG00000008513	-2.10389	1	0	0	0
ENSG00000008516	-4.30415	0	0	0	0
ENSG00000008710	-4.21705	23	4	0	0
ENSG00000008735	-3.8485	8	0	0	0
ENSG00000008838	-2.64946	1	0	1	0
ENSG00000008853	-3.21237	1	1	0	0
ENSG00000008869	-3.34008	0	0	0	0
ENSG00000008952	-2.27292	0	0	0	0
ENSG00000008988	-3.36543	1	0	0	0
ENSG00000009307	-3.20823	0	0	1	0
ENSG00000009335	-5.35875	1	0	0	0
ENSG00000009413	-1.55351	3	0	0	0
ENSG00000009694	-2.77044	3	0	0	0
ENSG00000009709	-4.58797	11	1	0	1
ENSG00000009724	-4.86565	8	6	0	0
ENSG00000009765	-3.11204	7	1	0	0
ENSG00000009780	-4.22351	0	0	0	0
ENSG00000009790	-3.06758	0	0	0	0
ENSG00000009830	-4.49395	13	5	0	0
ENSG00000009844	-3.11816	3	0	0	0
ENSG00000009950	-2.87546	2	2	0	0
ENSG00000009954	-3.50177	2	1	0	0
ENSG00000010017	-2.50766	0	0	0	0
ENSG00000010030	-1.80133	1	0	0	0
ENSG00000010072	-2.38052	2	3	0	0
ENSG00000010165	-2.73966	0	0	0	0
ENSG00000010219	-2.97449	0	0	0	0
ENSG00000010244	-2.58148	0	0	0	0
ENSG00000010256	-2.35734	0	0	0	0
ENSG00000010270	-2.4614	0	0	0	0
ENSG00000010278	-0.58922	12	6	0	0
ENSG00000010282	-2.05992	1	0	0	0
ENSG00000010292	-1.24749	0	0	0	0
ENSG00000010295	-2.21083	0	0	0	0
ENSG00000010310	-4.49232	2	2	0	0
ENSG00000010318	-4.06564	0	0	0	0
ENSG00000010319	-1.69998	0	0	0	0
ENSG00000010322	-3.68873	2	2	0	0
ENSG00000010327	-2.99413	2	0	0	0
ENSG00000010361	-3.696	15	1	0	0
ENSG00000010379	-3.15972	5	0	0	0
ENSG00000010404	-2.91365	9	1	0	0
ENSG00000010438	-0.85831	6	1	0	0
ENSG00000010539	-2.29867	0	0	0	0
ENSG00000010610	-2.65754	183	5	0	0
ENSG00000010626	-2.82429	0	0	0	0
ENSG00000010671	-2.3992	26	5	0	0
ENSG00000010704	-4.03174	47	11	0	0
ENSG00000010803	-3.41935	0	0	0	0
ENSG00000010810	-1.2228	1	3	0	0
ENSG00000010818	-1.34414	0	1	0	0
ENSG00000010932	-1.93049	2	2	0	0
ENSG00000011007	-3.57244	0	0	0	0
ENSG00000011009	-4.08314	0	0	0	0
ENSG00000011021	-3.07036	1	0	0	0
ENSG00000011028	-2.78061	0	3	0	0
ENSG00000011083	-4.21786	0	0	0	0
ENSG00000011105	-3.81563	0	0	0	0
ENSG00000011114	-3.74526	0	0	0	0
ENSG00000011132	-3.78946	1	0	0	0
ENSG00000011143	-4.0654	15	3	0	0
ENSG00000011198	-2.17651	4	1	0	0
ENSG00000011201	-0.85684	9	0	0	0
ENSG00000011243	-4.85017	1	0	0	0
ENSG00000011258	-3.38987	1	0	0	0
ENSG00000011260	-2.36208	0	0	0	0
ENSG00000011275	-4.80914	2	1	0	0
ENSG00000011295	-2.52143	4	5	0	0
ENSG00000011304	-2.5433	2	3	0	0
ENSG00000011332	-3.60876	0	0	0	0
ENSG00000011347	-4.84809	1	0	0	0
ENSG00000011376	-2.55597	5	1	0	0
ENSG00000011405	-4.54523	54	0	0	0
ENSG00000011422	-0.40612	18	8	0	0
ENSG00000011426	0.21374	4	1	0	0
ENSG00000011451	-4.83691	1	0	0	0
ENSG00000011454	-3.4344	0	0	0	0
ENSG00000011465	-1.99718	25	6	0	0
ENSG00000011478	-3.75672	0	0	0	0
ENSG00000011485	-4.08167	0	0	0	0
ENSG00000011523	-2.76955	0	0	0	0
ENSG00000011566	-1.41365	0	0	1	0
ENSG00000011590	-2.79917	2	0	0	0
ENSG00000011600	-1.31696	8	3	0	0
ENSG00000011638	-1.96697	0	0	0	0
ENSG00000011677	-3.78309	3	1	0	0
ENSG00000012048	-1.91637	65	18	1	1
ENSG00000012061	-2.73552	23	13	0	0
ENSG00000012124	-3.49932	19	0	0	0
ENSG00000012171	-2.1055	2	2	0	0
ENSG00000012174	-3.04252	21	5	0	0
ENSG00000012211	-3.91942	2	0	0	0
ENSG00000012223	-0.15494	56	18	0	0
ENSG00000012232	-4.29166	23	0	0	0
ENSG00000012504	-2.18994	25	8	0	0
ENSG00000012660	-2.92983	3	0	0	0
ENSG00000012779	-1.38843	0	21	0	0
ENSG00000012817	-1.09133	0	0	0	0
ENSG00000012822	-2.84467	0	0	0	0
ENSG00000012963	-1.92626	0	1	0	0
ENSG00000012983	-2.20869	2	0	0	0
ENSG00000013016	-2.16508	0	1	0	0
ENSG00000013275	-2.93214	2	0	0	0
ENSG00000013288	-2.31818	0	0	0	0
ENSG00000013293	-3.7577	2	1	0	0
ENSG00000013297	-4.13264	3	0	0	0
ENSG00000013306	-2.45253	0	0	0	0
ENSG00000013364	-1.81325	5	1	0	0
ENSG00000013374	-2.30972	2	0	0	0
ENSG00000013375	-2.12809	5	0	0	0
ENSG00000013392	-3.30159	0	0	0	0
ENSG00000013441	-0.72106	1	0	0	0
ENSG00000013503	-2.06528	6	2	0	0
ENSG00000013523	-4.21304	0	0	0	0
ENSG00000013561	-3.14714	1	0	0	0
ENSG00000013563	-2.63594	7	0	0	0
ENSG00000013573	-2.65936	7	1	0	0
ENSG00000013583	-1.98023	1	0	0	0
ENSG00000013588	-0.7772	0	0	0	0
ENSG00000013619	-1.5589	6	3	0	0
ENSG00000013725	-4.50275	19	1	0	0
ENSG00000013810	-2.40247	3	2	0	0
ENSG00000014123	-2.84892	0	0	0	0
ENSG00000014138	-2.79987	0	0	0	0
ENSG00000014164	-5.13391	0	0	0	0
ENSG00000014216	-2.39009	0	2	0	0
ENSG00000014257	-1.95523	5	0	0	0
ENSG00000014641	-2.78687	3	2	0	0
ENSG00000014824	-2.41673	0	0	0	0
ENSG00000014914	-1.94575	0	0	0	0
ENSG00000014919	-2.90228	13	3	0	0
ENSG00000015133	-3.62149	6	1	0	0
ENSG00000015153	-3.6167	1	0	0	0
ENSG00000015171	-3.61264	2	1	0	0
ENSG00000015285	-4.09443	12	4	0	1
ENSG00000015413	-1.93033	0	0	0	0
ENSG00000015475	-1.86082	1	2	0	0
ENSG00000015520	-5.19232	7	0	0	0
ENSG00000015532	-4.81482	5	1	0	0
ENSG00000015568	-1.23647	0	0	0	0
ENSG00000015592	-3.11503	0	0	0	0
ENSG00000015676	-5.09394	0	1	0	0
ENSG00000016082	-1.37651	9	0	0	0
ENSG00000016391	-3.50373	2	0	0	0
ENSG00000016402	-2.71852	1	1	0	0
ENSG00000016490	-2.5112	2	0	0	0
ENSG00000016602	-0.95001	1	0	0	0
ENSG00000016864	-2.3992	0	0	0	0
ENSG00000017260	-2.34924	5	1	0	0
ENSG00000017427	-1.90002	129	39	0	0
ENSG00000017483	-1.64765	0	0	0	0
ENSG00000017797	-2.7135	1	3	0	0
ENSG00000018189	-2.92928	1	2	0	0
ENSG00000018236	-2.61626	5	1	0	0
ENSG00000018280	-4.17684	22	20	0	0
ENSG00000018408	-2.09425	2	1	0	1
ENSG00000018510	-1.80465	8	2	0	0
ENSG00000018610	-3.72662	0	0	0	0
ENSG00000018625	-1.30986	17	5	0	0
ENSG00000018699	-2.15798	0	0	0	0
ENSG00000018869	-4.05649	1	0	0	0
ENSG00000019102	-2.68288	0	0	0	0
ENSG00000019144	-3.62149	0	1	0	0
ENSG00000019169	-2.07643	2	0	0	0
ENSG00000019186	-0.79243	10	5	0	0
ENSG00000019485	-5.29336	0	0	0	0
ENSG00000019505	-1.59148	0	1	0	0
ENSG00000019549	-0.38964	16	6	0	0
ENSG00000019582	-0.69483	3	3	0	1
ENSG00000019991	-2.28293	57	22	1	0
ENSG00000019995	-3.12117	0	0	0	0
ENSG00000020129	-4.12431	1	0	0	0
ENSG00000020181	-2.25656	0	0	0	0
ENSG00000020256	-4.41212	0	0	0	0
ENSG00000020426	-4.70915	1	0	0	0
ENSG00000020577	-3.28476	0	1	0	0
ENSG00000020633	-1.58988	10	10	0	0
ENSG00000020922	-4.34931	10	3	0	0
ENSG00000021300	-1.27198	2	0	0	0
ENSG00000021355	-1.2027	6	0	0	0
ENSG00000021461	-4.48908	0	1	0	0
ENSG00000021488	-3.02163	4	2	0	0
ENSG00000021574	-1.92418	9	1	0	0
ENSG00000021645	-1.77073	3	1	0	0
ENSG00000021762	-3.53918	1	0	0	0
ENSG00000021776	-3.57846	0	0	1	0
ENSG00000021826	-1.43882	9	8	0	0
ENSG00000021852	-3.47281	3	5	0	0
ENSG00000022267	-1.07452	22	5	0	0
ENSG00000022277	-4.20983	0	0	0	0
ENSG00000022355	-1.11463	12	10	0	0
ENSG00000022556	-3.10185	0	0	0	0
ENSG00000022567	-2.34968	0	0	0	0
ENSG00000022840	-3.47329	0	0	0	0
ENSG00000022976	-4.59318	0	0	0	0
ENSG00000023041	-2.80894	0	0	0	0
ENSG00000023171	-2.14669	0	0	0	0
ENSG00000023191	-4.66529	0	0	0	0
ENSG00000023228	-3.02468	5	4	0	0
ENSG00000023287	-1.93932	2	3	0	0
ENSG00000023318	-3.78309	1	1	0	0
ENSG00000023330	-1.56644	7	1	0	0
ENSG00000023445	-0.51198	10	4	0	1
ENSG00000023516	-1.66073	0	0	0	0
ENSG00000023572	-1.91932	0	0	0	0
ENSG00000023608	-0.63857	0	0	0	0
ENSG00000023697	-1.6486	1	0	0	0
ENSG00000023734	-3.68706	0	1	0	0
ENSG00000023839	-1.97087	14	13	0	0
ENSG00000023892	-2.76209	0	0	0	0
ENSG00000023902	-1.64214	1	0	0	0
ENSG00000023909	-1.10147	3	2	0	0
ENSG00000024048	-3.56764	2	0	0	0
ENSG00000024422	-2.21016	0	0	0	0
ENSG00000024526	-0.53753	0	0	0	0
ENSG00000024862	-1.85925	0	0	0	0
ENSG00000025039	-0.97005	1	0	0	0
ENSG00000025156	-2.35137	1	0	0	0
ENSG00000025293	-3.89497	5	0	0	0
ENSG00000025423	-1.10886	5	1	0	0
ENSG00000025434	-2.00851	0	3	0	0
ENSG00000025708	-1.62255	38	9	0	0
ENSG00000025770	-4.63558	0	0	0	0
ENSG00000025772	-2.70162	0	0	0	0
ENSG00000025796	-3.32063	1	2	0	0
ENSG00000025800	-2.95054	0	0	0	0
ENSG00000026025	-0.30481	94	12	1	0
ENSG00000026103	-0.71083	51	21	1	1
ENSG00000026297	-3.61599	3	3	0	0
ENSG00000026508	-0.90855	51	13	0	0
ENSG00000026559	-3.17749	0	0	0	0
ENSG00000026652	-1.96083	0	0	0	0
ENSG00000026751	-0.37413	1	0	0	0
ENSG00000026950	-2.35661	0	0	0	0
ENSG00000027001	-2.18672	0	0	0	0
ENSG00000027075	-3.08559	3	3	0	0
ENSG00000027644	-4.27956	2	1	0	0
ENSG00000027697	-1.75049	25	11	0	0
ENSG00000027847	-3.93722	8	2	0	0
ENSG00000027869	-2.07072	0	0	0	0
ENSG00000028116	-2.1529	4	0	0	0
ENSG00000028137	-1.35424	69	10	0	0
ENSG00000028203	-2.72709	0	0	0	0
ENSG00000028277	-3.88002	1	1	0	0
ENSG00000028310	-3.94586	0	0	0	0
ENSG00000028528	-2.7814	0	0	0	0
ENSG00000028839	-2.05493	1	0	0	0
ENSG00000029153	-1.18115	1	1	0	0
ENSG00000029363	-2.54279	4	1	1	0
ENSG00000029364	-4.34198	0	0	0	0
ENSG00000029534	-3.27676	19	2	0	0
ENSG00000029559	-3.43066	9	2	0	0
ENSG00000029639	-2.6381	1	0	0	0
ENSG00000029725	-3.26923	0	0	0	1
ENSG00000029993	-1.65472	3	0	0	0
ENSG00000030066	-2.58571	1	0	0	0
ENSG00000030110	-3.10942	5	3	0	0
ENSG00000030304	-5.26757	16	2	0	0
ENSG00000030419	-4.32742	0	1	0	0
ENSG00000030582	-1.9664	47	6	0	0
ENSG00000031003	-3.1645	0	0	0	0
ENSG00000031081	-3.12369	4	1	0	0
ENSG00000031691	-1.63406	0	0	0	0
ENSG00000031698	-2.19667	1	0	0	0
ENSG00000031823	-4.42198	0	0	0	0
ENSG00000032219	-1.85731	1	0	1	0
ENSG00000032389	-3.25443	0	1	0	0
ENSG00000032444	-2.28321	19	7	0	0
ENSG00000032742	-2.72642	5	4	0	0
ENSG00000033011	-3.03884	3	1	0	0
ENSG00000033030	-2.66969	0	1	0	1
ENSG00000033050	-3.72814	0	1	0	0
ENSG00000033122	-2.59614	3	1	0	0
ENSG00000033170	-1.7075	3	0	0	0
ENSG00000033178	-2.7732	0	0	0	0
ENSG00000033327	-2.27565	4	3	0	0
ENSG00000033627	-3.47217	0	0	0	0
ENSG00000033800	-3.5569	1	2	0	0
ENSG00000033867	-2.22796	2	0	0	0
ENSG00000034053	-3.08229	2	0	0	0
ENSG00000034152	-2.52982	0	0	0	0
ENSG00000034239	-3.89282	0	0	0	0
ENSG00000034510	-2.77428	1	1	0	0
ENSG00000034533	-2.44906	0	0	0	0
ENSG00000034677	-2.35358	3	0	0	0
ENSG00000034693	-2.36989	8	3	0	0
ENSG00000034713	-3.04394	1	0	0	0
ENSG00000034971	-3.08241	22	2	0	0
ENSG00000035115	-3.1881	0	0	0	0
ENSG00000035141	-2.67577	4	1	0	0
ENSG00000035403	-3.33032	17	5	0	0
ENSG00000035499	-0.43471	0	0	1	0
ENSG00000035664	-2.87716	0	0	0	0
ENSG00000035681	-2.44348	1	0	0	0
ENSG00000035687	-2.2492	0	1	0	0
ENSG00000035720	-1.34828	0	0	0	0
ENSG00000035862	-0.65442	31	2	0	0
ENSG00000035928	-2.94697	1	2	0	0
ENSG00000036054	-2.24687	1	0	0	0
ENSG00000036257	-3.72948	4	3	1	0
ENSG00000036448	-2.35919	3	0	0	0
ENSG00000036473	-3.8894	27	3	0	0
ENSG00000036530	-1.75205	3	1	0	0
ENSG00000036549	-3.10383	0	0	0	0
ENSG00000036565	-3.92205	4	0	0	0
ENSG00000036672	-3.0916	0	1	0	0
ENSG00000036828	-5.21625	41	13	0	0
ENSG00000037042	-2.5904	0	0	0	0
ENSG00000037280	-4.57587	33	4	0	1
ENSG00000037474	-2.74933	5	1	0	0
ENSG00000037637	-4.09369	0	0	0	0
ENSG00000037749	-3.84643	0	0	0	0
ENSG00000037757	-4.16333	6	0	0	0
ENSG00000037897	-2.34468	0	0	0	0
ENSG00000037965	-3.65145	0	0	0	0
ENSG00000038002	-2.1632	3	1	0	0
ENSG00000038210	-1.54865	0	0	0	0
ENSG00000038219	-2.50783	1	0	0	0
ENSG00000038274	-2.35093	0	0	0	0
ENSG00000038295	-5.17449	4	1	0	0
ENSG00000038382	-3.15149	1	3	1	0
ENSG00000038427	0.20276	13	4	0	0
ENSG00000038532	-4.80874	3	6	0	0
ENSG00000038945	-3.47377	7	4	1	0
ENSG00000039068	-0.95215	115	30	1	1
ENSG00000039123	-2.48036	0	0	0	0
ENSG00000039139	-3.06891	11	3	0	0
ENSG00000039319	-2.43214	0	0	0	0
ENSG00000039523	-3.09136	0	0	0	0
ENSG00000039537	-2.37834	3	4	0	0
ENSG00000039560	-1.22038	0	0	0	0
ENSG00000039600	-4.06419	0	0	0	0
ENSG00000039650	-2.88886	7	5	0	0
ENSG00000039987	-2.11566	2	0	0	0
ENSG00000040199	-3.80249	1	0	0	0
ENSG00000040275	-2.79776	0	1	0	0
ENSG00000040341	-3.09136	0	0	0	0
ENSG00000040487	-3.1676	1	0	0	0
ENSG00000040531	-2.66612	9	4	0	0
ENSG00000040608	-2.36863	2	1	0	0
ENSG00000040633	-2.69535	0	0	0	0
ENSG00000040731	-1.80304	1	1	0	0
ENSG00000040933	-3.29889	0	1	1	0
ENSG00000041353	-1.99212	1	0	0	0
ENSG00000041357	-2.11967	0	5	0	0
ENSG00000041515	-3.73332	0	0	0	0
ENSG00000041802	-2.9659	2	1	0	0
ENSG00000041880	-3.46419	0	0	0	0
ENSG00000041982	-1.65399	33	7	0	0
ENSG00000041988	-4.2133	0	1	0	0
ENSG00000042062	-2.62567	0	0	0	0
ENSG00000042088	-2.99436	8	1	0	0
ENSG00000042286	-2.70717	0	0	0	0
ENSG00000042304	-4.70915	0	0	0	0
ENSG00000042317	-2.43105	8	3	0	0
ENSG00000042429	-3.20956	2	2	1	0
ENSG00000042445	-2.20603	0	1	0	0
ENSG00000042493	-1.23362	0	4	0	0
ENSG00000042753	-2.76278	4	1	0	0
ENSG00000042781	-5.41796	21	4	0	0
ENSG00000042813	-4.09517	0	0	0	0
ENSG00000042832	-3.58053	84	5	0	0
ENSG00000042980	-1.92549	1	0	0	0
ENSG00000043039	-3.80027	0	0	0	0
ENSG00000043093	-3.7503	1	0	0	0
ENSG00000043143	-3.28842	0	0	0	0
ENSG00000043355	-0.68057	17	3	0	0
ENSG00000043462	-3.10892	1	0	0	0
ENSG00000043514	-2.30729	0	1	0	0
ENSG00000043591	-1.93126	23	14	0	0
ENSG00000044012	-1.76273	1	2	0	0
ENSG00000044090	-3.94964	4	3	0	0
ENSG00000044115	-2.81299	10	2	0	0
ENSG00000044446	-3.64548	11	4	0	0
ENSG00000044459	-3.18351	4	0	0	0
ENSG00000044524	-3.85977	4	0	0	0
ENSG00000044574	-2.06788	8	6	0	0
ENSG00000046604	-1.54726	22	4	0	0
ENSG00000046647	-3.70651	0	0	0	0
ENSG00000046651	-2.3995	17	5	0	0
ENSG00000046653	-1.34252	1	0	0	0
ENSG00000046774	-2.75643	2	0	0	0
ENSG00000046889	-5.34461	1	0	0	0
ENSG00000047056	-4.32193	0	0	0	0
ENSG00000047188	-2.99965	0	0	0	0
ENSG00000047230	-2.60375	1	0	0	0
ENSG00000047249	-2.46427	1	0	0	0
ENSG00000047315	-2.6529	3	0	1	0
ENSG00000047346	-2.07875	0	0	0	0
ENSG00000047365	-5.16463	0	0	0	0
ENSG00000047410	-2.28321	11	1	0	1
ENSG00000047457	-0.3432	42	26	0	0
ENSG00000047578	-3.38639	1	0	0	0
ENSG00000047579	-3.17241	7	3	0	0
ENSG00000047597	-0.53644	6	7	0	0
ENSG00000047617	-3.59179	0	0	0	0
ENSG00000047621	-2.2306	1	0	0	0
ENSG00000047634	-1.47073	0	0	0	0
ENSG00000047644	-1.80193	0	0	0	0
ENSG00000047648	-3.1654	1	0	0	0
ENSG00000047662	-3.44285	0	1	0	0
ENSG00000047849	-4.01508	1	1	0	0
ENSG00000047932	-3.04085	3	1	0	1
ENSG00000047936	-3.46833	7	4	0	1
ENSG00000048028	-3.0187	0	0	0	0
ENSG00000048052	-3.74333	17	1	1	0
ENSG00000048140	-3.25636	0	0	0	0
ENSG00000048162	-1.3968	0	2	0	0
ENSG00000048342	-3.29223	16	4	0	0
ENSG00000048392	-1.40664	10	4	0	0
ENSG00000048405	-4.31387	0	0	0	0
ENSG00000048462	-1.06797	3	0	0	1
ENSG00000048471	-3.90056	0	0	0	0
ENSG00000048540	-2.63792	0	0	0	0
ENSG00000048544	-2.50071	0	0	0	0
ENSG00000048545	-3.34198	13	1	0	0
ENSG00000048649	-3.10979	4	0	0	0
ENSG00000048707	-3.69563	1	1	0	0
ENSG00000048740	-1.55979	1	2	0	0
ENSG00000048828	-3.19747	2	0	0	0
ENSG00000048991	-3.60999	0	0	0	0
ENSG00000049089	-2.29846	21	4	0	0
ENSG00000049130	-2.17319	59	10	0	0
ENSG00000049167	-3.50849	11	3	0	0
ENSG00000049192	-2.79536	1	0	0	0
ENSG00000049239	-3.58001	6	2	0	0
ENSG00000049245	-2.16146	2	0	0	0
ENSG00000049246	-3.97915	10	3	0	0
ENSG00000049247	-3.4135	7	5	0	0
ENSG00000049249	-1.92659	8	0	0	0
ENSG00000049323	-1.40305	3	0	0	0
ENSG00000049449	-1.4346	1	3	0	0
ENSG00000049540	-2.94297	63	10	0	1
ENSG00000049541	-1.91681	2	0	0	0
ENSG00000049618	-3.4069	10	4	1	1
ENSG00000049656	-3.13391	3	8	0	0
ENSG00000049759	-1.91463	4	2	1	0
ENSG00000049768	-4.68112	47	5	0	0
ENSG00000049769	-3.89647	0	0	0	0
ENSG00000049860	-2.32771	13	7	0	0
ENSG00000049883	-3.98279	0	0	0	0
ENSG00000050030	-4.39441	5	1	0	0
ENSG00000050130	-2.20623	1	0	0	0
ENSG00000050165	-0.89472	0	0	0	0
ENSG00000050327	-2.87113	0	1	0	0
ENSG00000050344	-0.86557	0	0	0	0
ENSG00000050393	-2.27956	0	1	0	0
ENSG00000050405	-1.20427	0	0	1	0
ENSG00000050426	-2.34073	0	0	0	0
ENSG00000050438	-3.65036	4	0	0	0
ENSG00000050555	-4.1428	4	3	0	0
ENSG00000050628	-3.92008	2	5	0	0
ENSG00000050730	-0.67169	0	0	0	0
ENSG00000050748	-3.01473	3	5	0	0
ENSG00000050767	-2.42872	1	1	0	0
ENSG00000050820	-3.39502	3	1	0	0
ENSG00000051009	-3.2918	0	0	0	0
ENSG00000051108	-1.52375	1	2	0	1
ENSG00000051128	-2.17814	0	2	0	0
ENSG00000051180	-1.99223	21	7	0	0
ENSG00000051341	-1.54528	0	0	0	0
ENSG00000051382	-2.65754	1	2	1	0
ENSG00000051523	-1.7209	4	8	0	0
ENSG00000051620	-4.95724	0	1	0	0
ENSG00000051825	-2.40461	0	0	0	0
ENSG00000052126	-3.1574	0	0	0	0
ENSG00000052344	-1.65272	3	6	0	0
ENSG00000052723	-2.79807	0	0	0	0
ENSG00000052749	-3.02938	0	0	0	0
ENSG00000052795	-1.45847	1	0	0	0
ENSG00000052802	-0.9509	3	0	0	0
ENSG00000052841	-2.79076	0	0	0	0
ENSG00000052850	-4.86397	15	6	0	0
ENSG00000053108	-4.50177	0	0	0	0
ENSG00000053254	-1.98393	1	0	0	0
ENSG00000053371	-2.65172	5	0	0	0
ENSG00000053372	-1.92063	0	0	0	0
ENSG00000053438	-3.10296	1	2	0	0
ENSG00000053501	-3.3023	0	0	0	0
ENSG00000053524	-5.03221	0	0	0	0
ENSG00000053702	-3.68538	0	0	0	0
ENSG00000053747	-4.60683	17	7	0	0
ENSG00000053770	-3.16514	0	0	0	0
ENSG00000053900	-2.47441	0	0	0	0
ENSG00000053918	-3.59092	23	12	0	0
ENSG00000054116	-3.56781	1	0	0	0
ENSG00000054118	-4.39047	0	0	1	1
ENSG00000054148	-3.77794	0	0	0	0
ENSG00000054179	-4.1208	2	1	0	0
ENSG00000054219	-0.646	3	0	0	0
ENSG00000054267	-3.97234	1	1	1	0
ENSG00000054277	-1.20616	0	0	0	0
ENSG00000054282	-3.01859	9	3	0	0
ENSG00000054356	-2.82062	14	0	0	0
ENSG00000054392	-2.22573	6	0	0	0
ENSG00000054523	-2.34931	29	6	0	0
ENSG00000054598	-1.14038	26	10	0	0
ENSG00000054611	-3.46021	0	0	0	0
ENSG00000054654	-3.46435	7	4	0	0
ENSG00000054690	-1.88534	1	0	0	0
ENSG00000054793	-1.10591	0	0	0	0
ENSG00000054796	-6.28321	0	0	0	0
ENSG00000054803	-3.12809	0	0	0	0
ENSG00000054938	-3.13593	0	0	0	0
ENSG00000054965	-2.53041	2	2	0	0
ENSG00000054967	-3.40583	0	0	0	0
ENSG00000054983	-2.00277	12	1	0	0
ENSG00000055044	-2.02679	0	0	0	0
ENSG00000055070	-3.62327	0	0	0	0
ENSG00000055118	-3.08155	27	13	0	0
ENSG00000055130	-2.87758	0	0	1	0
ENSG00000055147	-2.66841	0	0	0	0
ENSG00000055163	-1.3034	2	0	0	0
ENSG00000055208	-2.85956	3	1	0	0
ENSG00000055211	-2.75584	0	0	0	0
ENSG00000055332	-2.51466	11	3	0	0
ENSG00000055483	-2.66438	0	0	0	0
ENSG00000055609	-2.4669	2	9	0	1
ENSG00000055732	-3.0255	0	0	0	0
ENSG00000055813	-4.45008	0	0	0	0
ENSG00000055917	-2.49517	0	0	0	0
ENSG00000055950	-3.39988	0	0	0	0
ENSG00000055955	-3.67798	10	1	0	0
ENSG00000055957	-4.07948	0	1	0	0
ENSG00000056050	-2.71786	0	1	0	0
ENSG00000056097	-2.87049	2	0	0	0
ENSG00000056277	-2.1218	0	0	0	0
ENSG00000056291	-3.06927	0	0	0	0
ENSG00000056487	-3.37602	0	0	0	0
ENSG00000056558	-1.43312	3	4	0	0
ENSG00000056586	-3.84063	0	0	0	0
ENSG00000056736	-1.46598	1	0	0	0
ENSG00000056972	-3.18429	9	4	0	0
ENSG00000056998	-2.07497	1	0	0	0
ENSG00000057019	-2.28377	2	2	0	0
ENSG00000057149	-0.47519	11	6	0	0
ENSG00000057252	-1.66685	4	0	0	0
ENSG00000057294	-2.2856	13	2	0	0
ENSG00000057468	-4.79586	0	0	0	0
ENSG00000057593	-4.16307	35	13	0	0
ENSG00000057608	-2.62424	1	1	0	0
ENSG00000057657	-1.13327	11	4	0	1
ENSG00000057663	-2.95411	2	3	0	0
ENSG00000057704	-0.76758	0	0	0	0
ENSG00000057757	-2.86723	0	0	0	0
ENSG00000057935	-4.14076	4	0	0	0
ENSG00000058056	-2.84622	0	2	0	0
ENSG00000058063	-2.74603	0	0	0	0
ENSG00000058085	-1.60968	16	4	0	0
ENSG00000058091	-2.14791	0	1	0	0
ENSG00000058262	-2.37595	0	1	0	0
ENSG00000058272	-2.08951	3	0	0	0
ENSG00000058335	-4.41335	3	3	0	0
ENSG00000058404	-1.92791	1	5	0	0
ENSG00000058453	-4.50471	0	0	0	0
ENSG00000058600	-2.85121	0	0	0	0
ENSG00000058668	-1.90422	2	0	0	0
ENSG00000058673	-2.83321	0	1	1	0
ENSG00000058729	-2.29301	0	0	0	0
ENSG00000058799	-2.71919	1	0	0	0
ENSG00000058804	-1.56584	0	2	0	0
ENSG00000058866	-4.30244	0	0	0	0
ENSG00000059122	-4.16929	2	0	0	0
ENSG00000059145	-3.56559	0	0	0	0
ENSG00000059377	-2.25574	8	3	0	0
ENSG00000059378	-0.88956	0	1	0	0
ENSG00000059573	-2.29647	12	1	0	0
ENSG00000059588	-2.42376	1	0	0	0
ENSG00000059691	-4.72356	0	0	0	0
ENSG00000059728	-1.17199	1	1	0	0
ENSG00000059758	-2.6346	0	0	0	0
ENSG00000059769	-2.33628	0	0	0	0
ENSG00000059804	-0.65385	8	3	0	0
ENSG00000059915	-3.28335	1	0	0	0
ENSG00000060069	-3.46514	0	1	0	0
ENSG00000060138	-2.25711	1	0	0	0
ENSG00000060140	-1.21709	3	0	0	0
ENSG00000060237	-3.52799	12	6	1	0
ENSG00000060339	-2.36602	2	0	1	0
ENSG00000060491	-3.91942	0	0	0	0
ENSG00000060558	-1.72456	3	0	0	0
ENSG00000060566	-3.29039	2	0	0	0
ENSG00000060642	-2.58996	6	1	0	0
ENSG00000060656	-3.09296	1	0	1	0
ENSG00000060688	-2.3752	1	0	0	0
ENSG00000060709	-4.59946	0	0	0	0
ENSG00000060718	-0.68908	27	11	0	0
ENSG00000060749	-2.74507	0	0	0	0
ENSG00000060762	-2.27111	3	2	0	0
ENSG00000060971	-2.93799	1	1	0	0
ENSG00000060982	-0.46261	6	2	0	0
ENSG00000061273	-5.18915	0	0	0	0
ENSG00000061337	-4.9284	4	2	0	0
ENSG00000061455	-3.31315	2	0	0	0
ENSG00000061492	-4.72014	0	1	0	0
ENSG00000061656	-1.17981	1	0	0	0
ENSG00000061676	-2.63352	1	0	1	0
ENSG00000061794	-2.67015	0	0	0	0
ENSG00000061918	-1.09154	0	0	0	0
ENSG00000061936	-4.13214	0	1	0	0
ENSG00000061938	-4.58173	2	2	0	0
ENSG00000061987	-4.20423	0	0	0	0
ENSG00000062038	-1.08853	16	4	0	0
ENSG00000062096	-3.11791	0	0	0	0
ENSG00000062194	-2.94786	1	0	0	0
ENSG00000062282	-1.5807	0	1	0	0
ENSG00000062370	-2.41312	0	0	0	0
ENSG00000062485	-2.59518	12	4	0	0
ENSG00000062524	-3.662	1	2	0	0
ENSG00000062598	-3.40844	0	0	0	0
ENSG00000062650	-2.71369	0	0	0	0
ENSG00000062716	-2.08455	1	1	0	0
ENSG00000062725	-2.67034	0	0	0	0
ENSG00000062822	-1.86412	8	9	0	0
ENSG00000063015	-3.91986	0	0	0	0
ENSG00000063046	-2.60603	1	0	0	0
ENSG00000063127	-2.3687	0	0	0	0
ENSG00000063169	-4.54861	3	0	0	0
ENSG00000063176	-3.76297	0	0	0	0
ENSG00000063177	-4.65763	0	2	0	0
ENSG00000063180	-1.08308	0	0	0	0
ENSG00000063241	-2.63496	0	1	0	0
ENSG00000063244	-4.37842	0	0	0	0
ENSG00000063245	-3.76965	0	0	0	0
ENSG00000063322	-2.55266	0	0	0	0
ENSG00000063438	-0.4126	2	0	0	0
ENSG00000063515	-5.11629	2	0	0	0
ENSG00000063587	-2.83588	0	0	0	0
ENSG00000063601	-3.23365	2	0	0	0
ENSG00000063660	-2.66713	6	0	0	0
ENSG00000063761	-3.65526	0	0	0	0
ENSG00000063854	-2.79827	0	0	0	0
ENSG00000063978	-2.9092	0	0	0	0
ENSG00000064012	-2.56892	19	21	1	1
ENSG00000064042	-0.4991	0	1	0	0
ENSG00000064102	-2.25677	0	1	0	0
ENSG00000064115	-2.50865	0	0	0	0
ENSG00000064195	-3.08951	13	2	0	0
ENSG00000064199	-2.50873	0	0	0	0
ENSG00000064201	-3.26216	1	0	0	0
ENSG00000064205	-1.38703	2	0	0	0
ENSG00000064218	-3.21612	0	0	0	0
ENSG00000064225	-1.92791	1	0	0	0
ENSG00000064270	-2.81208	3	0	0	0
ENSG00000064300	-2.38662	31	4	0	0
ENSG00000064309	-4.53316	12	1	0	0
ENSG00000064313	-3.59266	2	2	0	0
ENSG00000064393	-3.16786	2	0	0	0
ENSG00000064419	-3.34168	5	1	0	0
ENSG00000064490	-3.05445	8	2	0	0
ENSG00000064545	-4.09271	0	0	0	0
ENSG00000064547	-2.99148	0	0	0	0
ENSG00000064601	-2.16968	25	1	0	0
ENSG00000064607	-3.7135	0	0	0	0
ENSG00000064651	-1.48253	6	10	0	0
ENSG00000064652	-2.33308	0	1	0	0
ENSG00000064655	-1.89421	0	0	0	0
ENSG00000064666	-2.39199	0	1	0	0
ENSG00000064687	-2.51235	0	2	0	0
ENSG00000064692	-3.10557	7	1	0	0
ENSG00000064703	-2.35269	3	0	0	0
ENSG00000064726	-2.80078	0	1	0	0
ENSG00000064763	-1.07397	0	0	0	0
ENSG00000064787	-1.62007	1	1	0	0
ENSG00000064835	-4.67374	17	3	0	0
ENSG00000064886	-0.80705	0	0	0	0
ENSG00000064932	-2.81441	0	0	0	0
ENSG00000064933	-4.57794	14	0	0	1
ENSG00000064961	-2.24291	0	0	0	0
ENSG00000064989	-2.05331	2	1	0	0
ENSG00000064995	-2.70472	1	0	0	0
ENSG00000064999	-2.66685	1	1	0	0
ENSG00000065000	-2.67955	1	0	0	0
ENSG00000065029	-4.47169	0	0	0	0
ENSG00000065054	-3.78409	1	1	0	0
ENSG00000065057	-2.55123	1	0	0	0
ENSG00000065060	-3.28153	0	1	0	0
ENSG00000065135	-2.77537	4	2	0	0
ENSG00000065150	-2.63819	1	0	0	0
ENSG00000065154	-1.78294	14	4	0	0
ENSG00000065183	-3.28125	0	0	0	0
ENSG00000065243	-2.45024	0	0	0	0
ENSG00000065268	-2.93534	0	0	0	0
ENSG00000065308	-2.43495	2	0	0	0
ENSG00000065320	-3.41519	3	0	0	0
ENSG00000065325	-4.45356	0	0	0	0
ENSG00000065328	-0.70618	0	0	0	0
ENSG00000065357	-2.76641	0	0	0	0
ENSG00000065361	-3.75965	22	5	1	1
ENSG00000065371	-2.84042	0	0	0	0
ENSG00000065413	-3.19575	0	0	0	0
ENSG00000065427	-2.94964	10	2	0	0
ENSG00000065457	-2.8398	0	0	0	0
ENSG00000065485	-1.66758	1	0	0	0
ENSG00000065491	-4.2723	0	0	0	0
ENSG00000065518	-4.08657	0	0	0	0
ENSG00000065526	-2.63478	3	0	0	1
ENSG00000065534	-4.37333	12	12	0	0
ENSG00000065548	-2.55461	0	0	0	0
ENSG00000065559	-2.31912	1	0	1	1
ENSG00000065600	-3.59301	0	0	0	0
ENSG00000065609	-1.79761	1	0	0	0
ENSG00000065613	-1.82726	1	1	0	0
ENSG00000065615	-3.07412	2	1	0	0
ENSG00000065618	-2.35808	36	2	0	0
ENSG00000065621	-2.75283	1	1	0	0
ENSG00000065665	-3.60156	0	0	0	0
ENSG00000065675	-2.38805	3	2	0	0
ENSG00000065717	-2.11054	0	0	0	0
ENSG00000065802	-3.18141	0	0	0	0
ENSG00000065809	-1.00833	0	0	0	0
ENSG00000065833	-0.70894	0	3	0	0
ENSG00000065882	-3.18351	0	1	0	0
ENSG00000065883	-3.57467	5	0	0	0
ENSG00000065911	-1.11478	0	0	0	0
ENSG00000065923	-2.42958	1	0	0	0
ENSG00000065970	-5.44536	0	0	0	0
ENSG00000065989	-3.94675	19	1	0	0
ENSG00000066027	-3.85163	0	1	1	0
ENSG00000066032	-2.6904	1	1	0	0
ENSG00000066044	-3.74391	1	1	0	0
ENSG00000066056	-3.3876	0	0	0	0
ENSG00000066084	-3.86355	3	1	0	0
ENSG00000066117	-3.69469	0	0	0	1
ENSG00000066135	-4.21545	0	0	0	0
ENSG00000066136	-3.55097	0	0	0	0
ENSG00000066185	-2.38353	0	0	0	0
ENSG00000066230	-4.24934	14	4	0	0
ENSG00000066248	-2.55835	0	0	0	0
ENSG00000066279	-0.85993	8	5	1	0
ENSG00000066294	-3.91332	2	1	0	0
ENSG00000066322	-2.4412	1	0	0	0
ENSG00000066336	-2.5536	6	1	0	0
ENSG00000066379	-5.87917	0	0	0	0
ENSG00000066382	-1.80027	0	0	0	0
ENSG00000066405	-2.39085	2	0	0	0
ENSG00000066422	-3.15329	0	0	0	0
ENSG00000066455	-2.39108	2	1	1	1
ENSG00000066468	-2.28525	66	34	1	1
ENSG00000066557	-1.8605	0	0	0	0
ENSG00000066583	-1.74628	0	0	0	0
ENSG00000066629	-1.91861	3	0	0	0
ENSG00000066651	-1.83619	0	0	0	0
ENSG00000066654	-2.24537	0	0	0	0
ENSG00000066697	-1.96443	0	0	0	0
ENSG00000066735	-2.85079	0	0	0	0
ENSG00000066739	-3.51754	1	0	0	0
ENSG00000066777	-2.90034	0	1	1	0
ENSG00000066813	-4.30073	0	0	0	0
ENSG00000066827	-4.30358	3	2	0	0
ENSG00000066855	-2.72413	0	0	0	0
ENSG00000066923	-3.18679	3	1	0	0
ENSG00000066926	-2.30764	14	3	0	0
ENSG00000066933	-3.14624	1	0	0	0
ENSG00000067048	-2.38881	7	0	0	0
ENSG00000067057	-1.58256	1	0	0	0
ENSG00000067064	-1.55076	1	0	0	0
ENSG00000067066	-1.2856	8	0	0	0
ENSG00000067082	-1.33439	6	2	1	1
ENSG00000067113	-1.61949	0	2	0	0
ENSG00000067141	-2.40453	0	0	0	0
ENSG00000067167	-2.1208	0	1	0	0
ENSG00000067177	-2.65317	5	1	0	0
ENSG00000067182	-2.1141	46	18	0	0
ENSG00000067191	-3.96353	2	0	0	0
ENSG00000067208	-2.53475	2	0	0	0
ENSG00000067221	-3.71862	0	0	0	0
ENSG00000067225	-1.83506	7	6	0	0
ENSG00000067248	-2.13049	0	0	0	0
ENSG00000067334	-1.87118	0	0	0	0
ENSG00000067365	-3.30857	0	0	0	0
ENSG00000067369	-4.69526	6	0	1	0
ENSG00000067445	-3.48197	0	0	0	0
ENSG00000067533	-1.71284	0	0	0	0
ENSG00000067560	-2.70557	4	9	1	1
ENSG00000067596	-4.60472	0	0	0	0
ENSG00000067606	-1.21635	2	2	1	0
ENSG00000067646	-3.00799	2	0	0	0
ENSG00000067704	-2.53944	4	3	0	0
ENSG00000067715	-0.36105	8	0	0	0
ENSG00000067798	-1.20786	1	2	0	0
ENSG00000067829	-3.70576	0	0	0	0
ENSG00000067836	-1.89781	4	1	0	0
ENSG00000067840	-2.97835	0	0	0	0
ENSG00000067842	-3.89368	4	4	0	1
ENSG00000067900	-5.29053	4	1	0	0
ENSG00000067955	-2.36945	7	7	1	1
ENSG00000067992	-2.34997	4	1	0	0
ENSG00000068001	-3.07655	1	0	0	0
ENSG00000068024	-2.17782	10	5	0	0
ENSG00000068028	-2.71331	29	11	0	0
ENSG00000068078	-1.85064	85	24	1	1
ENSG00000068079	-0.60294	2	2	0	0
ENSG00000068097	-3.33003	1	0	0	0
ENSG00000068120	-3.33003	4	1	0	0
ENSG00000068137	-4.55063	0	0	0	0
ENSG00000068305	-2.12475	9	1	0	0
ENSG00000068308	-3.7472	0	0	0	0
ENSG00000068323	-3.50898	18	1	0	1
ENSG00000068354	-4.98485	0	0	0	0
ENSG00000068366	-0.62147	5	6	0	0
ENSG00000068383	-2.45688	2	1	0	0
ENSG00000068394	-3.3411	0	0	0	0
ENSG00000068400	-3.63594	0	0	0	0
ENSG00000068438	-2.95825	1	1	0	0
ENSG00000068489	-2.62344	0	0	0	0
ENSG00000068615	-1.49346	6	2	0	0
ENSG00000068650	-4.13568	3	1	0	0
ENSG00000068654	-3.51128	5	0	0	0
ENSG00000068697	-3.17971	2	0	0	0
ENSG00000068724	-3.7538	3	1	0	0
ENSG00000068745	-3.07595	0	1	0	0
ENSG00000068784	-2.20417	1	0	0	0
ENSG00000068796	-2.13517	3	4	0	0
ENSG00000068831	-2.13378	5	0	0	0
ENSG00000068878	-2.10768	0	1	0	0
ENSG00000068885	-1.36565	5	8	0	0
ENSG00000068903	-3.81624	0	0	0	0
ENSG00000068912	-2.69815	4	0	0	0
ENSG00000068971	-3.39547	1	0	0	0
ENSG00000068976	-2.37012	18	2	0	0
ENSG00000068985	-3.63147	1	1	0	0
ENSG00000069011	-3.17579	15	3	0	0
ENSG00000069018	-5.307	0	0	0	0
ENSG00000069020	-2.95568	0	0	0	0
ENSG00000069122	-1.66241	0	0	0	0
ENSG00000069188	-4.53216	2	0	0	0
ENSG00000069206	-5.74005	1	0	0	0
ENSG00000069248	-4.26951	0	0	0	0
ENSG00000069275	-2.62149	0	0	0	0
ENSG00000069345	-2.75584	2	0	0	0
ENSG00000069399	-2.40652	5	0	0	1
ENSG00000069424	-2.8998	3	1	0	0
ENSG00000069431	-4.6975	18	7	0	0
ENSG00000069482	-0.40327	9	5	0	0
ENSG00000069493	-2.0424	0	0	0	0
ENSG00000069509	-1.86791	0	0	0	0
ENSG00000069535	-0.77999	29	8	0	0
ENSG00000069667	-1.63013	3	3	0	0
ENSG00000069696	-4.51293	0	9	0	0
ENSG00000069702	-0.64803	8	0	0	0
ENSG00000069712	-1.45684	0	0	0	0
ENSG00000069764	-2.45942	4	0	0	0
ENSG00000069812	-4.27258	0	0	0	0
ENSG00000069849	-4.03174	0	0	0	0
ENSG00000069869	-1.6287	6	2	0	0
ENSG00000069943	-2.41951	1	0	0	0
ENSG00000069956	-2.75448	1	1	0	0
ENSG00000069966	-3.79306	2	0	0	0
ENSG00000069974	-1.49338	12	2	0	0
ENSG00000069998	-2.75292	0	0	0	0
ENSG00000070010	-2.92413	5	2	0	0
ENSG00000070018	-3.66859	11	0	1	0
ENSG00000070019	-3.10706	9	5	0	0
ENSG00000070031	-3.49232	48	3	0	0
ENSG00000070047	-3.80652	0	0	0	0
ENSG00000070061	-3.3555	15	1	0	0
ENSG00000070081	-1.50332	0	1	0	0
ENSG00000070087	-1.72014	4	0	0	0
ENSG00000070159	-2.74458	9	0	0	0
ENSG00000070182	-3.67761	13	7	0	0
ENSG00000070190	-2.23182	0	1	0	0
ENSG00000070193	-4.17293	21	6	0	0
ENSG00000070214	-1.95864	1	0	0	0
ENSG00000070269	-2.69283	0	0	0	0
ENSG00000070366	-3.96669	0	0	0	0
ENSG00000070367	-2.39252	0	0	0	0
ENSG00000070371	-3.1488	3	0	0	1
ENSG00000070388	-4.75205	0	0	0	0
ENSG00000070404	-2.01048	2	0	0	1
ENSG00000070413	-3.91463	3	1	0	0
ENSG00000070423	-3.32063	0	0	0	0
ENSG00000070444	-4.4618	1	3	0	0
ENSG00000070476	-3.58139	1	0	0	0
ENSG00000070495	-2.60814	5	0	0	0
ENSG00000070501	-3.45577	5	3	0	0
ENSG00000070526	-1.12999	0	0	0	0
ENSG00000070540	-0.96232	0	1	0	0
ENSG00000070601	-4.23162	0	0	0	0
ENSG00000070610	-3.49297	7	1	0	0
ENSG00000070614	-3.95747	3	4	0	0
ENSG00000070669	0.05876	5	2	0	0
ENSG00000070718	-3.24195	0	0	0	0
ENSG00000070729	-4.92139	4	2	0	0
ENSG00000070731	-1.57064	0	1	0	0
ENSG00000070748	-4.28237	27	2	0	0
ENSG00000070756	-3.27649	2	1	1	0
ENSG00000070759	-2.50259	0	0	0	0
ENSG00000070761	-2.50521	1	0	0	0
ENSG00000070770	-3.40874	2	2	0	0
ENSG00000070778	-3.36885	1	0	0	0
ENSG00000070785	-2.6175	9	2	0	0
ENSG00000070808	-1.80118	2	2	0	0
ENSG00000070814	-3.35594	13	2	0	0
ENSG00000070831	-1.86077	11	6	0	0
ENSG00000070882	-1.39882	1	1	0	0
ENSG00000070886	-4.04311	0	0	0	0
ENSG00000070915	-3.77477	18	4	0	0
ENSG00000070950	-3.10457	1	0	0	0
ENSG00000070961	-0.96965	0	4	0	0
ENSG00000070985	-4.16023	1	0	0	0
ENSG00000071051	-2.28104	0	3	0	0
ENSG00000071054	-2.25574	1	0	0	0
ENSG00000071073	-1.95624	1	0	0	0
ENSG00000071082	-3.54002	2	1	0	0
ENSG00000071127	-2.62611	0	3	0	0
ENSG00000071189	-3.62149	0	0	0	0
ENSG00000071203	-2.1379	0	0	0	0
ENSG00000071205	-3.43799	0	0	0	0
ENSG00000071242	-2.52866	0	0	0	0
ENSG00000071243	-3.16812	3	1	0	0
ENSG00000071246	-3.85058	0	0	0	0
ENSG00000071282	-2.89025	0	0	0	0
ENSG00000071462	-4.74082	1	0	0	0
ENSG00000071537	-2.71123	2	0	0	0
ENSG00000071539	-0.44721	3	0	0	0
ENSG00000071553	-2.87949	0	0	0	0
ENSG00000071564	-3.21411	9	2	0	1
ENSG00000071575	-1.12419	2	0	0	0
ENSG00000071626	-3.25168	1	0	0	0
ENSG00000071655	-4.00115	2	1	0	0
ENSG00000071677	-3.99309	0	0	0	0
ENSG00000071794	-1.46893	1	2	0	0
ENSG00000071859	-2.62104	0	0	0	0
ENSG00000071889	-4.1538	0	1	0	0
ENSG00000071894	-3.72204	0	2	0	0
ENSG00000071909	-4.86649	1	0	0	0
ENSG00000071967	-0.96892	3	0	0	0
ENSG00000071991	-3.0523	1	0	0	0
ENSG00000071994	-3.5255	1	0	0	0
ENSG00000072041	-1.85783	0	0	0	0
ENSG00000072042	-2.71378	8	0	0	0
ENSG00000072062	-4.02046	6	1	0	1
ENSG00000072071	-2.86071	0	0	0	0
ENSG00000072080	-3.01964	0	0	0	0
ENSG00000072110	-1.90866	5	1	0	0
ENSG00000072121	-2.60454	5	1	0	0
ENSG00000072133	-3.3202	0	0	0	0
ENSG00000072134	-4.12457	0	0	0	0
ENSG00000072135	-3.42958	0	0	0	0
ENSG00000072163	-2.58096	0	0	0	0
ENSG00000072182	-3.79726	0	0	0	0
ENSG00000072195	-4.37662	8	0	0	0
ENSG00000072201	-1.75351	2	0	0	0
ENSG00000072210	-1.94708	11	1	0	0
ENSG00000072274	-1.77675	37	19	0	1
ENSG00000072310	-3.13619	9	7	0	0
ENSG00000072315	-5.61105	2	1	0	0
ENSG00000072364	-3.85308	3	0	1	1
ENSG00000072401	-1.97744	3	0	0	0
ENSG00000072415	-2.44167	5	0	0	0
ENSG00000072422	-0.68186	0	0	0	0
ENSG00000072501	-4.53684	7	6	1	0
ENSG00000072518	-3.57656	1	2	0	0
ENSG00000072571	0.23049	3	5	0	0
ENSG00000072609	-3.91354	0	3	0	0
ENSG00000072657	-0.87173	1	0	0	0
ENSG00000072682	-2.88353	1	0	0	0
ENSG00000072694	-1.02488	9	5	0	1
ENSG00000072736	-2.56175	0	0	0	0
ENSG00000072756	-2.49208	5	0	0	0
ENSG00000072778	-2.32142	19	2	0	0
ENSG00000072786	-2.93556	8	1	0	0
ENSG00000072803	-3.49216	0	0	0	0
ENSG00000072818	-3.01252	0	0	0	0
ENSG00000072832	-2.47297	0	0	0	0
ENSG00000072840	-4.08706	12	2	0	0
ENSG00000072849	-3.47425	0	0	0	0
ENSG00000072858	-1.17488	0	0	0	0
ENSG00000072864	-3.74333	0	1	0	0
ENSG00000072952	-1.76479	0	0	0	0
ENSG00000072954	-2.2823	0	0	0	0
ENSG00000072958	-3.13924	1	0	0	0
ENSG00000073008	-2.8485	17	1	0	0
ENSG00000073050	-3.51854	18	9	0	0
ENSG00000073060	-1.85475	12	13	0	0
ENSG00000073067	-3.45466	0	0	0	0
ENSG00000073111	-0.53765	9	1	0	0
ENSG00000073146	-4.702	0	0	0	0
ENSG00000073150	-3.82113	0	0	0	0
ENSG00000073169	-2.88619	0	0	0	0
ENSG00000073282	-4.24386	67	29	0	0
ENSG00000073331	-3.71142	0	0	0	0
ENSG00000073350	-2.76906	0	0	0	0
ENSG00000073417	-2.87938	0	0	0	0
ENSG00000073464	-3.01532	3	0	0	0
ENSG00000073536	-2.77833	0	0	0	0
ENSG00000073584	-2.53692	10	3	0	1
ENSG00000073598	-4.06395	0	0	0	0
ENSG00000073605	-1.73437	0	1	0	0
ENSG00000073614	-2.77113	1	1	0	1
ENSG00000073670	-3.48989	0	0	0	0
ENSG00000073711	-2.81502	0	0	0	0
ENSG00000073712	-1.64354	0	1	0	0
ENSG00000073734	-4.64097	0	0	0	0
ENSG00000073737	-0.46915	0	0	0	0
ENSG00000073754	-3.0124	0	0	0	0
ENSG00000073756	1.05633	109	102	0	0
ENSG00000073792	-2.69853	3	1	0	0
ENSG00000073803	-4.38142	0	0	0	1
ENSG00000073849	-2.02063	2	1	0	0
ENSG00000073861	-2.49834	10	5	0	0
ENSG00000073910	-2.56303	0	2	0	0
ENSG00000073921	-2.35365	10	2	0	1
ENSG00000073969	-1.76244	0	0	0	0
ENSG00000074047	-3.03611	34	5	0	0
ENSG00000074054	-2.77182	0	0	0	0
ENSG00000074071	-3.16488	0	0	0	0
ENSG00000074181	-1.00752	27	9	0	0
ENSG00000074201	-3.33614	0	1	0	0
ENSG00000074211	-2.68901	0	1	0	0
ENSG00000074219	-3.57021	0	1	0	0
ENSG00000074276	-2.69087	0	0	0	0
ENSG00000074317	-2.13758	7	1	0	0
ENSG00000074319	-3.40232	3	1	0	0
ENSG00000074356	-3.3973	1	0	0	0
ENSG00000074370	-2.31186	2	3	0	0
ENSG00000074410	-0.8646	2	1	0	0
ENSG00000074416	-0.60795	0	1	0	0
ENSG00000074527	-0.0667	0	0	1	0
ENSG00000074582	-2.71454	23	6	0	0
ENSG00000074590	-1.15859	1	0	0	0
ENSG00000074603	-2.5788	0	0	0	0
ENSG00000074621	-5.13695	4	1	0	0
ENSG00000074657	-2.1908	0	0	0	0
ENSG00000074660	-3.44019	0	0	0	0
ENSG00000074695	-2.01269	8	1	0	0
ENSG00000074696	-1.95227	0	0	0	0
ENSG00000074706	-0.74318	0	2	0	0
ENSG00000074755	-5.00741	0	0	0	0
ENSG00000074771	-5.33526	0	0	0	0
ENSG00000074800	-3.00567	12	20	0	0
ENSG00000074803	-3.29421	19	2	0	0
ENSG00000074842	-2.85496	2	1	0	0
ENSG00000074855	-3.73697	0	0	0	0
ENSG00000074935	-0.69362	2	0	0	0
ENSG00000074964	-2.88598	0	0	0	0
ENSG00000074966	-1.86029	1	0	0	0
ENSG00000075035	-2.4946	0	0	0	0
ENSG00000075043	-4.17423	26	7	0	0
ENSG00000075073	-3.73447	1	1	0	0
ENSG00000075089	-2.75253	0	0	0	0
ENSG00000075131	-1.02142	0	0	0	0
ENSG00000075142	-2.10619	5	0	0	0
ENSG00000075151	-3.28771	1	0	1	0
ENSG00000075188	-2.84218	0	0	0	0
ENSG00000075213	-1.90974	21	1	0	0
ENSG00000075218	-0.82703	0	0	0	0
ENSG00000075223	-0.82838	2	1	0	0
ENSG00000075234	-2.79136	0	0	0	0
ENSG00000075239	-4.3626	4	3	0	0
ENSG00000075240	-3.10445	1	0	0	0
ENSG00000075275	-4.85893	3	1	0	0
ENSG00000075290	-4.28715	0	0	0	0
ENSG00000075292	-2.18482	1	0	1	0
ENSG00000075303	-1.90314	0	0	0	0
ENSG00000075336	-2.18475	0	0	0	0
ENSG00000075340	-3.70125	5	0	0	0
ENSG00000075388	-4.38987	5	1	0	0
ENSG00000075391	-3.41442	1	0	0	0
ENSG00000075399	-2.98416	0	0	0	0
ENSG00000075407	-3.11204	0	0	0	0
ENSG00000075413	-3.12444	2	0	0	0
ENSG00000075415	-3.2503	2	2	0	0
ENSG00000075420	-2.01316	3	2	0	0
ENSG00000075426	-1.58541	0	0	0	0
ENSG00000075429	-4.55571	1	0	0	0
ENSG00000075461	-3.82767	0	0	0	0
ENSG00000075539	-3.66456	0	0	0	0
ENSG00000075568	-4.38112	2	0	0	0
ENSG00000075618	-1.00043	9	0	0	0
ENSG00000075624	-1.47915	10	18	1	0
ENSG00000075643	-2.1037	3	1	0	0
ENSG00000075651	-3.16786	0	2	0	0
ENSG00000075673	-1.57064	40	0	0	0
ENSG00000075702	-3.83033	13	4	0	0
ENSG00000075711	-2.67107	4	2	1	0
ENSG00000075785	-3.17919	11	2	0	0
ENSG00000075790	-3.44662	0	0	0	0
ENSG00000075826	-2.42577	0	0	0	0
ENSG00000075856	-3.9306	2	1	0	0
ENSG00000075884	-3.12205	0	0	0	0
ENSG00000075891	-4.47521	50	4	0	0
ENSG00000075914	-3.55216	0	0	0	0
ENSG00000075945	-2.02915	1	0	0	0
ENSG00000075975	-3.28069	0	0	0	0
ENSG00000076003	-1.75623	4	2	0	0
ENSG00000076043	-4.02985	0	0	0	0
ENSG00000076053	-2.75244	0	1	0	0
ENSG00000076067	-3.29392	0	0	0	0
ENSG00000076108	-4.43753	0	1	0	0
ENSG00000076201	-4.66493	0	0	0	0
ENSG00000076242	-2.83578	57	11	1	1
ENSG00000076248	-1.45395	9	4	0	0
ENSG00000076258	-2.3586	1	0	0	0
ENSG00000076321	-3.85872	0	0	0	0
ENSG00000076344	-4.51622	1	0	0	0
ENSG00000076351	-3.73947	3	5	0	0
ENSG00000076356	-2.31	5	1	0	0
ENSG00000076382	-0.71428	1	1	0	0
ENSG00000076513	-1.82327	1	0	0	0
ENSG00000076554	-1.18744	1	1	0	0
ENSG00000076555	-2.93468	4	2	0	0
ENSG00000076604	-2.88545	0	1	0	0
ENSG00000076641	-1.02002	0	2	0	0
ENSG00000076650	-2.56192	0	0	0	0
ENSG00000076662	-1.92298	3	1	0	0
ENSG00000076685	-2.51317	8	3	0	1
ENSG00000076706	-1.37778	4	3	0	0
ENSG00000076716	-1.57098	5	1	0	0
ENSG00000076770	-2.7171	1	0	0	0
ENSG00000076864	-1.64196	2	5	0	0
ENSG00000076924	-3.28969	0	0	0	0
ENSG00000076928	-4.29477	13	0	0	0
ENSG00000076944	-4.35875	6	1	0	0
ENSG00000076984	-5.10433	0	6	0	0
ENSG00000077009	-3.0059	0	0	0	0
ENSG00000077044	-2.58857	0	0	0	0
ENSG00000077063	-1.19572	2	1	0	0
ENSG00000077080	-2.94242	0	0	0	0
ENSG00000077092	-4.25594	20	10	0	0
ENSG00000077097	-2.03522	0	2	0	0
ENSG00000077147	-2.66	0	0	0	0
ENSG00000077150	-1.86486	10	3	0	1
ENSG00000077152	-0.51323	2	0	0	0
ENSG00000077157	-3.37452	0	0	0	0
ENSG00000077232	-1.87435	0	3	0	0
ENSG00000077235	-3.60156	0	0	0	0
ENSG00000077238	-1.72109	15	5	0	0
ENSG00000077254	-2.66219	0	0	0	0
ENSG00000077264	-1.79606	3	1	0	0
ENSG00000077274	-2.24975	2	0	0	0
ENSG00000077279	-2.65817	18	4	0	0
ENSG00000077312	-2.32409	3	0	0	0
ENSG00000077327	-2.36833	1	0	0	0
ENSG00000077348	-2.52118	0	2	0	0
ENSG00000077420	-2.93976	0	0	0	0
ENSG00000077458	-2.25877	0	0	0	0
ENSG00000077463	-4.85142	0	1	0	0
ENSG00000077498	-4.31905	44	8	0	0
ENSG00000077514	-3.47089	1	1	0	0
ENSG00000077522	-3.52516	11	4	0	0
ENSG00000077549	-3.07291	0	4	0	0
ENSG00000077585	-1.13638	0	0	0	0
ENSG00000077616	-5.92489	0	0	0	0
ENSG00000077684	-1.81517	0	0	0	0
ENSG00000077713	-1.18567	0	0	0	0
ENSG00000077721	-3.11553	2	1	0	0
ENSG00000077782	-3.71957	65	23	1	1
ENSG00000077800	-3.93567	4	0	0	0
ENSG00000077935	-5.4504	0	1	0	0
ENSG00000077942	-1.99741	10	3	0	0
ENSG00000077943	-3.90985	4	3	0	0
ENSG00000077984	-1.36781	1	1	0	0
ENSG00000078018	-0.94164	31	1	0	0
ENSG00000078043	-4.67632	0	0	0	0
ENSG00000078053	-1.20789	11	0	0	0
ENSG00000078061	-4.13771	4	1	0	0
ENSG00000078070	-2.50717	4	1	0	0
ENSG00000078081	0.59253	0	1	0	0
ENSG00000078098	-0.78722	5	1	0	0
ENSG00000078114	-2.70378	1	0	0	0
ENSG00000078124	-2.18488	3	1	0	0
ENSG00000078140	-2.82992	2	0	0	0
ENSG00000078142	-3.94608	1	0	0	0
ENSG00000078177	-1.84918	0	0	0	0
ENSG00000078237	-1.30433	1	0	0	0
ENSG00000078246	-3.33163	0	0	0	0
ENSG00000078269	-3.43799	0	1	0	0
ENSG00000078295	-3.03635	3	1	0	0
ENSG00000078304	-3.4591	0	1	1	0
ENSG00000078328	-1.99706	6	2	0	0
ENSG00000078369	-3.12255	10	2	0	0
ENSG00000078399	-1.2225	4	2	0	1
ENSG00000078401	-0.21816	89	54	0	0
ENSG00000078403	-3.72795	8	4	0	1
ENSG00000078487	-4.34549	0	0	0	0
ENSG00000078549	-3.73543	2	0	0	0
ENSG00000078579	-3.98988	6	2	0	0
ENSG00000078589	-3.05349	0	0	0	0
ENSG00000078596	-1.10709	0	1	0	0
ENSG00000078618	-3.61511	0	0	0	0
ENSG00000078668	-2.70407	0	0	0	0
ENSG00000078674	-3.11654	3	2	0	1
ENSG00000078687	-5.37303	0	0	0	0
ENSG00000078699	-4.47009	2	0	0	0
ENSG00000078725	-3.42213	3	0	0	0
ENSG00000078747	-2.87525	6	2	0	0
ENSG00000078795	-6.07923	3	0	0	0
ENSG00000078804	-1.29293	0	0	0	0
ENSG00000078808	-3.27704	2	1	0	0
ENSG00000078814	-4.09962	2	0	0	0
ENSG00000078898	-3.75438	0	0	0	0
ENSG00000078900	-4.09962	13	1	0	0
ENSG00000078902	-3.80672	1	0	0	0
ENSG00000078967	-4.30472	0	0	0	0
ENSG00000079101	-3.76768	0	1	0	0
ENSG00000079102	-3.39153	9	2	0	1
ENSG00000079112	-1.84518	4	0	0	0
ENSG00000079134	-3.0607	0	0	0	0
ENSG00000079150	-2.22391	0	0	0	0
ENSG00000079156	-1.83671	0	1	0	0
ENSG00000079215	-2.14369	16	4	0	0
ENSG00000079246	-2.56047	5	0	0	0
ENSG00000079257	-0.53805	1	1	0	0
ENSG00000079263	-1.64007	2	1	0	0
ENSG00000079277	-3.07266	0	1	0	0
ENSG00000079308	-2.37243	1	0	0	0
ENSG00000079332	-2.57725	0	0	0	0
ENSG00000079335	-3.98074	0	0	0	0
ENSG00000079337	-3.39411	0	4	0	0
ENSG00000079385	-1.85439	2	3	0	0
ENSG00000079387	-3.11516	1	0	0	0
ENSG00000079393	-2.98553	3	1	0	0
ENSG00000079432	-3.90509	5	2	1	1
ENSG00000079435	-3.19205	7	0	0	0
ENSG00000079459	-2.00133	7	4	0	0
ENSG00000079462	-2.14695	2	0	0	0
ENSG00000079557	-2.87779	2	0	0	0
ENSG00000079616	-2.52982	3	1	0	0
ENSG00000079689	-3.04192	0	0	0	0
ENSG00000079691	-4.35402	1	0	0	0
ENSG00000079739	-1.95523	9	2	0	0
ENSG00000079785	-2.71302	6	2	0	0
ENSG00000079805	-3.45561	23	6	0	1
ENSG00000079819	-1.65699	0	0	0	0
ENSG00000079841	-3.21183	13	1	0	0
ENSG00000079931	-1.81451	1	0	0	0
ENSG00000079950	-2.07115	0	0	0	0
ENSG00000079999	-2.60788	3	7	1	0
ENSG00000080007	-2.33905	1	0	0	0
ENSG00000080031	-2.28947	2	0	0	0
ENSG00000080166	-2.45648	2	0	0	0
ENSG00000080189	-3.98644	0	0	0	0
ENSG00000080200	-1.93484	0	0	0	0
ENSG00000080224	-5.24113	1	0	0	0
ENSG00000080293	-3.83115	2	0	0	0
ENSG00000080298	-2.93236	2	2	0	0
ENSG00000080345	-3.99493	1	0	0	0
ENSG00000080371	-3.13809	0	0	0	0
ENSG00000080493	-2.7504	17	6	0	0
ENSG00000080503	-1.58775	12	3	0	0
ENSG00000080511	-4.06443	3	0	0	0
ENSG00000080546	-2.63541	0	0	0	0
ENSG00000080561	-3.04157	5	0	0	0
ENSG00000080572	-3.38534	0	0	0	0
ENSG00000080573	-2.33708	1	0	0	0
ENSG00000080603	-4.70915	4	2	0	0
ENSG00000080608	-3.37019	0	0	0	0
ENSG00000080618	-2.97256	5	2	0	0
ENSG00000080644	-3.7819	7	6	0	0
ENSG00000080709	-1.79296	0	0	0	0
ENSG00000080802	-5.01905	0	0	1	0
ENSG00000080815	-3.29223	63	15	0	0
ENSG00000080819	-1.53496	16	4	0	0
ENSG00000080822	-2.2378	0	0	0	0
ENSG00000080823	-1.9792	2	0	0	0
ENSG00000080824	-2.4946	26	4	1	1
ENSG00000080839	-3.41012	8	0	0	0
ENSG00000080845	-3.51441	0	0	0	0
ENSG00000080986	0.18347	1	1	0	0
ENSG00000081014	-3.5937	6	2	0	0
ENSG00000081019	-2.69844	0	0	0	0
ENSG00000081026	-4.36557	0	0	0	0
ENSG00000081041	0.33771	5	18	0	0
ENSG00000081051	-2.65372	149	9	0	0
ENSG00000081052	-2.1262	13	3	0	0
ENSG00000081059	-3.34608	2	0	0	0
ENSG00000081087	-1.88678	5	2	0	0
ENSG00000081138	-4.56832	1	1	0	0
ENSG00000081148	-4.60647	7	2	0	0
ENSG00000081154	-3.12268	0	0	0	0
ENSG00000081177	-4.08902	0	0	0	0
ENSG00000081181	-1.52081	0	5	0	0
ENSG00000081189	-1.05334	6	7	1	0
ENSG00000081237	-1.95171	79	7	0	1
ENSG00000081248	-3.78767	21	7	0	0
ENSG00000081277	-3.29378	4	2	0	0
ENSG00000081307	-2.70698	0	0	0	0
ENSG00000081320	-1.96297	0	0	0	0
ENSG00000081377	-3.07789	0	0	0	0
ENSG00000081386	-4.00462	0	0	0	0
ENSG00000081479	-3.09505	14	10	0	0
ENSG00000081665	-3.62184	0	0	0	0
ENSG00000081692	-3.54137	0	0	0	0
ENSG00000081721	-2.88769	0	0	0	0
ENSG00000081760	-2.44246	0	0	0	0
ENSG00000081791	-4.40232	0	0	0	0
ENSG00000081800	-3.19509	0	0	0	0
ENSG00000081803	-1.08884	4	2	0	0
ENSG00000081818	-4.16825	0	0	0	0
ENSG00000081842	-4.6878	0	0	0	0
ENSG00000081870	-2.33061	0	0	0	0
ENSG00000081913	-1.25791	1	1	0	0
ENSG00000081923	-1.89373	18	4	0	0
ENSG00000081985	-2.24209	11	1	0	0
ENSG00000082014	-1.73216	0	0	0	0
ENSG00000082068	-3.27788	0	0	0	0
ENSG00000082074	-1.62167	4	1	0	0
ENSG00000082126	-4.64025	1	0	0	0
ENSG00000082153	-2.33155	1	1	0	0
ENSG00000082175	-2.14312	149	10	1	0
ENSG00000082196	-2.08522	3	0	0	0
ENSG00000082212	-2.08302	3	3	0	0
ENSG00000082213	-2.85381	0	0	0	0
ENSG00000082258	-3.37617	1	0	0	0
ENSG00000082269	-4.37632	0	0	0	0
ENSG00000082293	-4.88257	0	0	0	0
ENSG00000082397	-0.31991	8	1	0	0
ENSG00000082438	-3.92643	1	0	0	0
ENSG00000082458	-3.30929	12	2	0	0
ENSG00000082482	-1.78205	1	1	0	0
ENSG00000082497	-1.9526	0	0	0	0
ENSG00000082512	-2.95478	0	0	0	0
ENSG00000082515	-2.63173	0	0	0	0
ENSG00000082516	-1.85768	0	0	0	0
ENSG00000082556	-3.68799	13	5	0	0
ENSG00000082641	-2.77942	0	0	0	0
ENSG00000082684	-2.58277	0	0	0	0
ENSG00000082701	-3.58953	14	15	0	0
ENSG00000082781	-2.31509	2	1	0	0
ENSG00000082805	-3.94675	8	0	0	1
ENSG00000082898	-2.31258	8	0	1	1
ENSG00000082996	-2.52832	0	0	0	0
ENSG00000083067	-5.08461	1	1	0	0
ENSG00000083093	-2.45569	13	6	0	1
ENSG00000083097	-2.9273	0	0	0	0
ENSG00000083099	-4.00115	0	0	0	0
ENSG00000083123	-2.72776	7	1	0	0
ENSG00000083168	-2.83578	8	2	0	1
ENSG00000083223	-2.33555	0	0	0	0
ENSG00000083290	-2.96016	1	0	0	0
ENSG00000083307	-2.00619	6	1	0	0
ENSG00000083312	-2.96533	4	0	1	0
ENSG00000083444	-2.11672	9	3	0	0
ENSG00000083454	-1.18613	3	0	0	0
ENSG00000083457	-2.38248	9	0	0	0
ENSG00000083520	-3.67061	1	0	1	0
ENSG00000083535	-1.79396	2	1	0	0
ENSG00000083544	-2.87716	1	0	0	0
ENSG00000083635	-2.85235	0	0	0	0
ENSG00000083642	-4.6631	0	0	0	0
ENSG00000083720	-1.325	5	2	0	0
ENSG00000083750	-2.71814	1	0	0	0
ENSG00000083782	-1.87663	3	0	0	0
ENSG00000083799	-2.94353	14	8	1	1
ENSG00000083807	-3.92052	3	0	0	0
ENSG00000083814	-4.02938	0	0	0	0
ENSG00000083817	-3.62255	0	0	0	0
ENSG00000083828	-2.50964	0	0	0	0
ENSG00000083838	-4.76337	0	0	0	0
ENSG00000083844	-2.65109	0	0	0	0
ENSG00000083845	-3.31948	0	0	0	0
ENSG00000083857	-1.67323	3	6	1	1
ENSG00000083896	-3.73197	0	0	0	0
ENSG00000083937	-2.43355	14	6	0	0
ENSG00000084070	-2.02767	1	0	0	0
ENSG00000084072	-4.27313	0	0	0	0
ENSG00000084073	-2.09789	14	9	0	0
ENSG00000084090	-2.804	1	0	0	0
ENSG00000084092	-3.05038	2	0	0	0
ENSG00000084093	-3.58467	4	0	0	0
ENSG00000084110	-1.6013	2	1	0	0
ENSG00000084112	-3.85038	1	0	0	0
ENSG00000084207	-1.76822	28	36	0	0
ENSG00000084234	-2.58866	1	2	0	0
ENSG00000084444	-4.14025	0	0	0	0
ENSG00000084453	-4.52052	3	0	0	0
ENSG00000084463	-3.25801	1	0	0	0
ENSG00000084623	-3.10061	0	0	0	0
ENSG00000084628	-2.86281	0	0	0	0
ENSG00000084636	-1.79326	0	0	0	0
ENSG00000084652	-2.32113	1	0	0	0
ENSG00000084674	-3.86817	61	15	0	0
ENSG00000084676	-2.55165	3	5	0	1
ENSG00000084693	-3.47987	0	0	0	0
ENSG00000084710	-4.01672	0	0	0	0
ENSG00000084731	-2.67153	0	1	0	0
ENSG00000084733	-2.59623	0	0	0	0
ENSG00000084734	-3.87366	3	2	0	0
ENSG00000084754	-3.23936	23	3	0	0
ENSG00000084764	-3.41058	2	2	0	0
ENSG00000084774	-1.81416	1	5	1	0
ENSG00000085063	-1.63254	18	1	0	0
ENSG00000085117	-2.12645	6	4	0	0
ENSG00000085185	-5.24824	1	1	0	0
ENSG00000085224	-2.10544	21	15	1	1
ENSG00000085231	-2.43074	0	0	0	0
ENSG00000085265	-1.63057	3	0	0	0
ENSG00000085274	-2.93821	0	0	0	0
ENSG00000085276	-1.27893	15	6	1	1
ENSG00000085365	-2.50832	0	0	0	0
ENSG00000085377	-2.96117	5	4	0	0
ENSG00000085382	-1.75945	1	1	0	0
ENSG00000085415	-1.99942	1	0	0	0
ENSG00000085433	-1.76425	0	0	0	0
ENSG00000085449	-2.34388	0	0	0	0
ENSG00000085465	-3.00243	7	0	0	0
ENSG00000085491	-3.95612	0	1	0	0
ENSG00000085511	-2.25491	0	1	1	0
ENSG00000085514	-2.59771	1	0	0	0
ENSG00000085552	-2.12513	0	0	0	0
ENSG00000085563	-1.72337	85	38	0	0
ENSG00000085644	-3.80027	1	0	0	0
ENSG00000085662	-1.33628	23	2	0	0
ENSG00000085719	-1.72171	0	1	0	0
ENSG00000085721	-2.00515	0	0	0	0
ENSG00000085733	-2.70454	9	0	1	0
ENSG00000085741	-2.58018	1	1	0	0
ENSG00000085760	-2.33453	0	0	0	0
ENSG00000085788	-1.90693	2	1	0	0
ENSG00000085831	-4.27425	0	1	0	0
ENSG00000085832	-1.97898	0	0	0	1
ENSG00000085840	-1.13616	3	4	0	0
ENSG00000085871	-3.53366	0	0	0	0
ENSG00000085872	-4.78986	3	0	0	0
ENSG00000085978	-3.59929	5	0	0	0
ENSG00000085982	-3.04871	0	0	0	0
ENSG00000085998	-3.97392	16	6	0	0
ENSG00000085999	-1.83537	7	3	0	0
ENSG00000086015	-3.62184	1	0	0	0
ENSG00000086061	-2.03676	0	1	0	0
ENSG00000086062	-3.50193	2	2	0	0
ENSG00000086065	-2.03937	0	1	0	0
ENSG00000086102	-3.99977	0	0	0	0
ENSG00000086159	-4.34051	0	0	0	0
ENSG00000086189	-2.90996	0	0	0	0
ENSG00000086200	-2.95949	0	1	0	0
ENSG00000086205	-1.59074	12	1	0	0
ENSG00000086232	-3.28321	0	0	0	0
ENSG00000086288	-2.40851	5	1	0	0
ENSG00000086289	-0.79258	0	0	0	0
ENSG00000086300	-0.34205	4	2	0	0
ENSG00000086475	-2.26153	0	0	0	0
ENSG00000086504	-3.65927	0	0	0	0
ENSG00000086506	-2.76219	1	0	0	0
ENSG00000086544	-2.87684	4	3	0	0
ENSG00000086548	0.11542	4	1	0	0
ENSG00000086570	-2.45332	1	1	1	0
ENSG00000086589	-3.24551	0	0	0	0
ENSG00000086598	-1.35487	0	2	0	0
ENSG00000086619	-1.49029	0	0	0	0
ENSG00000086696	-0.80836	3	3	0	0
ENSG00000086712	-2.6642	0	0	0	0
ENSG00000086717	-2.35078	3	0	0	0
ENSG00000086730	-3.32554	1	1	0	0
ENSG00000086758	-5.11829	3	2	0	0
ENSG00000086827	-3.1083	0	1	0	0
ENSG00000086848	-2.099	1	1	0	0
ENSG00000086967	-3.48697	2	0	0	0
ENSG00000086991	-2.18975	1	3	0	0
ENSG00000087008	-3.01124	0	0	0	0
ENSG00000087053	-2.7667	10	1	0	0
ENSG00000087074	-0.21536	1	0	0	0
ENSG00000087076	-2.96184	0	0	0	0
ENSG00000087077	-1.96985	0	0	0	0
ENSG00000087085	-3.35535	20	17	0	0
ENSG00000087087	-3.57364	0	0	0	0
ENSG00000087088	-1.91409	34	20	0	0
ENSG00000087095	-2.63057	0	0	0	0
ENSG00000087116	-2.59597	14	1	0	0
ENSG00000087128	-1.94386	0	0	0	0
ENSG00000087152	-4.30843	0	0	0	0
ENSG00000087157	-3.48455	0	0	0	0
ENSG00000087191	-3.12255	0	1	0	0
ENSG00000087206	-3.06637	1	0	0	0
ENSG00000087237	-2.6766	33	10	0	0
ENSG00000087245	-0.69059	102	40	1	0
ENSG00000087253	-1.48754	0	1	0	0
ENSG00000087258	-3.74797	4	2	0	0
ENSG00000087263	-3.22675	0	0	0	0
ENSG00000087266	-4.03174	5	1	0	0
ENSG00000087269	-2.64476	0	0	0	0
ENSG00000087274	-3.79146	5	3	0	0
ENSG00000087299	-3.97551	4	5	0	0
ENSG00000087301	-1.4436	0	0	0	0
ENSG00000087302	-3.23596	1	0	0	0
ENSG00000087303	-0.61092	1	0	0	0
ENSG00000087338	-1.68501	0	0	0	0
ENSG00000087365	-4.79746	1	0	0	0
ENSG00000087448	-2.40186	0	0	0	0
ENSG00000087460	-3.34725	63	37	1	1
ENSG00000087494	-0.95266	70	20	0	0
ENSG00000087495	-1.23128	0	0	0	0
ENSG00000087502	-2.96511	0	1	0	0
ENSG00000087510	-2.42051	4	1	0	0
ENSG00000087586	-0.19929	10	9	0	0
ENSG00000087589	-3.83136	0	0	0	0
ENSG00000087842	-0.73159	2	0	0	0
ENSG00000087884	-2.88513	0	0	0	0
ENSG00000087903	-4.01882	1	0	0	0
ENSG00000088002	-2.44301	6	2	0	0
ENSG00000088035	-2.31847	5	2	0	0
ENSG00000088038	-3.48827	0	0	1	1
ENSG00000088053	-4.32771	0	1	0	0
ENSG00000088179	-2.82634	1	0	0	0
ENSG00000088205	-2.24989	0	0	0	0
ENSG00000088247	-3.44552	1	1	0	0
ENSG00000088256	-3.22472	19	5	1	1
ENSG00000088280	-2.71558	0	0	0	0
ENSG00000088298	-2.86355	0	1	0	0
ENSG00000088305	-1.70581	15	7	0	0
ENSG00000088320	-3.60595	2	0	0	0
ENSG00000088325	0.09153	1	1	0	0
ENSG00000088356	-3.32974	0	1	0	0
ENSG00000088367	-1.77982	4	1	0	0
ENSG00000088386	-4.04287	2	0	0	0
ENSG00000088387	-4.52982	0	0	0	0
ENSG00000088448	-2.19021	0	1	0	0
ENSG00000088451	-2.35801	4	0	0	0
ENSG00000088538	-1.8925	3	0	0	0
ENSG00000088543	-3.20543	0	0	0	0
ENSG00000088682	-3.84125	5	2	0	0
ENSG00000088726	-2.37109	0	0	0	0
ENSG00000088727	-2.92719	0	0	0	0
ENSG00000088756	-3.61759	2	1	0	0
ENSG00000088766	-2.43183	1	0	0	0
ENSG00000088782	-5.52949	1	0	0	0
ENSG00000088808	-2.30943	0	0	0	0
ENSG00000088812	-3.10855	2	0	0	0
ENSG00000088826	-2.7442	1	1	0	0
ENSG00000088827	-1.69937	2	1	0	0
ENSG00000088832	-2.64268	3	1	0	0
ENSG00000088833	-2.91137	0	0	0	0
ENSG00000088836	-2.27439	14	3	0	0
ENSG00000088854	-2.63093	0	0	0	0
ENSG00000088876	-3.53082	0	0	0	0
ENSG00000088881	-3.31703	1	0	0	0
ENSG00000088882	-1.74574	0	0	0	0
ENSG00000088888	-3.0654	3	0	0	0
ENSG00000088899	-2.08847	0	0	0	0
ENSG00000088926	-6.25319	10	2	0	0
ENSG00000088930	-2.20683	2	0	0	0
ENSG00000088970	-1.81299	2	0	0	0
ENSG00000088986	-2.40637	1	1	0	0
ENSG00000088992	-0.99974	0	0	0	0
ENSG00000089006	-3.2776	1	2	0	0
ENSG00000089012	-4.28884	0	0	0	0
ENSG00000089022	-2.71852	1	0	0	0
ENSG00000089041	-1.36959	5	4	0	0
ENSG00000089048	-1.99896	0	0	0	0
ENSG00000089050	-3.44788	2	0	0	0
ENSG00000089053	-3.74313	0	0	0	0
ENSG00000089057	-3.82705	1	1	0	0
ENSG00000089060	-3.95389	1	0	0	0
ENSG00000089091	-4.13746	0	0	0	0
ENSG00000089094	-2.00012	2	1	0	0
ENSG00000089101	-4.54355	0	0	0	0
ENSG00000089116	-4.54625	0	0	0	0
ENSG00000089123	-3.34315	0	0	0	0
ENSG00000089127	0.14705	6	3	0	0
ENSG00000089154	-2.99298	1	0	0	0
ENSG00000089159	-2.47289	5	3	0	0
ENSG00000089163	-3.12105	0	0	0	0
ENSG00000089169	-1.68613	2	0	0	0
ENSG00000089177	-2.92774	1	0	0	0
ENSG00000089195	-2.26174	0	0	0	0
ENSG00000089199	-0.8917	9	0	0	0
ENSG00000089220	-2.76985	1	5	0	0
ENSG00000089225	-4.34666	19	2	0	0
ENSG00000089234	-3.21116	0	1	0	0
ENSG00000089248	-3.02891	1	3	0	0
ENSG00000089250	-4.87493	30	19	0	0
ENSG00000089280	-2.56115	50	4	1	1
ENSG00000089289	-2.82552	5	5	0	0
ENSG00000089327	-1.71345	1	0	0	0
ENSG00000089335	-1.98159	0	0	0	0
ENSG00000089351	-2.48084	0	0	0	0
ENSG00000089356	-1.20025	0	1	0	0
ENSG00000089472	-2.59318	6	0	0	0
ENSG00000089486	-2.86912	0	0	0	0
ENSG00000089558	-4.16799	0	0	0	0
ENSG00000089597	-3.2125	0	0	0	0
ENSG00000089639	-3.93567	0	0	0	0
ENSG00000089682	-3.17384	0	0	0	0
ENSG00000089685	-0.52793	31	14	0	0
ENSG00000089692	-2.02638	0	0	0	0
ENSG00000089693	-2.95691	1	0	0	0
ENSG00000089723	-3.79927	0	0	0	0
ENSG00000089737	-3.23746	0	0	0	0
ENSG00000089775	-2.81309	0	0	0	0
ENSG00000089818	-2.40438	4	0	0	0
ENSG00000089820	-3.11528	2	1	0	0
ENSG00000089847	-5.07048	0	0	0	0
ENSG00000089876	-3.59231	0	0	0	0
ENSG00000089902	-4.08878	0	1	0	0
ENSG00000089916	-3.61299	0	0	0	0
ENSG00000090006	-3.15316	6	1	0	0
ENSG00000090013	-1.62955	2	2	0	0
ENSG00000090020	-4.52649	5	8	0	0
ENSG00000090054	-3.41458	20	1	0	0
ENSG00000090060	-2.74034	0	0	0	0
ENSG00000090061	-4.10805	1	0	0	0
ENSG00000090097	-3.09727	0	0	0	0
ENSG00000090104	0.02596	0	4	0	0
ENSG00000090238	-1.7455	0	0	0	0
ENSG00000090263	-3.3681	0	0	0	0
ENSG00000090266	-3.16049	1	0	0	0
ENSG00000090316	-2.92391	8	1	0	0
ENSG00000090339	-0.21217	96	41	0	0
ENSG00000090372	-3.04597	0	0	0	0
ENSG00000090376	-2.4618	5	1	0	0
ENSG00000090382	0.0389	72	1	0	0
ENSG00000090402	-2.64702	8	1	0	0
ENSG00000090432	-4.29789	0	0	0	0
ENSG00000090447	-4.07412	1	0	0	0
ENSG00000090470	-2.82838	0	0	0	0
ENSG00000090487	-2.90217	9	1	0	0
ENSG00000090512	-3.673	0	1	0	0
ENSG00000090520	-2.25415	0	0	0	0
ENSG00000090530	-2.30722	8	1	0	0
ENSG00000090534	-5.48746	49	3	0	0
ENSG00000090539	-4.21652	1	0	0	0
ENSG00000090565	-3.96894	0	0	0	0
ENSG00000090581	-3.12243	10	1	0	0
ENSG00000090612	-2.6099	0	0	0	0
ENSG00000090615	-4.50439	1	0	0	0
ENSG00000090659	-4.4653	23	4	0	0
ENSG00000090661	-3.32409	0	0	0	0
ENSG00000090674	-2.32757	7	2	0	0
ENSG00000090686	-3.27802	0	1	0	0
ENSG00000090776	-3.68353	6	6	0	0
ENSG00000090857	-3.19932	1	0	0	0
ENSG00000090861	-2.18397	18	1	0	0
ENSG00000090863	-3.18744	1	0	0	0
ENSG00000090889	0.01245	1	1	0	0
ENSG00000090905	-3.1088	0	0	0	0
ENSG00000090924	-3.11979	0	0	0	0
ENSG00000090932	-3.19245	12	6	0	0
ENSG00000090971	-2.7618	0	0	0	0
ENSG00000090975	-4.38654	1	0	0	0
ENSG00000090989	-2.29089	1	0	0	0
ENSG00000091009	-2.27139	0	0	0	0
ENSG00000091010	-5.05553	5	1	0	0
ENSG00000091039	-1.84793	0	1	0	0
ENSG00000091073	-3.42958	1	1	0	0
ENSG00000091106	-2.67863	10	3	0	0
ENSG00000091127	-1.11532	0	0	0	0
ENSG00000091128	-5.20823	0	0	0	0
ENSG00000091129	-1.6539	1	4	0	0
ENSG00000091136	-1.20983	9	5	0	0
ENSG00000091137	-1.84104	25	7	0	0
ENSG00000091138	-2.45656	11	2	0	0
ENSG00000091140	-2.41212	11	3	0	0
ENSG00000091157	-4.2053	0	0	0	0
ENSG00000091164	-3.32308	1	0	0	0
ENSG00000091181	-5.33876	2	3	0	0
ENSG00000091262	-4.11453	15	0	0	0
ENSG00000091317	-2.40912	0	0	0	0
ENSG00000091409	-1.03815	15	1	0	0
ENSG00000091428	-0.97472	2	0	0	0
ENSG00000091436	-2.28019	0	0	0	0
ENSG00000091482	-2.98553	4	1	0	0
ENSG00000091483	-2.67089	35	4	0	1
ENSG00000091490	-1.13628	0	0	0	0
ENSG00000091513	-2.28314	71	19	0	0
ENSG00000091527	-2.80561	0	0	0	0
ENSG00000091536	-3.98896	9	2	0	0
ENSG00000091542	-3.26868	0	0	0	0
ENSG00000091583	-2.22082	69	1	0	0
ENSG00000091592	-2.82756	10	2	0	0
ENSG00000091622	-2.93876	4	1	0	0
ENSG00000091640	-3.99401	4	0	0	0
ENSG00000091651	-1.43319	3	2	0	0
ENSG00000091656	-3.24264	4	0	0	0
ENSG00000091664	-1.7325	3	2	0	0
ENSG00000091704	-1.75735	5	1	0	0
ENSG00000091732	-3.05361	0	1	0	0
ENSG00000091831	-4.47201	139	35	0	1
ENSG00000091844	-3.33964	1	1	0	0
ENSG00000091879	-2.30358	22	1	0	0
ENSG00000091947	-4.32193	0	0	0	0
ENSG00000091972	-0.86978	4	0	0	0
ENSG00000091986	-1.27872	0	1	0	0
ENSG00000092009	-3.48132	24	3	0	0
ENSG00000092010	-2.63603	0	5	0	0
ENSG00000092020	-3.0386	0	0	0	0
ENSG00000092054	-4.59074	47	15	0	0
ENSG00000092067	-3.31258	6	3	0	0
ENSG00000092068	-2.21391	1	1	0	0
ENSG00000092094	-2.90888	0	1	0	0
ENSG00000092096	-2.69881	0	0	0	0
ENSG00000092108	-2.54204	0	0	0	0
ENSG00000092140	-2.29343	0	0	0	0
ENSG00000092148	-3.43191	0	0	0	0
ENSG00000092199	-3.42523	5	0	0	0
ENSG00000092200	-3.54422	14	6	0	0
ENSG00000092201	-1.15063	0	0	0	0
ENSG00000092203	-4.73044	0	0	0	0
ENSG00000092208	-2.55351	2	0	0	0
ENSG00000092295	-2.23229	23	8	0	0
ENSG00000092330	-3.58156	9	9	0	0
ENSG00000092345	-2.08204	8	1	0	0
ENSG00000092377	-4.63487	0	0	0	0
ENSG00000092421	-2.01112	0	0	0	0
ENSG00000092439	-3.53801	6	7	0	0
ENSG00000092445	-2.61971	4	1	0	0
ENSG00000092470	-1.77576	0	0	0	0
ENSG00000092531	-2.05379	5	1	0	0
ENSG00000092607	-2.74739	2	3	0	0
ENSG00000092621	-0.90801	13	5	0	0
ENSG00000092758	-1.49806	17	3	0	0
ENSG00000092820	-1.32478	16	5	0	1
ENSG00000092841	-3.70313	1	0	0	0
ENSG00000092847	-4.02632	2	0	0	0
ENSG00000092853	-2.85434	0	0	1	0
ENSG00000092871	-4.82337	0	0	0	0
ENSG00000092929	-4.23352	8	1	0	0
ENSG00000092931	-2.98496	0	1	0	0
ENSG00000092964	-0.99559	2	3	0	0
ENSG00000092969	-1.12595	41	16	0	0
ENSG00000092978	-3.07643	0	0	0	0
ENSG00000093000	-2.13125	0	0	0	0
ENSG00000093009	-0.72287	2	0	0	0
ENSG00000093010	-4.11204	67	19	0	0
ENSG00000093072	-0.94173	8	1	0	0
ENSG00000093134	-3.24633	0	1	0	0
ENSG00000093144	-2.53007	0	1	0	0
ENSG00000093167	-2.92194	1	0	0	0
ENSG00000093183	-4.00625	0	0	0	0
ENSG00000093217	-4.60331	0	0	0	0
ENSG00000094631	-4.75399	3	3	0	0
ENSG00000094661	-4.25512	0	0	0	0
ENSG00000094755	-0.63458	0	0	0	0
ENSG00000094796	-3.3202	0	0	0	0
ENSG00000094804	-0.38955	4	4	0	0
ENSG00000094841	-2.50463	0	0	0	0
ENSG00000094880	-2.62825	0	0	0	0
ENSG00000094914	-3.59684	8	1	0	0
ENSG00000094916	-3.34315	1	0	0	0
ENSG00000094963	-2.02767	2	2	0	0
ENSG00000094975	-1.54477	2	0	0	0
ENSG00000095002	-1.26378	47	11	0	1
ENSG00000095015	-1.80945	6	2	1	1
ENSG00000095059	-3.10693	4	0	0	0
ENSG00000095066	-2.90509	0	0	0	0
ENSG00000095110	-4.40935	0	0	0	0
ENSG00000095139	-2.58571	0	1	0	0
ENSG00000095203	-3.82092	0	0	0	0
ENSG00000095209	-1.70807	4	1	0	0
ENSG00000095261	-2.31725	0	0	0	0
ENSG00000095303	-1.16683	29	15	1	0
ENSG00000095319	-4.66749	0	0	0	0
ENSG00000095321	-3.02315	3	0	0	0
ENSG00000095370	-2.56209	0	0	0	0
ENSG00000095380	-2.31847	2	0	0	0
ENSG00000095383	-1.65027	0	0	0	0
ENSG00000095397	-2.90714	0	2	0	0
ENSG00000095464	-5.44788	9	3	0	0
ENSG00000095485	-4.21411	1	0	0	0
ENSG00000095539	-2.58191	0	0	0	0
ENSG00000095564	-1.9677	0	0	0	0
ENSG00000095574	-2.93965	0	0	0	0
ENSG00000095585	-0.75753	7	1	0	0
ENSG00000095587	-3.46387	0	0	0	0
ENSG00000095596	-1.44572	7	6	0	0
ENSG00000095627	-4.46562	0	0	0	0
ENSG00000095637	-2.84487	0	0	0	0
ENSG00000095713	-3.75166	1	0	0	0
ENSG00000095739	-0.42855	9	0	0	0
ENSG00000095752	-1.08568	11	6	0	0
ENSG00000095777	-4.83939	3	2	0	0
ENSG00000095787	-3.16359	0	0	0	0
ENSG00000095794	-0.90901	0	4	0	0
ENSG00000095932	-1.69348	0	0	0	0
ENSG00000095951	-2.35321	1	0	0	0
ENSG00000095970	-2.27697	11	3	0	0
ENSG00000095981	-4.5255	0	1	0	0
ENSG00000096006	-0.34617	0	2	0	0
ENSG00000096060	-0.52957	5	5	1	0
ENSG00000096063	-2.88236	0	0	0	0
ENSG00000096070	-4.32049	0	0	0	0
ENSG00000096080	-3.38112	0	0	0	0
ENSG00000096088	-2.53291	5	0	0	0
ENSG00000096092	-1.55648	3	0	0	0
ENSG00000096093	-2.18863	7	2	0	0
ENSG00000096384	-1.93976	2	1	1	1
ENSG00000096395	-3.95702	15	1	0	0
ENSG00000096401	-3.12494	3	0	0	0
ENSG00000096433	-4.08143	3	1	0	0
ENSG00000096654	-2.1367	0	0	0	0
ENSG00000096696	-0.43355	47	11	0	0
ENSG00000096717	-2.00029	5	27	0	0
ENSG00000096746	-3.0829	1	0	0	0
ENSG00000096872	-2.14618	0	0	0	0
ENSG00000096968	-1.47149	46	20	0	1
[truncated: 14,646 more rows]
