# Supplementary material for: Multivariable regulation of gene expression plasticity in metazoans
Source: Open Biol. 2019 Dec 4;9(12):190150. doi: 10.1098/rsob.190150 (PMC6936262; doi:10.1098/rsob.190150)
Supplement: Table S9 [file rsob190150supp10.xlsx]

## Sheet: Effects-of-motifs-on-GEP
Motif	Associated-Factor	Motif-Classe	human	mouse	fly	worm	Conservation
MA1015.1	Arabidopsis thaliana/GATA12	C01				positive	Worm
MA1018.1	Arabidopsis thaliana/GATA9					positive
MA0301.1	Saccharomyces cerevisiae/GAT3					positive
MA0389.1	Saccharomyces cerevisiae/SRD1					positive
MA0283.1	Saccharomyces cerevisiae/CHA4	C02	positive				Human
MA0374.1	Saccharomyces cerevisiae/RSC3		positive
MA0394.1	Saccharomyces cerevisiae/STP1		positive
MA0300.1	Saccharomyces cerevisiae/GAT1	C03				positive	Worm
MA0309.1	Saccharomyces cerevisiae/GZF3					positive
MA0035.3	Mus musculus/Gata1					positive
MA0036.2	Homo sapiens/GATA2					positive
MA0037.2	Homo sapiens/GATA3					positive
MA0482.1	Mus musculus/Gata4					positive
MA0766.1	Homo sapiens/GATA5					positive
MA0542.1	Caenorhabditis elegans/elt-3					positive
MA0277.1	Saccharomyces cerevisiae/AZF1	C04	positive				Human
MA0390.1	Saccharomyces cerevisiae/STB3	C05				negative	Worm
MA0462.1	Homo sapiens/BATF::JUN	C06	positive				Human-Mouse
MA0476.1	Homo sapiens/FOS		positive
MA0477.1	Homo sapiens/FOSL1		positive
MA0489.1	Homo sapiens/JUN(var.2)		positive	positive
MA0490.1	Homo sapiens/JUNB			positive
MA0491.1	Homo sapiens/JUND		positive	positive
MA0501.1	Homo sapiens/MAF::NFE2			positive
MA0303.1	Saccharomyces cerevisiae/GCN4			positive
MA0365.1	Saccharomyces cerevisiae/RFX1	C07	negative	negative			Human-Mouse
MA0273.1	Saccharomyces cerevisiae/ARO80	C08	positive				Human
MA0347.1	Saccharomyces cerevisiae/NRG1	C09	negative				Human
MA0026.1	Drosophila melanogaster /Eip74EF	C10	negative	negative			Human-Mouse
MA0916.1	Drosophila melanogaster /Ets21C		negative	negative
MA0028.2	Homo sapiens/ELK1		negative	negative
MA0062.2	Mus musculus/Gabpa		negative	negative
MA0076.2	Homo sapiens/ELK4		negative	negative
MA0098.3	Homo sapiens/ETS1		negative	negative
MA0136.2	Homo sapiens/ELF5		negative	negative
MA0156.2	Homo sapiens/FEV		negative	negative
MA0473.2	Homo sapiens/ELF1		negative	negative
MA0474.2	Homo sapiens/ERG		negative	negative
MA0475.2	Homo sapiens/FLI1		negative	negative
MA0598.2	Homo sapiens/EHF		negative	negative
MA0640.1	Homo sapiens/ELF3		negative	negative
MA0641.1	Homo sapiens/ELF4		negative	negative
MA0645.1	Homo sapiens/ETV6		negative	negative
MA0686.1	Homo sapiens/SPDEF			negative
MA0759.1	Homo sapiens/ELK3		negative	negative
MA0760.1	Homo sapiens/ERF		negative	negative
MA0761.1	Homo sapiens/ETV1		negative	negative
MA0762.1	Homo sapiens/ETV2		negative	negative
MA0763.1	Homo sapiens/ETV3		negative	negative
MA0764.1	Homo sapiens/ETV4		negative	negative
MA0765.1	Homo sapiens/ETV5		negative	negative
MA0049.1	Drosophila melanogaster/hb	C11	positive			negative	Inconsistent
MA0443.1	Drosophila melanogaster/btd	C12	positive	positive		positive	Human-Mouse-Worm
MA0450.1	Drosophila melanogaster/hkb		positive	positive
MA0531.1	Drosophila melanogaster/CTCF	C13		negative			Mouse
MA0016.1	Drosophila melanogaster/usp	C14				positive	Worm
MA0543.1	Caenorhabditis elegans/eor-1	C15				negative	Worm
MA0537.1	Caenorhabditis elegans/blmp-1	C16	positive				Human
MA1019.1	Glycine max/Glyma19g26560.1	C17		positive			Inconsistent
MA1063.1	Arabidopsis thaliana/TCP19		negative
MA1095.1	Arabidopsis lyrata subsp. lyrata/ARALYDRAFT_495258		negative
MA1098.1	Arabidopsis lyrata subsp. lyrata/ARALYDRAFT_484486		negative
MA0096.1	Antirrhinum majus/bZIP910	C18	positive				Inconsistent
MA0967.1	Arabidopsis thaliana/BZIP60			negative
MA1024.1	Arabidopsis thaliana/HAT1	C19				positive	Worm
MA0930.1	Arabidopsis thaliana/ABF3	C20				positive	Worm
MA0045.1	Pisum sativum /HMG-I/Y	C21	positive				Human
MA0567.1	Arabidopsis thaliana/ERF1B	C22	positive				Inconsistent
MA0975.1	Arabidopsis thaliana/CRF2		positive
MA0976.1	Arabidopsis thaliana/CRF4		positive
MA0979.1	Arabidopsis thaliana/ERF008		positive
MA0993.1	Arabidopsis thaliana/ERF7			negative
MA0994.1	Arabidopsis thaliana/ERF8			negative
MA0998.1	Arabidopsis thaliana/ERF096		positive
MA1001.1	Arabidopsis thaliana/ERF11			negative
MA1002.1	Arabidopsis thaliana/ERF112		positive	negative
MA1004.1	Arabidopsis thaliana/ERF13		positive
MA1005.1	Arabidopsis thaliana/ERF3			negative
MA1049.1	Arabidopsis thaliana/ERF094		positive
MA1051.1	Arabidopsis thaliana/RAP2-3		positive
MA1053.1	Arabidopsis thaliana/ERF109		positive
MA0034.1	Hordeum vulgare/Gam1	C23	negative				Human
MA0575.1	Arabidopsis thaliana/F3A4.140		negative
MA0554.1	Arabidopsis thaliana/SOC1	C24	positive			negative	Inconsistent
MA0558.1	Arabidopsis thaliana/FLC		positive
MA0559.1	Arabidopsis thaliana/PI		positive			negative
MA0565.1	Arabidopsis thaliana/FUS3	C25		negative			Mouse
MA0017.2	Homo sapiens/NR2F1	C26				positive	Inconsistent
MA0065.2	Mus musculus/Pparg::Rxra					positive
MA0071.1	Homo sapiens/RORA					positive
MA0074.1	Homo sapiens/RXRA::VDR		negative
MA0141.3	Homo sapiens/ESRRB					positive
MA0160.1	Mus musculus Rattus norvegicus Homo sapiens/NR4A2					positive
MA0505.1	Mus musculus/Nr5a2					positive
MA0592.2	Mus musculus/Esrra					positive
MA0643.1	Mus musculus/Esrrg					positive
MA0728.1	Mus musculus/Nr2f6(var.2)					positive
MA0857.1	Mus musculus/Rarb					positive
MA0102.3	Homo sapiens/CEBPA	C27	positive	positive			Inconsistent
MA0466.2	Homo sapiens/CEBPB		positive	positive
MA0656.1	Homo sapiens/JDP2(var.2)			negative
MA0834.1	Homo sapiens/ATF7			negative
MA0835.1	Homo sapiens/BATF3			negative
MA0836.1	Homo sapiens/CEBPD		positive	positive
MA0837.1	Homo sapiens/CEBPE		positive	positive
MA0840.1	Mus musculus/Creb5			negative
MA0679.1	Homo sapiens/ONECUT1	C28				negative	Worm
MA0756.1	Homo sapiens/ONECUT2					negative
MA0757.1	Homo sapiens/ONECUT3					negative
MA0803.1	Homo sapiens/TBX15	C29	negative				Human
MA0509.1	Mus musculus/Rfx1	C30	negative	negative			Human-Mouse-Worm
MA0510.2	Homo sapiens/RFX5		negative	negative
MA0600.2	Homo sapiens/RFX2		negative	negative
MA0798.1	Homo sapiens/RFX3		negative	negative		negative
MA0799.1	Homo sapiens/RFX4		negative	negative
MA0619.1	Gallus gallus/LIN54	C31	positive				Human
MA0660.1	Homo sapiens/MEF2B	C32		positive			Mouse
MA0039.2	Mus musculus/Klf4	C33	positive	positive		positive	Human-Mouse-Worm
MA0079.3	Homo sapiens/SP1		positive	positive
MA0493.1	Mus musculus/Klf1			positive		positive
MA0516.1	Homo sapiens/SP2			positive
MA0599.1	Homo sapiens/KLF5		positive	positive		positive
MA0685.1	Homo sapiens/SP4			positive		positive
MA0740.1	Homo sapiens/KLF14			positive		positive
MA0741.1	Homo sapiens/KLF16		positive	positive
MA0742.1	Mus musculus/Klf12			positive
MA0746.1	Homo sapiens/SP3		positive	positive
MA0747.1	Homo sapiens/SP8		positive	positive
MA0470.1	Homo sapiens/E2F4	C34	positive				Human
MA0050.2	Homo sapiens/IRF1	C35	positive				Human-Mouse
MA0051.1	Homo sapiens/IRF2		positive	positive
MA0517.1	Homo sapiens/STAT1::STAT2		positive
MA0652.1	Homo sapiens/IRF8		positive
MA0653.1	Homo sapiens/IRF9		positive	positive
MA0772.1	Homo sapiens/IRF7		positive
MA0078.1	Mus musculus/Sox17	C36		negative			Mouse
MA0095.2	Homo sapiens/YY1	C37	negative	negative			Human-Mouse
MA0748.1	Homo sapiens/YY2		negative	negative
MA0066.1	Homo sapiens/PPARG	C38	negative				Human
MA0502.1	Homo sapiens/NFYB	C39		positive			Mouse
MA0108.2	NA/TBP	C40	positive	positive		positive	Human-Mouse-Worm

## Sheet: Human
Gene	plasiticity	TATA	C02	C04	C06	C08	C12	C16	C21	C31	C33	C34	C35	C40	C07	C09	C10	C23	C29	C30	C37	C38
ENSG00000188747	-3.61458	0	1	0	0	1	1	0	0	0	1	1	0	0	0	0	1	0	0	0	0	0
ENSG00000115112	-2.50079	1	1	0	0	0	1	0	0	0	1	1	0	0	0	0	1	0	0	0	0	0
ENSG00000105610	-2.93457	0	1	0	0	0	0	0	0	0	1	1	0	0	0	0	0	0	0	0	0	0
ENSG00000108256	-2.44136	0	1	0	0	0	1	0	0	0	1	0	0	0	0	0	0	0	0	0	0	0
ENSG00000172568	-2.82644	0	0	0	1	0	1	0	0	0	0	0	0	0	1	1	0	0	0	1	0	0
ENSG00000204193	-5.22864	1	0	0	0	0	0	1	0	0	0	0	1	1	0	0	0	0	0	0	0	0
ENSG00000117480	-3.06988	0	1	0	0	0	1	0	0	0	1	1	0	0	0	0	0	0	0	0	0	0
ENSG00000123064	-4.15766	0	1	0	0	0	1	0	0	0	1	0	0	0	0	1	0	0	0	1	1	0
ENSG00000167325	-1.53345	0	1	0	0	0	1	0	0	0	1	0	0	0	0	1	1	0	0	0	1	0
ENSG00000158158	-2.72042	0	1	0	0	0	1	0	0	0	1	1	0	0	0	0	0	0	0	1	0	0
ENSG00000065615	-3.07412	0	1	0	0	0	1	0	0	0	1	0	0	0	0	0	1	0	0	0	0	0
ENSG00000167333	-2.32807	0	0	0	0	0	1	0	1	0	1	0	0	0	0	1	1	0	0	0	0	0
ENSG00000221914	-3.60507	0	1	0	0	0	1	0	0	0	1	1	0	0	0	0	1	0	0	0	1	0
ENSG00000140323	-3.50602	0	1	0	0	0	1	0	0	0	1	1	0	0	0	0	0	0	0	0	0	0
ENSG00000126603	-1.85611	1	1	0	0	0	0	0	1	0	1	1	0	0	0	0	0	0	0	0	0	0
ENSG00000102081	-2.01549	0	1	0	0	0	1	0	0	0	1	0	1	0	0	0	1	0	0	1	0	0
ENSG00000103264	-4.39714	0	1	0	0	0	1	0	0	0	1	0	0	0	0	0	0	1	0	0	1	0
ENSG00000261609	-2.79556	1	1	0	0	0	0	0	0	0	1	1	0	0	0	0	0	0	0	0	0	0
ENSG00000166579	-2.69993	0	0	0	0	0	1	1	1	0	0	0	0	0	0	0	0	0	0	0	0	0
ENSG00000169169	-2.78846	1	0	0	0	0	0	0	0	0	1	0	0	0	0	0	0	0	0	0	0	0
ENSG00000148734	-3.95299	0	0	0	0	0	1	0	0	0	1	1	0	0	0	0	0	0	0	0	1	0
ENSG00000114346	-0.330846	1	0	0	0	0	1	0	0	1	1	0	0	0	0	0	1	0	0	1	0	0
ENSG00000116198	-4.57656	0	1	0	0	0	1	0	0	0	1	0	0	0	0	0	1	0	0	1	0	0
ENSG00000124733	-2.74478	0	1	0	0	0	1	0	0	0	1	1	0	0	0	0	1	0	0	0	0	0
ENSG00000101346	-4.75516	0	1	0	0	0	1	0	0	0	1	1	0	0	0	0	0	0	0	0	0	0
ENSG00000149532	-2.99954	0	1	0	0	1	1	0	0	0	1	1	0	0	0	0	1	0	0	0	1	0
ENSG00000125611	-2.68548	0	1	0	0	0	0	0	0	0	0	0	0	0	0	0	0	0	0	0	0	0
ENSG00000187688	-3.03505	0	0	0	0	0	1	0	0	0	1	0	0	0	0	0	0	0	0	0	0	0
ENSG00000176108	-3.55894	0	0	0	0	1	0	0	1	0	0	0	1	0	0	0	0	0	1	0	0	0
ENSG00000152457	-3.52766	0	1	0	1	0	1	1	0	0	1	1	1	0	0	0	1	0	0	0	0	0
ENSG00000173041	-2.36624	0	0	0	0	0	0	0	0	0	0	0	0	0	0	0	1	0	0	0	0	0
ENSG00000163762	-1.28659	1	0	1	0	0	0	1	1	0	0	0	1	0	0	0	0	0	0	0	0	0
ENSG00000174106	-2.6652	0	1	0	0	0	0	0	0	0	1	1	0	0	0	1	1	0	0	0	1	0
ENSG00000143870	-2.2964	0	1	0	0	0	0	0	0	0	0	0	0	0	0	0	0	1	1	0	0	0
ENSG00000109861	-1.20247	1	1	0	0	0	1	0	1	0	1	0	1	0	0	0	1	0	0	0	0	0
ENSG00000071282	-2.89025	1	1	0	0	0	1	0	0	0	1	1	0	0	0	0	0	0	0	0	1	0
ENSG00000249437	-2.07139	1	0	0	0	0	0	0	0	0	0	0	1	0	0	0	0	0	0	0	0	1
ENSG00000184349	-2.57656	0	1	0	0	0	1	0	0	0	1	1	0	0	0	0	0	0	0	0	1	0
ENSG00000168961	-2.07321	0	0	1	0	0	0	1	1	0	0	0	1	0	0	1	0	0	1	0	0	0
ENSG00000167604	-2.10482	0	0	0	0	0	1	0	1	0	1	0	0	0	0	0	1	0	0	0	0	0
ENSG00000129245	-4.1088	0	1	0	0	0	1	1	0	0	1	0	1	0	0	0	1	0	0	0	0	0
ENSG00000100373	-2.49826	0	1	0	0	1	1	0	0	0	1	1	0	0	0	1	0	0	0	0	0	0
ENSG00000075043	-4.17423	0	1	0	0	1	1	1	0	0	1	0	0	0	0	0	0	0	0	0	0	0
ENSG00000188786	-2.95534	0	1	0	0	1	1	0	0	0	1	0	1	0	0	0	1	0	0	1	0	0
ENSG00000140107	-3.11804	1	1	0	0	0	0	0	0	0	1	1	0	0	0	1	1	0	1	0	0	0
ENSG00000175115	-4.25843	0	1	0	0	0	1	0	0	0	1	1	0	0	0	0	0	0	0	0	0	0
ENSG00000165457	-2.56005	0	0	0	1	0	0	0	0	0	0	0	0	0	0	0	0	0	0	0	0	1
ENSG00000104415	-1.90585	1	0	0	0	0	0	1	1	0	1	0	1	0	0	0	1	0	0	0	0	0
ENSG00000196664	-2.44662	0	0	0	0	0	0	0	0	0	1	0	0	0	0	0	1	0	0	0	0	0
ENSG00000120149	-1.70736	0	1	0	0	0	0	0	1	0	1	0	1	0	1	0	1	0	0	0	0	0
ENSG00000178814	-2.3652	0	1	0	0	0	0	0	0	0	1	0	0	0	0	1	0	0	0	0	0	0
ENSG00000104848	-4.51062	0	1	1	0	0	0	1	1	0	1	0	1	0	0	0	0	0	0	0	0	0
ENSG00000066777	-2.90034	0	1	0	0	0	0	0	0	0	0	0	0	0	0	0	1	0	0	1	1	0
ENSG00000165475	-1.84908	0	1	0	0	0	1	0	0	0	1	1	0	0	0	1	0	0	0	0	0	0
ENSG00000175449	-2.96973	0	1	0	0	0	1	0	0	0	1	0	0	0	0	0	0	0	0	0	0	0
ENSG00000097033	-2.35513	0	1	0	0	0	0	0	0	0	1	1	0	0	0	0	1	0	0	0	0	0
ENSG00000123552	-3.16075	1	0	1	0	0	0	1	1	0	1	0	1	0	0	0	0	1	0	0	0	0
ENSG00000168646	-2.45902	1	1	0	0	0	1	0	0	0	1	1	0	0	0	0	0	0	0	0	0	0
ENSG00000173933	-4.4394	0	1	0	0	0	1	0	0	0	1	0	1	0	1	0	0	0	0	0	1	0
ENSG00000010256	-2.35734	1	0	0	0	0	0	0	0	0	0	0	0	0	0	0	1	0	0	0	0	0
ENSG00000100150	-3.98828	0	1	0	0	0	1	0	0	0	1	1	0	0	0	0	1	0	0	0	0	0
ENSG00000137948	-4.79026	1	0	0	0	0	0	0	0	0	1	0	0	1	0	0	0	0	0	0	1	0
ENSG00000182348	-5.85559	0	1	0	0	0	1	0	0	0	1	1	0	0	0	0	0	1	1	0	0	0
ENSG00000113569	-1.89883	0	0	0	0	0	1	0	0	0	1	0	0	0	0	0	1	0	0	0	0	0
ENSG00000135124	-1.88507	0	0	0	0	0	1	0	1	0	1	0	1	0	0	0	0	0	1	0	0	0
ENSG00000179761	-1.99401	0	0	0	0	0	0	0	0	0	1	0	0	0	0	0	1	0	0	0	0	0
ENSG00000168412	-5.35049	0	1	0	0	0	0	0	0	0	1	1	0	0	0	0	0	0	1	0	0	0
ENSG00000143622	-1.7427	0	0	0	0	0	1	1	0	0	1	1	0	0	0	0	1	0	0	0	1	0
ENSG00000140263	-1.61259	0	1	0	0	0	1	0	1	0	1	0	0	0	0	0	0	0	0	0	0	0
ENSG00000129493	-1.18541	0	1	0	0	0	1	0	0	0	1	1	0	0	0	0	1	0	0	1	0	0
ENSG00000116678	-1.9221	0	1	0	0	1	1	0	0	0	1	1	0	0	0	0	1	0	0	0	1	0
ENSG00000112304	-2.09363	0	1	0	0	0	1	0	0	0	1	1	0	0	0	0	0	0	0	1	1	0
ENSG00000118707	-2.1715	0	1	0	0	0	1	0	0	0	1	1	0	0	0	0	1	0	0	0	0	0
ENSG00000141448	-0.445558	0	1	0	0	0	1	0	0	0	1	0	0	0	0	0	1	0	0	0	0	0
ENSG00000116679	-1.37831	1	1	0	0	0	1	0	0	0	1	1	0	0	0	0	1	0	0	0	0	0
ENSG00000174109	-3.29506	0	1	0	0	0	1	0	0	0	1	0	0	0	0	1	1	0	0	0	0	0
ENSG00000006712	-3.25319	0	1	0	0	0	1	0	0	0	1	0	0	0	0	0	0	0	0	0	0	0
ENSG00000101670	-0.582987	1	0	0	0	0	0	0	0	0	1	0	0	0	0	0	1	0	0	0	0	0
ENSG00000173674	-2.13334	1	1	0	0	0	1	0	0	0	1	1	0	0	0	0	0	0	0	0	0	0
ENSG00000188676	-1.96089	0	0	1	0	0	0	0	0	0	1	0	0	0	0	0	0	0	0	0	0	0
ENSG00000085552	-2.12513	0	1	0	0	0	1	0	0	0	1	1	0	0	0	0	0	0	0	1	0	0
ENSG00000144771	-5.45356	1	0	0	0	0	0	0	0	0	0	0	0	0	0	0	0	0	0	1	0	0
ENSG00000183576	-4.25346	0	1	0	0	0	1	0	0	0	1	1	0	0	0	1	0	0	0	0	0	0
ENSG00000166450	-2.03056	1	1	0	0	0	1	0	0	0	1	1	0	0	0	0	0	0	0	0	0	0
ENSG00000121690	-0.830537	0	1	0	0	0	1	0	0	0	1	0	0	0	1	0	0	0	0	1	0	0
ENSG00000164972	-1.53604	1	0	0	0	0	0	0	0	0	1	0	0	0	0	0	0	0	0	0	0	0
ENSG00000134109	-2.48471	0	0	0	0	0	1	0	0	0	1	0	0	0	0	0	1	0	0	0	0	0
ENSG00000171180	-5.27258	0	0	1	0	0	0	0	0	0	1	0	0	0	0	0	0	0	0	0	0	1
ENSG00000181873	-3.81117	0	1	0	0	0	1	0	0	0	1	1	0	0	0	0	0	0	0	0	1	0
ENSG00000179454	-2.00526	0	0	0	0	0	0	0	0	0	0	0	0	0	0	1	0	0	0	0	0	0
ENSG00000196632	-3.28983	0	1	0	0	0	1	0	0	0	1	1	1	0	0	0	0	1	1	1	0	0
ENSG00000108821	-0.391475	1	0	0	0	0	1	0	0	0	1	0	0	1	0	0	0	0	0	0	0	1
ENSG00000121073	-2.5586	0	0	0	1	0	0	0	0	0	1	0	0	0	0	0	0	0	0	0	0	0
ENSG00000164169	-2.4316	0	1	0	0	0	0	1	0	0	1	0	0	0	0	0	1	0	0	0	0	0
ENSG00000077943	-3.90985	1	0	0	0	0	0	0	0	0	1	0	1	0	0	1	0	0	0	0	0	0
ENSG00000161010	-3.79847	1	0	0	0	0	0	0	0	0	0	0	1	0	0	0	0	0	0	0	0	0
ENSG00000131773	-2.27544	0	1	0	0	1	1	0	0	0	1	1	0	0	0	0	0	0	0	0	0	0
ENSG00000156304	-3.11416	0	1	0	0	0	1	1	0	0	1	1	0	0	0	0	1	0	0	0	1	0
ENSG00000018189	-2.92928	0	0	0	0	0	0	1	0	0	0	0	1	0	0	0	0	0	0	1	0	0
ENSG00000128266	-2.53969	0	1	0	0	0	1	0	0	0	1	1	0	0	1	0	0	0	0	1	0	0
ENSG00000166783	-2.91888	0	1	0	0	0	1	0	0	0	1	1	1	0	0	0	1	0	0	0	0	0
ENSG00000180340	-0.993925	0	1	0	0	0	1	0	0	0	1	1	0	0	0	0	0	0	0	0	0	0
ENSG00000111266	-2.3441	0	0	0	0	0	1	1	0	0	1	1	1	0	0	0	0	0	0	0	0	0
ENSG00000137869	-5.25649	1	0	0	0	0	0	0	0	0	0	0	0	1	0	1	0	0	0	0	0	1
ENSG00000116761	-0.625556	1	1	0	0	0	1	0	0	0	1	1	0	0	0	0	0	0	0	0	0	0
ENSG00000088756	-3.61759	1	1	0	0	0	1	0	0	0	1	1	0	0	0	0	0	0	1	0	0	0
ENSG00000072310	-3.13619	0	1	0	0	0	1	0	0	0	1	0	0	0	0	1	0	0	0	0	1	0
ENSG00000051341	-1.54528	0	0	0	0	0	0	0	1	1	0	0	0	0	0	0	1	0	0	0	0	0
ENSG00000197142	-1.08783	0	0	0	0	0	0	0	0	0	1	1	0	0	0	0	0	0	0	0	0	0
ENSG00000183160	-1.75984	0	0	0	0	0	0	0	0	0	0	0	1	0	0	0	1	0	0	0	0	0
ENSG00000135968	-3.32063	0	0	0	0	0	0	1	0	0	1	0	1	0	0	0	1	0	0	1	0	0
ENSG00000079150	-2.22391	0	1	0	0	0	1	0	0	0	1	1	0	0	0	0	0	0	0	0	0	0
ENSG00000106245	-2.73533	0	1	0	0	0	1	0	0	0	1	0	1	0	0	0	1	0	0	0	0	0
ENSG00000173335	-4.69078	1	0	0	0	0	0	0	0	0	1	0	0	0	0	0	0	0	0	0	0	0
ENSG00000160233	-4.67816	0	1	0	0	0	1	0	0	0	1	1	0	0	0	0	0	0	0	0	0	0
ENSG00000106823	-2.53617	1	0	0	0	0	0	0	1	0	0	0	1	0	0	0	0	0	0	0	0	0
ENSG00000104067	-2.50357	1	1	0	0	0	1	0	0	0	1	1	0	0	0	0	0	0	0	0	0	0
ENSG00000099326	-3.88215	0	1	0	0	0	1	1	0	0	1	0	0	0	1	0	1	0	0	1	1	1
ENSG00000131018	-3.9443	1	0	0	0	0	0	0	0	0	0	0	0	0	0	0	0	0	0	0	1	0
ENSG00000148985	-3.37004	0	1	0	0	0	1	0	0	0	1	1	0	0	0	0	0	0	0	0	0	0
ENSG00000152894	-1.30986	0	1	0	0	0	1	0	0	0	1	0	0	0	0	0	0	0	0	0	0	0
ENSG00000009413	-1.55351	0	1	0	0	1	1	0	0	0	1	1	0	1	0	0	0	0	0	0	0	0
ENSG00000020426	-4.70915	0	0	0	0	0	0	0	0	0	1	0	1	0	0	0	0	0	0	0	0	0
ENSG00000165140	-0.744415	0	0	0	1	1	0	0	0	0	1	0	0	0	0	0	1	0	0	1	0	1
ENSG00000143333	-1.22644	0	1	0	0	0	1	0	0	0	1	0	0	0	0	0	0	0	0	0	0	0
ENSG00000196569	-2.02046	0	1	0	0	0	0	0	0	0	1	1	0	0	0	0	0	0	0	0	0	1
ENSG00000174373	-3.40431	0	1	0	0	0	0	0	0	0	1	1	0	0	1	0	1	1	0	1	0	0
ENSG00000066379	-5.87917	0	0	0	1	0	0	0	0	0	0	0	0	1	1	0	0	0	0	0	0	0
ENSG00000230124	-3.97075	0	1	0	0	0	0	0	0	0	0	1	0	0	0	0	0	0	0	0	0	0
ENSG00000137462	-1.17166	0	0	1	0	0	0	1	0	0	0	0	1	0	0	0	0	1	0	0	1	0
ENSG00000187600	-5.18968	0	1	0	0	0	0	0	1	0	1	1	0	0	0	0	1	1	0	0	1	0
ENSG00000168269	-3.40782	1	0	0	0	0	1	0	0	0	1	1	0	0	0	0	0	0	0	0	0	0
ENSG00000112977	-2.61405	0	1	0	0	0	1	1	0	0	1	1	0	0	0	0	0	0	0	0	0	0
ENSG00000157881	-3.31531	1	1	0	0	0	1	0	0	0	1	1	0	0	0	1	0	1	0	0	1	0
ENSG00000196670	-2.03848	0	1	1	0	1	1	0	0	0	1	1	1	0	0	0	1	0	0	0	0	0
ENSG00000115827	-2.35631	0	1	0	0	0	1	0	0	0	1	1	0	0	0	0	0	0	0	0	0	0
ENSG00000156521	-3.38564	0	1	1	1	0	1	0	1	0	1	1	1	0	0	1	0	0	0	0	0	0
ENSG00000163605	-2.33796	0	1	0	0	0	0	0	0	0	0	1	0	0	0	0	0	0	1	0	1	0
ENSG00000213123	-2.15047	0	1	0	0	0	1	0	0	0	1	1	0	0	0	0	0	0	0	1	0	0
ENSG00000214518	-3.88023	0	1	0	0	0	1	0	0	0	1	0	1	1	0	0	1	0	1	0	0	0
ENSG00000176842	-1.78518	0	0	0	0	1	1	1	0	0	1	1	1	0	0	0	0	0	0	0	0	0
ENSG00000089335	-1.98159	0	1	0	0	0	1	0	0	0	1	0	0	0	0	0	1	1	0	0	0	0
ENSG00000100697	-1.70144	1	0	0	0	0	1	0	0	0	1	0	0	1	0	0	1	0	0	0	0	0
ENSG00000143740	-4.94475	0	1	0	0	0	1	0	0	0	1	1	0	0	0	0	1	0	1	0	0	0
ENSG00000160223	-3.11741	0	1	0	0	0	1	0	0	0	1	1	0	0	0	0	1	0	0	1	0	0
ENSG00000137434	-3.05913	1	0	0	0	0	0	0	1	0	0	1	1	0	0	0	1	0	0	0	0	0
ENSG00000172554	-5.00694	0	1	0	0	0	1	0	0	0	1	1	0	0	0	1	1	0	0	0	0	0
ENSG00000136982	-0.949923	0	1	0	0	0	1	0	0	0	1	1	0	0	0	0	1	0	0	0	0	0
ENSG00000105643	-2.10302	1	1	0	0	0	1	0	0	0	1	0	0	0	0	0	1	0	0	0	0	0
ENSG00000204655	-2.92654	0	0	0	0	0	1	0	0	0	1	0	0	0	0	1	0	0	0	0	0	1
ENSG00000167785	-2.1691	0	1	0	0	0	0	0	0	0	1	1	1	0	0	1	1	0	0	0	0	0
ENSG00000112357	-3.34608	0	1	0	0	0	1	0	0	0	1	0	1	0	0	0	1	0	0	0	1	0
ENSG00000145777	-1.30904	1	0	1	0	0	0	0	0	0	0	0	0	0	0	0	0	0	0	0	1	0
ENSG00000115523	-1.5742	1	0	0	0	0	0	0	0	0	0	0	0	0	0	0	1	0	1	0	0	0
ENSG00000168679	-0.985273	1	0	0	0	0	1	0	0	0	1	0	0	0	0	0	0	0	0	1	0	0
ENSG00000187800	-1.50865	0	1	0	0	0	1	0	0	0	1	1	0	0	0	0	1	0	0	0	0	0
ENSG00000110880	-1.89561	1	1	0	0	0	1	0	0	0	1	1	0	0	0	0	1	0	0	0	0	0
ENSG00000102145	-4.45103	0	0	0	0	0	1	0	0	0	1	0	0	0	0	0	0	1	0	0	0	0
ENSG00000128567	-0.526618	0	1	0	0	0	0	0	0	0	0	0	0	0	0	0	1	0	0	1	0	0
ENSG00000047621	-2.2306	1	0	0	0	0	0	1	0	0	0	0	0	0	0	0	0	0	0	0	0	0
ENSG00000178896	-2.63165	1	1	0	0	0	0	0	0	0	0	1	1	0	0	0	1	0	0	0	1	0
ENSG00000108848	-2.6152	0	1	0	0	1	1	0	0	0	1	0	0	0	0	0	1	0	0	0	1	0
ENSG00000125826	-2.98097	0	0	0	0	0	0	0	0	0	1	0	1	0	0	0	0	0	0	0	0	0
ENSG00000168067	-2.84053	0	1	0	0	0	1	0	0	0	1	1	0	0	0	0	0	0	0	0	0	0
ENSG00000109511	-0.604871	0	0	0	0	0	0	0	0	0	0	0	1	0	0	0	0	0	0	0	0	0
ENSG00000167863	-4.55334	0	1	0	0	1	1	0	0	0	1	1	0	0	0	0	1	0	0	0	0	0
ENSG00000011021	-3.07036	0	1	0	1	0	1	0	0	0	1	1	0	0	0	0	1	0	1	0	1	0
ENSG00000186377	-0.511362	1	1	1	0	0	1	1	0	0	1	0	0	0	1	0	0	0	0	0	0	0
ENSG00000122482	-2.24209	1	0	0	0	0	1	0	0	0	1	1	0	0	0	0	1	0	0	0	0	0
ENSG00000100299	-4.1623	0	1	0	0	0	1	0	0	0	1	0	0	0	0	0	1	1	0	0	0	0
ENSG00000135899	-1.32232	0	0	1	0	0	0	1	0	0	1	0	1	0	0	0	0	1	1	0	0	0
ENSG00000175318	-2.72309	0	1	0	0	0	1	1	0	0	1	0	0	0	0	0	0	0	0	0	0	0
ENSG00000140379	0.556984	1	0	0	0	0	0	0	0	0	0	0	0	0	0	0	1	0	0	0	0	0
ENSG00000132326	-2.81685	0	1	0	0	0	1	0	1	0	1	1	0	0	0	0	0	0	1	0	0	0
ENSG00000138653	-5.27035	0	0	0	0	0	0	0	0	0	1	0	0	0	0	0	0	0	0	0	0	0
ENSG00000118640	-0.784806	0	1	0	0	0	1	0	0	0	1	1	0	0	0	1	0	0	0	0	1	0
ENSG00000184058	-4.65435	0	1	0	0	0	0	0	0	0	1	0	0	0	0	0	0	0	0	0	0	0
ENSG00000112742	0.248656	0	0	0	0	0	0	0	0	0	0	0	0	0	0	0	0	1	0	1	0	0
ENSG00000132671	-4.34725	0	1	0	0	1	1	0	0	0	1	1	0	0	0	0	0	0	1	0	0	0
ENSG00000068831	-2.13378	0	1	0	0	0	1	0	0	0	1	1	0	0	0	0	1	0	0	0	0	1
ENSG00000140943	-3.64025	0	1	0	0	0	1	0	0	0	1	0	0	0	0	0	0	0	0	0	0	0
ENSG00000115138	-3.04728	1	1	0	0	0	1	0	0	0	1	1	1	0	0	0	0	0	0	0	0	0
ENSG00000188580	-2.64503	0	1	0	0	1	0	0	0	0	0	1	0	0	0	0	0	0	0	0	0	0
ENSG00000160683	-3.81016	0	0	1	0	1	0	1	0	0	1	0	1	0	0	0	0	0	0	0	0	0
ENSG00000132911	-3.41781	1	0	1	1	0	0	0	0	0	0	0	0	0	0	0	0	0	0	0	0	0
ENSG00000160282	-3.80632	1	1	0	0	0	0	0	0	0	0	0	0	1	0	1	0	0	0	0	0	0
ENSG00000103184	-2.46905	0	1	0	0	0	1	0	0	0	1	1	0	0	0	0	0	0	0	0	0	0
ENSG00000261701	-4.01322	1	0	1	0	0	0	1	0	0	0	0	0	1	0	0	0	0	0	0	0	0
ENSG00000115042	-4.20956	0	1	0	0	0	1	0	0	0	1	0	0	0	0	1	0	0	0	0	0	1
ENSG00000177963	-3.34154	0	0	0	0	0	1	0	0	0	1	1	0	0	0	0	1	0	0	0	1	0
ENSG00000084693	-3.47987	0	1	0	0	0	0	0	0	0	0	0	0	0	0	0	1	0	0	0	0	0
ENSG00000204314	-3.15406	0	0	0	0	0	1	0	0	0	1	0	0	0	1	0	0	0	0	0	0	0
ENSG00000159217	-2.73169	0	1	0	0	0	0	1	1	0	1	1	1	0	0	0	0	0	0	0	0	0
ENSG00000172478	-2.42942	1	0	0	0	0	1	0	0	0	1	0	0	0	0	0	0	0	0	0	0	0
ENSG00000185070	-1.73567	0	0	0	0	0	0	0	0	0	1	0	0	0	0	0	1	0	0	0	0	0
ENSG00000156968	-3.93302	0	1	0	0	1	0	0	0	0	1	1	0	0	0	0	0	0	0	0	0	0
ENSG00000011132	-3.78946	0	0	0	0	0	0	0	0	0	1	0	0	0	0	0	0	0	0	0	0	0
ENSG00000185774	-2.54734	0	1	0	0	0	0	0	0	0	0	1	0	0	0	0	0	0	0	0	0	0
ENSG00000160284	-2.59083	0	0	0	0	0	0	0	0	0	1	0	0	0	0	0	0	0	0	0	0	0
ENSG00000172113	-2.82164	0	0	0	0	0	1	0	0	0	1	1	0	0	0	0	0	1	0	0	0	0
ENSG00000197959	-2.62158	0	1	0	0	0	1	0	0	0	1	1	0	0	0	0	0	0	0	1	0	0
ENSG00000115850	-4.04192	1	0	0	0	0	0	0	0	0	1	0	0	0	0	0	0	0	1	0	0	0
ENSG00000177558	-4.59144	0	0	1	0	0	0	1	1	0	0	0	1	0	0	0	0	0	0	0	0	0
ENSG00000240021	-4.45926	0	0	0	0	0	0	0	0	0	0	0	0	0	0	0	0	1	0	1	0	0
ENSG00000156875	-2.42577	0	1	0	0	0	1	0	0	0	1	1	0	0	0	0	0	0	0	0	1	0
ENSG00000134183	-4.73581	1	0	0	0	0	0	0	0	0	0	1	1	0	0	0	0	0	0	1	0	1
ENSG00000140265	-2.66813	0	1	0	0	0	0	0	0	0	1	1	1	0	0	1	1	0	0	0	0	1
ENSG00000172007	-1.79316	0	0	0	0	0	0	0	0	0	0	0	1	0	0	0	0	0	0	0	0	1
ENSG00000075089	-2.75253	0	0	1	0	0	0	0	0	0	0	0	0	0	0	0	0	0	0	0	0	0
ENSG00000142751	-3.61405	0	1	0	0	0	1	0	0	0	1	1	0	0	0	0	1	0	0	0	0	0
ENSG00000067225	-1.83506	0	0	0	0	0	0	0	0	0	0	1	0	0	0	0	0	0	0	0	0	0
ENSG00000030110	-3.10942	0	0	0	0	0	1	0	0	0	1	0	0	0	0	0	1	0	0	0	0	0
ENSG00000196576	-1.74468	0	1	0	0	0	1	1	0	0	1	1	1	0	0	0	0	0	0	1	0	0
ENSG00000026559	-3.17749	0	1	0	0	0	1	0	0	0	1	1	0	0	0	0	0	0	0	0	0	0
ENSG00000167291	-3.79126	0	1	0	0	0	1	0	0	0	1	1	0	0	0	0	0	0	0	0	0	0
ENSG00000107371	-2.8365	0	1	0	0	0	1	0	0	0	1	1	0	0	0	0	0	0	0	0	0	0
ENSG00000159625	-3.64819	0	0	0	0	0	0	0	0	0	1	0	0	0	0	1	0	0	0	1	0	1
ENSG00000103005	-3.47233	0	0	0	0	0	0	0	0	0	1	0	0	0	0	0	1	0	0	0	0	0
ENSG00000197971	-3.17345	0	0	0	0	0	1	0	0	0	1	0	0	0	0	0	0	0	0	1	0	0
ENSG00000163154	-2.01194	0	0	0	0	0	0	0	0	0	1	0	0	0	0	0	1	0	0	0	0	0
ENSG00000162851	-1.97625	0	1	0	0	0	1	0	0	0	1	0	1	0	0	0	1	0	0	0	0	0
ENSG00000116455	-2.51276	1	1	0	0	0	0	0	0	0	0	0	1	0	0	0	1	0	0	0	1	1
ENSG00000203724	-2.55665	0	1	0	0	0	1	0	0	0	1	0	0	0	0	0	0	0	0	1	1	0
ENSG00000197826	-3.24619	0	0	0	0	0	0	0	0	0	1	0	1	0	1	0	1	0	0	1	0	0
ENSG00000113269	-5.2109	0	1	0	0	0	1	0	0	0	1	1	0	0	0	0	1	0	0	0	0	0
ENSG00000135744	-1.30957	0	0	0	0	1	0	0	0	0	0	0	0	0	0	0	1	1	0	0	0	0
ENSG00000120279	-3.00799	1	0	1	0	0	0	0	0	0	0	0	0	1	0	0	1	0	0	0	0	0
ENSG00000005108	-2.09956	0	1	0	0	0	1	0	0	0	1	1	0	0	0	0	0	1	0	0	0	0
ENSG00000189269	-4.97347	1	0	0	1	0	0	0	0	0	1	0	0	0	1	0	1	0	0	0	0	0
ENSG00000053747	-4.60683	1	1	0	0	1	0	0	0	0	1	1	0	0	0	0	0	0	0	0	0	0
ENSG00000174695	-2.21672	0	0	0	0	1	0	0	1	0	0	0	1	0	0	1	1	1	0	0	0	0
ENSG00000277363	-3.25223	0	1	0	0	0	1	0	0	0	1	1	0	0	0	0	1	0	0	0	0	0
ENSG00000115596	-3.65872	0	1	0	0	0	1	0	0	0	1	1	0	0	0	0	0	1	1	0	0	0
ENSG00000100796	-2.70275	0	1	0	0	0	1	0	0	0	1	1	0	0	0	0	0	0	0	0	0	0
ENSG00000171223	-1.1298	0	0	0	0	0	1	0	0	0	1	0	0	1	0	0	1	0	0	0	0	0
ENSG00000112245	-2.47257	1	0	0	0	0	0	0	0	0	0	0	0	0	0	0	0	0	0	0	0	0
ENSG00000184330	-0.744221	1	0	0	0	0	0	0	0	0	1	0	0	0	0	1	0	0	0	0	0	0
ENSG00000182899	-4.10979	0	0	0	0	0	0	0	1	0	0	1	0	0	1	0	1	0	0	1	1	0
ENSG00000105707	-3.09209	0	0	0	0	0	0	0	0	0	0	0	1	0	0	1	0	0	0	0	0	0
ENSG00000145555	-2.72137	1	1	0	0	1	1	0	0	0	1	1	0	0	0	0	0	0	0	0	0	1
ENSG00000182257	-4.68594	0	1	0	0	0	1	0	0	0	1	1	0	0	0	0	0	0	0	0	0	0
ENSG00000087494	-0.952657	0	0	0	1	0	0	0	0	0	0	0	0	0	0	1	0	0	0	0	0	0
ENSG00000132879	-4.00115	0	1	0	0	0	1	0	0	0	1	1	0	0	0	0	0	0	0	0	0	0
ENSG00000180806	-2.44089	0	1	1	0	0	1	1	0	0	1	1	1	0	0	0	0	0	0	0	0	0
ENSG00000095951	-2.35321	0	1	0	0	0	1	0	0	0	1	1	1	0	0	0	0	0	0	0	0	0
ENSG00000167085	-2.53441	0	1	0	0	0	1	0	0	0	1	1	1	0	0	0	0	0	0	0	0	0
ENSG00000204977	-2.26216	1	0	0	0	0	0	0	0	1	1	0	1	0	0	0	0	0	0	0	1	0
ENSG00000109390	-4.00648	1	0	0	0	0	1	1	0	0	1	1	0	0	0	0	0	0	0	0	0	0
ENSG00000168374	-2.38775	0	0	0	1	0	0	0	0	0	0	0	1	0	0	0	1	0	0	0	0	0
ENSG00000167513	-1.25718	0	1	0	0	1	1	0	1	0	1	0	1	0	0	0	0	0	0	0	0	0
ENSG00000155066	-4.11629	0	0	0	0	0	1	0	0	0	1	1	0	0	0	0	0	0	0	0	0	0
ENSG00000179213	-4.71293	1	0	0	1	0	0	1	0	0	0	0	1	0	0	0	0	0	0	0	0	0
ENSG00000158055	-1.40805	0	1	0	0	0	1	0	0	0	1	0	0	0	0	0	0	0	0	0	0	0
ENSG00000011485	-4.08167	0	1	0	0	0	0	0	0	0	0	1	0	0	1	1	0	1	0	1	0	0
ENSG00000086102	-3.99977	0	1	0	0	0	0	0	0	0	1	1	0	0	0	0	1	0	0	0	0	0
ENSG00000125492	-3.23501	1	1	1	0	0	1	1	1	0	1	0	1	0	0	0	0	0	0	0	0	0
ENSG00000113638	-1.95238	1	1	1	0	0	1	0	0	0	0	1	0	0	0	0	0	0	0	1	0	0
ENSG00000135636	-2.07321	0	1	0	0	1	1	0	0	0	1	1	0	0	0	0	0	0	0	0	0	0
ENSG00000163535	-0.480881	0	1	0	0	1	1	0	0	0	1	0	0	0	0	0	1	0	0	0	0	0
ENSG00000165084	-3.42043	1	1	0	0	0	1	0	0	0	1	0	0	0	0	0	0	0	0	1	0	0
ENSG00000182308	-2.93412	0	0	1	0	0	0	1	1	0	0	0	1	0	0	1	1	0	0	0	0	0
ENSG00000152102	-3.73754	0	1	0	0	0	1	0	0	0	1	1	0	0	0	0	1	0	0	0	0	0
ENSG00000115607	-1.48157	0	0	1	1	0	0	1	0	0	0	0	0	0	0	0	1	0	0	0	0	0
ENSG00000117419	-2.71	0	1	0	0	0	0	0	0	0	0	1	0	0	0	0	0	0	0	0	1	0
ENSG00000139174	-1.46869	0	1	0	0	1	0	0	0	0	1	1	0	0	0	0	1	0	0	1	0	1
ENSG00000136111	-1.36904	0	1	0	0	0	1	0	0	0	1	1	0	0	0	0	0	0	0	0	0	0
ENSG00000128654	-2.51622	0	1	0	0	0	1	0	0	0	1	1	0	0	0	0	1	1	0	0	0	0
ENSG00000204616	-2.54187	0	0	0	0	0	0	0	0	0	1	0	1	0	0	0	0	0	0	0	0	0
ENSG00000178342	-4.02915	0	1	1	0	0	1	0	0	0	1	0	0	0	0	0	0	0	0	0	0	0
ENSG00000198265	-2.53074	1	1	0	0	1	1	0	0	0	1	1	0	0	0	1	0	0	0	0	0	0
ENSG00000120278	-1.28884	0	0	0	0	0	1	1	1	0	1	1	1	0	0	0	1	0	0	0	0	0
ENSG00000143633	-2.03286	0	1	0	0	1	1	0	0	0	1	0	0	0	0	1	1	0	0	0	1	0
ENSG00000137441	-1.02729	0	0	0	1	0	0	0	0	1	0	0	1	0	1	0	0	0	0	1	0	0
ENSG00000162599	-1.79796	1	0	1	0	0	0	1	0	0	0	0	0	0	0	0	0	0	0	0	0	1
ENSG00000162039	-4.44442	0	0	0	0	0	1	0	0	0	0	0	1	0	0	0	0	1	1	0	0	0
ENSG00000147437	-2.99332	1	0	1	1	0	0	0	0	0	0	0	0	0	0	0	0	0	0	0	0	0
ENSG00000180305	-4.94209	1	0	1	0	0	0	1	1	0	0	0	1	0	0	0	1	0	0	0	0	0
ENSG00000126233	-2.90606	1	0	0	1	0	0	0	0	0	0	0	0	0	0	1	0	0	0	0	1	0
ENSG00000185532	-4.12936	0	1	0	0	0	1	0	0	0	0	1	0	0	0	0	0	0	0	0	0	0
ENSG00000141933	-2.8484	0	1	0	0	0	0	1	0	0	1	1	1	0	0	0	1	0	0	0	1	0
ENSG00000135537	-5.85642	0	1	0	0	0	1	0	0	0	1	0	0	0	0	0	1	0	0	0	0	1
ENSG00000157020	-3.09863	0	1	0	0	0	1	0	0	0	1	0	0	0	0	0	1	0	0	1	0	0
ENSG00000083814	-4.02938	0	0	0	0	0	1	0	0	0	1	0	0	0	0	0	1	0	0	0	0	0
ENSG00000100320	-2.59335	1	1	0	0	0	1	0	0	0	1	1	0	0	0	0	0	0	0	0	0	0
ENSG00000109846	-0.568366	1	0	0	1	0	0	1	0	0	1	0	1	0	0	0	1	0	0	0	0	0
ENSG00000139372	-1.70416	0	1	0	0	0	1	0	0	0	1	0	0	0	0	0	1	0	0	0	0	0
ENSG00000161204	-3.97053	0	1	0	0	0	1	0	0	0	1	0	0	0	0	0	0	0	0	0	0	0
ENSG00000135297	-2.72824	1	0	0	0	0	0	0	0	0	0	1	0	0	0	0	0	0	0	1	0	0
ENSG00000105676	-3.34037	0	1	0	0	0	0	0	0	0	1	1	0	0	0	0	0	0	0	0	0	0
ENSG00000124194	-3.04561	0	0	0	0	0	1	0	0	0	1	0	0	0	0	0	1	0	0	0	0	0
ENSG00000091009	-2.27139	0	0	0	0	0	1	0	0	0	1	1	0	0	0	0	0	0	0	0	0	0
ENSG00000116991	-1.44116	1	0	0	0	0	0	0	0	0	1	0	1	0	0	0	1	0	0	0	0	0
ENSG00000136830	-2.77122	0	1	1	1	0	0	0	0	0	1	0	0	0	0	0	1	0	1	0	0	0
ENSG00000185038	-3.14714	0	0	0	1	1	0	0	0	0	0	0	0	0	0	0	0	0	0	0	1	0
ENSG00000182983	-2.24025	1	0	0	1	0	0	0	0	0	0	0	1	0	0	0	0	0	0	0	0	0
ENSG00000104228	-2.79997	0	1	0	0	0	1	0	0	0	1	1	0	0	0	0	1	0	0	0	0	0
ENSG00000127993	-3.29251	1	1	0	0	0	1	0	0	0	1	1	0	0	0	0	1	0	0	0	1	0
ENSG00000197044	-4.14714	0	1	0	0	0	1	0	0	0	1	0	0	0	0	0	0	0	0	0	0	0
ENSG00000019102	-2.68288	0	1	0	0	0	1	0	0	0	1	0	1	0	0	0	0	0	0	0	0	0
ENSG00000146350	-2.62888	0	1	1	0	0	0	1	0	0	1	0	1	0	0	0	0	0	1	0	0	0
ENSG00000182557	-3.31962	0	0	0	0	0	0	0	0	0	1	0	0	0	0	0	1	0	0	0	0	1
ENSG00000163565	-0.196194	0	0	1	0	0	0	0	0	0	1	0	0	0	0	0	0	0	0	0	0	0
ENSG00000105948	-2.51672	0	1	0	0	1	0	1	0	0	0	0	1	0	0	0	1	0	0	1	0	0
ENSG00000138316	-3.27495	0	1	0	0	0	0	0	0	0	1	1	0	0	0	0	0	0	0	0	0	0
ENSG00000109089	-2.48463	0	1	0	0	0	1	0	0	0	1	0	0	0	0	0	1	0	0	0	0	0
ENSG00000167703	-2.57355	1	1	0	0	0	1	0	0	0	1	1	0	1	0	0	1	0	0	0	0	0
ENSG00000175283	-2.93379	0	1	0	0	0	1	0	0	0	1	1	0	0	0	0	1	0	0	0	1	0
ENSG00000159516	-2.23155	1	0	0	0	0	0	0	0	0	0	0	0	0	0	0	0	0	0	0	0	1
ENSG00000166592	-1.29446	1	1	0	0	0	1	1	0	0	1	1	0	0	0	0	0	0	0	0	0	0
ENSG00000178473	-4.09665	1	1	0	0	0	1	0	0	0	1	0	0	0	0	0	0	0	1	1	0	0
ENSG00000121570	-2.8879	0	0	0	0	0	1	0	0	0	1	1	0	0	0	1	1	0	0	0	1	0
ENSG00000144648	-4.54996	0	1	0	0	0	0	0	0	0	1	1	0	0	0	0	0	0	0	0	0	0
ENSG00000137804	0.107902	1	0	0	0	0	1	0	0	0	1	0	0	0	0	0	0	0	0	0	1	0
ENSG00000078304	-3.4591	0	1	0	0	0	1	0	0	0	1	1	1	0	0	0	0	0	0	0	0	0
ENSG00000116741	0.287508	1	1	0	0	0	1	0	0	0	1	1	0	0	0	0	0	0	0	0	0	0
ENSG00000128656	-1.14191	0	1	0	0	0	1	0	0	0	1	1	0	0	1	0	0	0	0	1	1	0
ENSG00000177291	-3.72623	0	0	0	0	0	1	0	0	0	0	0	0	0	0	0	0	0	1	0	0	0
ENSG00000148814	-5.30757	0	1	0	0	0	1	0	0	0	1	1	0	0	0	0	0	0	0	1	1	0
ENSG00000204930	-4.49038	0	0	0	0	0	0	0	0	0	1	0	0	0	1	0	0	0	0	1	0	0
ENSG00000175854	-2.9596	0	0	0	0	0	1	0	0	0	1	0	0	0	0	0	0	0	0	0	0	1
ENSG00000111344	-3.21478	0	0	0	0	0	1	0	0	0	1	0	1	0	0	0	0	0	0	0	0	0
ENSG00000087116	-2.59597	0	1	0	0	0	1	0	0	0	1	1	0	0	0	0	0	0	0	0	0	0
ENSG00000069431	-4.6975	1	1	0	0	0	1	0	1	0	1	0	1	0	0	0	0	0	0	0	0	0
ENSG00000066135	-4.21545	0	1	0	0	0	1	0	0	0	1	0	0	0	0	0	0	1	0	1	0	0
ENSG00000023572	-1.91932	1	0	0	0	0	0	0	0	0	0	0	0	0	0	0	0	0	0	0	0	0
ENSG00000130159	-3.07266	0	1	0	0	0	1	0	0	0	1	0	0	0	0	0	1	0	0	0	1	0
ENSG00000126062	-3.23664	0	0	0	0	0	0	0	0	0	1	0	0	0	0	0	1	0	1	0	0	0
ENSG00000004399	-1.83228	0	1	0	0	0	1	0	0	0	1	1	0	0	0	1	1	0	0	0	0	0
ENSG00000138663	-2.6652	0	1	0	0	0	1	1	1	0	1	0	0	0	0	0	0	0	0	1	0	0
ENSG00000264522	-5.04597	0	1	0	0	0	1	0	0	0	1	1	0	0	0	0	1	0	0	0	0	0
ENSG00000181588	-3.6077	0	1	0	0	0	1	0	0	0	1	1	0	0	0	1	0	0	0	0	0	0
ENSG00000167283	-3.36736	1	0	0	0	0	0	0	0	0	0	0	0	0	0	1	0	0	0	0	0	0
ENSG00000187048	-2.79436	0	0	0	0	0	1	0	0	0	1	0	0	0	0	0	0	0	0	0	0	0
ENSG00000131844	-3.16838	0	1	0	0	0	1	0	0	0	1	0	0	0	0	0	1	0	0	0	0	0
ENSG00000145979	-2.92522	0	1	0	0	0	0	0	0	0	1	1	1	0	0	0	1	0	0	0	0	0
ENSG00000184845	-3.27467	0	1	0	0	0	1	0	0	0	1	1	0	0	0	0	0	0	0	0	0	0
ENSG00000281192	-5.2576	0	0	1	0	0	0	1	1	0	1	0	1	0	0	0	0	0	0	0	0	0
ENSG00000112183	-0.55368	1	1	0	0	0	1	1	0	0	1	1	1	0	0	0	0	0	0	1	0	0
ENSG00000174607	-1.24117	1	0	0	0	0	1	0	0	0	1	0	0	0	0	0	0	1	0	0	0	0
ENSG00000168569	-5.4907	0	1	0	0	0	1	0	0	0	1	0	0	0	0	0	1	0	0	0	1	0
ENSG00000161791	-2.53149	0	0	1	0	0	1	0	0	0	1	1	0	0	0	1	0	0	0	0	1	0
ENSG00000097007	-2.8484	0	0	1	0	0	0	0	1	0	0	0	0	0	0	0	1	0	0	0	0	0
ENSG00000078589	-3.05349	1	0	1	0	0	0	0	0	1	0	0	1	0	0	0	1	1	0	1	0	0
ENSG00000057757	-2.86723	0	1	0	0	1	1	0	0	0	1	1	0	0	0	0	1	0	0	0	0	0
ENSG00000184445	-1.37819	1	0	0	1	0	1	0	0	0	1	1	0	0	0	0	1	1	0	0	0	0
ENSG00000136883	-3.77142	1	1	0	0	0	0	0	0	0	1	1	0	0	0	0	1	0	0	0	0	0
ENSG00000174953	-3.37722	1	0	0	0	0	1	0	0	0	1	0	0	0	0	0	1	0	0	0	1	0
ENSG00000267909	-3.1414	0	1	1	0	0	1	0	0	0	1	0	0	0	0	0	0	0	0	0	0	0
ENSG00000103253	-3.29011	0	1	0	0	0	1	0	0	0	1	1	0	0	0	0	1	0	0	0	0	0
ENSG00000101079	-2.53516	0	1	0	0	1	1	0	0	0	1	1	0	0	0	0	0	0	0	0	1	0
ENSG00000197658	-4.52649	1	0	0	0	0	0	0	0	0	0	0	0	0	0	0	0	0	0	0	0	0
ENSG00000156873	-5.12633	0	1	0	0	0	1	0	0	0	1	1	0	0	0	0	1	0	0	0	0	0
ENSG00000179300	-4.1083	1	0	1	0	0	0	0	0	0	1	0	0	0	0	0	0	0	0	0	0	0
ENSG00000110195	-0.972733	0	0	0	0	0	1	0	0	0	1	0	0	0	0	1	0	0	0	0	0	0
ENSG00000012124	-3.49932	0	0	0	1	0	1	1	0	0	1	0	0	0	0	0	0	0	0	0	0	1
ENSG00000117410	-2.66823	0	0	0	0	0	1	0	1	0	1	1	0	0	0	0	1	0	1	0	0	0
ENSG00000100221	-3.86397	0	0	0	0	0	0	0	0	0	0	0	0	0	0	0	0	0	0	0	0	0
ENSG00000179698	-4.43503	0	0	0	0	0	0	0	0	0	1	0	0	0	0	0	0	1	0	1	0	0
ENSG00000111412	-4.34373	0	1	0	0	0	1	0	0	0	1	0	0	0	0	0	0	0	0	0	0	0
ENSG00000119737	-4.42911	0	1	0	0	0	1	0	0	0	1	0	0	0	0	0	0	0	0	0	0	0
ENSG00000003400	-4.36201	0	0	1	0	0	0	0	0	0	0	0	0	0	0	0	0	0	0	0	1	0
ENSG00000106511	-1.53625	0	1	0	0	0	1	0	0	0	1	0	1	0	0	0	1	0	0	1	0	1
ENSG00000127720	-2.46969	0	0	0	0	0	0	0	0	0	0	0	0	0	0	0	0	0	0	0	1	0
ENSG00000196123	-3.0367	0	1	0	0	1	1	0	0	0	1	0	0	0	0	0	0	0	0	0	0	0
ENSG00000184544	-4.41796	0	0	0	0	0	1	0	0	0	1	0	0	0	0	0	0	0	0	0	0	0
ENSG00000177606	-0.453044	0	0	0	0	0	1	0	0	0	1	0	0	0	0	0	0	0	0	0	0	0
ENSG00000185269	-3.42291	0	1	0	0	0	0	0	0	0	0	1	0	0	0	0	0	0	0	0	0	0
ENSG00000008405	-1.48961	0	1	0	0	0	1	0	0	0	1	0	0	0	0	0	0	0	0	0	0	0
ENSG00000169906	-4.75049	1	0	1	0	0	0	0	0	0	0	0	1	0	0	0	0	1	0	0	0	0
ENSG00000160917	-3.80349	0	1	0	0	0	0	0	0	0	1	0	1	0	0	0	0	0	0	0	0	0
ENSG00000169248	1.4003	1	0	1	0	0	0	0	0	1	0	0	1	0	0	0	0	0	0	0	0	0
ENSG00000119041	-3.62433	1	1	0	0	0	0	0	0	0	0	0	0	1	0	0	1	0	0	0	0	0
ENSG00000229676	-3.31258	0	1	0	0	0	1	0	0	0	1	1	0	0	0	0	1	0	0	0	0	0
ENSG00000186226	-3.31473	1	0	0	0	0	0	0	0	0	1	0	0	0	0	1	1	0	0	1	0	0
ENSG00000145476	-1.83146	0	1	0	0	0	1	1	0	0	1	0	1	0	0	0	1	0	0	0	0	0
ENSG00000117036	-3.4115	0	0	1	0	0	1	1	0	0	1	1	1	0	0	0	1	0	0	0	0	0
ENSG00000118292	-2.0344	0	0	0	0	0	0	0	0	0	0	0	1	0	0	0	1	1	0	0	0	1
ENSG00000103150	-4.30814	0	1	0	0	0	1	0	0	0	1	1	0	0	0	0	1	1	0	0	0	0
ENSG00000049769	-3.89647	0	1	0	0	0	1	0	0	0	1	0	0	0	0	0	0	0	0	0	0	0
ENSG00000196646	-2.67365	0	1	0	0	0	0	1	0	0	1	0	1	0	0	0	1	0	0	0	0	1
ENSG00000198083	-5.18915	0	0	0	0	0	0	0	0	0	1	0	0	1	0	0	0	0	0	0	0	0
ENSG00000154743	-2.96748	0	1	0	0	0	0	0	0	0	1	0	0	0	0	0	0	0	0	1	0	0
ENSG00000089737	-3.23746	0	0	0	0	0	1	0	0	0	1	1	0	0	0	0	1	1	0	0	0	1
ENSG00000164363	-4.45261	1	0	0	0	0	0	0	1	0	1	0	0	0	0	1	0	0	0	0	0	0
ENSG00000101246	-3.68743	0	1	0	0	1	0	0	0	0	0	0	0	0	0	0	1	0	0	0	0	0
ENSG00000008086	-2.62202	0	1	0	0	0	1	0	0	0	1	1	0	0	0	0	1	1	0	0	0	0
ENSG00000124091	-5.30929	0	0	1	0	0	0	0	1	0	1	0	0	0	1	0	0	0	0	1	0	0
ENSG00000168772	-3.7472	0	0	0	0	0	1	1	0	0	1	1	1	0	0	0	0	1	0	0	0	0
ENSG00000135632	-3.47586	0	1	0	0	0	1	0	0	0	1	0	0	0	0	0	0	0	0	0	1	0
ENSG00000119523	-2.34652	1	1	0	0	0	0	0	0	0	1	0	0	0	0	0	0	0	0	0	1	0
ENSG00000167889	-4.20503	0	1	0	0	0	0	0	0	0	1	1	0	0	0	0	0	0	0	0	0	0
ENSG00000130957	-3.60876	0	1	0	1	0	0	0	0	0	0	0	0	0	0	0	0	0	0	1	0	0
ENSG00000119699	-4.46658	0	0	0	0	0	0	0	0	0	1	1	0	0	0	1	0	0	0	0	0	0
ENSG00000135709	-2.82011	0	1	0	0	1	1	0	0	0	1	1	0	0	0	0	0	0	0	0	0	0
ENSG00000152591	-3.48149	0	0	0	0	1	0	0	0	0	0	0	1	0	0	0	0	0	0	0	0	0
ENSG00000148773	-0.327403	1	1	0	0	0	1	0	0	1	1	1	1	0	0	0	1	0	0	0	0	1
ENSG00000108829	-5.39775	0	1	0	0	0	1	0	0	0	1	1	0	0	0	0	1	0	0	0	0	0
ENSG00000180113	-2.94319	0	1	0	0	0	1	0	0	0	1	1	0	0	0	1	1	1	1	0	0	0
ENSG00000070476	-3.58139	0	1	0	0	0	1	0	0	0	1	1	0	0	0	0	0	0	0	0	1	0
ENSG00000182923	-2.13226	1	1	0	0	0	0	0	0	0	0	1	0	0	0	0	1	0	0	1	0	0
ENSG00000164037	-4.27063	0	1	1	1	0	1	0	0	0	1	0	0	0	0	1	1	0	0	0	0	0
ENSG00000100258	-4.04597	0	0	0	0	0	1	1	0	0	1	1	1	0	0	0	0	0	0	0	1	0
ENSG00000186814	-3.64115	0	1	0	0	1	0	0	0	0	1	0	0	0	0	1	1	0	1	0	0	1
ENSG00000138767	-3.51854	0	1	0	0	0	1	0	0	0	1	1	0	0	0	0	0	0	0	0	0	0
ENSG00000176809	-2.7731	1	1	0	0	0	1	0	0	0	1	1	0	0	0	0	1	0	0	0	1	0
ENSG00000227124	-2.62683	0	1	0	0	0	1	0	0	0	1	0	0	0	0	0	1	0	0	0	1	0
ENSG00000136002	-3.08939	1	1	0	0	0	1	0	0	0	1	1	0	0	0	0	1	0	0	0	0	0
ENSG00000178573	-1.90747	1	0	0	0	0	1	0	0	0	1	0	0	0	0	0	0	0	0	0	0	0
ENSG00000163515	-4.02397	1	0	0	0	0	0	0	1	0	1	0	0	0	0	0	0	0	0	0	1	0
ENSG00000204852	-2.58615	1	1	0	0	0	1	0	0	0	1	0	0	0	0	0	0	0	1	0	0	0
ENSG00000197563	-2.52044	0	1	0	0	0	1	0	0	0	1	0	1	0	0	0	1	0	0	0	0	0
ENSG00000165192	-4.34725	1	0	0	0	1	0	0	0	0	0	0	0	0	0	1	1	0	0	0	1	0
ENSG00000109685	-2.68372	1	1	0	0	0	1	0	0	0	1	1	0	0	0	0	0	0	0	0	0	0
ENSG00000129993	-1.86339	0	0	0	0	0	1	0	0	0	1	0	1	0	0	0	1	0	0	1	0	0
ENSG00000101421	-3.05529	0	1	0	0	0	1	0	0	0	1	1	0	0	0	0	1	0	0	1	0	0
ENSG00000122435	-1.93341	0	0	0	0	0	0	0	1	0	0	0	0	0	0	0	1	1	0	0	1	0
ENSG00000106328	-4.46721	1	0	0	0	0	1	0	0	0	1	0	1	0	0	0	1	0	0	0	0	0
ENSG00000170382	-3.76474	1	1	0	0	0	0	0	0	0	1	1	0	0	0	0	0	0	0	0	1	0
ENSG00000120708	0.389754	1	1	0	0	0	1	0	0	0	1	1	0	0	0	1	0	0	0	1	0	0
ENSG00000104112	-1.99913	0	0	0	0	0	1	0	0	0	1	1	0	0	0	0	1	0	0	0	0	0
ENSG00000165948	-3.55063	0	0	0	0	0	1	0	0	0	1	1	0	0	0	0	1	1	0	0	0	1
ENSG00000164587	-5.45926	0	1	0	0	0	1	1	0	0	1	0	1	0	0	0	1	0	0	0	0	0
ENSG00000109320	-1.6954	0	1	0	0	0	1	1	0	0	1	1	1	0	0	0	1	0	0	0	0	0
ENSG00000148377	-4.91224	1	0	1	0	0	0	1	0	0	0	0	0	1	0	1	0	0	0	0	0	0
ENSG00000130827	-3.63272	1	1	0	0	0	1	0	0	0	1	1	0	1	0	1	0	0	0	0	0	0
ENSG00000104522	-2.44191	0	1	0	0	0	0	0	0	0	1	0	0	0	0	0	0	0	0	0	0	0
ENSG00000163958	-3.67227	0	1	1	0	0	1	0	0	0	1	0	0	0	0	0	0	0	0	0	0	0
ENSG00000083444	-2.11672	0	0	1	0	0	0	1	1	0	1	0	1	0	0	0	1	0	0	0	0	0
ENSG00000171700	-2.23033	0	1	0	0	0	1	0	0	0	1	1	0	0	0	0	0	0	0	0	0	0
ENSG00000105122	-3.52516	0	1	0	0	0	0	0	0	0	1	0	0	0	1	0	0	0	0	0	0	0
ENSG00000119414	-3.13416	0	1	0	0	0	0	1	0	0	1	0	1	0	0	0	0	0	0	0	0	0
ENSG00000088538	-1.8925	0	1	0	0	1	1	0	0	0	1	1	0	0	0	0	0	0	0	0	0	0
ENSG00000166681	-1.98097	0	0	0	0	0	0	1	0	0	1	0	0	0	1	0	0	0	0	1	1	0
ENSG00000125347	-0.578715	1	1	0	0	0	1	0	0	0	1	0	0	0	0	0	1	0	0	0	0	0
ENSG00000168556	-2.05703	0	1	0	0	0	1	0	0	0	1	1	0	0	0	1	1	0	0	0	0	0
ENSG00000129654	-2.84053	1	1	0	0	0	1	0	0	0	1	1	0	0	0	0	1	0	0	1	0	0
ENSG00000106686	-5.37722	1	0	0	0	0	0	0	0	1	0	0	0	0	0	0	0	0	0	0	0	0
ENSG00000064933	-4.57794	1	1	0	0	0	1	0	0	0	1	0	0	0	0	1	0	1	0	0	0	0
ENSG00000145675	-1.33898	1	1	0	0	0	1	0	0	0	1	1	0	0	0	1	0	0	0	0	0	0
ENSG00000177082	-3.30943	0	1	0	0	1	1	0	0	0	1	1	0	0	1	1	1	1	0	1	0	0
ENSG00000099834	-3.46977	0	0	0	0	0	1	0	0	0	1	0	0	0	0	0	0	0	1	0	0	0
ENSG00000135077	-3.63093	0	1	1	0	0	1	0	1	0	1	1	0	0	0	0	1	0	0	0	0	0
ENSG00000142892	-2.66484	0	1	0	0	0	1	0	0	0	1	0	1	0	0	0	0	0	0	1	1	0
ENSG00000196531	-3.15213	0	0	1	0	0	0	0	0	0	0	0	1	0	0	0	0	0	1	0	0	0
ENSG00000253846	-3.84934	0	0	0	0	0	0	0	1	0	0	0	0	0	0	0	0	0	1	0	0	0
ENSG00000136866	-3.16088	0	1	0	0	1	0	0	0	0	0	0	0	0	0	0	1	0	0	0	1	0
ENSG00000088205	-2.24989	0	1	0	0	0	0	0	0	0	0	0	1	0	0	0	1	0	0	1	0	0
ENSG00000115604	-0.81284	1	0	0	0	0	0	0	0	0	0	0	0	0	0	0	0	0	0	0	0	0
ENSG00000197619	-2.76817	0	0	0	0	0	0	0	0	0	1	0	1	0	0	0	1	0	0	1	1	0
ENSG00000115226	-2.47762	0	1	0	0	0	1	0	0	0	1	1	0	0	0	1	0	0	0	0	0	0
ENSG00000228278	-2.75857	1	0	0	0	0	1	0	0	0	1	0	0	0	0	0	0	0	0	0	0	0
ENSG00000183742	-1.98828	0	0	1	0	0	1	0	0	0	0	0	1	0	0	0	1	0	0	0	0	0
ENSG00000170439	-0.643496	0	1	0	1	0	1	0	0	0	1	1	0	0	0	0	0	0	0	0	1	1
ENSG00000172766	-2.71767	0	1	0	1	0	1	0	0	0	1	1	0	0	0	1	0	0	0	0	1	0
ENSG00000170476	-1.81863	0	0	0	0	0	1	0	0	0	1	0	0	0	0	1	1	1	0	0	0	1
ENSG00000256162	-4.58381	1	0	0	0	0	0	0	0	1	0	0	0	0	0	0	0	0	0	0	0	0
ENSG00000126254	-2.94464	0	1	0	0	0	0	0	0	0	1	1	0	0	0	0	0	0	0	0	0	0
ENSG00000135540	-3.5154	0	1	0	0	0	0	0	0	0	1	0	0	0	0	1	1	0	0	0	0	0
ENSG00000161609	-4.32771	0	1	1	0	0	1	0	0	0	1	1	1	0	0	0	0	1	0	0	1	0
ENSG00000148516	-2.15791	0	1	0	1	0	1	0	0	0	1	1	1	0	0	0	0	0	0	0	0	0
ENSG00000134884	-2.87663	0	1	0	0	0	1	1	0	0	1	0	0	0	0	0	0	0	0	0	1	0
ENSG00000121058	-3.27244	0	1	0	0	1	1	0	0	0	0	1	0	0	0	0	1	1	0	0	1	0
ENSG00000183172	-3.50898	0	1	0	0	1	1	0	0	0	1	1	0	0	0	0	0	0	0	0	0	0
ENSG00000181634	-0.0932479	0	0	1	0	0	0	1	1	0	1	0	1	0	0	0	1	0	0	0	1	0
ENSG00000112118	-1.33475	1	1	0	0	0	1	1	0	0	1	1	1	0	0	0	0	0	0	0	0	0
ENSG00000164306	-1.84332	0	1	0	0	0	1	0	0	0	1	1	0	0	0	0	1	0	0	0	0	0
ENSG00000136929	-2.41442	0	0	0	0	0	0	1	0	0	0	0	1	0	0	0	0	0	0	0	0	0
ENSG00000117407	-3.02233	0	0	0	0	0	0	0	0	0	0	0	0	0	0	0	0	0	0	0	0	0
ENSG00000139540	-3.02656	0	0	1	0	0	0	0	0	0	1	0	0	0	0	0	0	0	0	0	0	1
ENSG00000198841	-2.90163	0	0	0	0	1	0	0	0	0	0	0	0	0	1	0	1	0	0	1	0	0
ENSG00000104419	-0.50904	1	0	1	0	0	0	0	1	0	0	0	1	0	0	0	0	0	0	0	0	0
ENSG00000155254	-2.29555	0	0	0	0	0	1	0	0	0	1	0	0	0	0	0	1	0	0	0	1	1
ENSG00000186104	-3.53483	0	1	0	0	0	1	0	0	0	1	0	0	0	0	0	0	0	1	0	0	0
ENSG00000072121	-2.60454	0	0	0	0	0	0	0	0	0	1	0	0	0	0	0	0	0	0	0	1	0
ENSG00000114383	-3.50734	0	1	0	0	0	1	0	0	0	1	0	1	0	0	0	1	0	0	1	0	0
ENSG00000099337	-1.61511	0	0	0	0	0	1	0	0	0	1	0	1	0	0	0	1	1	0	0	0	0
ENSG00000139354	-1.15168	0	1	0	0	0	1	0	0	0	1	0	0	0	0	0	0	1	0	0	0	0
ENSG00000126067	-3.96196	0	0	0	0	1	0	0	0	0	0	0	0	0	0	0	0	0	0	1	0	0
ENSG00000123171	-3.74778	0	0	0	1	0	0	0	0	0	1	0	0	0	0	1	0	0	0	0	0	0
ENSG00000029639	-2.6381	0	0	0	0	0	1	0	0	0	1	0	0	0	0	0	1	0	0	0	0	0
ENSG00000183091	-3.6631	0	0	0	0	0	0	0	1	1	1	0	0	0	0	0	0	0	0	0	0	0
ENSG00000275302	0.451383	1	0	0	0	0	0	0	0	0	0	0	1	0	0	0	1	1	1	0	0	0
ENSG00000170525	-0.202074	1	1	0	0	0	1	0	0	0	1	1	0	0	0	0	1	0	0	0	0	0
ENSG00000063322	-2.55266	1	1	0	0	0	1	0	0	0	1	0	0	0	0	0	0	0	0	0	0	0
ENSG00000150477	-5.6167	1	1	0	0	0	1	0	0	0	1	1	0	0	0	0	1	1	0	0	1	0
ENSG00000100083	-4.00416	0	0	0	0	0	0	0	0	0	0	0	0	0	0	0	1	0	0	1	0	0
ENSG00000156973	-3.8248	0	1	0	0	1	1	0	0	0	1	1	0	0	0	0	1	1	0	0	0	0
ENSG00000101844	-2.55911	0	1	1	0	0	1	1	0	0	1	0	1	0	0	0	1	0	0	1	0	0
ENSG00000113520	-3.46355	1	0	0	0	0	0	1	0	0	0	0	1	0	0	0	0	0	0	0	0	0
ENSG00000145287	0.123984	1	0	0	0	0	0	1	1	0	0	0	0	0	0	1	0	0	1	0	0	0
ENSG00000129151	-1.17296	0	0	0	0	0	0	1	0	0	0	0	1	0	0	0	0	0	0	0	0	0
ENSG00000178904	-1.30262	0	1	0	0	1	0	0	0	0	1	1	0	0	0	0	1	0	0	0	0	0
ENSG00000106780	-1.54057	0	1	0	1	0	1	0	0	0	1	0	0	0	0	0	0	1	0	0	0	0
ENSG00000133315	-2.09573	0	1	0	0	0	1	0	0	0	1	1	0	0	0	0	1	0	0	0	0	0
ENSG00000066032	-2.6904	1	0	0	0	0	0	0	0	0	1	0	0	0	0	0	0	0	0	0	0	0
ENSG00000110048	-3.61546	1	1	1	0	0	1	1	0	0	1	1	1	0	0	0	0	0	0	0	1	0
ENSG00000206199	-5.40568	0	0	1	1	0	0	0	1	0	0	1	1	0	0	0	1	0	0	1	0	0
ENSG00000089280	-2.56115	0	1	0	0	0	1	0	0	0	1	0	0	0	0	0	1	0	0	0	0	0
ENSG00000126856	-4.11004	0	0	0	1	0	0	0	0	0	1	0	0	0	0	0	1	0	0	0	0	0
ENSG00000146729	-1.85038	0	1	1	0	0	1	1	1	0	1	0	1	0	0	1	0	0	0	0	0	0
ENSG00000162999	-4.77004	1	1	0	0	0	0	0	0	0	0	1	1	0	0	0	1	0	0	0	0	0
ENSG00000149968	0.268985	1	0	0	0	0	0	0	0	0	0	0	0	0	0	0	1	0	0	1	0	0
ENSG00000163923	-1.99614	1	0	0	0	0	0	0	0	0	1	0	0	0	0	0	0	0	0	0	1	1
ENSG00000205358	-0.586601	1	0	0	0	0	1	0	0	0	1	0	0	0	0	1	0	0	0	0	0	0
ENSG00000253293	-2.0703	0	1	0	0	0	1	0	1	0	1	0	0	0	0	0	0	0	0	1	0	0
ENSG00000086232	-3.28321	1	1	0	0	0	1	0	0	0	1	0	0	0	0	1	1	0	0	0	0	0
ENSG00000153179	-2.64151	0	1	0	0	0	1	0	0	0	1	1	0	0	0	0	0	0	0	0	0	0
ENSG00000162706	-3.77655	1	0	0	0	0	1	0	0	0	1	1	0	0	0	0	0	0	0	0	0	0
ENSG00000213699	-4.07997	0	0	1	0	0	1	1	1	0	1	1	1	0	0	0	1	0	0	0	0	0
ENSG00000175182	-3.77201	0	1	0	0	0	1	0	0	0	1	1	0	0	0	0	0	0	0	0	0	0
ENSG00000158113	-2.91997	0	0	0	0	0	0	0	1	0	0	0	1	0	0	1	1	0	0	0	0	0
ENSG00000117620	-2.03115	0	0	0	0	0	0	0	0	0	0	1	0	0	0	1	0	0	0	1	0	0
ENSG00000133265	-3.14995	1	1	0	1	0	1	0	0	0	1	1	0	0	0	0	0	0	1	0	0	1
ENSG00000065600	-3.59301	0	1	0	0	0	1	1	0	0	1	1	1	0	0	0	1	0	0	0	0	0
ENSG00000173801	-1.31161	0	1	0	0	0	1	0	0	0	1	0	0	0	0	0	1	0	0	0	0	0
ENSG00000167077	-3.75789	0	0	0	0	0	0	0	0	0	0	1	0	0	0	1	0	0	0	0	0	0
ENSG00000076351	-3.73947	1	0	0	0	0	1	0	0	0	1	0	1	0	0	1	0	0	1	1	0	0
ENSG00000120907	-5.13087	0	1	0	0	0	0	0	0	0	1	0	0	0	0	0	0	0	0	0	0	0
ENSG00000112144	-1.75011	0	1	0	0	0	0	0	0	0	0	0	0	0	0	0	0	0	0	0	0	0
ENSG00000116176	-3.67024	0	0	0	0	0	1	0	0	0	1	1	0	0	0	0	1	0	0	0	0	1
ENSG00000088320	-3.60595	0	1	0	0	0	1	0	0	0	1	1	0	0	0	1	0	0	0	0	0	0
ENSG00000167978	-3.43393	1	1	0	0	1	1	0	0	0	1	1	0	0	0	0	1	0	0	0	1	0
ENSG00000172404	-5.75088	0	0	0	0	0	0	0	0	0	0	0	0	0	0	0	0	0	0	1	0	0
ENSG00000112763	-3.22688	0	0	1	0	0	0	1	0	0	0	0	1	0	0	0	1	0	1	0	1	0
ENSG00000169896	-1.10917	0	1	0	0	0	1	1	0	0	1	0	0	0	0	0	0	0	0	0	0	0
ENSG00000204463	-3.35152	0	1	0	0	0	1	0	0	0	1	0	0	0	0	0	1	0	0	1	0	0
ENSG00000132912	-3.71085	1	1	0	0	0	0	0	0	0	0	0	0	0	0	0	0	0	1	0	0	0
ENSG00000204442	-1.84596	1	0	0	0	0	0	1	0	0	1	0	1	0	0	0	0	0	0	0	0	0
ENSG00000033327	-2.27565	0	1	0	0	0	1	0	0	1	1	1	0	0	0	0	0	0	0	0	0	1
ENSG00000168398	-1.40438	0	1	0	0	0	1	0	0	0	1	1	0	0	0	0	0	0	0	0	0	0
ENSG00000115520	-2.2466	0	0	0	0	0	1	0	0	0	1	0	0	0	0	0	1	0	0	0	0	0
ENSG00000196365	-2.36662	1	1	0	0	1	0	0	0	0	1	0	0	0	0	0	1	1	0	0	0	0
ENSG00000132256	-2.38851	1	1	0	0	0	0	0	0	0	0	0	0	0	1	0	1	0	0	1	0	0
ENSG00000196900	-5.08853	0	0	0	0	1	0	0	0	0	0	0	0	0	0	0	0	1	0	0	0	0
ENSG00000144746	-1.96229	0	1	1	0	0	1	0	0	0	1	0	0	0	0	0	1	1	0	0	0	0
ENSG00000108984	-2.31753	1	1	0	0	0	0	0	0	0	0	1	0	0	0	0	0	0	0	0	0	0
ENSG00000167123	-2.29881	0	0	0	0	0	0	1	0	0	1	0	0	0	0	0	1	0	0	0	0	0
ENSG00000260027	-2.08792	0	1	0	0	0	1	0	0	0	1	1	0	0	0	0	1	0	0	0	0	0
ENSG00000128596	-3.6453	0	1	0	0	0	1	0	0	0	1	0	0	0	0	1	1	0	0	0	0	0
ENSG00000153975	-2.35964	0	1	0	0	0	1	0	1	0	1	0	1	0	0	0	0	0	0	0	0	0
ENSG00000114767	-2.6742	1	0	0	0	0	1	0	0	0	1	0	0	0	0	0	1	0	0	0	0	0
ENSG00000167634	-3.63702	0	1	0	0	0	1	0	0	0	1	1	0	0	0	0	1	0	0	0	1	0
ENSG00000139193	-2.23807	0	1	0	0	0	1	1	0	0	1	0	1	0	0	0	1	0	0	0	0	0
ENSG00000105261	-3.83733	0	0	0	0	0	0	0	0	0	1	0	0	0	0	0	1	0	0	0	0	0
ENSG00000125355	-0.866121	1	1	0	0	0	1	0	0	0	1	0	0	0	0	1	0	1	0	0	0	0
ENSG00000109814	-1.29506	1	0	0	0	0	1	0	0	0	1	0	0	0	0	0	0	0	0	0	0	0
ENSG00000131831	-1.63388	1	1	0	0	0	1	0	0	0	1	1	0	0	0	0	0	0	0	0	0	0
ENSG00000075790	-3.44662	0	1	0	0	0	0	0	0	0	1	1	0	0	0	1	1	0	0	0	0	0
ENSG00000158545	-3.95165	0	1	0	0	0	1	0	0	0	1	1	0	0	0	0	1	0	0	0	0	0
ENSG00000160570	-2.35734	0	0	0	0	0	1	0	0	0	1	0	0	0	1	0	0	0	0	0	0	0
ENSG00000131979	0.45606	1	1	0	0	0	1	0	0	0	1	1	0	1	0	1	0	0	0	0	0	0
ENSG00000110318	-1.9928	0	1	0	0	0	1	0	0	0	1	0	0	0	1	0	0	1	0	1	1	0
ENSG00000139946	-2.75789	0	0	0	0	0	0	0	0	0	1	1	0	0	0	0	0	0	0	0	0	0
ENSG00000138136	-4.30843	0	0	0	0	0	0	0	0	0	1	0	0	0	0	0	0	0	0	0	0	1
ENSG00000188672	-3.53199	0	1	0	0	0	1	0	1	0	1	1	0	0	0	0	0	0	0	0	0	0
ENSG00000078804	-1.29293	0	1	0	0	0	1	0	0	0	1	0	0	0	0	0	0	0	0	0	0	0
ENSG00000178726	-0.743569	0	1	1	1	0	1	0	0	0	1	0	0	0	0	0	0	0	0	0	0	0
ENSG00000171861	-2.8044	0	1	0	0	0	0	0	0	0	1	1	0	0	0	0	0	0	0	0	0	0
ENSG00000170581	-2.84208	1	1	0	0	1	1	0	0	0	1	1	0	0	0	0	1	0	0	0	0	0
ENSG00000072657	-0.871733	0	0	1	0	0	0	0	0	1	0	0	0	0	0	0	0	0	0	0	0	0
ENSG00000066855	-2.72413	1	1	0	0	0	1	0	0	0	1	0	0	0	0	0	0	0	0	0	0	0
ENSG00000243978	-3.04573	1	0	1	0	0	0	0	0	0	0	0	0	0	0	0	0	0	0	0	0	0
ENSG00000166863	-2.52243	0	0	0	0	0	0	0	0	0	1	0	1	0	0	0	0	0	0	0	1	0
ENSG00000104859	-3.68038	0	1	0	0	0	1	1	0	0	1	1	1	0	0	0	1	0	0	0	0	0
ENSG00000138483	-5.20769	0	0	0	0	0	1	0	1	1	1	0	0	0	0	0	0	0	1	1	0	0
ENSG00000118137	-2.94375	1	0	0	0	0	1	0	0	0	1	1	0	0	0	0	0	1	0	0	0	0
ENSG00000163344	-2.80611	0	0	0	0	0	1	0	0	0	1	0	0	0	0	0	1	0	0	0	0	0
ENSG00000196542	-2.78946	0	0	0	0	0	0	0	0	0	1	0	0	0	0	0	0	0	0	0	0	0
ENSG00000135436	-3.44144	0	0	1	0	0	0	1	1	0	0	0	1	0	0	0	0	1	0	0	0	0
ENSG00000164305	-1.66059	0	1	0	0	0	1	0	0	0	1	1	0	0	0	0	1	0	0	0	0	0
ENSG00000121933	-1.2746	1	0	0	0	0	0	0	0	0	0	0	0	0	0	1	0	1	1	0	0	0
ENSG00000134186	-2.18836	0	0	0	0	0	0	0	0	0	1	0	1	0	0	0	1	1	0	0	1	0
ENSG00000189369	-1.45044	0	1	0	0	0	1	0	0	0	1	0	1	0	0	0	1	0	0	0	1	0
ENSG00000197948	-3.72204	0	1	0	0	0	1	0	0	0	1	1	0	0	0	1	1	0	0	0	0	0
ENSG00000100336	-4.37512	0	0	0	0	0	0	0	0	0	1	0	1	0	0	1	0	0	0	0	0	0
ENSG00000204262	-0.296952	0	0	1	0	0	0	1	1	0	1	0	1	0	0	0	0	0	0	1	0	0
ENSG00000137601	-1.97534	1	1	0	0	0	1	0	0	0	1	1	0	0	0	1	0	0	0	0	0	0
ENSG00000106404	-3.50964	0	0	0	0	0	0	0	0	0	1	0	0	0	0	0	0	0	0	0	0	1
ENSG00000136942	-2.95702	0	1	0	0	0	1	0	0	0	1	1	1	0	0	0	1	0	0	0	0	0
ENSG00000170469	-3.79346	0	1	0	0	0	1	0	0	0	1	1	0	0	1	0	1	0	0	1	1	0
ENSG00000182749	-2.84115	0	0	0	0	0	0	0	0	1	0	0	0	0	0	0	0	0	0	0	0	0
ENSG00000144381	-2.2192	0	0	0	0	0	0	0	1	0	0	0	1	0	0	0	0	0	0	0	0	0
ENSG00000171724	-1.19704	0	1	0	0	0	1	0	0	0	1	1	0	0	0	0	0	0	0	0	0	0
ENSG00000174485	-1.94814	0	1	0	0	0	1	0	0	0	1	1	0	0	0	0	0	0	0	0	1	0
ENSG00000182103	-4.03955	0	1	0	0	0	1	0	0	0	1	1	1	0	0	0	0	0	0	0	0	0
ENSG00000162521	-2.24783	0	1	0	0	0	1	0	0	0	1	1	0	0	0	0	0	0	0	0	1	0
ENSG00000064102	-2.25677	0	1	0	0	0	0	0	0	0	1	0	0	0	0	0	0	0	0	0	0	0
ENSG00000204248	-4.01252	0	0	0	0	0	1	0	0	0	1	1	0	0	0	0	0	0	0	0	0	0
ENSG00000186442	-4.07242	1	0	0	0	0	0	0	0	0	0	0	0	1	0	0	0	0	0	0	0	0
ENSG00000078098	-0.787219	1	0	0	0	0	0	0	1	0	1	0	1	0	0	0	0	0	0	0	0	0
ENSG00000172115	-1.60766	0	1	0	0	0	0	0	0	0	0	1	0	0	0	0	0	1	0	0	0	0
ENSG00000145945	-2.8291	0	1	0	0	0	1	0	0	0	1	1	1	0	0	0	1	0	0	0	0	0
ENSG00000130304	-2.64133	0	0	0	0	0	0	0	0	0	1	0	0	0	0	1	0	0	0	0	0	0
ENSG00000230453	-4.68075	1	1	0	0	0	0	0	0	0	1	0	0	0	0	0	1	0	0	0	0	0
ENSG00000198042	-2.03872	0	1	0	0	0	1	0	0	0	1	0	0	0	0	1	0	0	0	0	0	0
ENSG00000158470	-1.58727	0	1	0	0	0	1	0	0	0	1	1	0	0	0	0	0	0	0	0	1	0
ENSG00000160973	-4.08804	0	0	0	0	0	0	0	0	0	1	0	0	0	0	0	1	0	0	0	0	1
ENSG00000100503	-3.2033	0	1	0	0	0	1	0	0	0	1	1	0	0	0	0	0	0	0	0	0	0
ENSG00000213047	-2.88353	0	0	0	0	0	0	0	0	0	0	0	0	0	0	0	0	0	0	0	0	0
ENSG00000129437	-3.73274	0	0	0	0	0	0	1	0	1	0	0	1	0	0	0	0	0	0	0	0	1
ENSG00000155926	-2.05529	1	0	0	0	0	0	0	0	0	0	0	0	0	0	0	0	0	0	0	0	0
ENSG00000110074	-2.91986	1	1	0	0	0	1	0	0	0	1	0	0	0	0	0	1	0	0	0	1	1
ENSG00000115128	-2.32366	0	1	0	0	0	1	0	0	0	1	0	0	0	0	0	1	0	0	0	0	0
ENSG00000197016	-3.3499	0	1	0	0	0	1	0	0	0	1	1	0	0	0	0	1	0	0	1	0	0
ENSG00000182584	-3.87282	0	0	0	0	0	0	0	0	0	1	0	0	0	0	0	1	0	0	0	0	0
ENSG00000158406	-1.00964	1	0	0	0	1	0	0	0	0	1	0	1	0	0	0	1	0	0	0	0	0
ENSG00000197409	-1.21287	0	0	0	0	0	0	1	0	0	1	0	1	0	0	0	0	0	0	0	1	0
ENSG00000132676	-4.74623	0	1	0	0	0	1	0	0	0	1	0	0	0	0	0	1	0	0	0	0	0
ENSG00000130045	-5.24824	0	1	0	0	0	1	0	0	0	1	1	0	0	0	0	0	0	0	1	0	0
ENSG00000163110	-2.81817	0	1	0	0	0	1	0	0	0	1	1	0	0	0	0	1	0	0	0	0	0
ENSG00000162374	-3.87049	1	1	0	0	0	0	1	0	0	1	1	0	0	0	0	0	0	0	0	0	0
ENSG00000151575	-5.59632	0	1	0	0	0	1	1	0	0	1	0	0	0	0	0	0	0	0	0	0	0
ENSG00000136003	-2.68214	0	1	0	0	0	1	0	0	0	1	1	0	0	0	0	0	0	0	0	1	0
ENSG00000167930	-3.39199	0	0	0	0	0	1	0	0	0	1	1	0	0	0	0	1	0	0	0	0	0
ENSG00000162526	-3.66933	0	1	0	0	0	1	0	0	0	1	0	0	0	0	0	1	0	0	0	0	1
ENSG00000197965	-2.91572	1	0	0	0	0	0	1	0	0	0	0	1	0	0	0	0	0	1	1	1	1
ENSG00000119285	-2.99839	0	1	0	0	1	1	0	0	0	1	0	0	0	0	0	1	0	0	0	0	0
ENSG00000177494	-0.393577	0	0	0	0	0	1	1	0	0	1	0	1	0	0	0	0	0	0	0	0	0
ENSG00000165181	-3.58381	1	1	0	0	0	1	0	0	0	1	1	0	0	0	0	1	0	0	0	0	0
ENSG00000204371	-3.88044	0	1	0	0	0	1	0	0	0	1	1	0	0	0	0	1	0	0	0	1	0
ENSG00000135324	-1.35284	0	1	0	1	0	0	0	0	0	0	1	0	0	0	0	0	0	0	0	0	0
ENSG00000165698	-2.90585	0	1	1	0	1	1	1	0	0	1	0	1	0	0	0	0	0	0	0	0	0
ENSG00000179958	-2.05337	1	1	0	0	0	1	0	0	0	1	0	0	0	0	0	0	0	0	0	0	0
ENSG00000183530	-4.75477	1	1	0	0	0	1	0	0	0	1	1	0	0	0	0	1	0	0	1	0	0
ENSG00000176774	-6.3452	1	0	0	0	0	1	0	0	0	1	0	0	0	0	0	0	0	0	0	0	0
ENSG00000171574	-3.96218	0	1	0	0	0	1	0	0	0	1	0	0	0	1	1	0	0	0	1	1	0
ENSG00000139112	-0.853449	1	0	0	1	0	0	0	0	0	1	1	0	0	0	0	0	0	0	0	0	0
ENSG00000105464	-4.06226	0	1	0	0	0	0	0	0	0	1	1	0	0	0	0	1	0	0	0	0	0
ENSG00000198586	-3.99839	1	0	0	0	0	0	1	0	0	0	0	0	0	0	1	0	0	0	0	0	0
ENSG00000007171	-3.06516	1	0	0	0	0	0	0	1	0	0	0	1	0	0	0	0	0	0	0	0	0
ENSG00000173221	-0.985445	1	0	0	0	0	0	0	0	0	0	0	1	0	0	0	0	0	0	0	0	0
ENSG00000132517	-4.09863	0	0	0	0	1	1	1	1	0	1	0	1	0	0	0	0	0	0	1	1	1
ENSG00000102547	-2.43425	0	1	0	0	1	1	0	0	0	1	0	0	0	0	0	0	0	0	0	0	0
ENSG00000189433	-3.37737	0	1	0	0	0	1	0	0	0	1	0	1	0	0	0	1	0	0	0	0	0
ENSG00000143409	-2.78578	1	1	0	0	0	1	0	0	0	1	0	0	0	1	0	1	0	0	1	0	0
ENSG00000078668	-2.70407	0	1	0	0	0	0	0	0	0	1	0	0	0	1	0	0	1	0	1	0	0
ENSG00000102572	-5.25264	1	0	0	0	0	0	1	0	0	0	0	0	0	0	0	0	0	0	0	1	0
ENSG00000164123	-5.20769	0	0	0	0	0	0	0	1	0	0	0	0	0	0	0	0	0	0	0	0	1
ENSG00000169083	-1.86728	1	1	1	0	0	1	1	0	0	1	0	1	0	0	0	0	0	1	0	0	0
ENSG00000100721	-2.2135	1	1	0	0	0	1	0	0	0	1	1	0	0	0	1	1	0	0	0	0	0
ENSG00000171435	-3.49688	0	1	0	0	0	1	0	0	0	1	1	0	0	0	0	0	1	0	0	0	0
ENSG00000125977	-3.33949	1	1	0	0	0	1	0	0	0	1	0	1	0	0	0	1	0	0	0	0	0
ENSG00000156411	-2.47658	0	1	0	0	0	1	0	0	0	1	1	0	0	1	0	1	0	0	1	0	0
ENSG00000166847	-3.78568	0	1	0	0	0	0	0	0	0	0	0	0	0	0	0	1	0	0	0	0	0
ENSG00000165617	-0.704183	0	0	0	0	0	0	0	1	1	0	0	0	0	0	0	0	0	0	0	0	0
ENSG00000125484	-3.88577	0	1	0	0	0	1	0	0	0	1	1	0	0	0	1	1	0	0	0	0	0
ENSG00000249751	-1.88699	0	0	0	0	0	1	1	1	0	1	0	0	0	1	0	1	0	0	1	1	0
ENSG00000178057	-3.99977	0	0	0	0	0	0	0	0	0	0	0	1	0	0	0	1	1	0	0	0	0
ENSG00000084207	-1.76822	0	1	1	0	0	0	1	0	0	1	0	0	0	0	0	1	0	0	0	0	0
ENSG00000078725	-3.42213	0	1	0	0	0	1	0	0	0	1	1	1	0	0	0	0	0	0	0	0	0
ENSG00000121542	-3.29378	0	1	0	0	0	1	0	0	0	1	1	0	0	0	0	0	0	1	0	0	0
ENSG00000142185	-2.4765	1	1	0	0	0	1	0	0	0	1	1	0	0	0	0	0	0	0	0	0	0
ENSG00000158286	-3.83424	0	1	0	0	0	1	0	0	0	1	0	0	0	0	0	0	0	0	0	0	0
ENSG00000132938	-3.90639	0	1	0	0	0	1	0	0	0	1	1	0	0	0	0	0	0	0	0	0	0
ENSG00000170791	-2.47843	0	1	0	0	0	1	0	0	0	1	1	0	0	0	0	0	0	0	0	0	0
ENSG00000176153	-0.735884	0	1	0	0	0	1	1	0	0	1	1	0	0	0	0	1	0	0	0	0	0
ENSG00000163382	-2.70003	0	1	0	0	0	1	0	0	0	1	0	0	0	0	0	1	0	0	0	0	0
ENSG00000011638	-1.96697	0	0	0	0	0	0	0	0	0	0	0	0	0	0	0	0	0	0	0	0	0
ENSG00000137252	-4.34549	1	0	0	0	0	0	0	0	0	0	0	0	0	0	0	0	0	0	0	0	0
ENSG00000181523	-2.57837	0	1	0	0	0	1	0	0	0	1	1	0	0	0	0	0	0	0	0	0	0
ENSG00000149295	-4.44348	1	0	1	0	0	1	0	0	0	1	0	0	0	0	0	1	0	0	0	0	0
ENSG00000070950	-3.10457	0	0	1	0	0	0	1	1	0	0	0	1	0	0	0	0	0	0	0	0	0
ENSG00000179526	-4.01066	0	1	0	0	0	1	0	0	0	1	0	1	0	0	0	1	0	0	0	0	0
ENSG00000184560	-5.37482	1	0	0	0	0	0	0	0	0	1	0	0	0	0	0	0	0	0	0	1	1
ENSG00000198836	-2.15367	0	0	0	0	0	1	0	0	0	1	1	0	0	0	0	1	0	0	0	1	0
ENSG00000107362	-2.99057	0	1	0	0	0	0	0	0	0	1	1	0	0	0	0	0	1	0	0	0	0
ENSG00000126785	-2.87737	0	0	0	1	0	0	0	0	0	1	0	0	0	0	0	1	0	0	0	0	0
ENSG00000122756	-4.04454	0	1	0	0	0	0	1	0	0	1	0	0	0	0	0	0	0	0	0	0	0
ENSG00000180329	-2.58762	0	1	0	0	0	0	0	1	0	0	0	0	0	0	1	0	0	0	0	1	0
ENSG00000196591	-3.40354	0	0	0	0	0	1	1	0	1	1	0	0	0	0	0	0	0	0	0	0	0
ENSG00000167768	-2.954	1	1	0	0	0	0	0	0	0	0	0	0	1	0	0	0	0	0	0	0	0
ENSG00000156171	-1.88443	1	1	0	0	0	1	0	0	0	1	0	0	0	0	0	1	0	0	0	0	0
ENSG00000172247	-1.94214	0	0	0	0	0	0	0	0	0	0	0	0	0	1	0	0	0	0	0	0	0
ENSG00000147155	-1.68529	1	0	0	0	0	0	0	0	0	0	0	1	0	0	0	0	0	0	0	0	0
ENSG00000164002	-3.80692	0	1	0	0	0	0	0	0	0	0	0	0	0	0	0	0	0	0	0	0	0
ENSG00000125462	-3.66823	1	0	0	0	0	1	0	0	0	1	0	0	0	0	0	0	1	0	0	0	0
ENSG00000178096	-2.78687	0	1	0	0	0	0	0	0	0	0	0	0	0	0	0	1	0	0	0	0	0
ENSG00000212128	-5.34344	0	0	0	1	0	0	0	1	0	0	0	0	0	0	0	0	0	0	0	0	0
ENSG00000204439	-4.26507	0	1	0	0	0	1	0	0	0	1	1	0	0	0	0	1	0	0	0	0	0
ENSG00000147223	-5.00648	1	0	0	0	0	0	0	0	0	1	0	0	0	0	1	0	0	1	0	0	0
ENSG00000145331	-2.98805	0	1	0	0	0	1	0	0	0	1	0	0	0	0	0	0	1	0	1	1	0
ENSG00000072958	-3.13924	0	0	0	0	0	0	1	0	0	0	0	0	0	0	0	0	0	0	0	0	0
ENSG00000111196	-2.90801	0	1	0	0	1	0	0	1	0	0	0	1	0	0	0	0	0	0	0	1	0
ENSG00000147459	-3.78349	0	1	0	0	0	0	0	0	0	1	1	0	0	0	0	1	0	0	0	1	0
ENSG00000086570	-2.45332	0	0	0	0	0	0	0	0	0	1	0	1	0	0	0	0	0	0	0	0	1
ENSG00000134452	-4.11629	1	1	0	0	0	1	0	0	0	1	0	0	0	0	0	1	0	0	0	0	0
ENSG00000253873	-5.03694	1	0	0	0	0	0	1	0	0	1	1	1	0	0	0	0	0	0	0	0	0
ENSG00000103126	-3.5661	0	1	0	0	0	1	0	0	0	1	1	0	0	0	0	1	0	0	0	0	0
ENSG00000100242	-2.82133	0	1	0	0	0	1	0	0	0	1	0	0	0	1	0	1	0	0	1	0	0
ENSG00000042286	-2.70717	0	0	0	1	0	0	1	0	0	1	0	1	0	0	1	1	0	0	0	0	0
ENSG00000083838	-4.76337	0	0	0	0	0	0	0	0	0	1	0	0	0	0	0	0	0	0	0	0	0
ENSG00000133313	-4.48165	0	1	0	0	0	0	0	0	0	1	0	1	0	0	0	0	0	0	0	0	0
ENSG00000130787	-2.6946	0	0	1	0	0	0	1	0	0	1	0	1	0	0	1	0	0	0	0	0	0
ENSG00000214050	-2.16916	1	0	0	0	0	0	0	0	0	1	0	0	1	1	0	1	0	0	1	0	0
ENSG00000112855	-3.10594	0	1	0	0	0	1	0	0	0	0	0	0	0	0	0	1	1	1	1	0	0
ENSG00000241322	-4.52849	1	0	0	0	0	0	0	0	0	0	0	0	0	0	0	0	1	0	1	0	0
ENSG00000013364	-1.81325	1	0	0	0	0	0	0	0	0	1	0	0	0	0	0	1	0	0	0	0	0
ENSG00000235961	-2.48924	0	1	0	0	1	0	0	0	0	1	1	0	0	0	0	0	1	0	0	0	0
ENSG00000205730	-2.09283	0	1	0	0	0	0	1	1	0	1	1	0	0	0	0	0	0	0	0	0	0
ENSG00000164398	-2.20889	0	0	0	0	0	0	0	0	0	1	0	0	0	0	0	0	0	0	0	0	0
ENSG00000104055	-2.90985	0	0	0	0	1	0	0	0	0	1	0	0	0	0	0	1	0	0	0	0	0
ENSG00000143067	-2.86124	0	1	0	0	0	1	0	0	0	1	1	0	0	0	0	0	1	0	0	0	0
ENSG00000115107	-1.87912	0	1	0	0	0	1	0	0	0	1	1	0	0	0	0	0	0	0	0	0	0
ENSG00000011007	-3.57244	1	1	0	0	0	0	0	0	0	1	1	0	1	0	1	0	0	0	0	0	0
ENSG00000121671	-2.84736	0	0	0	0	0	0	0	0	0	0	0	0	0	0	0	0	0	0	1	0	0
ENSG00000152672	-3.57536	1	0	0	0	0	1	0	0	0	1	0	1	0	0	0	0	0	0	0	0	0
ENSG00000182197	-1.59009	0	1	0	0	0	1	0	0	0	1	1	1	0	0	0	1	0	0	0	0	0
ENSG00000175325	-3.96691	0	0	0	0	0	0	0	0	0	1	0	0	0	0	1	0	0	0	0	0	0
ENSG00000126767	-4.13112	1	1	0	0	0	0	0	0	0	1	0	0	0	0	0	0	0	0	0	0	0
ENSG00000197275	-1.22577	0	1	0	0	0	1	0	0	0	0	0	0	0	1	0	0	0	0	0	0	0
ENSG00000114062	-3.43846	1	1	0	0	0	1	0	0	0	1	1	0	0	0	0	0	0	0	0	1	0
ENSG00000119333	-1.72867	0	1	0	0	0	1	1	0	1	1	0	1	0	1	0	0	0	0	1	1	0
ENSG00000094975	-1.54477	0	0	0	0	0	0	0	1	0	0	0	1	0	0	0	0	0	0	0	0	0
ENSG00000152558	-1.96044	0	0	0	0	0	0	0	0	0	1	0	1	0	1	0	0	0	0	1	0	0
ENSG00000172840	-2.59737	0	0	0	0	0	1	0	0	0	1	0	1	0	0	0	0	0	0	0	0	0
ENSG00000155792	-0.615221	0	0	0	0	0	1	0	0	0	1	1	0	0	0	0	0	0	0	0	1	0
ENSG00000144504	-5.5235	0	0	0	0	0	1	0	0	0	1	0	0	0	0	1	0	0	0	0	0	0
ENSG00000163914	-4.84892	1	0	0	1	0	1	0	0	0	1	0	0	0	0	1	0	0	0	0	0	0
ENSG00000187840	-1.41515	0	1	0	0	0	1	0	0	0	1	1	0	0	0	0	1	0	0	0	1	0
ENSG00000175073	-3.09	0	0	0	0	0	1	1	0	0	1	0	1	0	0	0	1	1	0	0	0	0
ENSG00000170892	-2.32865	0	1	0	0	0	1	0	1	0	1	0	0	0	0	0	1	0	0	0	0	0
ENSG00000177272	-3.52899	0	1	0	0	0	1	0	0	0	1	1	0	0	0	0	0	0	0	0	0	0
ENSG00000167733	-4.06661	0	1	0	0	0	0	0	0	0	1	0	0	0	0	0	1	0	0	0	0	0
ENSG00000171953	-3.99746	0	1	0	0	0	1	0	0	0	1	1	0	0	0	0	1	0	1	0	1	0
ENSG00000088356	-3.32974	0	1	0	0	0	1	0	0	0	1	0	0	0	0	0	1	0	0	0	0	0
ENSG00000151657	-2.70341	0	1	0	0	0	1	0	0	0	1	0	1	0	0	0	1	0	1	1	1	0
ENSG00000155016	-3.00451	0	1	0	0	0	0	0	1	0	0	0	0	0	1	0	0	0	0	0	0	0
ENSG00000123096	-2.10495	0	0	0	0	0	0	0	0	0	1	0	0	0	0	0	1	0	1	0	0	0
ENSG00000168014	-4.328	0	0	0	0	0	1	0	0	0	1	0	0	0	0	0	1	0	0	1	0	0
ENSG00000116815	-1.36963	0	1	0	0	0	1	0	0	0	1	0	0	0	0	0	0	0	0	0	0	0
ENSG00000137726	-1.33661	0	0	0	0	0	0	0	0	0	0	0	0	0	0	0	0	0	0	0	1	0
ENSG00000180316	-3.58693	1	0	0	0	0	0	0	0	0	1	0	0	0	0	0	0	0	0	0	0	0
ENSG00000162129	-3.85663	0	0	0	0	0	1	0	1	0	1	0	1	0	0	0	0	0	0	0	0	0
ENSG00000104824	-2.94209	1	1	0	0	0	1	0	1	0	1	1	0	0	0	1	0	0	0	0	0	0
ENSG00000000005	-2.34622	0	0	0	0	0	0	0	1	0	1	0	0	0	0	0	0	0	0	0	0	1
ENSG00000117877	-1.90985	0	1	0	0	0	1	1	1	0	1	1	0	0	0	0	0	0	0	0	0	0
ENSG00000128849	-2.49338	0	0	0	0	0	1	0	1	0	1	0	0	0	0	0	0	0	0	0	0	0
ENSG00000159176	-1.48613	1	0	0	1	0	0	0	0	0	0	0	0	0	0	0	0	0	0	0	0	0
ENSG00000112319	-2.82194	0	0	0	0	0	0	0	0	0	0	0	0	0	0	0	0	0	0	0	0	0
ENSG00000169291	-2.94408	0	1	0	0	0	0	0	0	0	1	1	0	0	0	0	0	0	0	0	0	0
ENSG00000106541	-0.677541	1	0	0	0	0	0	1	1	0	0	0	0	0	0	0	0	0	0	0	0	0
ENSG00000174514	-1.68436	0	1	0	0	0	1	0	0	0	1	1	0	0	0	0	1	0	0	0	0	0
ENSG00000130935	-2.18377	1	1	0	0	0	1	0	0	0	1	0	0	0	0	0	1	0	0	0	0	0
ENSG00000105650	-4.31847	0	1	0	0	0	0	0	0	0	1	0	0	0	0	0	0	0	0	0	0	0
ENSG00000092020	-3.0386	1	1	0	0	0	0	0	0	0	1	0	0	0	0	0	0	0	0	0	0	0
ENSG00000104435	-1.02192	0	0	0	0	0	0	1	1	0	0	0	1	0	0	0	0	0	0	0	0	0
ENSG00000121440	-2.85831	0	1	0	0	0	0	1	0	0	1	1	0	0	0	0	0	0	0	0	0	0
ENSG00000174016	-5.78468	1	0	1	0	0	1	0	0	0	1	1	1	0	0	0	1	0	1	0	1	0
ENSG00000213625	-2.31115	0	1	0	0	1	1	0	0	0	1	1	0	0	0	0	0	0	0	0	0	0
ENSG00000154277	-0.881056	0	0	0	0	0	0	0	0	0	0	1	1	0	0	0	0	0	0	0	1	0
ENSG00000104499	-4.18574	0	0	0	0	0	0	0	0	0	0	0	1	0	0	0	0	0	0	0	1	0
ENSG00000175274	-4.17007	0	0	0	0	0	0	0	0	0	1	0	0	0	0	0	0	0	0	1	0	0
ENSG00000121691	-1.16602	0	0	0	0	0	1	0	0	0	1	0	0	0	0	1	0	0	0	0	0	0
ENSG00000151320	-4.23433	0	0	0	0	0	0	0	0	0	0	0	0	0	0	0	0	0	0	1	0	0
ENSG00000170955	-1.04041	0	1	0	1	0	1	0	0	0	1	1	1	0	0	0	0	0	0	0	0	0
ENSG00000155368	-1.85705	0	1	0	0	0	1	0	0	0	1	0	0	0	0	0	1	0	0	0	0	0
ENSG00000238269	-2.41727	0	1	0	0	0	0	0	1	0	0	0	0	0	0	0	0	0	0	0	1	0
ENSG00000185100	-0.907143	0	1	0	0	1	1	0	0	0	1	1	0	0	0	0	1	0	0	0	0	0
ENSG00000100307	-1.39851	0	1	0	0	0	1	0	0	0	1	1	0	0	0	0	0	0	0	0	0	0
ENSG00000128310	-3.02186	0	0	0	0	0	0	0	0	0	1	0	0	0	0	0	0	0	0	0	0	0
ENSG00000115137	-3.54019	0	1	0	0	0	1	0	0	0	1	0	0	0	0	0	0	1	0	0	0	0
ENSG00000113597	-3.14893	1	0	1	0	0	1	1	1	0	0	0	1	0	0	0	0	0	0	0	0	0
ENSG00000010072	-2.38052	1	0	0	0	0	1	0	0	0	1	0	0	0	0	0	0	0	0	0	0	0
ENSG00000180871	-1.39597	1	0	0	0	0	1	1	0	0	1	0	0	0	0	0	1	0	0	0	0	0
ENSG00000198574	-2.65127	0	1	0	1	0	1	0	0	0	1	0	0	0	0	0	1	0	0	0	0	0
ENSG00000185313	-4.1538	1	0	0	0	0	0	1	0	0	1	0	0	0	0	0	1	0	0	0	0	0
ENSG00000070814	-3.35594	0	1	0	0	0	1	0	0	0	1	1	0	0	0	0	1	0	0	0	0	0
ENSG00000025039	-0.970045	0	1	0	0	0	1	1	0	0	1	1	0	0	0	0	0	0	0	0	0	0
ENSG00000129214	-3.62611	0	0	0	0	0	0	0	0	0	0	0	1	0	0	1	0	0	0	0	0	0
ENSG00000183718	-1.94558	0	1	0	0	0	0	0	0	0	1	0	0	0	0	0	0	0	0	0	0	0
ENSG00000133027	-2.65644	1	0	0	0	1	0	0	0	0	1	0	0	0	0	0	1	0	0	0	0	0
ENSG00000118849	-0.246361	0	1	0	0	0	0	0	0	0	1	1	0	0	0	0	0	0	0	0	0	0
ENSG00000174206	-2.78081	0	1	0	0	0	0	0	0	0	0	0	0	0	0	0	1	0	0	0	0	0
ENSG00000100225	-3.56593	0	1	0	0	0	1	0	0	0	1	0	0	0	0	0	0	0	0	0	0	0
ENSG00000185069	-3.90574	1	0	0	0	0	0	0	0	0	0	0	0	1	0	0	1	0	0	0	0	0
ENSG00000163806	-4.71976	1	0	0	0	0	0	0	0	0	1	0	0	0	0	0	0	0	1	1	0	0
ENSG00000135845	-3.9203	0	1	0	0	0	0	0	0	0	0	1	0	0	0	0	1	0	0	0	0	0
ENSG00000008083	-2.64702	0	0	1	0	0	0	1	0	0	1	0	1	0	0	0	0	0	0	0	0	0
ENSG00000143315	-2.57278	0	1	0	0	1	1	0	0	0	1	1	1	0	0	0	1	0	0	0	0	0
ENSG00000276231	-2.81777	0	0	0	0	0	0	0	0	0	1	0	0	0	0	0	0	0	0	0	0	0
ENSG00000140057	-4.67337	0	1	0	0	0	1	0	0	0	1	1	1	0	1	0	0	0	0	1	0	1
ENSG00000185917	-3.85914	0	1	0	1	0	0	0	0	0	0	0	0	0	0	0	0	0	0	1	0	0
ENSG00000160714	-3.67761	0	1	0	0	0	1	0	0	0	1	1	0	0	0	1	0	0	0	0	0	0
ENSG00000137770	-2.58979	1	1	0	0	0	1	0	0	0	1	1	0	0	0	0	0	0	0	0	0	0
ENSG00000123080	-1.62607	0	0	0	0	0	0	0	0	0	1	0	1	0	0	0	1	0	1	0	0	0
ENSG00000198646	-2.85674	0	1	0	0	0	1	0	0	0	1	1	0	0	0	0	0	0	0	0	0	0
ENSG00000255690	-2.41519	0	1	0	0	1	0	0	0	0	1	1	0	0	0	0	0	0	0	0	0	0
ENSG00000155561	-2.16514	0	0	0	0	0	0	0	0	1	1	0	0	0	0	0	0	0	0	0	1	0
ENSG00000072315	-5.61105	0	1	0	0	0	1	1	0	0	1	1	1	0	0	0	0	0	0	0	0	0
ENSG00000117505	-3.54641	0	1	0	0	0	0	0	0	0	1	1	0	0	0	1	1	0	0	0	0	0
ENSG00000172057	-4.18311	0	1	0	0	0	0	0	0	0	0	0	0	0	0	0	0	0	0	0	0	0
ENSG00000160305	-5.66713	0	1	0	0	0	1	0	0	0	1	1	0	0	0	0	0	0	0	0	0	0
ENSG00000224051	-3.29435	0	1	0	0	0	1	0	0	0	1	1	0	0	0	0	1	1	0	0	0	0
ENSG00000175877	-4.05577	0	0	0	0	0	0	0	0	0	1	0	0	0	0	0	0	0	0	1	0	0
ENSG00000182050	-4.84934	0	0	0	0	0	0	0	0	0	0	0	0	0	0	0	0	0	0	0	0	0
ENSG00000130165	-3.5245	1	1	0	0	0	1	0	0	0	1	0	1	0	0	0	1	0	0	0	0	0
ENSG00000168675	-3.05421	1	1	0	0	0	1	0	0	0	1	1	0	0	0	1	0	0	0	0	0	0
ENSG00000128989	-2.31876	0	0	0	0	0	0	0	0	0	1	0	1	0	0	0	1	0	0	0	0	0
ENSG00000112685	-2.92172	0	1	0	0	0	1	0	0	0	1	0	0	0	0	0	1	0	0	0	0	1
ENSG00000140350	-2.81553	0	1	0	0	0	1	0	0	0	1	1	0	0	0	1	0	1	0	1	0	0
ENSG00000138190	-2.56687	0	0	0	0	0	0	0	0	0	0	0	1	0	0	0	0	0	0	0	0	0
ENSG00000134376	-4.00486	0	0	0	0	0	0	0	0	1	1	0	0	0	0	0	0	0	0	0	0	0
ENSG00000188986	-2.86849	0	1	0	0	0	1	0	0	0	1	1	0	0	0	1	0	0	0	0	0	0
ENSG00000274618	-4.39077	0	1	0	0	0	1	0	0	0	1	1	0	1	0	0	0	0	0	0	0	0
ENSG00000004534	-3.02985	0	1	0	0	0	0	0	0	0	1	1	0	0	0	0	0	0	1	0	0	0
ENSG00000173627	-3.95881	0	0	0	0	0	0	0	0	0	1	0	0	0	0	0	0	0	0	1	0	0
ENSG00000086848	-2.099	1	0	1	0	0	0	0	0	0	0	0	0	0	0	0	0	0	0	0	0	0
ENSG00000104941	-3.73966	1	0	1	0	0	1	0	0	0	1	1	1	0	0	0	0	1	0	0	1	0
ENSG00000138326	-3.41504	0	1	0	0	0	1	0	0	1	1	0	0	0	0	0	0	0	0	0	0	0
ENSG00000253305	-5.1208	0	0	0	0	0	0	0	1	1	0	0	1	0	0	0	0	0	0	0	0	0
ENSG00000099308	-1.79306	0	1	0	0	0	1	0	0	0	1	0	0	0	0	0	0	0	0	0	0	0
ENSG00000172175	-2.10575	0	1	0	0	1	1	0	0	0	1	0	0	0	0	0	1	0	0	0	0	0
ENSG00000157680	-2.95031	0	1	0	0	1	0	0	0	0	1	0	1	0	0	0	0	0	0	0	0	0
ENSG00000171124	-2.07516	1	1	0	0	0	1	0	0	0	1	1	0	0	0	0	1	0	0	0	0	0
ENSG00000064666	-2.39199	1	1	0	0	0	1	0	0	0	1	1	0	0	0	0	1	0	0	0	0	0
ENSG00000166173	-2.48706	0	1	0	0	0	1	0	0	0	1	1	0	0	0	0	1	0	0	0	0	0
ENSG00000094755	-0.634576	0	0	0	0	0	0	1	0	0	1	0	1	0	0	0	0	0	1	0	0	0
ENSG00000135218	-0.100855	1	0	0	1	0	0	1	0	0	0	0	1	0	0	0	1	0	0	0	0	0
ENSG00000104320	-1.39924	0	0	0	0	0	0	0	0	1	0	0	0	0	0	0	0	0	0	0	0	0
ENSG00000188257	-1.01981	1	0	0	0	0	0	0	0	0	1	0	0	0	0	0	0	0	0	0	0	0
ENSG00000174721	-1.92314	0	1	0	0	1	0	1	0	0	1	0	0	0	0	0	0	0	0	0	0	0
ENSG00000136521	-2.95848	0	1	0	0	0	1	0	1	0	1	0	0	0	0	1	1	0	0	0	1	0
ENSG00000179364	-3.7669	0	1	0	0	0	0	0	0	0	0	1	0	0	0	0	0	0	0	0	0	0
ENSG00000196184	-4.13619	0	0	0	0	0	0	1	0	0	0	0	1	0	0	0	0	0	0	0	0	0
ENSG00000256087	-1.94375	1	1	0	0	0	1	0	1	0	1	0	1	0	0	0	1	0	0	0	0	0
ENSG00000178980	-2.19654	0	1	0	0	0	1	0	0	0	1	0	0	0	0	0	0	0	0	0	0	0
ENSG00000182896	-3.58104	0	1	0	0	0	0	0	0	0	0	0	0	0	0	0	0	0	0	0	0	0
ENSG00000166548	-3.46498	1	1	0	0	0	1	0	0	0	1	1	1	0	1	0	0	1	0	0	0	0
ENSG00000142675	-3.44128	0	1	0	0	0	1	0	0	0	1	1	0	0	0	1	1	0	0	0	0	0
ENSG00000130203	-1.3474	1	0	0	0	0	1	0	0	0	1	0	0	0	0	0	0	0	0	0	0	0
ENSG00000095739	-0.428546	0	0	0	0	1	1	0	0	0	1	1	0	0	0	1	0	0	0	0	0	1
ENSG00000141027	-3.86397	1	0	1	0	0	0	0	1	1	0	0	1	0	0	0	0	0	0	0	0	0
ENSG00000162384	-3.77932	0	1	0	0	0	0	0	0	0	1	0	0	0	0	1	1	0	0	0	0	0
ENSG00000276023	-2.08479	1	1	0	0	0	1	0	0	0	1	1	0	0	0	0	0	0	0	0	0	0
ENSG00000122417	-3.51046	0	0	0	0	0	0	0	0	0	1	0	0	0	1	0	0	0	0	1	0	0
ENSG00000156510	-3.10892	0	0	0	0	0	0	0	0	0	1	0	0	0	0	0	0	0	0	0	0	0
ENSG00000104731	-3.66658	0	1	0	0	0	0	0	0	0	1	0	0	0	0	0	1	0	0	0	0	0
ENSG00000175097	-3.40874	0	0	1	0	0	0	1	1	0	0	0	1	0	1	0	0	0	0	0	0	1
ENSG00000197372	-2.07984	0	1	0	0	0	0	0	0	0	0	0	1	0	0	0	1	0	0	0	1	0
ENSG00000184787	-3.68279	0	1	0	0	0	1	0	0	0	1	1	0	0	0	1	0	0	0	0	0	0
ENSG00000123119	-1.6013	1	1	0	0	0	1	0	0	0	1	0	0	1	1	0	0	0	0	0	0	0
ENSG00000102043	-4.84435	0	1	0	0	0	1	0	0	0	1	1	0	0	0	0	1	0	0	0	1	0
ENSG00000177868	-4.1976	0	1	0	0	0	1	0	0	0	1	0	0	0	0	0	0	0	0	0	0	0
ENSG00000055609	-2.4669	1	1	0	0	0	1	0	0	0	1	1	0	0	0	0	0	0	0	0	0	0
ENSG00000065154	-1.78294	1	1	0	0	0	1	0	0	0	1	1	0	0	0	0	0	0	0	0	0	0
ENSG00000183615	-3.46482	0	0	0	0	0	0	0	0	0	1	0	0	0	0	0	0	0	0	0	0	0
ENSG00000137266	-4.7035	0	1	0	0	0	1	0	0	0	1	1	0	0	0	1	1	0	0	0	0	0
ENSG00000181374	-2.68761	0	0	0	0	0	0	0	0	0	1	0	0	1	0	0	0	0	0	0	0	0
ENSG00000128928	-3.21705	0	0	0	0	0	1	0	0	0	1	0	0	0	0	0	0	1	0	0	1	0
ENSG00000155229	-2.87113	1	1	0	0	0	1	1	0	0	1	0	0	0	0	0	1	0	0	0	0	0
ENSG00000169836	-4.32771	0	1	0	0	0	0	0	0	0	0	0	1	1	0	0	0	0	0	0	0	0
ENSG00000157184	-2.6416	1	0	0	0	0	0	0	0	0	0	0	0	0	0	0	0	0	0	0	0	0
ENSG00000148926	0.288229	1	0	0	0	0	0	0	0	0	1	1	0	0	0	0	1	0	0	0	0	0
ENSG00000131480	-2.45506	1	0	0	0	0	0	1	0	0	1	0	1	0	0	0	0	0	0	0	0	0
ENSG00000066468	-2.28525	1	1	0	0	0	1	0	0	0	1	0	0	0	0	0	1	0	0	0	0	0
ENSG00000279767	-4.49427	0	0	0	0	0	0	1	1	0	1	0	1	0	0	0	0	0	1	0	0	0
ENSG00000172932	-3.87324	0	1	0	0	0	0	1	0	0	1	0	1	0	0	1	1	1	0	0	0	0
ENSG00000093217	-4.60331	0	1	0	0	0	1	0	0	0	1	0	0	0	0	0	0	0	0	0	0	0
ENSG00000132972	-6.15226	0	0	0	0	0	1	0	0	0	1	0	0	0	0	0	0	1	0	0	1	0
ENSG00000100239	-3.73312	1	1	0	0	0	1	1	0	0	1	0	0	0	0	0	0	0	0	0	1	0
ENSG00000169856	-5.12029	0	1	0	0	0	0	0	0	0	1	1	0	0	0	0	1	1	0	0	0	0
ENSG00000120289	-5.2281	0	0	0	1	0	0	0	0	0	0	0	0	0	0	0	0	0	0	0	0	0
ENSG00000150779	-3.14114	0	1	0	0	0	0	0	0	0	1	0	0	0	0	0	1	0	0	0	1	0
ENSG00000160961	-5.24879	0	1	0	0	0	1	0	0	0	1	1	0	0	0	0	0	0	0	0	1	0
ENSG00000147027	-1.02512	0	1	0	0	0	1	0	0	0	1	1	0	0	0	0	0	0	0	0	0	0
ENSG00000189377	-2.15515	0	0	1	0	0	1	0	0	0	1	1	1	0	0	0	0	0	1	0	0	0
ENSG00000205923	-4.02844	0	0	1	0	0	0	0	0	0	1	0	1	0	0	0	0	0	0	1	0	0
ENSG00000173699	-4.1538	0	0	0	0	0	0	0	0	0	1	0	0	0	0	0	0	0	0	1	0	0
ENSG00000115484	-3.00381	1	1	1	0	0	1	1	1	0	1	0	1	0	0	0	0	0	0	0	0	0
ENSG00000124217	-3.2492	0	0	0	0	0	0	0	0	0	0	0	0	0	0	0	1	0	0	1	1	0
ENSG00000172752	-4.32858	0	0	0	0	0	0	0	1	0	0	0	0	0	0	0	0	0	0	0	1	0
ENSG00000133858	-3.32988	0	0	0	0	0	0	0	0	0	1	0	0	0	0	0	0	0	0	0	0	0
ENSG00000159527	-4.27146	0	0	0	0	0	0	0	0	0	0	0	0	0	0	0	1	0	0	1	0	0
ENSG00000272886	-2.5206	0	1	0	0	0	1	0	0	0	1	0	0	0	0	1	1	0	0	0	1	0
ENSG00000080839	-3.41012	1	1	0	0	0	0	0	0	0	1	1	0	0	0	0	1	1	0	0	0	0
ENSG00000130589	-2.5985	0	1	0	0	1	1	0	0	0	1	1	1	0	0	0	1	0	0	0	0	0
ENSG00000054523	-2.34931	1	1	0	0	0	1	0	0	0	1	1	0	0	0	0	0	0	1	0	0	0
ENSG00000126870	-3.10086	1	0	0	0	1	0	0	0	0	1	0	0	0	1	0	0	1	0	0	0	0
ENSG00000179051	-2.21538	0	1	1	0	1	1	0	1	0	1	1	1	0	0	0	0	0	0	0	0	0
ENSG00000258289	-2.18043	0	1	0	0	0	1	1	1	0	1	0	1	0	0	0	0	0	0	1	0	0
ENSG00000170289	-5.87832	0	0	1	0	0	0	1	0	0	0	0	1	0	0	0	0	0	0	0	0	1
ENSG00000160401	-4.32858	0	0	0	0	0	0	0	0	0	0	0	0	0	1	1	1	0	0	1	0	0
ENSG00000158486	-4.56183	1	1	0	0	0	1	1	0	0	1	0	0	0	0	0	0	0	0	0	0	0
ENSG00000128872	-2.52882	0	1	0	0	0	1	0	0	0	1	0	0	0	0	0	0	0	0	0	0	0
ENSG00000179407	-4.33119	0	0	0	0	0	0	0	0	0	1	0	1	0	0	0	1	0	0	0	0	0
ENSG00000066117	-3.69469	0	0	0	0	0	0	0	1	0	0	0	1	0	0	0	1	0	0	0	0	0
ENSG00000251192	-6.00046	0	0	0	0	0	1	0	0	0	1	1	0	0	0	0	1	1	0	0	0	0
ENSG00000136327	-4.12431	0	1	0	0	0	1	0	0	0	1	1	0	0	0	0	1	0	0	0	0	0
ENSG00000101040	-3.0124	1	0	0	0	0	0	0	0	0	0	0	0	0	0	1	1	0	0	0	0	0
ENSG00000066382	-1.80027	1	0	0	0	0	0	1	0	0	1	0	0	0	0	0	0	0	0	0	0	0
ENSG00000173875	-2.3913	1	1	0	0	0	1	0	0	0	1	0	0	0	0	0	1	0	0	0	0	1
ENSG00000123737	-2.33155	0	1	1	0	0	0	0	0	0	0	1	1	0	0	0	0	0	0	0	0	0
ENSG00000168453	-3.03907	0	1	0	0	0	1	0	0	0	1	1	0	0	1	0	0	0	0	0	0	0
ENSG00000123374	-1.76999	1	1	0	0	1	1	1	0	0	1	1	0	0	0	0	0	0	0	1	0	1
ENSG00000038295	-5.17449	1	1	0	0	0	0	0	1	0	1	1	0	0	0	0	0	0	0	0	0	0
ENSG00000105388	-0.115144	1	0	0	0	0	0	1	1	0	1	0	1	0	0	0	0	0	0	0	0	0
ENSG00000005513	-1.52185	0	1	0	0	0	1	0	0	0	1	1	0	0	0	0	0	0	0	0	0	0
ENSG00000113719	-2.87779	0	1	0	0	0	1	0	0	0	1	1	0	0	0	0	1	0	0	0	0	1
ENSG00000248487	-2.28687	0	0	0	0	0	1	0	0	0	1	0	0	0	0	0	0	0	0	0	0	0
ENSG00000106635	-3.37512	0	0	1	0	0	1	0	0	0	1	1	0	0	0	0	1	0	0	0	0	0
ENSG00000153721	-4.01718	0	1	1	0	0	1	1	0	0	1	0	1	0	0	0	0	0	1	0	0	0
ENSG00000198663	-3.35653	0	0	1	0	0	0	1	1	0	0	0	1	0	0	0	0	0	0	0	0	0
ENSG00000058091	-2.14791	1	0	0	0	0	0	0	0	0	0	0	0	0	0	0	0	0	0	0	0	0
ENSG00000167555	-2.60577	0	1	0	0	0	0	0	0	0	1	0	1	0	0	0	1	0	0	0	0	0
ENSG00000161243	-3.51854	1	0	0	0	0	0	0	0	0	1	1	0	0	0	0	0	0	0	0	0	0
ENSG00000187066	-3.95478	0	0	0	0	0	1	0	0	0	1	0	0	0	0	0	0	0	0	0	0	0
ENSG00000165752	-3.72681	0	1	0	0	0	1	0	0	0	1	1	1	0	0	0	0	0	0	0	0	0
ENSG00000198807	-3.54658	1	1	1	0	0	0	0	1	0	1	0	1	0	0	0	0	0	1	0	0	0
ENSG00000167522	-3.69993	0	1	0	0	0	1	1	0	0	1	1	0	0	0	0	0	0	0	0	1	0
ENSG00000123240	-1.30294	0	0	0	0	0	0	1	1	0	1	0	1	0	0	0	0	0	0	0	0	0
ENSG00000105373	-2.44136	1	1	0	0	0	0	0	0	0	1	0	1	0	0	0	1	0	0	1	1	0
ENSG00000204060	-2.25257	0	1	0	0	0	1	0	0	0	1	1	0	0	0	1	0	0	0	0	0	0
ENSG00000123268	-1.83439	0	1	0	0	0	1	0	1	0	1	0	1	0	0	0	0	0	0	0	0	0
ENSG00000159055	-1.69736	0	1	0	0	0	1	0	0	0	1	1	1	0	0	0	0	0	0	0	0	0
ENSG00000001626	-3.18036	0	0	0	0	0	0	0	0	0	0	0	1	0	0	0	0	0	0	0	0	0
ENSG00000105427	-2.02438	1	0	0	0	0	1	0	0	0	1	1	0	0	0	0	0	0	0	0	0	0
ENSG00000278705	-3.52085	0	1	1	0	0	1	1	0	0	1	1	1	1	0	0	0	0	0	0	0	0
ENSG00000171824	-2.96016	0	0	0	0	0	0	0	0	0	1	0	1	0	0	1	0	0	0	0	1	0
ENSG00000138430	-3.56337	0	1	0	0	1	1	0	0	0	1	1	0	0	0	0	1	0	0	0	0	0
ENSG00000069206	-5.74005	1	0	0	0	0	0	0	0	0	1	0	0	0	0	0	1	0	0	0	0	0
ENSG00000115159	-2.18988	1	0	0	1	0	0	0	0	0	0	0	0	0	0	0	0	0	0	0	0	0
ENSG00000122958	-3.12923	0	0	0	0	0	0	0	0	0	1	0	0	0	0	0	0	0	0	1	0	1
ENSG00000148602	-5.23243	0	1	0	1	0	0	0	0	0	1	0	0	0	0	0	0	0	0	0	0	0
ENSG00000144597	-1.86391	0	0	0	0	0	0	0	0	0	0	0	0	0	0	1	0	0	0	0	1	1
ENSG00000267060	-3.88449	0	1	0	0	1	1	0	0	0	1	0	0	0	1	0	1	0	0	1	1	0
ENSG00000159128	-2.44945	0	1	0	0	0	1	0	0	0	1	1	0	0	0	1	0	0	0	0	0	0
ENSG00000178982	-3.46769	0	1	0	0	0	1	0	0	0	1	1	1	0	0	0	1	0	0	0	0	0
ENSG00000169126	-3.9947	1	0	0	0	1	1	0	0	0	1	1	0	0	0	0	0	1	0	0	0	0
ENSG00000163297	-1.68228	1	0	1	1	0	0	1	1	0	0	0	1	0	0	0	0	0	0	0	0	0
ENSG00000166503	-2.30173	0	1	0	0	1	1	0	0	0	1	1	0	0	0	0	0	0	0	0	0	0
ENSG00000188760	-4.11954	0	1	0	0	0	1	0	0	0	1	0	0	0	0	0	0	0	0	0	0	0
ENSG00000059691	-4.72356	0	1	0	1	0	0	0	0	0	1	0	0	0	0	1	1	0	1	0	1	0
ENSG00000151914	-2.93589	1	1	0	1	0	0	0	0	0	1	0	0	0	0	0	0	0	0	0	0	0
ENSG00000144893	-4.6569	0	1	0	0	0	1	0	0	0	1	1	0	0	0	0	0	0	0	0	0	0
ENSG00000158805	-4.39684	0	0	0	0	0	0	0	0	0	1	0	0	0	1	0	0	0	0	0	0	1
ENSG00000175203	-4.0405	1	1	0	0	0	1	1	0	0	1	1	1	0	0	0	0	0	0	0	0	0
ENSG00000169992	-3.94987	0	1	0	0	0	1	0	0	0	1	1	0	0	0	0	0	0	0	0	0	0
ENSG00000126351	-4.44348	0	0	1	0	0	1	1	0	1	1	0	1	0	0	0	0	0	0	0	0	0
ENSG00000164080	-5.04788	0	0	0	1	0	0	1	1	0	0	0	1	0	0	0	1	0	0	0	0	0
ENSG00000172594	-0.88188	0	0	1	0	0	0	1	1	0	1	0	1	0	0	0	0	0	1	0	0	0
ENSG00000197548	-3.52433	0	1	0	0	0	1	1	0	0	1	0	0	0	0	0	0	0	0	0	0	0
ENSG00000119801	-1.40618	1	1	0	0	0	1	0	0	0	1	0	0	0	0	0	0	0	0	0	0	1
ENSG00000174697	-1.96156	1	1	0	0	0	1	0	0	0	1	1	0	1	0	0	0	1	0	0	0	1
ENSG00000010327	-2.99413	1	0	0	0	0	1	0	0	0	1	0	0	0	0	0	1	0	0	0	1	0
ENSG00000188404	-0.726233	0	0	0	0	0	1	1	1	0	1	0	1	0	0	0	0	0	0	0	0	0
ENSG00000169903	-1.70967	1	0	0	1	0	0	1	1	0	1	0	1	0	0	0	0	1	0	0	0	0
ENSG00000151572	-2.05457	1	1	0	0	0	1	0	0	0	1	0	0	0	0	0	1	0	0	0	1	0
ENSG00000172315	-2.79216	0	0	0	0	0	0	0	0	0	1	0	0	0	0	0	1	0	0	0	0	0
ENSG00000082126	-4.64025	1	0	0	1	0	0	0	0	0	0	0	1	0	0	0	0	0	0	0	0	0
ENSG00000162076	-3.84684	0	1	0	0	0	1	0	0	0	1	1	0	0	0	0	0	0	0	0	0	0
ENSG00000101438	-2.07936	0	1	0	0	0	1	1	0	0	1	1	0	0	0	0	1	0	0	0	0	0
ENSG00000099994	-2.25339	0	0	0	0	0	0	0	0	0	1	0	0	0	0	1	1	0	0	0	0	0
ENSG00000115677	-4.07412	1	0	0	0	0	0	0	0	1	1	0	0	0	0	0	0	0	0	0	0	0
ENSG00000158796	-3.66639	0	1	0	0	0	1	0	0	0	1	0	0	0	1	0	1	0	0	1	1	0
ENSG00000156232	-1.77843	0	0	0	0	0	0	1	0	0	1	0	1	0	0	0	0	0	0	0	0	1
ENSG00000156299	-2.23141	0	0	0	0	0	0	0	0	0	0	0	0	0	0	1	1	0	0	0	0	0
ENSG00000100053	-4.5255	1	0	0	0	0	0	0	0	0	1	0	0	0	0	0	1	0	0	0	0	0
ENSG00000113851	-2.30893	0	1	0	0	0	1	0	0	0	1	1	0	0	1	0	0	1	0	0	0	0
ENSG00000151025	-1.29594	0	1	0	0	0	1	0	0	0	1	1	0	0	0	0	0	0	0	0	0	0
ENSG00000142330	-5.47521	0	1	0	0	0	1	0	0	0	1	1	0	0	1	0	1	0	0	0	0	0
ENSG00000111271	-4.73159	0	1	0	0	0	1	0	0	0	1	0	0	0	0	0	1	0	0	0	0	0
ENSG00000173805	-4.13163	1	1	0	0	0	0	0	0	0	1	1	0	0	0	0	1	0	0	0	0	0
ENSG00000147614	-2.17325	1	0	0	0	0	0	0	0	0	1	0	0	0	0	0	0	0	0	1	0	0
ENSG00000132554	-2.61838	1	0	0	0	0	0	0	0	0	1	0	1	0	0	0	1	0	0	0	0	0
ENSG00000278588	-1.99338	0	0	0	0	0	1	0	0	0	1	1	1	0	0	0	0	0	0	0	0	0
ENSG00000089159	-2.47289	1	1	0	0	0	1	0	0	0	1	1	0	0	0	0	0	0	0	0	0	0
ENSG00000164713	-3.98896	0	1	0	0	0	1	0	0	0	1	0	0	0	0	0	1	0	0	0	0	0
ENSG00000130449	-1.95932	0	1	0	0	0	1	0	0	0	1	1	0	0	0	0	1	0	0	0	1	0
ENSG00000185219	-4.96263	1	1	0	0	0	0	0	0	0	1	1	0	0	0	0	0	0	0	0	0	0
ENSG00000147183	-6.38685	0	0	0	0	0	1	0	0	1	1	0	0	0	1	0	0	0	0	0	0	1
ENSG00000166359	-6.2281	0	1	0	0	0	1	0	0	0	0	1	0	0	0	0	0	0	0	0	1	0
ENSG00000111732	-2.80078	1	0	0	0	0	0	0	0	1	1	0	0	0	0	0	0	1	0	0	0	0
ENSG00000153790	-2.05062	0	1	1	0	1	1	1	0	0	1	0	1	0	0	1	1	0	0	1	0	0
ENSG00000138100	-4.17085	0	0	0	1	0	0	0	0	0	1	0	0	0	0	0	0	0	0	0	0	1
ENSG00000101542	-4.50996	1	1	0	0	0	0	0	0	0	1	1	0	0	1	0	0	1	0	0	0	0
ENSG00000163961	-3.77715	0	1	0	0	0	1	0	0	0	1	0	0	0	1	0	1	1	0	0	0	0
ENSG00000188385	-2.6092	0	0	0	0	0	0	0	0	0	1	0	0	0	0	0	0	0	1	0	1	1
ENSG00000152454	-2.3301	0	1	0	0	0	0	0	1	0	1	1	0	0	0	0	1	0	0	0	0	0
ENSG00000174611	-5.02186	0	0	0	0	0	0	0	0	0	1	0	0	0	0	0	0	0	0	0	0	0
ENSG00000115866	-2.66612	0	0	0	0	0	0	1	1	1	0	0	1	0	1	0	0	1	0	1	0	1
ENSG00000188342	-2.94653	0	1	1	0	0	1	0	0	0	1	0	1	0	0	0	0	0	0	0	0	0
ENSG00000058600	-2.85121	1	1	0	0	0	1	0	0	0	1	0	0	0	0	0	1	0	0	1	1	0
ENSG00000152217	-1.13214	1	1	0	0	0	0	0	0	0	1	1	0	0	0	0	0	0	0	0	1	0
ENSG00000000460	-1.12535	1	0	0	0	0	0	1	0	0	1	0	0	0	1	0	0	0	0	0	0	0
ENSG00000167114	-2.59318	0	1	0	0	0	1	0	0	0	1	0	0	0	0	0	0	0	0	0	0	0
ENSG00000204859	-3.1208	0	1	0	0	1	1	0	0	0	1	0	0	0	1	0	1	0	0	1	0	0
ENSG00000111361	-3.12671	0	1	0	0	0	1	0	0	0	1	0	0	0	0	1	1	0	0	0	0	0
ENSG00000162482	-2.84394	0	0	1	0	0	0	1	1	0	0	0	1	0	0	0	0	0	0	0	0	0
ENSG00000145332	-1.57932	0	0	0	0	0	0	0	0	0	0	0	1	1	0	0	0	0	0	0	0	0
ENSG00000148219	-3.00857	0	1	0	0	0	1	0	0	0	1	1	0	0	0	0	0	0	0	0	0	0
ENSG00000183741	-2.59771	0	1	0	0	0	1	0	0	0	1	1	0	0	1	0	0	1	0	1	0	0
ENSG00000214189	-2.27146	0	1	0	0	0	1	0	0	0	1	1	0	0	0	0	1	0	0	1	0	0
ENSG00000257017	-1.37876	1	0	0	0	0	0	1	0	0	0	0	0	1	0	0	0	0	0	0	0	0
ENSG00000099769	-3.50406	0	0	0	0	0	0	1	0	0	1	0	0	0	0	0	0	0	1	0	0	0
ENSG00000164761	-0.167215	0	1	0	0	0	0	0	0	0	1	1	1	0	0	0	0	0	0	0	0	0
ENSG00000182492	-1.415	0	1	0	0	0	1	0	0	0	1	1	0	0	0	0	0	0	0	1	0	0
ENSG00000100065	-2.6975	0	1	0	0	0	1	0	0	0	1	1	1	0	0	0	1	0	1	0	0	0
ENSG00000123575	-3.05002	0	1	0	0	0	1	0	0	0	1	1	0	0	0	0	1	0	0	0	0	0
ENSG00000130741	-2.96872	0	1	0	0	0	1	0	1	1	1	1	1	0	0	0	1	0	0	0	0	0
ENSG00000008382	-2.40049	0	1	0	0	1	1	0	0	0	1	1	0	0	0	0	0	0	0	0	0	0
ENSG00000165731	-2.77922	0	1	0	0	0	1	0	0	0	1	1	0	0	0	0	0	0	0	0	0	0
ENSG00000198774	-1.98908	0	0	1	0	0	0	1	1	0	1	0	1	0	0	0	0	0	0	0	0	0
ENSG00000172061	-3.11429	1	0	0	1	0	0	0	0	0	1	0	0	1	0	0	0	0	0	0	0	0
ENSG00000198513	-1.23827	0	1	0	0	0	1	0	0	0	1	1	0	0	0	0	0	0	0	0	0	0
ENSG00000144445	-2.51218	1	1	0	0	0	1	0	0	0	1	1	0	0	1	0	0	0	0	0	0	0
ENSG00000117360	-2.46538	0	1	0	0	0	0	1	0	0	0	0	1	0	0	0	1	0	0	0	0	0
ENSG00000162782	-3.97075	0	0	0	0	0	0	0	0	0	1	0	0	0	0	0	0	0	0	0	0	0
ENSG00000215845	-0.764101	0	1	0	0	0	1	0	0	0	1	1	0	0	1	0	1	0	0	0	0	0
ENSG00000182287	-2.18403	0	1	0	0	0	0	0	0	0	1	1	0	0	0	0	1	0	1	0	0	0
ENSG00000160949	-2.80925	0	1	0	0	1	1	0	0	0	1	1	0	0	0	0	1	0	0	0	0	0
ENSG00000128513	-2.15965	1	1	0	0	0	1	0	0	0	1	1	0	0	0	0	0	0	0	0	0	0
ENSG00000125823	-5.6167	0	0	0	0	0	1	0	0	0	1	1	1	0	0	0	0	0	1	0	0	1
ENSG00000188800	-4.92183	0	0	0	0	0	1	0	1	0	1	0	0	0	0	0	0	0	1	0	0	0
ENSG00000197603	-4.33672	0	1	0	0	0	1	0	0	0	1	1	0	0	0	0	0	0	0	1	0	0
ENSG00000018236	-2.61626	1	1	0	0	0	1	0	0	0	1	1	1	0	0	0	1	1	0	1	0	0
ENSG00000241399	-0.363438	0	1	0	0	0	1	0	0	1	1	1	0	0	0	0	0	0	0	0	0	0
ENSG00000066230	-4.24934	0	1	0	0	0	1	0	0	0	1	1	0	0	0	0	0	0	0	0	0	0
ENSG00000160145	-4.13822	0	0	0	1	0	0	0	0	0	0	0	0	0	1	0	0	0	0	0	0	0
ENSG00000134250	-2.63747	1	1	0	0	0	1	0	0	0	1	1	0	0	0	0	0	0	0	0	0	0
ENSG00000137161	-2.81168	0	1	0	0	1	1	0	0	1	1	0	0	0	0	0	0	0	0	0	0	0
ENSG00000173145	-1.64937	0	1	0	1	1	1	0	0	0	1	1	0	0	0	0	1	0	0	1	0	0
ENSG00000159267	-4.29279	0	1	0	0	1	0	0	0	0	0	1	0	0	0	0	0	0	0	0	0	0
ENSG00000145248	-2.00799	0	1	0	0	0	1	0	0	0	1	1	0	0	0	0	0	0	0	0	0	0
ENSG00000154928	-3.36038	0	0	0	1	0	0	1	0	0	1	0	0	0	0	0	1	0	0	0	0	0
ENSG00000134222	-0.970667	0	1	0	0	0	1	0	0	0	1	0	0	0	0	0	1	0	0	0	0	0
ENSG00000163002	-1.73851	0	0	0	1	0	0	0	0	0	0	0	0	0	0	1	1	0	0	0	0	0
ENSG00000135480	-0.673716	0	0	0	0	0	0	0	0	0	1	0	0	0	0	1	1	0	1	0	0	0
ENSG00000008197	-4.61176	1	0	0	0	0	0	0	0	0	0	0	0	0	0	1	0	0	0	0	0	0
ENSG00000057935	-4.14076	0	1	0	0	0	1	0	0	0	1	1	0	0	0	0	0	0	0	0	0	0
ENSG00000213930	-3.91485	0	1	0	0	0	0	0	0	0	1	0	1	0	0	1	1	0	1	0	1	0
ENSG00000171987	-5.70877	1	0	0	1	0	0	1	0	0	0	0	0	0	0	0	0	0	0	1	1	0
ENSG00000115524	-2.81878	0	1	0	0	0	1	0	0	0	1	0	0	0	0	0	1	0	0	0	1	1
ENSG00000177946	-3.07266	0	1	0	0	0	0	0	0	0	1	1	0	0	0	0	0	0	0	0	0	0
ENSG00000163617	-2.73764	0	1	1	0	0	0	0	1	0	1	0	0	0	1	0	0	0	0	1	0	0
ENSG00000163684	-3.34256	0	1	0	0	0	1	0	0	0	1	0	0	0	0	0	0	0	0	1	0	0
ENSG00000184867	-1.03673	1	0	0	1	0	0	0	1	0	1	0	0	0	0	0	1	0	0	0	0	0
ENSG00000172216	-1.12809	0	1	0	0	0	1	0	0	0	1	1	0	1	1	0	0	0	0	0	0	0
ENSG00000065717	-2.11054	0	1	0	0	0	0	0	0	0	1	0	1	0	0	0	0	0	0	0	0	0
ENSG00000119844	-3.06094	0	1	1	0	0	1	0	0	0	1	1	1	0	0	0	1	0	0	0	1	0
ENSG00000120088	-4.93854	0	1	0	0	0	1	0	0	0	1	1	0	0	0	0	0	0	0	0	0	0
ENSG00000085465	-3.00243	1	0	0	0	0	0	0	0	0	1	0	0	1	0	0	1	0	0	0	0	1
ENSG00000136828	-5.36647	0	1	0	0	0	1	0	0	0	1	1	0	0	0	0	0	0	0	0	0	0
ENSG00000123472	-2.46602	0	0	0	1	0	0	0	0	0	0	0	0	0	0	0	0	0	0	0	0	0
ENSG00000198650	-4.33439	0	0	0	0	0	1	0	0	0	1	0	0	0	0	0	0	0	0	0	0	0
ENSG00000068745	-3.07595	0	0	0	0	0	0	0	0	0	1	0	0	0	0	0	1	0	0	0	0	1
ENSG00000160182	-0.571064	1	0	0	0	0	0	0	0	0	0	0	0	1	0	0	0	0	0	0	0	0
ENSG00000164023	-2.03611	1	0	0	0	0	0	0	0	0	1	0	0	0	0	0	0	0	0	0	0	0
ENSG00000261115	-3.09013	0	1	0	0	0	1	0	0	0	1	1	0	0	0	0	1	0	0	0	0	0
ENSG00000254535	-1.79066	0	1	1	0	0	1	0	0	0	1	1	0	0	0	0	1	0	0	0	0	0
ENSG00000242612	-3.53266	0	1	0	0	0	1	0	0	0	1	1	0	0	0	0	1	0	0	0	0	0
ENSG00000054654	-3.46435	1	1	0	0	0	1	1	0	0	1	1	1	0	0	0	0	0	0	0	0	0
ENSG00000115966	-4.1372	0	1	0	0	0	1	0	0	0	1	1	0	0	0	0	0	0	0	0	0	0
ENSG00000082556	-3.68799	1	1	0	0	0	1	0	0	0	1	0	0	0	0	0	0	0	0	0	0	0
ENSG00000143153	-0.921008	1	1	0	0	0	0	0	0	0	1	0	0	0	0	0	1	0	0	0	0	0
ENSG00000124469	-1.49443	0	1	0	0	0	1	0	0	0	1	0	0	0	0	0	1	0	0	0	0	0
ENSG00000100678	-3.69544	1	1	0	0	0	0	0	0	0	1	1	0	0	0	0	1	0	0	0	0	0
ENSG00000124444	-4.26119	0	0	0	1	0	1	0	0	0	0	1	0	0	0	1	0	0	0	0	0	0
ENSG00000181234	-2.53016	0	1	0	0	0	1	0	0	0	1	0	0	0	0	0	0	0	0	0	0	0
ENSG00000111490	-2.01777	1	1	0	0	0	1	0	0	0	1	1	0	0	0	0	0	0	0	0	0	0
ENSG00000072042	-2.71378	1	0	0	0	0	1	0	0	1	1	0	0	0	0	0	0	0	1	0	0	0
ENSG00000020181	-2.25656	0	0	0	0	0	0	0	0	0	1	0	0	0	0	1	0	0	0	0	0	0
ENSG00000116830	-1.60323	0	1	0	0	0	1	0	0	0	1	0	0	0	0	0	1	0	0	0	0	0
ENSG00000141298	-5.2281	0	1	0	0	1	0	0	0	0	1	1	0	0	0	0	1	0	0	0	0	0
ENSG00000165646	-2.7135	0	1	0	0	0	1	0	0	0	1	1	0	0	0	0	0	0	0	0	0	0
ENSG00000160216	-3.09702	0	1	0	0	0	1	0	0	0	1	1	0	0	0	0	1	0	0	0	0	0
ENSG00000167037	-3.90942	0	1	0	0	0	1	0	0	0	1	1	0	0	0	0	1	0	0	0	0	0
ENSG00000168298	-2.77665	0	1	0	0	0	1	0	1	0	1	0	0	1	0	0	1	0	0	0	0	0
ENSG00000151229	-2.70181	0	1	0	0	1	1	0	0	0	1	1	0	0	1	1	0	0	0	1	0	0
ENSG00000116668	-3.04919	0	0	1	0	0	1	0	0	0	1	0	1	0	0	0	1	1	0	0	0	0
ENSG00000092096	-2.69881	0	1	1	0	0	1	1	1	0	1	0	0	0	0	1	0	0	0	0	0	0
ENSG00000141759	-3.6056	0	1	0	0	0	1	0	0	0	1	1	0	0	0	0	0	0	0	0	0	0
ENSG00000143384	-2.226	1	0	0	0	0	1	1	0	0	1	0	0	0	0	0	1	1	0	0	0	1
ENSG00000092009	-3.48132	1	0	1	0	0	0	0	0	0	0	0	1	0	1	0	1	0	0	1	0	0
ENSG00000132953	-2.91975	0	1	0	0	0	1	0	0	0	0	1	0	0	0	0	0	0	0	0	0	0
ENSG00000050165	-0.894724	0	0	0	0	0	1	0	0	0	1	1	0	0	0	0	0	0	0	0	0	0
ENSG00000143079	-2.62504	0	1	0	0	0	1	0	0	0	1	0	0	0	0	0	1	0	0	0	0	0
ENSG00000112335	-3.01952	0	1	0	0	0	0	0	0	0	1	0	1	0	0	0	1	0	1	0	0	0
ENSG00000151962	-4.99447	0	1	0	0	0	1	0	1	0	1	0	0	0	0	0	0	0	0	0	0	0
ENSG00000168003	-1.14242	0	1	0	0	0	1	0	0	0	1	1	0	0	0	0	0	0	0	0	0	0
ENSG00000189042	-3.17736	0	1	0	0	0	0	0	0	0	0	0	0	0	0	0	1	1	0	0	0	0
ENSG00000171490	-2.42244	0	0	0	0	0	1	1	0	0	1	1	1	0	0	0	1	0	0	0	1	0
ENSG00000164893	-3.09419	1	0	0	0	0	0	0	0	0	0	0	0	0	0	0	1	0	0	1	0	0
ENSG00000099250	-1.61343	0	1	0	0	0	1	0	0	0	1	0	0	0	0	0	0	0	0	0	0	0
ENSG00000140287	-2.9402	1	0	0	0	0	0	0	0	0	1	0	0	0	0	0	0	0	0	0	0	0
ENSG00000103429	-3.41596	0	0	0	0	1	1	0	0	0	1	0	1	0	0	0	1	0	0	0	0	0
ENSG00000169609	-5.23569	1	1	0	0	0	0	0	0	0	1	1	0	0	0	0	1	0	0	0	0	0
ENSG00000122483	-2.52052	0	1	0	0	0	0	0	1	0	0	1	0	0	0	0	0	0	0	0	0	0
ENSG00000049759	-1.91463	1	1	0	0	0	1	0	0	0	1	1	0	0	0	0	1	0	0	0	0	0
ENSG00000155755	-2.51128	0	1	0	0	0	1	0	0	0	1	1	0	0	0	0	0	0	0	0	0	0
ENSG00000183153	-4.31617	0	1	0	0	0	1	0	0	0	1	1	0	0	0	1	0	0	0	0	0	1
ENSG00000205476	-3.3166	0	1	0	0	1	1	0	0	0	1	1	0	0	0	1	0	0	0	0	1	0
ENSG00000187323	-3.98667	1	0	0	0	0	0	1	0	0	1	1	0	0	0	0	0	0	0	0	0	0
ENSG00000143776	-3.41627	1	1	0	0	1	1	0	0	0	1	1	0	0	0	0	0	0	0	0	1	0
ENSG00000134255	-3.84022	0	1	0	0	0	1	0	0	0	1	0	0	0	0	0	1	0	0	0	0	0
ENSG00000204851	-3.0373	0	0	0	0	0	1	0	0	0	1	0	0	0	0	0	0	0	0	0	0	0
ENSG00000171227	-1.38972	0	0	0	0	0	0	0	1	0	0	0	0	0	0	0	1	0	0	0	0	1
ENSG00000157782	-2.00012	0	1	0	0	0	1	0	0	0	1	1	0	0	0	0	1	0	0	1	0	0
ENSG00000123329	-1.86517	1	0	1	0	0	0	1	1	0	0	0	1	0	0	0	1	0	0	0	0	0
ENSG00000165672	-3.79827	0	1	0	0	0	1	0	0	0	1	1	0	0	0	1	0	1	0	0	1	0
ENSG00000132155	-3.31015	0	0	0	0	0	1	0	0	0	1	0	0	0	0	0	0	0	0	0	1	0
ENSG00000105048	-2.58849	1	0	0	0	0	1	0	0	0	1	0	0	0	0	0	0	0	0	0	0	0
ENSG00000171847	-4.30443	0	0	0	0	0	1	0	1	0	1	0	0	0	0	0	0	0	0	0	0	0
ENSG00000143643	-2.08994	0	1	0	0	0	1	0	1	0	1	1	0	0	0	0	1	0	0	0	1	0
ENSG00000101493	-1.89427	0	1	0	0	1	1	0	0	0	1	1	0	0	0	0	0	0	0	0	0	0
ENSG00000173545	-3.24866	0	1	0	0	0	1	0	0	0	1	0	0	0	0	1	1	0	0	0	0	0
ENSG00000164695	-1.41342	0	1	0	0	0	1	0	0	0	1	1	0	0	0	0	1	0	0	0	0	0
ENSG00000113712	-2.89218	1	1	0	0	0	1	0	0	0	1	0	1	0	0	0	1	0	1	0	0	0
ENSG00000047936	-3.46833	1	0	1	1	0	0	0	0	0	1	0	1	0	0	0	0	0	1	0	0	0
ENSG00000115255	-1.74623	0	0	0	0	0	1	0	1	0	1	1	0	0	0	0	0	0	0	0	0	0
ENSG00000146834	-2.7441	1	1	0	0	0	1	0	0	0	1	1	0	1	0	0	1	0	0	0	0	0
ENSG00000176723	-4.25181	0	1	0	0	0	1	0	0	0	1	1	0	0	0	0	0	0	1	0	0	0
ENSG00000171634	-2.81472	1	1	0	0	0	1	0	0	0	1	1	0	0	0	0	1	0	0	0	1	0
ENSG00000143774	-2.76749	0	1	0	0	0	1	0	0	0	1	1	0	0	0	0	0	0	0	0	0	0
ENSG00000153250	-1.97205	0	1	0	0	0	1	0	0	0	1	1	0	0	0	0	1	0	0	0	0	0
ENSG00000145506	-3.13593	1	1	0	0	0	1	0	0	0	1	1	0	0	0	0	0	0	0	0	0	0
ENSG00000178394	-4.28771	0	1	1	0	0	1	0	1	0	1	0	0	0	0	0	0	0	0	0	0	0
ENSG00000128285	-4.22513	0	0	0	0	0	0	0	0	0	0	0	0	0	0	1	0	0	1	0	0	0
ENSG00000138363	-2.07997	1	1	0	0	0	0	1	1	0	1	0	0	0	0	0	0	1	0	0	0	0
ENSG00000063978	-2.9092	1	1	1	0	0	0	1	1	0	0	0	1	0	0	1	0	0	0	0	0	0
ENSG00000111843	-2.08767	0	1	0	0	0	1	0	0	0	1	1	0	0	0	0	0	0	0	0	0	0
ENSG00000129250	-3.97915	0	1	0	0	1	1	0	0	0	1	1	0	0	0	0	0	0	0	0	0	0
ENSG00000137103	-3.9092	0	0	0	0	0	0	0	0	0	0	0	0	0	0	0	0	0	0	0	0	0
ENSG00000143621	-2.20703	1	0	0	0	0	1	0	0	0	0	1	0	0	0	0	0	1	0	0	0	0
ENSG00000140853	-0.68302	0	1	0	0	0	1	0	0	0	1	1	1	0	0	0	0	0	0	0	0	0
ENSG00000101307	-3.25925	0	0	1	0	0	0	0	0	0	1	0	1	0	0	0	1	0	1	0	0	0
ENSG00000144909	-1.78136	0	1	0	0	0	0	1	0	0	0	1	0	0	0	0	1	0	0	1	0	0
ENSG00000154736	-1.07637	0	0	1	1	0	1	1	1	0	1	1	0	0	0	0	0	0	0	1	0	0
ENSG00000172116	-3.56678	0	1	0	0	0	1	0	0	0	1	1	0	0	0	0	0	0	0	0	0	0
ENSG00000184166	-4.21437	0	0	0	0	0	0	1	1	0	0	0	1	0	0	0	0	0	0	0	0	0
ENSG00000166169	-4.20956	0	0	0	0	0	1	0	0	0	1	0	0	0	1	1	1	0	0	1	1	0
ENSG00000143125	-4.27481	0	0	0	0	0	1	0	0	0	1	1	0	0	0	1	1	1	0	0	0	0
ENSG00000206075	-2.13543	0	0	1	1	0	0	0	0	0	0	0	0	0	0	0	1	0	0	0	0	0
ENSG00000149742	-3.87853	0	0	0	0	0	0	0	0	0	0	0	0	0	0	0	1	0	0	0	0	0
ENSG00000106266	-2.62576	0	1	0	0	0	0	1	0	0	0	0	0	0	0	0	0	0	0	0	0	0
ENSG00000114446	-2.62941	0	0	0	0	0	1	0	0	0	1	1	0	0	1	0	0	0	0	0	1	0
ENSG00000105855	-1.91997	0	1	1	0	0	1	1	0	0	1	0	1	0	0	0	0	0	0	1	0	1
ENSG00000095637	-2.84487	0	1	0	0	0	1	0	0	0	1	0	0	0	0	0	1	0	0	0	0	0
ENSG00000100162	-1.13632	1	1	0	0	0	1	0	0	0	1	0	0	0	0	0	0	1	0	0	0	1
ENSG00000104450	-0.840577	0	1	0	0	0	1	0	0	0	1	1	1	0	0	0	1	0	0	0	0	0
ENSG00000170653	-5.39047	0	0	1	0	0	0	1	0	0	1	1	0	0	0	0	0	0	0	0	0	0
ENSG00000161677	-3.47297	0	1	0	0	0	0	0	0	0	1	0	0	0	0	0	1	0	0	0	0	0
ENSG00000136694	-3.12406	1	0	0	0	0	0	0	0	0	0	0	0	1	0	1	0	0	0	0	0	0
ENSG00000127920	-1.66896	0	0	0	1	0	0	0	0	0	1	0	1	0	0	0	1	0	0	0	0	0
ENSG00000151005	-4.87875	0	1	0	0	0	1	1	1	0	1	1	1	0	0	0	1	1	0	0	0	0
ENSG00000179335	-4.63953	1	0	0	1	0	0	0	0	0	1	0	0	0	0	0	0	0	0	0	0	0
ENSG00000175221	-3.66401	0	1	0	0	1	1	0	0	0	1	0	0	0	0	0	0	0	0	0	1	0
ENSG00000109929	-1.49094	0	0	1	0	0	0	0	0	0	1	0	1	0	0	0	0	0	0	0	0	0
ENSG00000180011	-2.64864	1	1	0	0	0	1	0	0	1	1	1	1	0	0	0	1	0	0	0	0	0
ENSG00000164062	-3.65799	0	0	0	0	0	1	0	0	0	1	0	0	0	0	0	1	0	0	0	0	0
ENSG00000152954	-2.29832	0	1	0	0	0	1	0	0	0	1	0	0	0	0	1	0	0	0	0	0	0
ENSG00000135677	-2.14695	0	1	0	0	0	1	0	0	0	1	0	0	1	0	0	0	0	0	0	0	0
ENSG00000109991	-4.63594	0	0	0	0	0	0	0	0	0	1	1	1	0	0	0	0	0	0	0	0	0
ENSG00000138246	-4.37213	1	1	0	0	0	1	0	0	0	1	1	0	0	0	0	1	0	0	0	1	0
ENSG00000068137	-4.55063	0	1	0	0	0	1	1	0	0	1	1	0	0	0	1	0	1	0	0	0	0
ENSG00000152942	-3.20317	1	0	0	0	0	1	0	0	0	1	1	0	0	1	0	0	1	0	1	0	0
ENSG00000132563	-3.1386	1	1	0	0	0	1	0	0	0	1	1	0	0	0	1	0	1	0	1	0	0
ENSG00000228716	-0.927167	1	1	0	0	0	1	0	0	0	1	1	0	0	0	0	1	0	1	0	0	0
ENSG00000124831	-2.57209	0	1	0	0	0	1	0	0	0	1	1	0	0	0	0	0	0	1	0	0	0
ENSG00000130176	-1.3411	0	0	0	0	0	1	0	0	0	1	0	0	0	0	0	0	0	0	0	0	0
ENSG00000154007	-5.30757	0	0	0	0	0	0	0	0	0	0	0	0	0	0	0	0	0	0	0	0	0
ENSG00000162927	-3.90877	0	0	0	0	0	0	0	0	0	0	0	0	0	0	0	1	0	1	0	0	0
ENSG00000261652	-1.55818	0	1	0	0	0	0	0	0	0	0	0	0	0	0	0	1	0	0	1	0	0
ENSG00000170775	-1.69989	0	1	0	0	0	0	0	0	0	1	1	0	0	0	0	0	0	0	0	0	0
ENSG00000178965	-2.69591	0	1	0	0	0	0	0	0	0	1	0	1	0	0	1	1	0	0	1	0	0
ENSG00000198315	-3.34403	0	0	0	0	0	1	0	0	0	1	1	0	0	0	0	1	0	0	0	0	0
ENSG00000279508	-2.75166	0	0	0	0	0	0	0	0	0	1	0	0	0	0	0	0	0	0	1	0	0
ENSG00000179397	-5.13695	0	0	0	0	0	0	0	0	0	1	0	1	0	0	1	0	0	0	0	0	0
ENSG00000148600	-2.91061	0	1	0	0	0	1	0	0	0	1	1	0	0	0	0	0	0	0	0	0	0
ENSG00000108187	-2.13176	1	0	0	0	0	1	0	0	0	0	0	0	1	0	0	0	0	0	1	0	0
ENSG00000079246	-2.56047	0	1	0	0	0	1	0	0	0	1	1	0	0	0	0	0	0	1	0	0	0
ENSG00000165959	-1.94314	0	1	0	0	0	1	0	0	0	1	1	0	0	0	0	0	0	0	0	0	0
ENSG00000139613	-3.92796	0	1	0	0	0	1	0	0	0	1	1	0	0	0	0	1	0	0	0	1	0
ENSG00000012779	-1.38843	0	1	0	0	0	1	0	0	0	1	1	0	0	0	1	0	0	0	0	0	0
ENSG00000104852	-4.27174	0	1	0	0	0	1	0	0	0	1	1	0	0	0	0	0	0	0	0	0	0
ENSG00000166529	-2.77764	0	1	1	1	0	1	1	0	0	1	0	1	0	0	0	1	0	0	0	0	0
ENSG00000244617	-4.31072	0	0	0	0	0	0	1	0	0	1	0	0	0	0	0	1	0	0	1	0	0
ENSG00000082196	-2.08522	1	0	1	0	0	0	0	0	0	0	0	1	0	0	0	0	0	0	0	0	0
ENSG00000120159	-2.66146	0	0	0	0	0	0	0	0	0	0	1	1	0	1	0	1	0	0	0	0	0
ENSG00000100364	-2.30429	0	1	0	0	0	1	0	0	0	1	1	0	0	0	0	0	0	0	0	0	0
ENSG00000184640	-2.92939	1	1	0	1	0	1	0	0	0	1	0	0	0	0	0	0	0	0	0	0	0
ENSG00000103091	-4.7669	0	1	0	0	0	0	0	0	0	1	0	0	0	0	0	0	0	0	0	0	0
ENSG00000187955	-4.18076	0	0	0	0	0	0	1	0	0	1	0	1	0	0	0	0	0	0	0	0	1
ENSG00000132359	-0.713024	0	1	0	0	0	0	0	0	0	1	1	0	0	0	0	0	0	0	0	0	0
ENSG00000165209	-2.25078	0	1	0	0	0	1	0	0	0	1	0	1	0	0	0	0	0	0	1	0	0
ENSG00000116752	-2.58415	0	0	0	0	1	0	0	0	0	0	0	0	0	0	0	1	0	0	0	1	0
ENSG00000145335	-1.58424	0	0	0	0	0	1	0	0	0	1	0	0	0	0	0	0	0	0	0	0	0
ENSG00000174450	-5.16825	1	1	0	0	0	1	1	0	0	1	1	1	0	0	0	0	0	0	1	0	0
ENSG00000171067	-2.80925	0	1	0	0	0	1	0	0	0	1	1	0	0	0	0	1	0	0	0	0	0
ENSG00000072736	-2.56175	0	1	0	0	0	0	0	0	0	1	1	0	0	0	0	0	0	0	0	0	0
ENSG00000182255	-5.06226	0	1	0	0	0	1	1	0	0	1	1	0	0	0	0	0	0	0	1	0	0
ENSG00000196417	-3.56884	0	0	0	1	0	0	0	0	0	1	0	0	0	0	0	0	0	0	0	0	0
ENSG00000156983	-3.30102	1	1	0	0	0	0	0	0	0	0	1	0	0	0	1	0	0	0	0	0	0
ENSG00000166348	-2.41204	0	1	0	1	0	1	0	0	0	1	0	0	0	0	0	0	1	0	1	1	0
ENSG00000125900	-4.38504	0	0	1	0	0	1	1	0	0	0	0	1	0	0	0	0	0	0	0	0	0
ENSG00000133316	-4.12708	1	1	0	0	0	0	0	0	0	0	0	0	0	0	0	0	0	0	1	0	0
ENSG00000164929	-1.64314	0	1	0	0	0	1	0	0	0	1	1	0	0	0	0	0	0	0	0	0	0
ENSG00000080802	-5.01905	0	1	0	0	0	1	0	0	0	1	1	0	0	0	0	0	0	0	0	1	0
ENSG00000104427	-2.33439	0	1	0	0	0	1	0	0	0	1	0	0	0	1	0	0	0	0	0	0	0
ENSG00000241553	-3.33803	0	1	0	0	0	1	0	0	0	1	1	0	0	0	0	1	1	0	0	0	0
ENSG00000165288	-3.308	0	1	0	0	0	1	1	1	0	1	0	1	0	0	0	0	0	0	0	0	0
ENSG00000179403	-3.8047	0	0	0	0	0	1	0	0	0	1	0	0	0	0	0	0	0	0	1	0	0
ENSG00000168806	-2.44528	0	1	0	0	1	1	0	0	0	1	0	0	0	0	0	1	0	0	0	0	0
ENSG00000134987	-2.28567	1	0	1	0	0	0	0	0	0	0	0	0	0	0	0	0	0	0	0	0	0
ENSG00000008838	-2.64946	1	0	0	0	0	0	0	0	0	0	0	0	0	0	0	0	0	0	0	0	0
ENSG00000164484	-0.207444	1	0	0	0	1	1	0	0	0	1	0	0	0	0	0	1	0	0	0	0	0
ENSG00000168542	0.140988	1	1	1	0	0	0	1	0	0	1	0	1	0	0	0	0	0	0	0	0	0
ENSG00000182931	-4.16204	0	0	1	0	0	0	1	0	0	0	0	1	0	0	0	0	0	0	0	0	0
ENSG00000021355	-1.2027	0	1	0	0	0	0	0	0	0	1	0	0	0	0	0	1	0	1	0	0	0
ENSG00000100558	-1.47574	0	1	0	0	0	1	0	0	0	1	1	0	0	0	0	1	0	0	0	0	0
ENSG00000161547	-2.20823	1	1	0	0	0	1	0	0	0	1	1	1	0	0	0	1	0	0	0	1	0
ENSG00000135185	-2.02274	1	1	0	0	0	1	0	0	0	1	0	0	0	0	0	0	0	0	0	0	0
ENSG00000174123	-3.35402	1	0	0	0	0	1	1	1	1	0	0	1	0	0	0	0	0	0	0	0	0
ENSG00000148180	-2.28314	1	0	0	1	0	1	1	1	0	1	0	1	0	0	0	1	0	1	0	0	0
ENSG00000091164	-3.32308	0	1	0	0	0	1	0	0	0	1	0	0	0	0	0	0	0	0	0	0	0
ENSG00000083290	-2.96016	0	1	0	0	0	0	0	0	0	1	1	0	0	0	0	0	0	0	0	0	0
ENSG00000122359	-2.53902	0	1	0	0	0	1	0	0	0	1	1	0	0	0	0	1	0	0	0	0	0
ENSG00000231256	-5.00601	0	0	0	0	1	0	0	0	0	0	0	1	0	0	0	0	0	0	1	0	0
ENSG00000158716	-2.12652	0	1	0	0	0	1	0	0	0	1	1	1	0	0	0	0	0	0	0	0	0
ENSG00000010671	-2.3992	0	1	0	0	0	1	1	1	0	1	1	0	0	0	0	1	0	0	0	0	0
ENSG00000011347	-4.84809	0	1	0	0	0	1	0	0	0	1	1	0	0	0	0	0	0	0	0	0	0
ENSG00000136490	-2.73697	0	0	0	0	0	0	0	0	0	0	0	0	0	0	0	1	0	0	1	0	0
ENSG00000157423	-5.82992	0	1	0	0	0	0	0	0	0	0	0	0	0	1	0	0	1	0	1	0	0
ENSG00000108691	0.654747	1	1	0	0	0	1	0	0	0	1	0	0	0	0	0	1	0	0	0	0	0
ENSG00000121210	-1.71601	0	1	0	0	0	1	0	0	0	1	0	0	0	0	0	0	0	0	0	1	0
ENSG00000121807	-1.45064	0	0	0	0	0	0	0	0	0	0	0	1	0	0	0	1	0	0	0	0	0
ENSG00000170265	-3.21531	0	1	0	0	0	1	0	0	0	1	1	0	0	0	0	0	0	0	1	0	0
ENSG00000165997	-0.517813	0	1	0	0	0	1	0	0	0	1	0	1	0	0	0	1	0	0	0	0	0
ENSG00000185024	-5.22001	1	1	0	0	0	1	0	0	0	1	0	0	0	0	0	0	0	0	0	0	0
ENSG00000172382	-2.51457	1	0	0	0	1	0	0	1	0	1	0	0	0	0	0	0	0	0	0	0	0
ENSG00000204356	-3.14051	0	0	0	0	0	1	0	0	0	1	0	1	0	0	0	1	0	0	0	0	0
ENSG00000153976	-1.09139	0	1	0	0	0	1	0	0	0	1	1	0	0	0	0	0	0	0	0	0	0
ENSG00000058668	-1.90422	0	1	1	1	0	1	0	0	0	1	1	0	0	0	0	1	0	0	0	0	0
ENSG00000113088	-1.639	0	0	1	1	0	0	0	1	0	0	0	1	0	0	0	0	0	1	0	0	0
ENSG00000113658	-2.37812	1	1	0	0	0	0	0	0	0	1	0	0	0	0	1	1	0	0	0	0	0
ENSG00000041515	-3.73332	1	0	1	1	0	0	1	0	0	1	0	1	0	0	0	0	0	0	0	0	0
ENSG00000154027	-0.880763	0	1	0	0	0	1	0	0	0	1	1	0	0	0	0	0	0	0	0	0	0
ENSG00000110031	-0.930105	1	0	0	1	0	0	0	0	0	1	0	1	0	0	0	1	0	0	0	0	0
ENSG00000092208	-2.55351	1	0	0	0	0	0	0	0	0	0	0	0	0	0	0	0	0	0	0	0	0
ENSG00000280188	-5.84146	0	0	0	0	0	0	0	0	0	1	0	1	0	0	0	0	0	0	1	0	0
ENSG00000078043	-4.67632	0	0	0	1	0	0	0	0	0	0	0	0	1	0	0	0	0	0	0	0	1
ENSG00000141401	-0.626313	0	1	0	0	0	1	0	0	0	1	1	0	0	0	0	0	0	0	0	0	1
ENSG00000147174	-1.58074	0	0	0	0	0	1	0	0	0	1	1	1	1	0	0	1	1	0	0	0	0
ENSG00000118276	-1.81771	0	1	0	0	0	0	0	0	0	1	0	0	0	0	0	1	0	0	0	0	0
ENSG00000088827	-1.69937	0	0	0	1	0	0	0	0	0	1	0	0	0	0	1	0	0	0	0	0	0
ENSG00000101811	-2.67475	0	1	0	0	0	0	0	0	0	1	0	0	0	0	0	1	0	0	0	1	0
ENSG00000077522	-3.52516	1	1	0	0	0	1	0	0	0	1	1	0	0	0	0	0	0	0	0	0	0
ENSG00000110900	-2.45056	1	0	0	0	0	1	0	0	0	1	1	0	0	0	1	0	1	0	1	0	1
ENSG00000163956	-3.41458	0	1	0	0	0	1	1	0	0	1	0	0	0	0	0	0	0	0	1	0	0
ENSG00000196547	-2.86881	0	0	1	0	0	0	1	0	0	0	0	1	0	0	0	0	0	0	0	0	0
ENSG00000185686	-1.55233	1	1	0	0	0	1	0	0	1	1	0	0	0	0	0	1	0	0	0	0	0
ENSG00000163082	-0.566592	0	1	0	0	0	1	0	0	0	1	1	0	0	0	0	0	0	0	0	0	0
ENSG00000172260	-1.75249	1	1	1	0	0	1	1	1	0	1	1	1	0	0	0	0	0	0	0	0	0
ENSG00000042088	-2.99436	0	1	0	0	0	0	0	0	0	1	0	0	0	0	0	0	0	0	1	1	0
ENSG00000115415	-0.776676	0	0	0	1	0	0	0	0	0	0	1	0	0	0	0	0	0	0	0	0	0
ENSG00000143107	-4.10979	0	0	1	0	0	0	1	1	0	0	0	1	0	0	0	0	0	0	1	0	0
ENSG00000125968	0.325018	1	0	0	0	0	1	0	0	0	1	0	1	0	0	0	0	0	0	0	0	0
ENSG00000159648	-3.94142	0	0	0	0	0	0	0	0	0	1	0	0	0	1	0	0	0	0	1	0	0
ENSG00000077348	-2.52118	0	1	0	0	0	0	0	0	0	1	0	0	0	1	0	0	0	1	0	0	1
ENSG00000081803	-1.08884	0	1	0	0	0	0	0	0	0	1	1	0	0	0	0	0	0	0	0	0	0
ENSG00000090263	-3.3681	0	1	0	0	0	1	0	0	0	1	0	0	0	0	0	0	0	0	0	1	0
ENSG00000131732	-2.32764	0	0	0	0	0	1	0	0	0	0	0	0	0	0	0	1	0	0	0	0	0
ENSG00000165194	-1.98862	0	1	0	0	0	1	0	0	0	1	0	0	0	0	0	1	0	0	0	0	0
ENSG00000203667	-2.20849	0	1	0	0	0	1	0	0	0	1	1	0	0	0	0	1	1	0	0	1	0
ENSG00000103257	-0.150593	1	1	0	0	0	1	0	0	0	1	1	0	0	0	0	0	0	0	0	0	0
ENSG00000173156	-2.89679	0	1	0	0	0	1	1	0	0	1	1	0	0	0	1	1	0	0	0	0	0
ENSG00000100532	-2.68372	1	0	0	0	0	1	0	0	0	1	1	0	0	0	0	0	0	0	0	0	0
ENSG00000110917	-2.76503	0	1	0	0	0	1	0	0	0	1	1	0	0	0	0	1	1	0	0	0	0
ENSG00000185105	-4.05865	0	0	0	0	0	0	0	0	0	0	0	0	0	0	0	0	0	0	1	0	0
ENSG00000157796	-4.44882	0	1	0	0	0	1	0	0	0	1	0	0	0	0	0	1	0	0	1	0	0
ENSG00000169605	-2.57699	0	0	0	1	0	0	0	0	0	0	0	0	0	0	0	0	0	1	0	0	0
ENSG00000176927	-5.42663	1	0	0	0	0	0	0	0	0	1	0	0	0	0	0	1	0	0	0	1	0
ENSG00000105419	-4.10408	0	1	0	0	0	1	0	0	0	1	1	0	0	0	0	1	0	0	0	0	0
ENSG00000102317	-1.36583	1	1	0	0	0	0	0	0	0	0	0	0	0	0	0	1	0	0	0	0	1
ENSG00000136861	-3.02409	1	1	0	0	0	1	0	0	1	1	0	0	0	0	0	0	0	0	0	1	0
ENSG00000127241	-4.64747	1	0	0	0	0	0	1	1	0	0	0	1	0	0	0	0	0	0	0	0	0
ENSG00000149609	-4.74352	0	0	0	0	0	0	0	0	0	0	0	0	0	1	1	0	0	0	1	0	0
ENSG00000166415	-3.05553	1	0	0	0	0	1	0	1	0	1	0	0	0	0	0	0	0	0	0	1	0
ENSG00000177854	-2.59501	0	1	0	0	0	1	0	0	0	1	1	0	0	0	0	0	0	0	1	1	0
ENSG00000166889	-2.51515	0	1	0	0	0	1	0	0	0	1	1	0	0	0	0	0	0	0	0	0	0
ENSG00000198851	-3.24127	1	0	0	0	0	0	0	0	0	0	0	1	0	0	0	1	0	0	0	1	1
ENSG00000147443	-2.68966	1	0	1	0	0	0	1	1	0	1	0	1	0	0	0	0	0	0	0	0	0
ENSG00000124370	-2.20204	0	1	1	0	0	1	0	0	0	1	1	1	0	0	0	0	0	0	0	1	0
ENSG00000106636	-2.85319	1	1	0	0	0	1	0	0	0	1	0	0	0	0	0	1	0	0	0	0	0
ENSG00000114573	-2.15933	1	1	0	0	0	1	0	0	0	1	1	0	0	0	0	0	0	0	0	0	0
ENSG00000134697	-1.80113	0	1	0	0	0	1	0	0	0	1	0	0	0	1	0	1	1	0	1	0	0
ENSG00000118473	-1.82276	1	1	0	0	0	1	0	1	0	1	1	0	0	1	0	1	1	0	0	0	0
ENSG00000149489	-3.78468	0	0	0	0	1	1	0	0	0	1	0	0	0	0	0	0	0	0	0	0	0
ENSG00000147485	-3.3973	0	0	0	0	0	0	0	0	0	1	0	0	0	0	0	0	0	0	0	0	0
ENSG00000126267	-2.6642	0	1	0	0	0	1	0	0	0	1	0	0	0	0	0	1	0	0	0	0	0
ENSG00000169241	-3.13264	0	0	0	1	0	1	0	0	0	1	0	0	0	0	0	0	0	0	0	0	0
ENSG00000113761	-4.39958	0	1	0	0	0	0	0	0	0	1	0	0	0	0	0	0	0	0	0	0	0
ENSG00000152611	-1.73384	0	0	1	0	0	0	0	1	0	0	0	0	0	0	0	0	0	0	1	0	0
ENSG00000158773	-3.51293	1	0	0	0	0	1	1	0	0	1	0	0	0	0	0	1	0	0	0	1	0
ENSG00000113460	-2.02321	0	0	0	0	0	1	0	0	0	1	0	0	0	0	0	0	1	0	0	1	0
ENSG00000120563	-5.32829	0	0	0	0	0	0	1	0	0	0	0	0	0	0	0	0	0	0	0	0	0
ENSG00000108947	-3.32049	0	1	0	0	0	1	0	0	0	1	1	0	0	0	0	0	0	0	0	0	0
ENSG00000182307	-2.60288	0	1	0	0	0	1	0	0	0	1	1	0	0	0	0	1	0	0	0	0	0
ENSG00000120875	-0.12433	1	1	0	0	0	1	0	0	0	1	1	0	0	0	0	0	0	0	1	0	0
ENSG00000157617	-1.97387	0	1	0	0	0	1	0	0	0	1	1	0	0	0	0	1	0	0	0	0	0
ENSG00000133958	-3.30173	0	1	0	0	0	1	0	0	0	1	1	0	0	0	0	0	0	0	0	0	0
ENSG00000166800	-5.07923	0	1	0	0	0	1	0	0	0	1	0	0	0	0	0	1	1	1	0	0	0
ENSG00000183918	-3.93633	0	0	0	0	0	0	0	0	0	1	0	0	0	0	0	0	0	0	0	0	0
ENSG00000136052	-1.58649	0	0	0	0	0	1	0	0	0	1	0	1	0	0	0	0	0	0	0	0	0
ENSG00000197081	-2.36572	1	1	0	0	0	1	0	0	0	1	1	0	0	0	0	1	0	0	1	0	0
ENSG00000095380	-2.31847	0	1	0	0	0	1	0	0	0	1	1	0	0	0	1	0	0	0	0	0	0
ENSG00000155760	-0.888621	0	1	0	0	0	0	0	0	0	1	0	0	0	0	1	0	1	0	0	0	0
ENSG00000145414	-2.23848	1	1	0	0	0	1	0	0	0	1	1	0	0	0	0	0	0	0	1	1	0
ENSG00000163013	-2.34615	0	1	0	0	0	1	0	0	0	1	1	0	0	0	1	0	0	0	0	0	0
ENSG00000166823	-3.4618	0	1	0	0	0	1	0	0	0	1	1	0	0	0	0	0	0	1	1	0	0
ENSG00000031691	-1.63406	0	1	0	0	0	1	0	0	0	1	1	1	0	0	0	1	0	0	0	0	0
ENSG00000198885	-2.64016	0	1	0	0	0	1	0	0	0	1	1	0	0	0	0	0	0	0	0	0	0
ENSG00000198400	-3.29506	0	0	0	1	0	1	0	0	0	1	1	0	0	0	0	1	0	0	0	0	0
ENSG00000066027	-3.85163	0	1	0	0	0	1	0	0	0	1	1	0	0	0	0	0	0	0	0	0	0
ENSG00000163788	-2.34183	0	1	0	0	0	1	0	0	0	1	1	0	0	0	0	1	0	0	0	0	0
ENSG00000110171	-4.35993	0	0	0	0	0	0	0	0	0	1	1	0	0	0	0	1	0	0	0	0	0
ENSG00000165949	0.968098	1	0	1	1	0	0	0	0	0	0	0	1	0	0	1	0	0	0	0	0	0
ENSG00000253304	-1.40171	0	1	0	0	0	1	0	0	0	1	0	0	0	0	0	0	0	0	0	0	0
ENSG00000008300	-2.64512	1	1	0	0	0	1	0	0	0	1	1	0	0	0	0	0	0	0	0	1	0
ENSG00000092969	-1.12595	1	1	0	0	0	0	1	0	0	0	0	0	0	0	0	0	0	0	0	0	0
ENSG00000103326	-3.44867	0	1	0	0	0	0	0	0	0	1	0	0	0	0	0	1	0	0	0	0	0
ENSG00000166501	-1.45269	0	1	0	0	0	1	0	0	0	1	1	0	0	0	0	0	0	0	1	0	0
ENSG00000121931	-1.24592	1	1	1	0	0	1	0	0	0	1	1	1	0	1	0	1	0	0	1	0	0
ENSG00000162747	-1.10852	0	0	0	0	0	1	0	0	0	1	0	0	0	0	0	1	0	0	0	0	0
ENSG00000133863	-3.16553	0	0	1	1	0	0	0	0	0	0	0	0	0	0	0	0	0	0	1	0	0
ENSG00000157911	-3.88236	0	0	0	0	0	1	0	0	0	1	1	0	0	0	0	0	0	0	1	0	0
ENSG00000186907	-3.65654	0	1	0	0	0	1	0	0	0	1	1	0	0	0	0	0	0	0	0	0	0
ENSG00000091137	-1.84104	0	0	0	1	0	1	0	0	0	1	0	0	0	0	0	0	0	0	0	0	0
ENSG00000276644	-1.03227	0	0	0	0	0	1	1	0	0	1	0	0	0	0	0	1	0	0	0	0	0
ENSG00000133101	-0.45914	0	0	0	0	0	0	0	0	0	1	0	0	0	0	0	1	0	0	1	0	0
ENSG00000198909	-2.45902	0	1	0	0	0	0	0	0	0	1	0	0	0	0	0	1	0	0	0	0	0
ENSG00000119938	-0.655058	0	1	0	0	0	0	0	0	0	1	0	0	0	0	1	0	0	0	1	0	1
ENSG00000108506	-1.72795	0	0	1	0	0	1	0	0	0	1	0	0	0	0	0	0	0	0	0	0	0
ENSG00000158023	-2.29124	1	1	1	0	0	1	1	0	0	1	1	1	0	0	0	0	0	0	0	0	0
ENSG00000156639	-3.41089	0	1	0	0	1	1	0	0	0	1	1	0	0	0	0	0	0	0	0	1	0
ENSG00000124003	-3.6865	0	1	0	0	0	0	0	0	0	1	0	0	0	0	0	0	0	0	0	0	0
ENSG00000163517	-3.56115	0	0	0	0	0	0	0	1	0	1	0	0	0	0	0	0	0	0	0	0	0
ENSG00000204516	-0.907035	0	1	1	0	0	1	1	1	0	1	0	1	0	0	1	1	0	0	0	0	0
ENSG00000137210	-2.78339	0	1	0	0	0	1	0	0	0	1	1	0	0	0	0	1	0	0	0	0	0
ENSG00000163611	-3.56081	1	1	0	0	0	1	0	0	0	1	0	0	0	1	0	1	1	0	1	0	0
ENSG00000181090	-4.81644	0	1	0	0	0	1	0	0	0	1	1	0	0	0	0	1	0	0	0	0	0
ENSG00000141480	-2.29811	0	1	0	0	0	1	0	0	0	1	1	0	0	0	0	0	0	0	0	0	0
ENSG00000105401	-3.29279	0	1	0	0	0	1	0	0	0	1	1	0	0	1	0	0	0	0	1	0	0
ENSG00000158887	-3.00243	0	0	0	0	0	0	0	0	0	1	0	0	0	0	0	1	0	0	0	0	1
ENSG00000135801	-3.34813	0	1	0	0	0	1	0	0	0	1	1	0	0	0	1	0	1	0	0	0	0
ENSG00000187516	-4.35993	0	0	1	0	0	0	0	0	0	0	0	0	0	0	1	0	0	0	0	0	0
ENSG00000215187	-3.86166	0	0	1	0	0	1	0	0	0	1	0	0	0	0	0	0	0	1	0	0	0
ENSG00000184635	-3.67964	0	0	0	0	0	1	0	0	0	1	0	0	0	0	0	0	0	0	0	0	0
ENSG00000156127	-2.15978	0	1	0	0	0	1	1	1	0	0	0	1	0	0	0	0	0	0	0	0	0
ENSG00000144677	-2.34454	0	1	0	0	0	1	1	0	0	1	1	0	0	0	0	0	0	0	0	0	0
ENSG00000198690	-3.53049	1	1	1	0	0	1	0	0	0	1	0	1	0	0	0	1	0	1	0	0	0
ENSG00000204394	-2.86187	0	1	0	0	0	0	0	0	0	1	0	0	0	0	0	0	0	0	0	0	0
ENSG00000099385	-2.81066	1	0	0	0	0	0	0	0	0	1	0	1	0	0	0	0	0	0	0	0	0
ENSG00000184497	-2.63496	0	1	0	0	0	1	1	0	0	1	1	0	0	0	1	0	0	0	0	0	0
ENSG00000204420	-4.42322	0	0	0	0	0	0	1	1	0	1	0	0	0	0	0	0	0	0	0	0	0
ENSG00000138459	-1.99441	0	1	0	0	0	1	0	0	0	1	1	1	0	0	1	0	0	0	0	0	0
ENSG00000109762	-3.09013	1	1	0	0	0	1	0	0	0	1	0	0	0	1	0	0	0	0	1	0	0
ENSG00000163462	-4.73581	1	0	0	1	0	0	1	0	0	1	0	0	0	0	0	0	0	1	0	0	0
ENSG00000169403	-2.71691	1	0	0	1	0	1	0	0	0	1	0	0	0	0	0	1	0	0	0	0	0
ENSG00000174898	-3.39396	0	1	0	0	1	0	0	0	0	1	0	0	0	0	0	1	1	0	0	0	0
ENSG00000073008	-2.8485	0	1	0	0	0	0	0	1	0	1	1	0	0	0	0	1	0	0	0	0	0
ENSG00000143376	-3.13568	0	1	0	0	0	1	0	0	0	1	1	0	0	0	0	0	0	0	0	0	0
ENSG00000170473	-3.60841	0	0	0	0	0	0	1	0	0	1	0	0	0	0	0	1	0	0	0	0	0
ENSG00000161036	-3.17527	0	1	0	0	0	1	0	0	0	1	1	1	0	0	0	1	0	0	0	1	0
ENSG00000170759	-2.649	0	1	0	0	0	0	0	0	1	1	0	0	0	0	0	0	0	0	0	0	0
ENSG00000168487	-3.82398	0	1	0	0	0	0	0	0	0	1	1	0	0	0	0	0	0	0	0	0	1
ENSG00000158516	-1.54574	0	0	0	0	0	0	0	0	0	0	0	0	0	0	0	0	0	1	0	0	0
ENSG00000214367	-1.82204	0	1	0	0	0	1	0	0	0	1	1	0	0	0	0	0	0	0	0	0	0
ENSG00000119559	-4.03339	1	1	0	0	0	1	0	0	0	1	0	0	0	0	1	1	0	1	0	0	0
ENSG00000177508	-1.08798	1	1	0	0	0	1	0	0	0	1	1	0	0	0	0	0	0	0	0	0	0
ENSG00000146360	-4.13239	0	1	0	0	0	1	0	0	0	1	1	0	0	0	1	0	0	0	0	0	0
ENSG00000102409	-1.01794	0	1	0	0	0	1	0	0	0	1	0	0	0	0	0	1	1	0	0	0	0
ENSG00000240583	-0.713616	1	0	0	0	0	1	1	0	0	1	1	0	1	0	0	0	0	0	0	0	0
ENSG00000158691	-4.12986	0	1	0	0	0	0	0	0	0	1	0	0	0	0	1	1	0	0	0	0	0
ENSG00000119922	0.738413	1	0	1	0	0	0	1	1	0	0	0	1	1	0	0	0	0	0	0	0	0
ENSG00000185215	-1.83084	0	1	0	0	0	1	0	0	0	1	1	0	0	0	0	1	0	0	0	0	0
ENSG00000174469	-1.81629	0	1	0	0	0	1	1	0	0	1	1	1	0	0	1	0	0	0	0	0	0
ENSG00000152092	-2.49924	0	0	1	0	0	0	1	0	0	1	0	1	0	0	0	0	0	0	0	0	0
ENSG00000005059	-1.28318	0	1	0	0	0	1	1	1	0	1	1	1	0	0	0	1	0	0	0	0	0
ENSG00000110514	-3.88662	0	1	0	0	0	1	0	0	0	1	0	0	0	0	0	1	0	0	0	0	0
ENSG00000154237	-4.42322	0	1	0	0	0	1	0	0	0	1	1	1	0	0	0	1	1	0	0	0	1
ENSG00000164330	-1.19929	0	0	1	0	0	0	1	1	0	0	0	1	0	0	0	1	0	0	0	0	0
ENSG00000121966	0.0166104	1	1	0	0	0	1	0	0	0	1	1	0	1	0	1	0	0	0	0	0	0
ENSG00000221821	-2.99183	0	0	1	0	0	0	0	0	0	1	0	1	0	0	0	1	1	0	0	0	0
ENSG00000164815	-3.06866	0	1	0	0	0	0	0	1	0	1	1	0	0	0	0	1	0	0	0	0	0
ENSG00000134202	-2.05974	1	0	0	0	0	1	0	0	0	1	0	0	0	0	0	0	0	0	0	0	0
ENSG00000187772	-1.59706	0	0	0	0	0	0	1	0	0	0	0	0	0	0	0	0	0	0	0	1	0
ENSG00000170279	-4.7005	0	0	0	0	0	0	0	0	0	0	0	0	0	0	0	0	0	1	0	0	0
ENSG00000121900	-1.92571	0	1	0	1	0	0	1	0	0	1	1	1	0	0	0	1	0	0	0	0	0
ENSG00000092853	-2.85434	0	1	0	0	0	1	0	0	0	1	1	0	0	0	0	0	0	0	0	0	0
ENSG00000121774	-3.77241	0	1	0	0	0	0	0	0	0	1	1	1	0	0	0	1	0	0	0	0	0
ENSG00000108604	-2.4806	0	1	0	0	0	1	0	0	0	1	1	0	0	1	0	1	1	0	0	0	0
ENSG00000141744	-3.68205	1	1	0	0	0	1	1	0	0	1	1	0	0	1	0	0	0	0	1	0	1
ENSG00000176542	-5.2659	0	1	0	0	0	1	0	0	0	1	1	1	0	0	0	0	0	0	1	0	0
ENSG00000099957	-4.29166	0	0	0	0	0	0	0	0	0	1	0	0	0	0	0	0	0	0	0	0	0
ENSG00000047346	-2.07875	1	1	0	0	0	1	0	0	0	1	0	0	0	0	0	0	0	0	0	0	0
ENSG00000063854	-2.79827	0	0	0	0	0	0	0	0	0	1	0	0	0	0	0	0	0	0	0	0	0
ENSG00000163638	-3.37168	1	1	0	0	0	1	0	0	0	1	1	1	0	0	0	0	0	0	0	0	0
ENSG00000174448	-5.77675	1	1	0	0	0	0	0	1	0	1	0	1	0	0	0	0	0	0	0	1	0
ENSG00000142733	-4.15508	0	0	0	0	0	0	0	0	0	1	1	0	0	0	0	1	0	0	0	0	0
ENSG00000063438	-0.412597	0	0	1	0	0	0	0	0	0	1	0	1	0	0	0	0	0	1	1	0	0
ENSG00000112706	-4.66969	0	0	0	0	0	0	0	0	0	0	0	0	0	0	1	0	0	0	0	0	0
ENSG00000185261	-6.39047	0	1	0	0	0	0	0	0	0	0	1	0	0	0	0	1	1	0	1	0	0
ENSG00000166927	-1.55958	1	0	0	0	0	0	0	0	0	0	0	1	0	0	0	1	0	0	1	0	0
ENSG00000181751	-1.79862	0	1	0	0	0	1	0	0	0	1	1	0	0	0	0	0	0	0	0	0	0
ENSG00000170091	-2.40263	1	0	0	0	0	0	0	0	0	1	1	0	0	0	0	0	0	0	0	1	0
ENSG00000129451	-1.7814	0	0	1	0	0	1	1	1	0	1	0	1	0	0	0	0	0	0	0	0	0
ENSG00000151240	-2.66905	0	1	0	0	0	1	0	0	0	1	1	0	0	0	0	0	0	0	0	1	0
ENSG00000177994	-4.1818	0	0	1	0	0	0	1	0	0	0	0	0	0	0	0	0	0	1	0	0	0
ENSG00000100410	-2.57975	0	1	0	0	0	0	0	0	0	0	1	0	0	0	0	1	0	0	0	0	0
ENSG00000050393	-2.27956	0	1	0	0	1	1	0	0	0	1	1	0	0	0	0	1	0	0	0	0	0
ENSG00000138303	-3.05349	0	0	0	0	0	1	0	1	0	0	0	1	0	0	0	0	0	0	0	0	0
ENSG00000182180	-2.68854	0	0	0	0	0	1	0	0	0	1	1	0	0	0	0	1	0	0	0	1	0
ENSG00000110675	-2.48092	0	0	0	0	0	1	0	0	0	1	0	0	0	0	0	0	0	0	0	0	0
ENSG00000174938	-2.22068	1	1	1	0	0	0	0	0	0	1	1	1	0	0	0	1	0	0	0	0	0
ENSG00000129824	-0.04265	0	0	0	0	0	0	0	0	0	0	0	1	0	0	0	1	1	1	0	0	0
ENSG00000079841	-3.21183	1	1	0	0	0	1	1	0	0	1	1	0	0	0	0	0	1	0	0	0	0
ENSG00000124588	-3.16981	0	0	0	0	0	0	1	1	0	0	0	1	0	0	0	0	0	0	1	0	0
ENSG00000137996	-3.12507	0	1	0	0	0	1	0	0	0	1	1	1	0	0	0	1	0	0	0	0	0
ENSG00000163608	-3.79947	0	0	0	0	0	0	0	0	0	0	1	0	0	1	0	0	0	0	0	0	0
ENSG00000131697	-4.66273	0	1	0	0	0	1	0	0	0	1	1	0	0	0	0	0	0	0	0	0	0
ENSG00000204599	-3.39244	1	1	0	0	0	1	0	0	0	1	1	0	0	0	0	1	0	0	0	0	0
ENSG00000124357	-2.55614	0	0	0	0	0	0	0	0	0	0	0	1	0	0	0	0	0	0	0	0	0
ENSG00000197324	-2.6167	0	0	1	0	0	0	0	0	0	1	0	0	0	0	0	0	0	0	0	0	0
ENSG00000166856	-4.22055	0	1	0	0	0	0	0	0	0	1	1	0	0	0	0	1	0	0	0	0	0
ENSG00000113732	-3.39943	0	1	0	0	0	1	0	0	0	1	1	0	0	0	0	1	0	0	0	0	0
ENSG00000151779	-4.89111	1	0	0	0	0	0	0	0	0	1	0	0	0	0	1	0	0	0	1	1	0
ENSG00000173868	-3.29364	1	1	0	0	0	1	0	0	0	1	0	0	1	0	0	0	0	1	0	0	0
ENSG00000198488	-3.94319	0	0	0	0	0	1	0	0	0	1	0	0	0	0	0	1	0	0	0	0	0
ENSG00000141738	-2.4185	0	1	0	0	0	1	0	1	0	1	1	1	0	0	0	0	0	0	0	0	0
ENSG00000005893	-2.05176	0	0	1	0	0	1	1	0	0	1	0	1	0	0	0	0	0	0	0	0	0
ENSG00000128951	-2.25532	0	0	1	0	0	0	0	0	0	0	0	0	0	0	0	0	1	0	0	0	0
ENSG00000138684	-4.37482	1	0	1	0	0	0	1	0	0	1	0	1	0	1	0	0	0	0	0	1	0
ENSG00000115368	-2.44136	0	1	0	0	0	1	1	0	0	1	0	1	0	0	0	1	0	0	0	1	0
ENSG00000118407	-2.61387	0	0	0	1	0	0	0	0	0	1	0	1	0	0	0	0	0	0	0	0	0
ENSG00000170545	-1.66155	0	0	0	1	0	0	0	0	1	1	0	0	0	0	0	0	1	0	0	0	0
ENSG00000134313	-4.54894	1	1	0	0	0	1	0	0	0	1	1	0	0	1	0	0	0	0	1	1	0
ENSG00000164366	-3.23514	0	1	0	0	0	0	0	0	0	1	1	0	0	0	0	0	0	0	0	0	0
ENSG00000185442	-2.32496	1	1	0	0	0	1	1	1	0	1	1	0	0	0	0	0	0	0	0	0	0
ENSG00000235750	-1.97313	0	1	0	0	0	1	0	0	0	1	1	1	0	0	0	1	0	0	0	1	0
ENSG00000146910	-3.89282	1	0	0	0	0	1	1	0	0	1	0	1	0	0	0	0	0	0	0	0	0
ENSG00000184507	-3.94786	1	0	0	0	0	0	0	0	0	0	0	0	0	0	0	1	0	0	0	0	0
ENSG00000149781	-2.35247	0	0	0	0	0	1	0	0	0	1	0	1	1	0	0	1	0	0	0	0	0
ENSG00000132436	-1.56307	0	1	0	0	0	0	0	0	0	1	0	0	0	0	1	0	0	0	0	0	0
ENSG00000135469	-3.20743	0	0	0	0	0	1	0	0	0	1	0	0	0	1	0	0	0	1	1	0	0
ENSG00000173991	-3.65345	1	0	0	0	0	0	0	0	0	1	0	0	0	0	1	0	0	0	0	0	0
ENSG00000138135	-0.220261	0	0	0	0	0	1	0	0	0	1	0	0	0	1	0	0	0	0	0	0	0
ENSG00000104687	-2.03186	0	1	0	1	1	1	0	0	0	1	1	0	0	0	0	1	0	0	0	0	0
ENSG00000134775	-1.17338	0	1	0	0	0	1	0	0	0	1	1	1	0	0	0	0	0	0	0	0	0
ENSG00000171989	-3.23257	0	1	0	0	1	1	1	0	0	1	0	0	0	0	0	0	0	0	0	0	0
ENSG00000152463	-1.80723	1	0	0	0	0	1	0	0	0	1	1	0	0	0	0	0	0	0	0	1	1
ENSG00000164087	-2.40622	1	1	0	0	0	1	0	0	0	1	0	0	0	0	0	1	0	0	0	0	0
ENSG00000081041	0.337711	0	0	0	0	1	0	0	0	0	1	1	0	1	0	0	1	1	0	0	0	0
ENSG00000198146	-2.91735	0	1	0	0	1	0	0	0	0	0	0	0	0	0	0	0	1	0	0	1	0
ENSG00000125995	-2.71416	0	1	0	0	0	1	0	0	0	1	0	0	0	0	0	1	0	0	0	0	0
ENSG00000059122	-4.16929	0	1	0	0	1	1	0	0	0	1	1	0	0	0	0	0	0	0	0	0	0
ENSG00000159374	-4.4112	0	1	0	0	0	1	0	1	0	1	1	0	0	0	0	0	0	0	0	0	0
ENSG00000007384	-3.57055	0	0	0	0	0	0	0	0	0	1	0	0	0	0	0	1	0	0	0	0	0
ENSG00000166845	-3.09	0	1	0	0	0	0	0	1	0	1	1	0	0	0	0	0	0	0	0	1	0
ENSG00000071051	-2.28104	0	1	0	0	0	1	0	0	0	1	1	0	0	0	0	0	0	0	0	0	0
ENSG00000133477	-3.65927	0	1	0	0	0	1	0	0	0	1	1	0	0	0	0	0	0	0	0	0	0
ENSG00000065882	-3.18351	0	1	0	0	0	0	0	0	0	1	0	0	0	0	0	0	0	0	0	0	0
ENSG00000186496	-5.39108	0	0	0	0	0	1	0	0	0	1	0	1	0	1	0	1	0	0	1	0	0
ENSG00000197448	-4.73697	0	0	1	0	0	0	1	0	0	0	0	1	0	0	0	0	0	0	0	0	0
ENSG00000131779	-2.28153	0	1	1	0	0	1	1	0	0	1	1	1	0	0	0	0	0	0	0	0	0
ENSG00000132405	-2.38504	0	1	0	0	0	0	0	0	0	0	0	0	0	0	0	0	0	0	0	0	0
ENSG00000108465	-2.65417	0	0	0	0	0	0	0	1	0	0	0	0	0	0	1	0	0	0	0	0	1
ENSG00000142065	-3.93016	0	1	0	0	0	1	0	1	0	1	1	0	0	0	0	1	0	0	0	0	0
ENSG00000124596	-2.60445	0	0	0	0	0	0	0	0	0	0	0	0	0	0	0	0	0	0	0	0	0
ENSG00000099795	-2.60358	0	1	0	0	0	1	0	0	0	1	0	0	0	0	0	1	0	0	1	0	0
ENSG00000147081	-4.47137	1	0	0	0	0	0	0	0	0	0	0	0	0	0	0	0	0	0	0	1	0
ENSG00000168394	-0.725208	0	1	0	0	0	1	0	0	0	1	0	0	0	0	0	0	0	0	0	0	0
ENSG00000155846	-3.70764	1	1	0	0	0	1	0	0	0	1	1	0	0	0	0	0	0	0	0	1	0
ENSG00000155816	-1.97613	0	0	0	0	0	0	0	0	0	0	0	1	0	0	0	1	0	0	0	1	0
ENSG00000121417	-2.55563	0	0	1	0	0	1	1	1	0	1	0	1	0	0	0	0	0	0	0	0	0
ENSG00000117152	-0.602767	1	0	0	0	0	0	0	0	0	0	0	0	0	0	0	1	1	0	1	0	0
ENSG00000136267	-4.35491	0	0	1	0	0	0	0	0	1	0	0	0	0	0	0	0	0	0	1	0	1
ENSG00000197134	-3.29591	0	0	0	0	0	0	1	0	0	1	0	1	0	0	0	1	0	0	0	0	0
ENSG00000183723	-2.4175	0	1	0	0	0	1	1	0	0	1	1	0	0	0	0	0	0	1	1	0	0
ENSG00000261787	-3.93457	0	1	0	0	0	1	0	0	0	1	0	0	0	0	0	0	0	0	0	0	0
ENSG00000113916	-1.29117	1	1	0	0	0	1	0	0	0	1	0	0	0	0	0	1	0	0	0	0	0
ENSG00000171055	-4.38323	0	0	0	0	0	0	1	1	0	0	0	0	1	0	0	0	0	0	0	0	0
ENSG00000198673	-1.56345	1	0	1	1	0	0	1	0	0	0	0	0	0	0	0	0	0	0	1	1	0
ENSG00000187531	-3.30786	1	0	0	0	0	0	0	0	0	0	0	1	0	0	0	1	0	0	0	0	0
ENSG00000125255	-3.17306	0	0	0	0	0	0	1	0	0	1	0	0	0	0	1	0	0	1	0	0	0
ENSG00000126698	-3.61812	1	1	0	0	0	1	0	0	0	1	0	0	0	0	0	0	0	0	0	1	0
ENSG00000228474	-2.82511	0	1	0	0	0	1	0	0	0	1	1	0	0	0	0	1	0	0	0	0	0
ENSG00000112096	-0.447111	0	0	1	0	0	1	0	0	0	1	0	0	0	0	0	0	0	0	0	0	0
ENSG00000161405	-3.39897	0	1	0	0	0	0	0	0	0	1	1	0	0	0	0	0	0	0	0	0	0
ENSG00000100246	-3.48762	1	0	1	0	0	1	0	0	0	1	0	0	0	1	0	1	0	0	1	0	0
ENSG00000134757	-1.93357	0	0	0	0	0	0	0	0	0	1	0	1	0	0	0	0	0	0	0	0	0
ENSG00000163600	-2.06879	1	0	0	0	0	0	1	0	0	1	0	0	0	0	0	0	0	0	0	0	0
ENSG00000121289	-4.84726	0	1	0	0	0	1	0	0	0	1	0	0	0	1	1	0	0	0	0	1	0
ENSG00000044115	-2.81299	1	0	0	0	0	1	1	1	0	1	0	1	0	0	1	1	0	0	0	0	0
ENSG00000137720	-2.76778	1	1	0	0	0	1	0	1	0	1	0	0	0	0	0	0	0	0	0	0	0
ENSG00000143756	-3.01054	0	1	0	0	0	0	0	0	0	1	0	0	0	0	1	1	0	0	1	1	0
ENSG00000198440	-5.00648	0	0	1	0	0	0	1	1	0	0	0	1	0	0	0	1	0	0	0	0	0
ENSG00000072080	-3.01964	1	0	1	0	0	0	1	0	0	0	0	1	0	0	0	0	0	0	0	0	0
ENSG00000103599	-5.84477	0	1	0	0	0	1	0	0	0	1	1	0	0	1	0	1	0	0	1	0	0
ENSG00000120337	-3.11967	1	1	1	0	0	0	1	0	0	1	0	1	0	0	0	0	0	0	0	0	0
ENSG00000158856	-2.39912	0	1	0	0	0	1	0	0	0	1	1	0	0	0	0	0	0	0	0	0	0
ENSG00000168036	-3.29082	1	0	1	0	0	0	1	1	0	0	0	1	0	0	0	0	0	0	0	1	0
ENSG00000119574	-4.15946	0	0	0	0	0	0	0	0	0	1	0	0	0	0	0	0	0	0	0	0	0
ENSG00000186020	-3.07862	0	1	0	0	0	0	0	0	0	1	0	0	0	0	0	0	0	0	1	0	0
ENSG00000143443	-3.95143	0	1	0	0	0	0	0	0	0	1	1	0	0	0	0	1	0	0	0	0	0
ENSG00000204428	-2.95646	1	0	0	0	0	0	0	0	0	1	0	0	0	0	1	0	0	0	1	0	0
ENSG00000188215	-2.55843	0	1	0	0	0	1	0	0	0	1	0	0	0	1	0	1	0	0	0	0	0
ENSG00000119487	-3.47746	0	1	0	0	0	1	0	0	0	1	1	0	0	0	0	1	0	0	0	0	0
ENSG00000274749	-4.0474	0	0	0	0	0	0	0	1	0	0	0	0	1	0	0	0	0	0	0	0	0
ENSG00000162702	-2.1303	0	1	0	0	0	1	0	0	0	1	1	0	0	0	0	1	1	0	0	0	0
ENSG00000073803	-4.38142	1	1	0	0	0	0	0	0	0	1	0	0	0	0	0	1	0	0	0	0	0
ENSG00000146006	-2.65617	1	0	0	0	0	0	0	0	0	0	0	0	0	0	0	0	0	0	0	0	0
ENSG00000119943	-3.56815	0	0	0	0	0	0	0	0	0	1	0	0	0	0	0	1	0	0	0	1	0
ENSG00000103485	-1.01051	0	0	0	0	0	0	0	0	0	1	0	0	0	0	1	0	0	0	0	0	0
ENSG00000153395	-1.06166	0	1	0	0	0	1	0	0	0	1	1	0	0	0	0	0	0	0	0	0	0
ENSG00000118004	-2.75818	1	0	1	0	0	0	1	0	1	1	0	1	0	0	1	0	0	0	0	0	0
ENSG00000120071	-3.084	1	1	0	0	0	1	0	0	0	1	1	0	0	0	0	0	0	0	1	1	0
ENSG00000125285	-3.63558	0	1	0	0	0	0	0	0	0	1	1	0	0	0	0	0	0	0	0	0	0
ENSG00000182378	-2.84518	0	0	0	0	0	1	0	0	0	1	1	0	0	0	0	1	0	0	0	0	0
ENSG00000116514	-1.65422	0	1	0	0	0	1	0	0	0	1	1	0	0	0	0	0	1	0	0	0	0
ENSG00000088986	-2.40637	0	1	0	0	0	0	0	0	0	0	1	0	0	0	0	1	0	1	0	0	0
ENSG00000105810	-1.74574	0	1	0	0	0	1	0	0	0	1	0	0	0	0	1	0	0	0	0	0	0
ENSG00000179869	-3.05601	1	0	0	0	0	0	0	0	0	0	0	0	0	0	0	0	0	0	0	0	0
ENSG00000104290	-2.13994	0	1	0	0	0	0	0	0	0	0	1	0	0	0	0	0	0	0	0	0	0
ENSG00000035499	-0.434715	0	1	0	0	0	0	0	0	1	1	1	0	0	0	0	1	0	1	0	0	0
ENSG00000184156	-3.98759	0	1	0	0	0	1	0	0	0	1	1	0	0	0	0	0	0	0	0	0	0
ENSG00000101951	-3.30843	0	0	0	0	0	1	0	0	0	1	1	0	0	0	0	0	0	0	0	0	0
ENSG00000109670	-2.43098	1	1	0	0	0	1	0	0	0	1	1	1	0	1	0	1	0	0	0	0	0
ENSG00000177981	-2.54768	0	0	0	0	0	0	0	0	0	1	0	0	0	0	0	0	0	0	0	0	0
ENSG00000114738	-2.23793	0	1	0	0	0	1	0	0	0	1	1	0	0	0	0	0	0	0	0	0	1
ENSG00000128274	-3.45546	0	0	0	0	0	1	0	0	0	1	0	0	0	0	0	0	0	0	0	0	0
ENSG00000197535	-1.84892	0	1	0	0	0	1	0	0	0	1	1	0	0	0	1	1	0	0	0	0	0
ENSG00000075673	-1.57064	1	1	0	0	0	1	0	0	0	1	0	0	0	0	0	0	0	0	1	0	0
ENSG00000181274	-1.2182	0	1	0	0	0	1	0	0	0	1	0	0	0	0	0	1	0	0	0	0	0
ENSG00000171587	-3.24154	0	0	0	0	0	0	0	0	0	1	0	0	0	0	0	0	0	0	0	0	0
ENSG00000116299	-1.80869	0	0	0	0	0	0	0	0	0	0	0	1	0	0	0	1	0	0	0	0	0
ENSG00000135362	-1.97721	1	0	0	0	0	0	0	0	0	0	0	0	0	0	0	0	0	0	0	0	0
ENSG00000171360	-4.44191	1	0	0	0	0	1	0	0	0	1	0	0	1	0	0	0	0	0	0	0	0
ENSG00000134201	-2.5449	0	1	0	0	0	1	0	0	0	1	1	0	0	0	0	0	0	0	0	0	0
ENSG00000188554	-3.29435	0	0	1	0	0	1	0	0	0	1	0	1	0	0	0	0	0	0	0	0	1
ENSG00000112238	-3.07266	0	0	1	0	0	0	0	0	0	0	0	0	0	0	0	1	0	0	0	0	0
ENSG00000121853	-5.02186	0	0	0	0	0	0	1	0	0	1	1	0	0	0	0	0	0	0	0	0	0
ENSG00000134107	-0.648575	0	1	0	0	0	1	0	0	0	1	1	0	0	0	0	1	0	0	1	0	1
ENSG00000178295	-2.45372	0	1	0	0	0	1	0	0	0	1	1	0	0	0	0	1	1	0	1	0	0
ENSG00000196932	-5.62238	0	1	0	0	0	1	0	0	0	1	0	0	0	0	0	0	0	0	1	0	1
ENSG00000102890	-2.81695	0	1	0	0	0	1	0	0	0	1	1	0	0	0	0	1	0	0	0	0	0
ENSG00000213516	-1.71463	0	1	0	1	0	1	0	0	0	1	1	0	0	0	0	0	0	0	0	1	0
ENSG00000141526	-1.02236	0	0	0	0	0	1	0	0	0	1	0	1	0	0	0	1	0	1	0	0	0
ENSG00000116205	-6.38443	0	1	0	0	0	1	0	0	0	1	1	0	0	0	0	0	0	0	0	0	1
ENSG00000188227	-3.59859	0	0	0	0	0	0	0	0	0	1	0	1	1	0	0	0	0	0	0	1	0
ENSG00000139734	-1.81777	0	1	0	0	0	1	0	0	0	1	1	0	0	0	0	1	0	0	0	0	0
ENSG00000150637	-2.00162	1	0	0	0	0	0	1	0	0	0	0	0	0	0	0	1	0	0	0	0	0
ENSG00000176658	-2.78936	0	1	0	0	0	1	0	0	0	1	1	1	0	0	0	1	0	0	0	0	0
ENSG00000105784	-1.16621	0	0	0	0	0	0	0	0	0	0	0	0	0	0	0	0	0	0	0	0	0
ENSG00000128881	-4.32511	0	1	0	0	0	1	0	0	0	1	0	0	0	0	0	0	1	0	0	0	0
ENSG00000156886	-4.27481	0	0	0	1	0	1	0	0	0	1	0	0	0	0	0	1	0	0	0	0	0
ENSG00000168004	-3.61193	0	1	0	0	0	1	0	0	0	1	0	1	0	0	0	1	0	0	0	0	0
ENSG00000243279	-3.07509	0	1	0	0	0	1	0	0	0	0	0	0	0	0	0	1	0	0	0	0	0
ENSG00000197905	-2.08277	0	1	0	0	0	1	0	0	0	1	1	0	0	0	0	0	0	0	0	0	0
ENSG00000154174	-2.91583	0	0	0	0	0	1	0	0	0	1	1	1	0	0	0	0	1	0	0	0	1
ENSG00000182022	-1.80098	0	0	0	0	0	1	0	0	0	1	1	0	0	0	0	0	0	0	0	0	0
ENSG00000170820	-4.65544	0	0	0	0	0	0	0	1	0	0	0	1	0	0	0	0	0	0	0	0	1
ENSG00000165810	-2.97971	1	0	0	0	0	0	0	0	0	1	0	0	0	0	0	1	0	0	1	0	0
ENSG00000157637	-4.76965	0	0	1	0	1	1	0	0	0	1	1	0	0	0	0	1	0	0	0	0	0
ENSG00000168291	-2.5412	0	1	0	0	0	1	0	0	0	1	0	0	0	0	0	0	0	0	0	1	1
ENSG00000146021	-3.4515	1	0	0	0	0	1	0	0	0	1	0	0	0	0	0	0	0	0	0	0	0
ENSG00000183624	-3.11654	0	1	0	0	0	1	0	0	0	1	1	0	0	0	0	0	0	0	0	0	0
ENSG00000198121	-1.35879	0	1	0	0	0	1	0	0	0	1	1	0	0	0	1	0	0	0	0	0	0
ENSG00000069482	-0.403275	0	0	0	0	0	1	0	0	0	1	0	0	0	0	0	0	0	0	0	0	0
ENSG00000102871	-3.25843	0	0	0	0	0	0	0	0	0	0	0	0	0	0	0	1	0	0	0	0	0
ENSG00000111254	-3.53851	0	0	0	0	1	0	1	0	0	0	0	0	0	0	0	0	1	0	0	1	0
ENSG00000070831	-1.86077	0	1	0	0	0	1	0	0	0	1	0	0	0	0	0	1	0	0	0	0	0
ENSG00000160882	-5.33584	1	0	0	0	0	0	0	0	0	1	0	0	0	0	0	0	0	0	0	1	0
ENSG00000137942	-1.3761	0	1	0	0	0	1	0	0	0	1	1	0	0	0	0	0	0	0	0	0	0
ENSG00000141316	-3.99057	1	1	0	0	0	0	0	1	0	1	0	0	0	0	0	0	0	0	0	0	0
ENSG00000177694	-4.12255	0	0	0	1	0	0	0	0	0	0	0	1	1	0	0	0	0	0	0	0	0
ENSG00000018408	-2.09425	0	0	0	0	0	0	0	0	0	0	0	1	0	0	0	0	0	0	0	0	0
ENSG00000104723	-2.29534	0	0	0	1	0	0	0	0	0	0	0	0	0	0	0	0	0	0	0	0	1
ENSG00000186474	-3.06661	0	0	0	1	0	0	0	0	0	1	0	0	0	0	0	1	0	0	0	0	0
ENSG00000059377	-2.25574	1	1	0	0	0	0	1	1	0	1	0	0	0	0	0	0	0	0	0	0	0
ENSG00000164070	-1.60362	0	1	1	0	0	1	1	1	0	1	0	0	0	0	0	0	0	0	0	0	0
ENSG00000008282	-2.50136	0	1	0	0	0	0	0	0	0	1	0	0	0	0	1	1	0	0	0	0	0
ENSG00000197265	-3.11478	0	1	0	0	0	0	0	0	0	1	1	0	0	0	0	1	0	0	1	0	0
ENSG00000138039	-4.54625	0	1	0	0	0	1	0	0	0	1	1	0	0	0	0	1	0	0	0	0	0
ENSG00000198331	-1.71757	0	0	0	0	0	0	0	0	0	1	0	0	0	0	0	1	0	0	0	1	0
ENSG00000119535	-2.15708	0	0	0	0	0	0	0	1	0	1	0	0	1	0	0	0	0	0	0	0	0
ENSG00000183291	-2.86944	0	1	1	0	1	1	0	0	0	1	1	0	0	0	0	0	0	0	0	0	0
ENSG00000169026	-3.96308	1	0	0	0	0	0	0	0	0	1	0	1	0	0	0	1	0	0	0	0	0
ENSG00000123892	-1.5001	0	1	0	0	0	1	0	0	0	1	1	0	0	0	0	0	0	0	0	0	0
ENSG00000172817	-2.35107	0	1	0	0	0	0	1	0	0	1	1	0	0	0	0	0	0	0	0	0	0
ENSG00000100304	-2.22149	0	1	0	0	0	1	0	0	0	1	1	0	0	0	0	0	0	0	1	0	0
ENSG00000104897	-2.60191	0	1	0	0	0	1	0	0	0	1	0	0	0	0	0	1	0	0	0	0	0
ENSG00000116497	-2.58251	1	0	1	0	0	0	1	1	0	0	0	1	0	0	0	1	0	0	0	0	0
ENSG00000183726	-2.98188	0	1	0	0	1	1	0	0	0	1	1	0	0	0	1	0	0	0	0	0	0
ENSG00000148344	-1.52185	0	0	0	0	0	1	0	0	0	1	0	0	0	0	0	0	0	1	0	0	0
ENSG00000137656	-2.62344	0	1	0	0	0	0	0	0	0	1	0	0	0	0	0	1	0	0	1	1	0
ENSG00000179583	-3.73389	0	0	1	0	0	0	0	0	0	1	0	1	0	0	0	0	0	0	0	0	0
ENSG00000198551	-3.94809	0	0	0	0	0	0	0	0	0	1	0	1	0	0	0	1	0	0	0	0	0
ENSG00000179168	-4.61812	0	1	0	0	0	1	0	0	0	1	0	0	0	0	0	0	0	0	0	0	0
ENSG00000162843	-4.77833	1	0	0	0	0	0	0	0	0	0	0	0	0	0	0	1	0	0	0	0	0
ENSG00000139405	-3.26243	0	1	0	0	0	1	0	0	0	1	0	0	0	0	0	1	0	0	1	1	0
ENSG00000187714	-3.86229	0	1	0	0	0	1	1	0	0	1	1	1	0	0	0	0	0	0	0	0	0
ENSG00000086205	-1.59074	1	0	0	0	0	0	1	0	0	0	0	1	0	0	0	0	0	0	0	0	0
ENSG00000010803	-3.41935	0	1	0	0	0	1	0	0	0	1	1	0	0	0	0	1	1	0	0	1	0
ENSG00000165733	-3.04418	0	1	0	0	0	0	0	0	0	0	0	1	0	0	1	1	0	0	0	0	0
ENSG00000100726	-3.78707	0	1	0	0	0	1	0	0	0	1	1	0	0	0	0	0	0	0	0	0	0
ENSG00000105219	-3.41689	1	1	0	0	0	1	0	0	0	1	0	0	0	0	1	1	0	0	0	0	0
ENSG00000140367	-1.85893	1	1	0	0	0	1	0	0	0	1	1	0	0	0	0	0	0	0	0	0	0
ENSG00000187792	-3.8558	0	1	0	0	0	1	0	0	0	1	1	0	0	0	0	1	0	0	1	0	0
ENSG00000132004	-3.6295	1	0	0	0	1	0	0	1	0	1	0	1	1	0	1	1	0	0	1	0	0
ENSG00000171425	-2.5492	0	0	0	0	0	0	0	0	0	1	0	0	0	0	0	0	0	0	0	0	0
ENSG00000135446	-1.67793	0	1	0	0	0	1	0	0	0	1	0	0	0	0	1	0	0	0	0	0	1
ENSG00000126562	-3.37153	0	0	0	0	0	1	0	0	0	1	1	0	0	0	0	0	0	0	0	0	0
ENSG00000107593	-3.65508	0	0	0	0	0	0	0	0	0	1	0	0	0	0	0	0	0	0	0	0	0
ENSG00000116985	-3.80027	0	0	0	0	0	1	0	0	0	1	1	0	0	0	0	0	0	0	0	0	0
ENSG00000162545	-0.860478	0	1	0	0	0	1	1	1	0	1	1	0	0	0	0	0	0	0	0	0	0
ENSG00000136628	-2.23318	0	1	1	0	0	0	0	0	0	1	1	0	0	0	0	0	0	0	1	0	0
ENSG00000137275	-2.85392	0	1	0	0	1	0	0	0	0	0	1	0	1	0	0	0	0	0	0	0	0
ENSG00000106012	-3.2769	0	1	0	0	1	0	0	0	0	1	0	0	0	1	0	0	0	0	1	0	0
ENSG00000163754	-1.88934	1	1	0	0	0	0	0	0	0	1	0	0	0	0	0	1	0	0	0	0	0
ENSG00000185231	-4.86145	0	0	1	0	0	0	1	0	0	0	0	1	0	0	0	0	0	0	0	0	0
ENSG00000126858	-2.22513	0	1	0	0	0	1	0	0	1	1	1	0	0	0	0	0	0	0	0	1	0
ENSG00000156966	-1.69329	0	1	0	0	0	1	0	0	0	1	1	0	0	0	1	0	0	0	0	0	0
ENSG00000204604	-1.69143	0	1	0	0	0	1	0	0	1	1	1	0	0	0	0	1	0	0	0	0	0
ENSG00000186529	-0.732069	0	0	0	0	0	0	0	0	0	1	0	0	0	0	0	0	0	0	0	0	0
ENSG00000105520	-3.73428	0	1	0	0	0	1	1	0	0	1	0	1	0	0	1	0	0	0	0	0	1
ENSG00000122299	-2.70708	1	1	0	0	0	1	0	0	0	1	1	0	0	0	1	0	0	0	0	1	0
ENSG00000178149	-3.74797	0	1	0	0	0	0	0	0	0	1	0	1	0	0	0	1	0	0	0	0	0
ENSG00000168491	-2.88555	0	1	0	0	0	0	0	0	0	1	0	0	0	0	1	0	1	0	1	0	0
ENSG00000167393	-2.83516	0	1	0	0	0	0	0	0	0	1	0	0	0	0	0	0	0	0	0	0	0
ENSG00000149050	-4.8427	0	0	0	0	0	1	1	0	0	1	1	0	0	0	0	1	0	0	1	1	0
ENSG00000105519	-2.33141	0	0	0	0	0	0	0	1	1	0	0	1	0	0	1	0	0	0	0	0	0
ENSG00000177084	-2.68158	0	1	0	0	0	1	0	0	0	1	1	0	0	0	0	1	0	0	0	0	0
ENSG00000010292	-1.24749	0	1	0	0	0	1	0	0	0	1	1	0	0	0	0	1	1	0	0	1	0
ENSG00000147118	-3.35107	0	0	0	0	0	0	0	0	0	0	0	0	0	0	0	1	0	0	1	1	0
ENSG00000158315	-2.84767	1	0	0	0	0	1	0	0	0	1	0	0	0	0	0	0	0	0	0	0	1
ENSG00000107798	-4.69152	1	1	0	0	1	1	0	0	0	1	1	1	0	0	1	1	0	0	0	0	0
ENSG00000145703	-0.314123	1	1	1	0	0	1	0	0	0	1	0	1	0	0	0	0	0	0	0	0	0
ENSG00000130173	-3.55656	1	1	0	0	0	0	0	0	0	0	0	0	0	0	0	0	0	1	0	0	0
ENSG00000106100	-3.76592	0	1	0	0	0	1	0	0	0	1	1	0	0	0	1	0	0	0	0	0	0
ENSG00000114654	-3.60595	0	1	0	0	0	0	0	0	0	1	1	0	0	0	0	1	0	0	1	0	0
ENSG00000134258	-1.37482	1	0	0	1	0	0	0	0	0	0	0	0	0	0	0	0	0	0	0	0	0
ENSG00000212899	-4.86859	0	0	0	0	0	0	0	0	0	0	0	0	0	0	0	0	0	1	0	0	0
ENSG00000156009	-2.85225	0	0	0	1	0	1	0	0	0	1	1	0	0	0	0	0	0	0	0	0	0
ENSG00000100842	-2.63057	0	1	0	0	0	0	0	0	0	1	1	0	0	0	0	0	1	0	0	0	0
ENSG00000175183	-0.49598	1	1	0	0	1	1	0	0	0	1	1	0	1	0	1	1	0	0	0	0	0
ENSG00000129636	-3.02304	0	0	0	0	0	0	0	1	0	0	0	0	0	0	0	0	0	0	0	0	0
ENSG00000132530	-0.189351	0	0	0	0	0	0	0	0	0	0	0	0	0	0	0	0	0	0	0	0	0
ENSG00000130182	-3.96533	0	1	0	0	0	1	0	0	0	1	0	1	0	0	0	1	0	0	0	0	0
ENSG00000141985	-3.52699	0	1	0	0	0	1	0	0	0	1	1	0	0	1	0	1	1	0	0	0	0
ENSG00000169946	-0.932279	1	0	0	0	0	0	0	0	1	1	0	0	0	0	0	1	0	0	0	0	0
ENSG00000175595	-3.6491	0	0	0	0	0	0	0	0	0	0	0	0	0	0	0	1	0	0	1	0	0
ENSG00000164758	-2.30073	0	0	0	0	0	1	0	0	0	1	1	0	0	0	1	1	0	0	0	0	0
ENSG00000196420	-3.7412	0	0	0	0	0	0	0	0	0	1	0	1	0	0	0	0	0	0	0	0	0
ENSG00000163811	-1.59671	0	1	0	0	0	1	0	0	0	1	1	0	0	0	0	1	0	0	0	1	0
ENSG00000102970	-2.69013	1	0	0	0	0	0	0	0	1	1	0	1	0	0	0	0	0	0	0	0	0
ENSG00000197852	-3.84913	0	1	0	0	0	1	0	1	0	1	1	1	0	0	0	1	0	0	1	1	0
ENSG00000176194	-2.89668	0	1	0	0	0	1	0	0	0	1	1	0	0	0	0	0	0	0	0	0	0
ENSG00000103343	-3.77952	0	0	0	0	1	1	0	0	0	1	0	0	0	0	0	0	0	0	0	0	0
ENSG00000135473	-2.36922	0	1	0	0	0	1	0	0	0	1	0	0	0	0	1	1	0	0	0	0	0
ENSG00000116183	-4.03103	1	0	0	0	0	0	1	0	0	1	0	0	0	0	0	1	0	0	0	1	0
ENSG00000113387	-3.44191	0	0	0	0	0	0	0	0	0	1	0	0	0	1	1	0	0	1	1	0	0
ENSG00000129159	-2.88076	0	1	0	0	0	0	0	0	0	1	1	0	0	0	0	0	0	0	0	0	0
ENSG00000154438	-3.84809	0	0	0	0	1	0	0	0	0	1	0	1	0	0	0	1	0	0	0	0	0
ENSG00000134602	-1.49537	0	0	0	0	0	1	0	0	0	1	1	0	0	0	0	0	1	0	0	0	0
ENSG00000185594	-4.34813	0	0	0	0	0	1	0	0	0	1	0	0	0	0	0	0	1	0	0	0	1
ENSG00000196338	-4.58346	1	0	0	0	0	0	0	0	0	1	0	0	0	0	0	0	0	0	0	0	0
ENSG00000063241	-2.63496	0	1	0	0	0	1	1	1	0	1	0	0	0	0	0	0	0	0	0	0	0
ENSG00000213445	-2.79837	0	1	0	0	0	1	0	0	0	1	1	0	0	0	0	0	0	0	0	0	0
ENSG00000187391	-2.85131	1	1	0	0	1	0	0	0	0	1	0	0	0	0	0	0	0	0	0	0	0
ENSG00000174473	-5.52085	1	0	0	0	0	0	1	0	1	1	1	0	0	0	0	0	0	0	0	0	0
ENSG00000083896	-3.73197	1	1	0	0	0	1	0	0	0	1	1	1	0	0	0	1	0	0	1	1	0
ENSG00000009709	-4.58797	0	0	0	0	1	0	1	1	0	1	1	1	0	0	0	1	0	0	1	0	0
ENSG00000040275	-2.79776	1	1	1	0	0	0	0	1	0	1	0	1	0	0	0	0	0	0	0	0	0
ENSG00000171466	-4.32308	0	0	0	0	0	0	0	0	0	1	0	0	0	0	0	1	0	0	0	1	0
ENSG00000180440	-1.42744	0	1	0	0	0	1	0	0	0	1	0	0	0	0	0	0	0	0	0	0	0
ENSG00000103260	-2.26777	0	1	0	0	0	1	0	0	0	1	0	0	0	0	0	1	0	0	0	0	0
ENSG00000108100	-2.3658	0	0	0	0	0	0	0	0	0	1	1	0	0	0	0	1	0	0	0	1	0
ENSG00000111224	-3.84477	0	1	0	0	0	1	0	0	0	1	0	0	0	0	0	1	0	0	0	0	0
ENSG00000174125	-0.624088	1	0	0	0	0	0	1	0	0	0	0	0	0	0	0	1	0	0	1	0	0
ENSG00000124422	-4.62415	0	0	1	0	0	0	1	0	0	0	0	1	0	0	0	0	0	0	0	0	0
ENSG00000127922	-3.38609	0	0	0	0	0	0	0	1	0	0	0	1	0	0	0	1	0	0	1	0	0
ENSG00000155100	-1.60445	0	1	0	0	0	1	0	0	0	1	1	0	0	0	0	1	0	0	0	0	0
ENSG00000174343	-1.02368	0	0	0	0	0	0	0	0	0	1	1	0	0	0	0	1	0	0	0	1	0
ENSG00000182578	-1.50849	0	1	0	1	0	1	1	0	0	1	0	1	0	0	0	1	0	0	0	0	1
ENSG00000132600	-3.0152	1	1	0	0	0	1	0	0	0	1	0	1	0	0	0	1	0	1	0	0	0
ENSG00000261934	-4.32222	0	0	0	0	0	0	0	0	0	0	0	0	0	0	0	0	0	0	0	0	0
ENSG00000165588	-1.14848	1	0	0	0	0	1	0	0	0	1	0	0	0	0	0	0	0	0	1	0	0
ENSG00000164188	-3.6865	0	0	0	0	0	0	1	0	0	0	0	1	1	0	0	0	0	0	1	0	0
ENSG00000174132	-1.58701	0	0	0	0	0	1	0	0	0	0	0	0	0	1	0	1	0	0	0	0	0
ENSG00000169981	-3.58623	0	0	0	0	0	0	0	0	0	1	0	0	0	0	0	1	0	0	1	0	0
ENSG00000185122	-3.85392	0	1	0	0	0	1	0	0	0	1	1	0	0	0	1	1	0	0	0	1	0
ENSG00000164951	-1.20646	0	0	0	1	0	0	0	0	0	0	0	0	0	0	0	0	0	0	0	0	0
ENSG00000156030	-3.47907	1	0	1	0	0	0	0	0	0	1	0	1	0	1	0	1	0	0	1	0	0
ENSG00000180638	-2.62959	0	0	0	0	0	1	0	0	0	1	1	0	0	0	0	0	0	0	0	1	0
ENSG00000183337	-2.47642	0	0	0	0	0	0	0	0	0	1	1	0	0	0	0	0	0	0	0	0	0
ENSG00000142583	-3.83341	1	0	0	0	0	0	0	1	0	0	0	0	0	0	0	0	1	0	0	0	0
ENSG00000111405	-3.08547	0	0	0	1	0	1	0	0	0	1	0	0	0	0	0	0	0	0	0	0	0
ENSG00000205189	-1.85674	1	0	0	0	0	0	0	0	1	1	0	0	0	0	0	0	0	0	0	0	0
ENSG00000162517	-3.44254	0	0	0	0	1	1	0	0	0	1	0	0	0	0	0	1	0	0	0	0	0
ENSG00000085231	-2.43074	0	1	0	0	0	1	0	0	0	1	0	0	0	0	0	0	0	0	0	0	0
ENSG00000176563	-3.69134	0	1	0	0	0	1	0	1	0	1	1	0	0	1	0	0	1	0	0	1	0
ENSG00000119969	-0.977725	1	0	1	0	0	0	1	1	0	0	0	1	0	0	0	0	0	0	0	0	0
ENSG00000119929	-1.99689	0	0	1	0	0	0	1	0	0	0	1	1	0	0	0	0	0	0	0	0	0
ENSG00000171195	-3.04335	1	0	0	0	0	0	0	0	0	0	0	0	1	0	0	0	1	0	0	0	0
ENSG00000004809	-3.60858	0	1	0	0	1	1	0	0	0	1	1	0	0	0	0	0	0	0	0	0	0
ENSG00000087095	-2.63057	1	1	0	0	0	1	0	0	0	1	0	0	0	1	0	1	0	0	0	0	0
ENSG00000126261	-3.20676	1	1	0	0	0	1	0	0	0	1	1	0	0	0	0	1	0	0	0	1	0
ENSG00000137200	-2.85642	0	1	0	0	0	1	0	1	0	1	0	1	0	0	0	1	0	0	0	0	0
ENSG00000112659	-5.30872	0	1	0	0	0	1	0	0	0	1	0	0	0	0	0	1	0	0	0	0	1
ENSG00000002745	-3.48536	0	0	1	0	0	0	0	1	0	1	0	1	0	0	0	0	0	0	0	0	0
ENSG00000166924	-3.37303	0	1	0	0	1	1	0	0	0	1	1	0	0	0	0	0	0	0	0	0	0
ENSG00000105866	-3.60051	0	1	0	0	0	1	0	0	0	1	0	0	0	0	0	0	0	0	0	0	0
ENSG00000175348	-2.87187	0	1	0	0	0	1	0	0	0	1	0	0	0	0	0	0	0	0	0	0	0
ENSG00000150873	-4.20078	0	0	0	0	0	1	0	0	0	1	1	1	0	0	0	0	0	0	1	0	0
ENSG00000177025	-3.6631	0	0	1	0	0	0	0	0	0	0	0	0	0	0	1	0	0	0	0	0	0
ENSG00000091536	-3.98896	1	1	0	0	0	0	0	0	0	1	0	0	0	0	0	0	0	0	0	1	1
ENSG00000214013	-3.73581	0	0	0	0	0	0	0	0	0	1	0	0	0	0	0	0	1	0	0	0	0
ENSG00000106462	-0.160605	1	1	0	0	0	1	0	0	0	1	0	0	0	0	0	0	0	0	0	1	0
ENSG00000119685	-5.28771	0	0	0	0	1	0	0	0	0	1	0	0	1	0	0	0	0	0	0	0	0
ENSG00000163808	-0.10583	0	1	0	0	0	1	0	0	1	1	0	0	0	0	0	0	0	0	1	1	0
ENSG00000155974	-3.69134	0	0	0	1	0	0	1	1	0	0	0	0	0	0	0	1	0	0	0	0	0
ENSG00000158955	-4.78986	1	0	0	0	0	1	0	0	0	1	0	0	0	0	0	1	0	0	0	0	0
ENSG00000065621	-2.75283	0	1	0	0	0	0	0	0	0	0	0	0	0	0	0	1	0	0	0	0	0
ENSG00000165626	-3.51358	0	1	0	0	0	1	0	0	0	1	1	0	0	0	0	0	0	0	0	0	0
ENSG00000137965	0.390139	0	0	1	0	0	0	1	0	0	1	0	1	0	0	0	0	0	0	0	0	0
ENSG00000143473	-4.39471	0	1	0	0	0	1	0	0	0	1	1	0	0	0	0	0	0	0	0	0	0
ENSG00000049883	-3.98279	0	1	1	0	0	1	0	0	0	1	0	0	0	0	0	0	0	0	0	1	0
ENSG00000092199	-3.42523	0	1	0	0	0	1	0	0	0	1	1	0	0	0	0	0	0	0	0	1	0
ENSG00000128709	-3.30159	0	1	0	0	0	0	0	0	0	1	1	0	0	0	0	1	0	0	0	0	0
ENSG00000115641	-0.862103	1	0	0	0	0	0	0	0	0	0	0	0	1	0	0	0	0	0	0	0	0
ENSG00000101448	-4.59527	1	0	0	1	0	0	1	0	0	0	0	1	0	0	0	0	0	0	0	1	0
ENSG00000172005	-0.514285	0	1	0	0	0	1	0	0	0	1	1	0	0	0	0	0	0	0	0	0	0
ENSG00000134249	-5.71482	0	1	0	0	0	0	1	1	0	0	0	1	0	0	0	1	1	0	1	0	0
ENSG00000138376	-2.20583	0	1	0	0	0	1	0	0	0	1	1	0	0	0	0	0	0	0	0	0	0
ENSG00000184384	-1.53721	1	1	0	1	0	1	1	0	0	1	1	1	0	0	0	0	0	0	0	0	0
ENSG00000131069	-2.26889	0	1	0	0	0	0	0	0	0	1	0	1	0	0	0	0	0	0	0	0	0
ENSG00000173918	-2.78111	1	0	0	0	0	0	0	0	0	0	0	0	0	0	0	1	0	0	0	0	0
ENSG00000035664	-2.87716	0	0	0	0	0	0	0	0	0	1	0	0	0	0	0	1	0	0	0	1	0
ENSG00000165046	-2.76965	1	0	0	0	0	1	1	0	0	1	1	0	0	1	1	1	0	0	1	0	0
ENSG00000149564	-2.43207	0	1	0	0	0	1	0	0	0	1	1	0	0	0	1	0	0	0	0	0	0
ENSG00000142619	-2.51013	0	0	0	0	0	0	0	0	0	1	0	0	1	0	0	1	0	0	0	0	0
ENSG00000090006	-3.15316	0	0	0	0	0	0	0	0	0	1	0	0	0	0	0	0	0	0	0	0	0
ENSG00000054793	-1.10591	0	1	0	0	0	1	0	0	0	1	1	0	0	0	0	0	0	0	0	0	0
ENSG00000196169	-4.66493	0	1	0	0	0	1	0	0	0	1	1	0	0	0	0	0	0	0	0	0	0
ENSG00000151376	-1.7598	0	0	0	0	0	1	0	0	0	1	0	0	0	0	0	0	0	0	0	1	0
ENSG00000197283	-4.2425	0	0	0	1	0	1	1	0	0	1	1	0	0	0	1	0	0	0	0	0	0
ENSG00000123728	-1.99937	0	0	0	0	0	0	0	0	0	0	0	0	0	0	0	0	0	0	0	0	0
ENSG00000100099	-3.7005	1	1	0	0	0	1	0	0	0	1	0	0	0	0	0	1	0	0	0	0	0
ENSG00000159063	-2.3325	1	1	0	0	0	1	0	0	0	1	1	0	0	0	0	1	0	0	0	1	0
ENSG00000134686	-3.47746	1	1	0	0	0	1	0	0	0	1	0	0	0	1	0	0	0	0	1	0	0
ENSG00000198189	-1.38805	0	1	0	0	0	0	0	0	0	1	0	0	0	0	0	0	1	0	0	0	0
ENSG00000184785	-3.59335	0	0	0	0	0	1	0	0	0	1	0	1	0	0	0	1	1	0	0	0	1
ENSG00000152332	-2.23923	0	0	0	0	0	0	0	0	0	0	0	0	0	0	0	1	0	0	1	0	0
ENSG00000179813	-2.54903	1	0	0	0	0	0	0	0	0	1	0	0	0	0	0	1	0	0	0	0	1
ENSG00000197584	-3.15393	0	0	0	0	0	0	1	0	0	0	0	1	0	0	0	0	1	0	0	1	0
ENSG00000108666	-2.23562	0	1	0	0	0	1	1	0	0	1	1	1	0	0	0	1	0	0	0	1	0
ENSG00000127412	-4.89454	0	0	1	0	0	1	1	0	0	1	0	0	0	0	0	0	0	0	0	0	0
ENSG00000154079	-2.17534	0	0	0	0	0	1	0	0	0	1	0	0	0	0	0	0	0	0	0	0	0
ENSG00000068078	-1.85064	0	1	0	0	0	1	0	0	0	1	1	0	0	0	0	0	0	0	0	0	0
ENSG00000206177	-2.80813	1	1	0	0	0	1	0	0	0	1	1	0	0	0	0	0	0	0	1	0	0
ENSG00000168333	-2.91757	1	0	1	1	0	0	1	0	0	0	0	0	0	0	0	0	0	0	0	0	0
ENSG00000101204	-4.77556	0	0	0	0	0	0	0	0	0	1	0	1	0	0	0	0	0	1	0	0	0
ENSG00000111670	-2.5917	1	1	0	0	0	1	0	0	0	1	1	0	0	0	0	1	0	0	0	0	0
ENSG00000174684	-2.099	0	1	0	0	0	1	0	0	0	1	1	0	0	0	0	0	0	0	0	0	0
ENSG00000021488	-3.02163	0	0	0	0	0	1	0	1	0	1	0	0	0	0	0	0	0	0	0	0	1
ENSG00000125676	-2.52226	1	1	0	0	0	1	1	1	0	1	1	1	0	0	0	1	0	0	0	1	0
ENSG00000079277	-3.07266	1	1	0	0	1	1	0	0	0	1	1	0	0	0	0	1	0	0	0	0	0
ENSG00000137776	-2.05164	0	1	0	0	0	0	0	0	0	1	0	0	0	0	0	0	0	0	1	1	0
ENSG00000136383	-3.40064	1	1	0	0	0	1	0	1	0	1	0	0	0	0	0	0	0	0	0	0	0
ENSG00000101190	-1.62776	0	1	0	0	0	1	0	0	0	1	1	0	0	0	0	0	1	0	0	1	0
ENSG00000198108	-1.71	0	1	0	0	1	1	0	0	0	1	1	0	0	0	0	0	0	0	0	0	0
ENSG00000170255	-5.79346	0	0	0	0	0	0	0	0	0	1	0	0	0	0	0	1	0	0	0	0	0
ENSG00000177675	-1.95921	1	0	1	1	0	0	1	0	0	0	0	1	0	0	0	0	0	0	0	1	0
ENSG00000007129	-3.81259	1	1	0	0	0	1	1	0	0	1	0	1	0	0	0	0	0	0	0	0	0
ENSG00000136478	-2.5937	0	1	0	0	0	1	0	0	0	1	1	0	0	0	0	1	0	0	0	1	0
ENSG00000092929	-4.23352	0	1	0	0	0	1	0	0	0	1	1	0	0	0	1	1	0	0	0	0	0
ENSG00000181991	-4.01788	0	1	0	0	0	0	1	0	0	1	1	1	0	0	0	1	0	0	0	1	0
ENSG00000278505	-4.63918	0	0	0	0	0	1	0	0	0	0	0	0	0	0	0	0	0	0	0	0	0
ENSG00000100353	-2.97903	0	1	0	0	0	1	0	0	0	1	1	0	1	0	0	1	0	1	0	1	0
ENSG00000177105	-2.48221	0	1	0	0	0	1	1	0	0	1	1	1	0	0	0	1	0	0	0	0	0
ENSG00000197568	-3.00127	0	1	0	0	0	0	1	0	0	1	0	0	0	0	0	0	0	1	0	1	0
ENSG00000179796	-1.57992	0	0	0	0	0	1	0	0	0	1	0	0	0	0	0	1	0	0	0	0	0
ENSG00000123136	-1.11163	1	1	0	0	0	1	0	1	0	1	0	0	0	0	0	1	0	0	0	0	0
ENSG00000163328	-1.61967	0	1	0	0	0	1	0	0	0	1	1	0	0	0	0	0	0	0	0	0	0
ENSG00000137075	-2.88673	0	1	0	0	0	1	0	0	0	1	1	0	0	0	0	1	0	0	0	1	0
ENSG00000099864	-2.42523	0	1	0	0	0	1	0	0	0	1	1	0	0	0	0	0	0	1	0	0	0
ENSG00000151490	-2.93921	1	1	0	0	0	0	0	0	0	1	0	0	0	0	0	0	0	0	0	0	0
ENSG00000150526	-4.70162	0	0	0	0	0	0	0	0	0	0	0	0	0	1	0	0	0	0	1	0	0
ENSG00000114439	-2.08424	1	0	0	0	0	0	1	0	0	0	0	0	1	0	0	0	0	0	0	0	0
ENSG00000198467	-3.85663	0	1	0	0	0	1	1	1	0	1	1	1	0	0	0	0	0	0	0	0	0
ENSG00000186998	-4.00231	0	1	0	0	0	1	0	0	0	1	1	0	0	0	1	1	0	0	0	0	0
ENSG00000139874	-2.50619	0	1	0	0	1	1	0	0	0	0	1	0	0	0	0	1	0	0	0	0	0
ENSG00000112769	-3.32626	1	0	0	0	0	0	0	0	0	1	0	0	0	0	0	0	0	0	0	1	1
ENSG00000135114	0.508124	1	0	0	0	0	0	0	0	0	0	0	1	0	0	0	0	0	0	0	0	0
ENSG00000165496	-3.26271	0	0	0	0	0	0	0	0	0	0	1	0	1	0	0	0	0	0	1	0	0
ENSG00000143320	-1.01599	1	0	0	0	0	0	0	0	0	1	1	0	0	0	0	0	0	0	0	0	0
ENSG00000109674	-0.843345	0	1	0	0	0	1	0	0	1	1	1	1	0	0	0	0	0	0	0	0	0
ENSG00000108352	-2.29896	0	0	0	0	0	0	0	0	0	1	0	0	0	0	0	0	0	0	1	0	0
ENSG00000115963	-0.892312	1	0	0	0	0	0	0	0	0	0	0	1	0	0	0	1	0	0	0	0	0
ENSG00000101342	-3.91702	0	0	0	0	0	0	1	0	0	1	0	0	0	0	0	0	0	0	0	0	0
ENSG00000167550	-1.75775	0	1	1	0	0	1	0	0	0	1	1	1	0	0	0	0	0	0	0	1	0
ENSG00000196118	-3.34769	0	0	0	0	0	1	0	0	0	1	0	0	0	0	0	0	0	0	1	0	0
ENSG00000136631	-2.3764	1	0	0	0	0	1	0	0	0	0	1	0	0	0	0	0	0	0	0	0	0
ENSG00000124557	-4.05601	0	0	0	0	0	0	0	0	0	1	0	0	0	0	0	0	0	0	0	0	0
ENSG00000188732	-1.82547	0	1	0	0	0	1	1	0	0	1	1	0	0	0	0	0	0	0	0	0	0
ENSG00000156970	0.0987564	0	1	0	0	0	1	0	0	0	1	0	0	0	0	0	1	0	0	0	0	0
ENSG00000183128	-4.00973	0	0	0	1	0	0	0	0	0	1	0	0	0	0	0	1	0	0	0	0	0
ENSG00000196876	-3.44175	1	0	1	0	0	0	1	0	0	0	0	1	0	1	0	0	0	0	0	0	0
ENSG00000138685	-1.24564	0	1	0	0	0	1	0	1	0	1	1	0	0	0	0	0	0	0	0	0	0
ENSG00000108830	-3.72452	0	1	0	0	0	1	0	0	0	1	1	0	0	0	1	0	0	0	0	0	0
ENSG00000139648	-3.80834	1	0	0	0	0	0	0	0	0	1	0	0	0	0	0	0	0	0	0	0	0
ENSG00000165275	-3.97551	0	1	0	0	0	1	0	0	0	1	1	0	0	0	0	1	1	0	0	0	0
ENSG00000084444	-4.14025	0	1	0	0	0	0	0	0	0	1	0	0	0	0	0	1	0	1	0	0	0
ENSG00000101405	-4.07777	1	1	0	0	0	0	0	0	0	0	0	0	1	0	1	0	0	0	0	0	0
ENSG00000205544	-2.74429	1	1	0	0	0	1	0	0	0	1	0	0	0	0	0	0	0	0	0	0	0
ENSG00000100100	-2.94453	0	0	0	0	0	0	0	0	0	0	0	0	0	0	0	0	0	0	0	0	0
ENSG00000249915	-2.65	0	1	0	0	0	1	0	0	0	1	0	0	0	0	1	1	0	0	1	0	0
ENSG00000070444	-4.4618	0	1	0	0	0	1	0	0	0	1	1	1	0	0	0	0	0	0	0	1	0
ENSG00000104967	-4.48584	0	1	0	0	0	1	0	0	0	1	1	0	0	0	0	0	0	1	0	1	0
ENSG00000124253	-0.734971	0	0	0	0	0	1	0	0	0	1	1	0	0	0	0	1	1	0	0	0	0
ENSG00000131115	-2.31323	0	1	0	0	0	0	0	0	0	0	0	1	0	0	0	1	0	0	1	0	0
ENSG00000077044	-2.58857	0	1	0	0	0	1	0	0	0	1	1	0	0	0	0	0	1	0	0	1	0
ENSG00000104524	-2.44906	1	1	0	0	0	1	0	0	0	1	1	0	0	0	0	1	0	0	0	0	0
ENSG00000046647	-3.70651	0	1	0	0	0	1	0	0	0	1	1	0	0	0	0	1	1	0	1	0	0
ENSG00000182979	-3.23773	0	1	0	0	0	1	0	0	0	1	1	0	0	0	0	0	1	0	0	0	0
ENSG00000214517	-3.14599	0	0	0	0	0	0	0	0	0	1	0	0	0	0	0	1	0	0	0	0	0
ENSG00000139835	-2.98006	0	1	0	0	0	1	0	0	0	1	1	0	0	0	0	1	0	0	0	0	0
ENSG00000172935	-1.56418	0	1	0	0	1	0	0	0	0	1	0	0	0	0	0	0	0	0	0	0	0
ENSG00000065613	-1.82726	0	1	0	0	0	1	0	0	0	1	1	0	0	0	0	0	0	0	0	0	0
ENSG00000137310	-0.906169	0	1	0	0	1	1	0	0	0	1	1	1	0	0	0	1	0	0	0	0	0
ENSG00000111181	-2.32417	0	0	0	1	0	0	0	0	0	1	0	0	0	0	0	0	0	0	0	0	0
ENSG00000166126	-4.27621	0	0	0	0	0	1	0	0	0	1	0	0	0	0	0	0	1	0	0	0	1
ENSG00000172354	-2.4937	0	1	0	0	0	1	0	0	0	1	1	0	0	0	0	0	0	0	0	0	0
ENSG00000173898	-2.73524	0	0	0	0	0	0	0	0	0	1	0	0	0	0	0	0	0	0	0	0	0
ENSG00000166394	-1.31079	0	0	0	1	0	0	1	0	0	1	0	1	0	0	0	1	1	0	0	1	0
ENSG00000136270	-2.92906	1	0	0	0	0	0	0	0	0	1	0	0	1	0	0	1	0	0	0	0	0
ENSG00000105366	-5.12683	0	0	0	0	0	0	0	0	0	1	0	0	0	0	1	0	0	0	0	0	0
ENSG00000198046	-2.54911	1	1	1	0	0	1	0	0	0	1	1	0	0	0	0	0	1	0	0	1	1
ENSG00000115750	-3.19548	0	1	0	0	0	1	0	0	0	1	1	1	0	0	0	0	0	0	0	0	0
ENSG00000004777	-4.29082	0	0	0	1	0	0	0	0	0	0	0	0	0	0	0	0	0	0	0	0	0
ENSG00000114019	-1.40125	0	0	0	0	0	1	1	0	0	1	0	1	0	0	0	1	0	0	0	0	0
ENSG00000178752	-1.76754	1	1	0	0	0	1	0	0	0	1	1	0	0	0	0	0	0	0	0	0	0
ENSG00000135314	-3.97347	0	1	0	0	0	0	0	0	0	1	0	0	0	0	0	0	0	0	1	0	0
ENSG00000183784	-3.46037	0	0	0	0	0	0	0	0	0	0	0	0	0	0	0	0	0	0	0	0	0
ENSG00000146147	-2.10594	1	0	0	0	0	0	1	0	0	1	0	0	0	1	0	0	0	0	0	1	0
ENSG00000071462	-4.74082	0	1	0	0	0	1	0	0	0	1	1	0	0	0	0	0	1	0	0	0	0
ENSG00000149658	-2.70144	0	1	0	0	0	1	0	0	0	1	1	0	0	0	0	0	0	0	0	0	0
ENSG00000115652	-2.27007	1	1	0	0	0	1	0	0	0	1	1	0	0	0	0	1	0	0	0	0	0
ENSG00000133275	-3.41612	0	1	0	0	0	1	0	0	0	1	1	0	0	0	0	0	0	0	0	0	0
ENSG00000143006	-4.09493	0	1	0	0	0	0	0	0	0	1	0	1	0	0	0	0	1	0	0	1	0
ENSG00000165684	-4.02444	0	0	0	0	0	0	0	0	0	1	0	0	0	0	0	0	0	0	0	1	0
ENSG00000136026	-1.38383	0	0	0	0	0	0	0	0	0	1	0	0	0	0	0	0	0	0	0	1	0
ENSG00000082212	-2.08302	0	1	0	0	0	1	0	0	0	1	1	0	0	0	0	1	0	0	0	0	0
ENSG00000264424	-3.75965	1	0	0	0	0	0	0	0	0	0	0	1	1	0	0	0	0	0	0	0	0
ENSG00000126883	-3.79086	0	1	0	0	0	1	0	0	0	1	1	0	0	0	0	1	0	0	0	0	0
ENSG00000076248	-1.45395	0	1	0	0	0	1	0	0	0	1	1	1	0	0	0	0	0	0	0	0	0
ENSG00000204574	-2.88875	0	1	0	0	0	1	0	0	0	1	1	0	0	0	0	1	0	0	0	0	0
ENSG00000278535	-1.25856	0	1	0	0	1	1	0	0	0	1	1	0	0	0	0	1	0	0	0	0	0
ENSG00000065911	-1.11478	0	1	0	0	0	1	0	0	0	1	0	0	0	0	1	0	0	0	1	0	0
ENSG00000095587	-3.46387	0	1	0	0	0	1	0	0	0	1	0	0	0	0	0	1	0	0	0	0	0
ENSG00000073712	-1.64354	0	0	1	0	0	0	0	0	0	1	0	0	0	0	0	0	0	0	1	0	0
ENSG00000188425	-4.59911	0	0	0	0	0	1	0	1	0	1	0	1	1	0	0	0	0	0	1	0	0
ENSG00000134419	-3.28139	0	1	0	0	0	0	0	1	0	1	1	1	0	0	0	0	0	0	0	1	0
ENSG00000099904	-4.26507	1	0	0	0	0	0	0	0	0	0	0	0	0	0	0	0	0	0	0	0	0
ENSG00000178662	-3.20423	1	0	1	0	0	0	0	1	0	1	0	1	0	0	0	1	0	1	0	0	0
ENSG00000156738	-1.7427	0	0	0	0	0	0	0	0	0	1	0	1	0	0	0	1	0	0	0	0	0
ENSG00000111300	-2.61211	1	0	0	0	0	0	0	0	0	1	0	1	0	0	0	0	0	1	0	0	0
ENSG00000167525	-4.42353	1	1	0	0	0	0	0	0	0	1	0	0	0	0	0	0	0	0	0	0	0
ENSG00000176454	-3.29223	0	1	0	0	0	1	0	0	0	1	1	0	0	0	0	0	0	0	1	0	0
ENSG00000137414	-1.6584	0	1	0	0	0	1	0	0	0	1	1	0	0	0	0	1	0	0	1	0	0
ENSG00000160097	-3.11029	0	0	0	0	0	1	1	0	0	1	0	1	0	0	0	0	0	0	0	0	0
ENSG00000117114	-5.19972	1	0	0	0	0	0	1	1	1	0	0	1	0	0	0	0	0	0	0	1	0
ENSG00000111450	-2.58424	0	1	0	0	0	1	0	0	0	1	1	1	0	0	0	1	0	0	1	0	0
ENSG00000167286	-2.19687	0	0	0	1	0	1	0	0	0	1	0	0	0	0	0	1	0	0	0	0	0
ENSG00000174792	-2.42585	1	0	0	1	0	0	0	0	0	0	0	0	0	0	0	0	1	0	0	0	0
ENSG00000173193	-2.2707	0	0	0	1	1	0	0	0	0	1	0	0	0	0	0	0	0	0	0	0	1
ENSG00000196678	-5.23135	0	1	0	0	0	1	0	0	0	1	0	0	0	0	0	1	0	0	0	0	0
ENSG00000139725	-2.50602	0	1	0	0	0	0	0	0	0	1	0	1	0	0	1	0	0	0	0	0	0
ENSG00000120526	-2.02527	0	1	0	0	0	1	0	0	0	1	0	0	0	0	0	1	0	0	1	0	0
ENSG00000179632	-3.16709	0	1	0	0	0	1	0	0	0	1	0	0	0	0	0	0	0	0	0	0	0
ENSG00000135773	-2.5433	0	0	1	0	0	1	1	0	0	1	0	1	0	0	0	0	0	0	0	0	0
ENSG00000214413	-3.94386	0	1	0	0	0	1	1	0	0	1	1	1	0	0	0	1	0	0	1	0	0
ENSG00000131503	-3.18639	1	1	0	0	0	1	0	0	0	1	1	0	0	0	0	1	1	0	0	0	0
ENSG00000163286	-3.33745	1	1	0	0	0	1	0	0	0	1	0	0	0	0	0	1	0	0	0	0	1
ENSG00000115109	-3.36068	1	1	0	0	0	1	0	0	0	1	1	0	0	0	1	1	0	0	0	0	0
ENSG00000117533	-2.6175	0	1	0	0	0	1	0	0	0	1	0	0	0	0	0	1	0	0	0	0	1
ENSG00000146809	-4.15972	1	0	0	0	0	0	0	1	0	0	0	0	0	0	0	0	0	0	0	0	0
ENSG00000185477	-2.60182	0	1	0	0	0	1	0	0	0	1	1	0	0	0	0	0	0	0	1	0	0
ENSG00000126746	-4.37782	1	1	0	0	0	1	0	0	0	1	0	1	0	0	0	1	0	0	0	0	0
ENSG00000153933	-4.67853	1	1	0	0	0	1	0	0	0	1	1	0	0	0	0	0	0	1	0	0	0
ENSG00000143570	-3.01287	0	1	0	0	0	1	1	0	0	1	0	0	0	0	0	0	0	0	0	0	0
ENSG00000130649	-2.72175	1	1	0	0	0	1	0	0	0	1	0	0	0	0	0	1	0	0	0	0	0
ENSG00000134287	-3.65054	0	1	0	0	0	1	0	0	0	1	1	0	0	0	0	1	0	1	1	1	0
ENSG00000122641	0.723358	0	0	0	0	0	0	0	0	0	0	0	0	0	0	0	0	0	0	0	0	0
ENSG00000109881	-2.76043	1	0	0	0	1	0	0	0	0	0	0	0	0	0	0	0	0	0	0	0	0
ENSG00000164061	-2.10594	0	1	0	0	0	1	0	0	0	1	1	0	0	0	0	0	0	0	0	1	0
ENSG00000164934	-3.21063	0	0	0	0	0	1	0	0	0	1	0	0	0	0	0	0	0	0	0	0	0
ENSG00000239961	-3.27007	0	0	0	0	0	0	0	0	0	1	0	1	0	0	1	0	1	0	0	0	0
ENSG00000116574	-1.19621	0	1	0	0	0	0	0	0	0	1	0	1	0	0	0	0	0	0	0	0	0
ENSG00000149809	-3.59318	1	1	0	0	0	1	0	0	0	1	0	0	0	0	0	1	0	1	0	0	0
ENSG00000140464	-3.37228	1	1	0	1	0	1	0	0	0	1	1	1	0	0	0	1	0	0	0	0	0
ENSG00000205038	-2.77922	1	1	0	0	1	1	0	0	0	1	1	0	0	0	0	0	0	0	0	0	0
ENSG00000076770	-2.7171	1	1	0	0	0	1	1	0	0	1	0	0	0	0	0	0	0	0	0	0	0
ENSG00000176381	-2.57622	0	1	0	0	0	1	0	0	0	1	1	0	0	0	1	0	0	0	0	0	0
ENSG00000115425	-3.12885	0	0	0	0	0	0	0	1	1	1	0	0	0	0	0	1	0	0	0	0	0
ENSG00000124302	-3.63165	1	1	0	0	0	1	0	0	0	1	1	0	0	0	0	0	0	0	0	0	0
ENSG00000183036	-1.10672	1	0	0	0	0	0	0	0	0	0	0	1	0	0	1	0	0	0	0	0	0
ENSG00000018610	-3.72662	1	0	0	0	0	0	0	0	0	0	0	0	0	0	0	1	0	0	0	0	0
ENSG00000034971	-3.08241	1	0	1	0	0	0	0	0	0	1	0	0	0	0	0	0	0	0	0	0	0
ENSG00000167306	-1.79406	0	1	0	0	0	1	0	0	0	1	1	0	0	0	0	0	0	0	0	0	0
ENSG00000066583	-1.74628	0	1	0	0	0	1	0	0	0	1	1	0	0	0	0	0	0	0	0	1	0
ENSG00000034533	-2.44906	0	0	0	0	0	1	0	0	0	1	1	0	0	0	0	0	0	0	1	0	0
ENSG00000105523	-3.87113	0	1	0	0	0	1	0	0	0	1	0	0	0	0	1	0	0	0	0	0	0
ENSG00000167394	-3.23365	0	1	0	0	0	1	0	0	0	1	1	1	0	0	0	1	0	0	0	0	0
ENSG00000167083	-3.42492	0	1	0	0	0	0	0	0	0	1	0	1	0	0	0	1	0	0	0	1	0
ENSG00000198822	-1.50857	0	0	0	0	0	1	0	0	0	1	1	0	0	1	0	0	0	0	1	0	0
ENSG00000186118	-4.70877	0	0	0	0	0	0	0	1	0	0	0	1	0	1	0	0	0	0	0	1	0
ENSG00000170477	-0.766136	0	0	0	0	0	0	0	0	0	0	0	0	1	0	0	0	0	0	0	0	0
ENSG00000137193	-1.61599	0	1	0	0	0	1	0	0	0	1	1	0	0	0	0	0	0	0	0	0	0
ENSG00000142798	-2.6183	0	1	0	0	0	1	0	0	0	1	1	0	0	0	0	0	0	0	0	0	0
ENSG00000108946	-2.24797	1	1	0	0	0	0	0	0	0	0	1	0	0	0	1	0	0	0	1	0	0
ENSG00000102057	-3.93832	0	0	0	0	0	1	0	0	0	1	0	0	0	0	0	0	0	0	0	0	1
ENSG00000267534	-4.53483	0	1	0	0	0	1	0	0	0	1	0	0	0	1	0	1	0	0	1	0	0
ENSG00000100243	-2.89787	0	1	0	0	0	1	0	0	0	0	1	0	0	0	0	0	0	0	1	1	0
ENSG00000156218	-3.58087	0	1	0	0	1	1	0	0	0	1	1	0	0	0	0	0	0	0	0	0	0
ENSG00000163428	-2.60139	0	1	0	0	0	1	0	0	0	1	0	0	0	0	0	1	0	0	0	0	0
ENSG00000184185	-2.76641	1	1	0	0	0	1	0	0	0	1	0	0	0	0	0	0	0	0	0	0	0
ENSG00000084652	-2.32113	0	1	0	0	0	1	0	0	0	1	1	0	0	0	0	1	1	0	0	0	0
ENSG00000250361	-3.26882	0	0	0	0	0	0	0	0	0	0	0	0	0	0	0	0	0	0	0	1	0
ENSG00000275395	-0.847181	0	0	0	0	0	0	1	0	0	1	0	1	0	0	0	0	0	0	0	0	0
ENSG00000182836	-1.80899	1	1	0	0	0	0	0	0	1	1	0	0	0	0	0	0	0	0	0	1	0
ENSG00000115211	-3.25718	0	1	0	0	0	1	0	0	0	1	0	0	0	0	0	0	0	0	0	1	0
ENSG00000104853	-3.34946	0	0	1	0	0	0	1	1	0	0	0	1	0	0	1	0	0	0	0	0	0
ENSG00000123353	-2.21003	0	1	0	0	0	1	1	0	0	1	1	1	0	1	0	0	1	0	0	0	0
ENSG00000162928	-2.96533	1	0	0	0	0	1	0	0	0	1	1	0	0	0	0	1	0	0	0	0	0
ENSG00000057593	-4.16307	0	0	0	0	0	1	0	0	0	1	0	0	0	0	0	0	0	0	0	0	0
ENSG00000175920	-1.93777	0	1	0	0	0	1	0	0	0	1	0	0	0	0	1	0	0	0	0	0	0
ENSG00000169194	-3.27956	1	0	0	0	0	1	0	0	0	1	1	0	0	0	1	0	0	0	0	0	0
ENSG00000160716	-3.9105	0	1	0	0	0	1	0	0	0	1	0	0	0	0	0	1	0	0	0	0	0
ENSG00000126759	-1.86581	0	0	0	0	0	0	1	0	0	1	0	0	0	0	0	0	0	0	0	0	0
ENSG00000179115	-2.70962	0	0	0	0	0	0	0	0	0	1	0	0	1	0	0	0	0	0	0	0	0
ENSG00000100604	-2.44568	1	1	0	0	0	1	0	0	0	1	1	0	1	0	0	1	0	0	0	0	0
ENSG00000106341	-2.89539	1	0	0	0	0	0	0	0	0	0	0	0	0	0	0	0	0	0	0	0	0
ENSG00000089225	-4.34666	1	0	0	0	0	0	0	0	0	1	0	0	0	0	0	0	0	1	0	0	0
ENSG00000108255	-4.65617	1	0	0	1	0	0	0	0	0	1	0	0	1	0	0	0	0	0	0	0	1
ENSG00000112343	-2.68641	0	1	1	0	0	1	0	0	0	1	0	1	0	0	0	1	0	0	0	0	0
ENSG00000124787	-1.67747	0	1	1	0	0	1	0	0	0	1	1	0	0	0	0	0	0	0	0	0	0
ENSG00000101638	-3.79386	0	0	1	1	0	0	0	0	0	1	0	0	0	0	0	0	0	0	0	0	0
ENSG00000168924	-3.8246	0	1	0	0	0	1	0	0	0	1	0	0	0	0	0	1	0	0	0	0	0
ENSG00000115718	-3.15946	0	0	0	0	0	1	0	0	0	1	0	0	0	0	0	0	0	0	1	1	0
ENSG00000204390	-3.10308	0	0	0	0	0	1	0	0	0	1	0	0	0	0	0	0	0	0	0	0	0
ENSG00000197614	-0.789337	0	0	0	0	1	0	0	0	0	1	0	0	0	0	0	1	0	1	0	0	0
ENSG00000121753	-2.91702	1	0	0	0	0	0	0	0	0	0	0	0	0	0	0	0	0	0	0	0	0
ENSG00000164187	-3.20091	0	1	0	0	0	1	0	0	0	1	1	0	0	1	0	1	0	0	0	0	0
ENSG00000064300	-2.38662	0	1	0	0	0	1	0	0	0	1	1	0	0	0	0	1	0	0	0	0	0
ENSG00000067248	-2.13049	1	1	1	0	0	1	0	1	0	1	0	1	0	0	0	0	0	0	0	0	0
ENSG00000178826	-1.8626	1	0	0	1	0	0	1	0	0	1	0	1	0	0	0	0	0	0	0	0	0
ENSG00000171936	-4.46212	0	0	0	0	0	0	1	0	0	0	0	1	0	0	0	0	0	0	0	0	1
ENSG00000180016	-5.52683	0	0	0	0	0	0	0	0	0	0	0	0	0	0	0	1	0	0	0	0	0
ENSG00000122203	-2.9677	0	1	0	0	0	1	0	0	0	1	0	0	0	0	0	1	0	0	0	0	0
ENSG00000124201	-1.74768	0	1	0	0	0	1	0	0	0	1	1	0	0	0	0	1	0	1	1	1	0
ENSG00000138606	-3.32482	1	0	0	0	0	0	0	0	0	0	0	0	0	0	0	0	0	0	1	1	0
ENSG00000181072	-4.10656	0	1	0	0	0	1	1	0	0	0	0	0	0	0	0	0	0	0	0	0	0
ENSG00000140006	-2.98919	0	1	0	0	0	1	0	0	0	1	0	0	0	0	0	0	0	0	0	0	0
ENSG00000197063	-2.18843	1	1	0	0	0	0	0	0	0	0	1	0	0	1	0	0	0	0	1	0	0
ENSG00000105669	-4.57381	0	0	0	0	1	1	0	0	0	1	0	0	0	0	0	1	0	0	0	1	0
ENSG00000111554	-2.03659	1	1	0	0	0	1	0	0	0	1	1	0	0	0	0	1	0	0	0	1	0
ENSG00000205726	-4.97211	1	1	0	0	0	1	0	0	0	1	1	0	0	0	0	0	1	0	0	0	0
ENSG00000103160	-2.82266	0	1	0	0	0	1	1	0	0	1	0	0	0	0	0	0	0	0	1	0	0
ENSG00000175048	-3.64693	0	1	0	0	0	1	0	0	0	1	1	0	0	0	0	0	0	0	0	0	0
ENSG00000205221	-2.20463	1	0	0	0	0	0	1	1	0	1	0	1	0	0	0	0	0	0	0	0	0
ENSG00000120333	-2.9578	0	1	0	0	0	1	0	0	0	1	0	0	0	0	0	0	0	0	0	1	0
ENSG00000124784	-2.07528	0	1	0	0	0	1	0	0	0	1	0	0	0	0	0	0	0	0	0	0	0
ENSG00000020633	-1.58988	0	0	1	0	0	0	1	1	0	1	1	1	0	0	1	0	0	0	0	0	0
ENSG00000129351	-2.65208	1	1	0	0	0	1	1	0	0	1	0	0	0	0	0	0	0	0	0	1	0
ENSG00000134595	-4.07631	0	0	0	0	0	1	0	0	0	1	0	0	0	0	0	0	0	0	0	0	0
ENSG00000107537	-1.59449	0	1	0	0	0	1	0	0	0	1	1	1	0	0	0	0	0	0	0	0	0
ENSG00000163012	-5.93016	0	1	0	0	0	0	0	0	0	0	0	0	0	0	0	0	0	0	1	0	0
ENSG00000174370	-2.48092	0	0	0	0	0	0	0	0	0	1	0	0	0	0	0	1	0	0	0	0	0
ENSG00000265203	-4.74739	1	0	0	0	0	1	0	0	0	1	0	0	0	0	0	0	0	0	0	0	0
ENSG00000148634	-2.85663	1	1	0	0	0	1	1	0	0	1	1	0	0	0	0	1	0	0	0	0	0
ENSG00000108654	-1.84996	1	0	0	0	0	0	0	0	0	0	0	0	0	1	0	1	0	0	1	0	0
ENSG00000153485	-1.69213	0	1	0	0	0	1	0	0	0	1	1	0	0	0	0	1	0	0	0	0	0
ENSG00000198466	-3.75809	1	0	0	0	0	0	0	0	0	1	0	0	0	1	0	1	0	0	0	1	0
ENSG00000186660	-3.11904	0	1	0	0	0	1	0	0	0	1	1	0	0	0	0	0	0	0	0	0	0
ENSG00000110108	-2.74169	0	0	0	0	1	0	1	0	0	0	0	1	0	0	0	0	0	0	0	0	1
ENSG00000260903	-4.35432	0	1	1	0	1	1	1	0	0	1	0	1	0	0	0	1	0	0	0	0	0
ENSG00000204290	-4.48004	0	0	0	0	0	0	0	0	0	1	0	0	0	0	0	0	0	0	0	0	0
ENSG00000196935	-3.20423	0	1	0	0	1	0	0	0	0	1	0	0	0	0	1	0	0	0	0	0	0
ENSG00000173581	-3.45958	0	1	0	0	1	1	0	0	0	1	1	0	0	0	0	1	0	0	0	0	0
ENSG00000152944	-2.25346	0	1	0	0	0	1	0	1	0	1	1	0	0	0	0	1	0	0	0	1	0
ENSG00000069667	-1.63013	0	1	1	0	0	1	1	1	0	1	0	1	0	0	0	0	0	0	1	1	0
ENSG00000107263	-4.39623	0	1	0	0	0	1	0	0	0	1	1	0	0	0	0	0	0	0	0	0	0
ENSG00000174442	-1.1837	1	1	1	0	0	0	1	1	0	1	0	1	0	0	0	1	0	0	0	1	1
ENSG00000164692	-0.330792	0	1	0	0	0	1	0	0	0	1	1	0	0	0	0	0	0	0	0	0	0
ENSG00000117385	-2.69124	0	1	1	0	0	1	0	0	0	1	0	1	0	0	0	0	0	0	0	0	0
ENSG00000129810	-2.67319	0	1	0	0	0	1	0	0	0	1	0	0	0	0	0	1	0	0	0	0	0
ENSG00000147419	-3.22567	1	1	0	0	0	0	0	0	0	0	0	1	0	0	0	1	0	0	0	1	0
ENSG00000122966	-2.51153	0	1	0	0	0	1	1	0	0	1	1	1	0	0	0	0	0	0	0	0	0
[truncated: 14,644 more rows]

## Sheet: Mouse
Gene	plasiticity	TATA	C06	C12	C32	C33	C35	C39	C40	C07	C10	C13	C25	C30	C36	C37
ENSMUSG00000061079	-4.29506	0	0	0	0	1	0	0	0	0	1	0	0	0	0	0
ENSMUSG00000090225	-2.43191	0	0	0	0	1	0	0	1	0	1	0	0	0	0	0
ENSMUSG00000044988	-5.25319	0	0	0	0	0	0	0	0	0	0	0	0	0	0	0
ENSMUSG00000067613	-4.01976	1	0	0	0	0	0	0	1	0	0	0	0	0	0	0
ENSMUSG00000030898	-4.2587	0	0	0	0	1	0	0	0	0	0	0	0	0	0	1
ENSMUSG00000056492	-2.49989	1	0	1	0	1	0	0	0	0	1	1	0	0	0	0
ENSMUSG00000052214	-4.45356	0	0	1	0	1	0	0	0	0	1	0	0	0	0	0
ENSMUSG00000051154	-2.85862	1	0	0	0	1	0	0	0	0	0	0	0	0	1	0
ENSMUSG00000040829	-2.41242	0	0	0	0	1	0	0	0	0	0	0	0	0	0	0
ENSMUSG00000019977	-4.04073	0	0	1	0	1	0	0	0	0	0	1	1	0	0	1
ENSMUSG00000071477	-4.47393	0	0	0	0	1	0	0	0	0	0	0	0	0	0	0
ENSMUSG00000002688	-2.54406	0	0	1	0	1	0	0	0	0	0	0	0	0	0	0
ENSMUSG00000071632	-4.30045	0	0	0	0	1	0	1	0	0	0	0	0	0	0	1
ENSMUSG00000014776	-3.74294	0	0	1	0	1	0	0	0	0	1	0	0	0	0	0
ENSMUSG00000074227	-3.02327	0	0	1	0	1	0	0	0	0	0	0	0	0	0	1
ENSMUSG00000002633	-4.30814	1	0	0	0	1	0	0	0	0	0	0	0	0	0	0
ENSMUSG00000003379	-1.92019	0	0	0	0	1	0	0	0	0	1	0	0	0	0	0
ENSMUSG00000027077	-3.2684	0	0	0	0	1	0	0	0	0	0	0	0	1	0	0
ENSMUSG00000035944	-3.98416	0	0	1	0	1	0	1	0	0	1	0	0	0	0	0
ENSMUSG00000024082	-3.90228	0	0	0	0	1	0	0	0	0	1	0	0	0	0	1
ENSMUSG00000023938	-5.18338	0	0	0	0	1	0	0	0	0	0	0	0	1	0	1
ENSMUSG00000073600	-5.02562	0	0	1	0	1	0	0	0	0	0	1	0	1	0	0
ENSMUSG00000026766	-3.66951	0	0	0	0	1	0	0	0	0	0	0	0	0	0	0
ENSMUSG00000030378	-1.79756	0	0	0	0	0	1	0	0	0	0	0	0	0	0	0
ENSMUSG00000049600	-4.54894	0	0	1	0	1	0	0	0	0	0	1	0	0	0	0
ENSMUSG00000035248	-3.65927	0	0	1	0	1	0	0	0	0	1	0	0	0	1	0
ENSMUSG00000047161	-4.93589	1	0	1	0	1	0	0	0	0	0	0	0	0	0	0
ENSMUSG00000022969	-2.40629	0	0	1	0	1	0	0	0	0	0	0	0	0	0	1
ENSMUSG00000025888	-1.54789	0	1	0	0	0	0	0	0	0	1	0	0	0	0	0
ENSMUSG00000045210	-3.22391	0	0	1	0	1	0	0	0	0	1	0	0	0	0	0
ENSMUSG00000024180	-3.89475	0	0	1	0	1	0	0	0	0	1	0	0	0	0	0
ENSMUSG00000045625	-4.74352	0	1	1	0	1	0	0	0	0	0	0	0	0	0	0
ENSMUSG00000032484	-0.15626	0	0	0	0	0	0	0	0	0	0	0	0	0	0	0
ENSMUSG00000020474	-3.74352	0	0	1	0	1	0	0	0	0	1	0	0	0	0	0
ENSMUSG00000005625	-4.15098	0	0	0	0	1	0	1	0	0	1	0	0	0	0	1
ENSMUSG00000022057	-1.52604	0	0	0	0	0	1	1	0	0	0	0	0	0	0	0
ENSMUSG00000030114	-3.20623	1	1	0	0	0	0	0	0	1	1	0	0	1	0	0
ENSMUSG00000027291	-4.63738	0	0	1	0	1	0	0	0	0	1	0	0	0	0	0
ENSMUSG00000035078	-3.0829	0	0	0	0	0	0	0	0	0	1	0	0	0	0	0
ENSMUSG00000041482	-4.24687	0	0	1	0	1	0	1	0	0	0	1	0	0	0	0
ENSMUSG00000026971	-3.2804	1	0	0	0	0	1	0	0	0	0	0	0	0	0	0
ENSMUSG00000028597	-2.42399	0	0	0	0	0	0	0	0	0	0	0	0	0	0	0
ENSMUSG00000036751	-4.41273	0	0	1	0	1	0	1	0	0	1	0	0	0	0	0
ENSMUSG00000024593	-1.81401	0	0	1	0	1	0	0	0	0	0	0	0	0	0	0
ENSMUSG00000058550	-3.67613	1	0	1	0	1	0	0	0	0	1	0	0	1	0	1
ENSMUSG00000052372	-4.58762	0	0	0	0	1	0	0	0	0	1	0	0	0	0	0
ENSMUSG00000029376	-3.72128	0	0	0	0	0	1	0	0	0	0	0	0	1	0	0
ENSMUSG00000031442	-1.91795	1	0	1	0	1	0	0	0	0	1	0	0	0	0	0
ENSMUSG00000041164	-4.01952	0	0	1	0	1	1	0	0	0	1	0	0	0	0	1
ENSMUSG00000041235	-3.1728	1	0	1	0	1	0	0	0	0	0	0	0	0	0	0
ENSMUSG00000020472	-3.49119	0	0	0	0	1	0	0	0	0	0	0	0	0	0	0
ENSMUSG00000063354	-2.26112	0	0	1	0	1	0	1	0	0	0	0	0	0	0	0
ENSMUSG00000032329	-3.32945	0	1	0	0	0	1	0	0	0	0	0	0	0	0	0
ENSMUSG00000100079	-5.24879	0	0	0	0	0	1	0	0	0	0	0	0	0	0	1
ENSMUSG00000031928	-4.25953	0	0	1	0	1	0	1	0	0	1	0	0	0	0	1
ENSMUSG00000024299	-4.15894	0	0	0	0	1	1	0	0	0	1	1	0	0	0	0
ENSMUSG00000046834	-2.76985	1	0	0	0	1	0	0	1	0	0	0	0	0	0	0
ENSMUSG00000031590	-3.28687	0	0	1	0	1	0	1	0	0	1	1	0	0	0	0
ENSMUSG00000057672	-4.8427	0	0	1	0	1	0	0	0	0	0	1	0	0	0	0
ENSMUSG00000007591	-6.15843	0	0	0	0	0	0	0	0	0	0	0	0	0	0	0
ENSMUSG00000035165	-1.8902	0	0	0	0	0	0	1	0	1	1	0	0	1	1	0
ENSMUSG00000021719	-3.33526	0	0	0	1	1	0	1	0	0	0	0	0	0	0	0
ENSMUSG00000040220	-3.8398	0	0	0	0	1	0	0	0	0	1	0	0	1	0	1
ENSMUSG00000048012	-3.7228	1	0	0	0	1	0	0	0	0	1	0	0	0	1	1
ENSMUSG00000017309	-3.59632	0	0	1	0	1	0	0	0	0	0	0	0	0	0	0
ENSMUSG00000026433	-2.66639	0	0	0	0	0	0	0	0	0	0	0	0	0	0	0
ENSMUSG00000024869	-3.53701	0	0	1	0	1	0	0	0	0	1	0	0	0	0	0
ENSMUSG00000030763	-3.87959	0	0	1	0	1	0	1	0	0	0	1	0	0	1	1
ENSMUSG00000024487	-4.14356	0	0	1	0	1	0	1	0	0	1	0	0	0	0	0
ENSMUSG00000060981	-2.22425	0	0	1	0	1	0	0	0	0	0	0	0	1	0	1
ENSMUSG00000051007	-3.26548	1	0	1	0	1	0	0	0	0	1	0	1	1	0	1
ENSMUSG00000030327	-3.61035	0	0	1	0	1	0	0	0	0	1	0	0	0	0	1
ENSMUSG00000022125	-3.13835	0	0	1	0	1	0	0	0	0	1	0	0	0	0	0
ENSMUSG00000056071	0.3893	0	0	0	1	1	1	0	1	0	1	0	0	0	0	0
ENSMUSG00000050439	-5.11979	0	1	0	0	1	1	0	0	0	1	0	0	1	0	0
ENSMUSG00000027406	-4.01205	0	0	0	0	0	0	0	0	0	1	0	0	0	0	0
ENSMUSG00000032300	-2.87535	0	0	1	0	1	0	0	0	0	0	0	0	0	0	0
ENSMUSG00000056158	-5.02139	1	0	0	0	1	0	0	0	0	1	0	0	0	0	0
ENSMUSG00000045751	-2.64494	0	0	1	0	1	0	0	0	0	1	0	0	0	0	0
ENSMUSG00000024771	-4.5021	0	0	0	0	0	0	0	0	0	0	0	0	0	0	0
ENSMUSG00000021785	-3.13822	0	0	1	0	1	0	0	0	0	0	1	0	1	0	0
ENSMUSG00000025823	-2.56047	1	0	1	0	1	0	1	0	0	1	0	0	0	0	0
ENSMUSG00000020902	-3.37797	1	0	0	0	1	0	0	0	0	0	0	0	0	0	0
ENSMUSG00000064247	-4.4008	1	0	0	0	1	0	0	0	0	0	0	0	0	0	0
ENSMUSG00000033589	-3.19667	0	0	1	0	1	0	0	0	0	0	0	0	0	0	0
ENSMUSG00000059669	-3.22769	0	0	0	0	0	1	0	0	0	1	0	0	0	0	0
ENSMUSG00000040594	-5.2894	1	0	1	0	1	0	0	0	0	0	0	0	0	0	0
ENSMUSG00000074063	-2.26237	0	0	0	0	0	0	0	0	0	0	0	0	0	0	0
ENSMUSG00000025572	-3.11992	0	0	1	0	1	0	0	0	0	0	0	0	0	0	0
ENSMUSG00000020821	-4.86986	0	0	1	0	1	0	0	0	0	0	1	0	0	0	0
ENSMUSG00000049686	-3.24277	0	0	1	0	1	0	0	0	0	0	0	0	0	0	0
ENSMUSG00000006019	-3.97324	0	0	1	0	1	0	0	0	0	1	1	1	0	0	0
ENSMUSG00000041921	-4.90185	0	0	1	0	1	0	0	0	0	0	0	0	0	0	1
ENSMUSG00000046836	-3.86902	0	0	1	0	1	0	0	0	0	0	1	0	1	0	1
ENSMUSG00000042514	-3.37902	1	0	0	0	0	0	0	0	0	0	0	0	0	0	0
ENSMUSG00000039953	-3.91137	0	0	1	0	1	0	0	0	0	0	0	0	0	0	1
ENSMUSG00000040084	-1.31176	1	0	1	0	1	1	0	0	0	0	0	0	0	1	0
ENSMUSG00000033419	-3.63558	0	0	1	0	1	0	0	0	0	0	0	0	0	0	0
ENSMUSG00000060807	-1.9912	1	0	0	0	1	0	1	0	0	0	0	1	0	0	0
ENSMUSG00000038925	-4.99125	1	1	0	0	0	0	1	0	0	0	0	0	0	0	0
ENSMUSG00000038446	-4.34843	1	0	0	0	0	1	0	0	0	1	0	0	0	0	0
ENSMUSG00000052392	-3.5649	0	1	0	0	1	0	1	0	0	0	0	0	0	0	0
ENSMUSG00000029517	-5.75867	1	0	0	0	0	0	0	0	0	1	0	0	0	0	0
ENSMUSG00000039879	-2.65299	0	0	1	0	1	0	0	0	0	0	0	0	1	0	0
ENSMUSG00000060733	-3.80007	1	0	1	0	1	0	0	0	0	0	0	1	0	0	0
ENSMUSG00000051592	-4.22567	1	0	0	0	0	0	0	0	0	0	0	0	0	0	0
ENSMUSG00000054716	-4.49688	0	0	0	0	1	0	0	0	0	0	0	1	0	0	0
ENSMUSG00000029337	-4.38052	0	0	1	0	1	0	0	1	0	1	0	0	0	0	0
ENSMUSG00000000555	-2.67853	0	0	1	0	1	0	0	0	0	0	0	0	0	0	0
ENSMUSG00000049313	-2.53124	1	0	1	0	1	0	0	0	0	0	0	0	0	0	0
ENSMUSG00000040705	-5.21732	0	0	1	0	1	0	1	0	0	0	0	0	0	0	0
ENSMUSG00000029185	-2.61785	0	0	1	0	1	0	0	0	0	0	1	0	0	0	0
ENSMUSG00000074607	-4.24359	1	0	1	0	1	0	0	0	0	0	0	0	0	0	1
ENSMUSG00000026417	-1.55288	1	0	0	0	0	1	0	0	0	0	0	0	0	0	0
ENSMUSG00000052446	-4.92665	0	0	0	0	0	0	1	0	0	1	0	0	0	0	1
ENSMUSG00000022610	-2.63621	0	0	0	0	1	0	0	0	0	0	0	0	0	0	0
ENSMUSG00000023906	-4.00903	1	0	1	0	1	0	0	0	0	0	0	0	1	0	0
ENSMUSG00000021062	-3.69115	0	0	0	0	1	0	0	0	0	0	0	0	0	0	0
ENSMUSG00000022455	-4.99217	0	0	1	0	1	0	0	0	0	0	0	0	0	0	1
ENSMUSG00000050896	-3.7815	0	0	1	0	1	0	0	0	0	0	0	0	0	0	0
ENSMUSG00000026936	-5.55368	1	0	0	0	0	0	0	0	0	0	0	0	0	0	0
ENSMUSG00000036523	-3.80632	1	0	1	0	1	0	0	0	0	1	1	0	0	0	0
ENSMUSG00000054766	-3.33366	0	0	1	0	1	0	0	0	0	0	0	0	0	0	0
ENSMUSG00000035559	-3.66749	0	0	1	0	1	0	1	0	0	1	0	0	0	0	0
ENSMUSG00000064158	-4.46562	0	0	1	0	1	0	0	0	0	0	0	0	0	0	0
ENSMUSG00000055937	-3.36989	1	0	0	0	1	0	0	0	0	0	0	0	0	0	0
ENSMUSG00000073755	-3.24496	0	0	0	0	1	0	0	0	0	1	0	0	0	0	0
ENSMUSG00000049985	-4.40171	0	0	0	0	1	0	0	0	0	0	0	0	0	0	0
ENSMUSG00000029272	-0.23866	1	1	0	0	0	1	0	0	0	0	0	0	0	0	0
ENSMUSG00000040761	-3.85058	0	0	1	0	1	0	0	0	0	0	1	1	0	0	0
ENSMUSG00000022555	-2.91877	1	0	1	0	1	0	0	0	0	0	1	0	1	0	0
ENSMUSG00000060073	-3.76533	0	0	0	0	0	0	1	0	0	0	0	0	0	0	0
ENSMUSG00000038064	-4.75477	0	0	0	0	0	0	0	0	0	0	0	0	0	0	0
ENSMUSG00000031109	-3.88066	0	0	0	0	1	0	1	0	0	1	0	0	0	0	0
ENSMUSG00000044086	-1.23586	0	1	0	1	1	0	0	0	0	0	0	0	0	0	0
ENSMUSG00000006010	-3.10805	1	0	1	0	1	0	0	0	0	1	0	0	0	0	0
ENSMUSG00000091898	-0.71168	1	0	0	0	1	0	0	1	1	0	0	0	0	0	0
ENSMUSG00000042179	-1.9215	1	0	0	0	0	1	0	1	0	0	0	0	0	0	0
ENSMUSG00000000876	-3.55877	0	1	0	0	1	0	1	0	0	0	0	0	0	0	0
ENSMUSG00000033854	-3.95949	0	0	1	0	1	0	0	0	0	0	0	0	0	0	0
ENSMUSG00000089847	-4.37722	0	0	0	0	1	0	0	0	0	0	0	0	0	0	0
ENSMUSG00000053436	-4.56081	0	0	1	0	1	0	0	0	0	0	0	0	0	0	0
ENSMUSG00000020409	-4.55504	1	0	0	0	1	0	0	0	0	1	0	0	0	0	0
ENSMUSG00000021510	-4.05481	0	0	0	0	1	1	0	0	0	0	0	0	0	0	0
ENSMUSG00000034825	-3.72757	1	0	0	0	1	0	0	0	0	1	1	0	0	0	0
ENSMUSG00000022952	-3.34711	0	0	1	0	1	0	1	0	0	1	0	0	0	0	1
ENSMUSG00000062352	-2.7666	0	0	1	0	1	0	0	0	0	1	0	0	0	0	0
ENSMUSG00000031410	-5.11478	1	0	0	0	1	0	0	0	0	1	1	0	0	0	0
ENSMUSG00000025016	-4.31072	0	1	1	0	1	0	0	0	0	1	0	0	0	0	0
ENSMUSG00000028756	-1.90741	1	0	1	0	1	0	0	0	0	0	1	0	0	0	1
ENSMUSG00000038312	-3.13657	0	0	1	0	1	1	0	0	0	1	0	0	1	0	0
ENSMUSG00000044468	-1.75711	0	0	1	0	1	0	1	0	0	0	0	0	0	0	0
ENSMUSG00000026127	-4.17163	0	0	1	0	1	0	1	0	0	1	0	0	0	0	1
ENSMUSG00000027763	-4.49818	1	0	0	0	0	0	0	0	0	0	0	0	0	0	0
ENSMUSG00000008958	-4.00162	1	0	0	0	1	0	0	0	0	1	0	0	1	0	0
ENSMUSG00000012535	-3.95277	1	0	1	0	1	0	0	0	0	1	0	0	0	0	0
ENSMUSG00000015016	-3.60507	1	0	0	0	1	0	0	0	0	0	0	0	0	0	0
ENSMUSG00000026222	-2.55699	1	0	0	0	1	1	0	0	0	1	0	0	0	0	0
ENSMUSG00000020176	-3.44898	1	0	0	0	0	1	0	0	0	0	0	0	0	0	0
ENSMUSG00000006717	-2.65018	0	0	1	0	1	0	0	0	0	1	0	0	0	0	0
ENSMUSG00000026018	-3.98097	0	0	0	0	1	0	0	0	0	1	1	0	0	0	0
ENSMUSG00000020260	-3.68557	0	0	1	0	1	0	0	0	0	1	0	0	1	0	1
ENSMUSG00000022360	-1.18226	0	0	1	0	1	1	0	0	0	1	0	0	0	0	0
ENSMUSG00000020496	-4.65399	0	1	1	0	1	0	0	0	0	0	0	0	1	0	0
ENSMUSG00000014075	-3.07473	1	0	0	0	0	0	0	0	0	1	0	0	1	0	0
ENSMUSG00000002052	-3.73236	0	0	0	0	0	0	0	0	0	1	0	0	0	0	1
ENSMUSG00000030101	-3.08363	0	0	0	0	0	0	0	0	0	0	0	0	0	1	1
ENSMUSG00000029723	-4.82705	0	0	1	0	1	0	0	0	0	0	0	0	0	0	0
ENSMUSG00000028801	-6.06082	0	0	1	0	1	0	0	0	0	0	0	0	0	0	0
ENSMUSG00000044071	-2.32728	0	0	0	0	1	0	0	0	0	0	1	0	0	0	0
ENSMUSG00000062101	-3.11316	0	1	0	0	0	0	1	0	0	0	0	0	1	0	0
ENSMUSG00000019464	-5.21679	0	0	0	0	1	0	0	0	1	1	0	0	0	0	0
ENSMUSG00000050714	-3.25085	0	0	1	0	1	0	1	0	0	1	1	0	0	0	1
ENSMUSG00000042256	-4.31933	1	0	1	1	1	1	1	0	0	0	0	1	0	0	0
ENSMUSG00000042258	-2.31172	0	0	0	0	1	0	1	0	0	0	0	0	0	0	1
ENSMUSG00000040464	-3.44222	1	0	1	0	1	0	0	0	0	0	0	0	0	0	0
ENSMUSG00000035329	-3.02456	0	0	1	0	1	0	0	0	0	1	0	0	0	0	0
ENSMUSG00000067377	-2.47521	0	0	1	0	0	0	0	0	0	1	1	0	1	0	0
ENSMUSG00000048000	-4.21411	1	0	1	0	1	0	0	0	0	1	0	0	0	0	1
ENSMUSG00000019726	-3.52633	0	0	1	0	1	0	1	0	0	0	0	0	1	0	0
ENSMUSG00000022211	-4.87705	0	0	1	0	1	0	1	0	0	0	0	1	0	0	0
ENSMUSG00000051721	-5.0228	1	0	1	0	1	0	0	0	0	1	0	0	0	0	0
ENSMUSG00000042359	-4.05146	0	0	1	0	1	0	0	0	0	0	1	0	0	0	0
ENSMUSG00000020271	-4.61246	0	0	1	0	1	0	0	0	0	1	0	0	0	0	0
ENSMUSG00000040331	-3.62611	1	0	1	0	1	1	0	0	0	0	0	1	0	0	0
ENSMUSG00000019809	-3.74739	1	0	1	0	1	0	0	0	0	0	0	0	0	0	0
ENSMUSG00000069208	-4.06347	1	0	0	0	1	0	1	0	0	1	0	0	0	0	0
ENSMUSG00000045555	-3.75263	0	0	1	0	1	0	0	0	0	1	0	0	0	0	1
ENSMUSG00000036854	-1.28944	1	0	1	0	1	0	0	0	0	0	0	0	0	0	0
ENSMUSG00000027620	-2.61803	1	0	0	0	0	0	0	0	0	0	0	0	0	0	1
ENSMUSG00000024666	-4.24332	1	0	0	0	1	0	0	1	0	1	1	0	0	0	0
ENSMUSG00000000544	-4.32916	0	1	0	0	1	1	0	0	0	0	0	0	0	0	1
ENSMUSG00000037896	-3.96759	0	0	1	0	1	0	0	0	0	0	0	0	0	0	0
ENSMUSG00000006301	-2.48503	1	0	0	0	1	1	0	0	0	1	0	0	0	0	0
ENSMUSG00000031517	-1.7219	1	0	0	0	0	0	0	0	0	0	0	0	0	0	0
ENSMUSG00000032501	-3.56286	0	0	1	0	1	0	1	0	0	1	0	0	0	0	0
ENSMUSG00000021959	-5.07923	1	0	0	0	1	0	0	0	0	0	0	0	0	0	0
ENSMUSG00000033596	-3.18141	0	0	0	0	0	0	1	0	0	0	1	0	0	0	0
ENSMUSG00000053460	-3.1037	0	0	1	0	1	0	0	0	0	1	0	0	0	0	0
ENSMUSG00000037846	-2.90099	1	0	1	0	1	0	0	0	0	0	0	0	0	0	0
ENSMUSG00000106864	-4.80591	0	0	0	0	1	0	0	0	0	1	1	0	0	0	0
ENSMUSG00000036526	-4.28715	0	0	1	0	1	0	0	0	0	1	0	1	0	0	0
ENSMUSG00000028102	-4.94253	1	0	1	0	1	0	0	0	0	1	0	0	0	0	0
ENSMUSG00000031132	-4.67558	0	0	0	0	0	0	0	0	0	1	0	0	1	0	0
ENSMUSG00000055865	-4.49005	0	0	1	0	1	1	0	0	0	0	0	0	0	0	0
ENSMUSG00000030541	-2.87102	0	0	0	0	1	0	0	0	0	1	0	0	0	0	0
ENSMUSG00000031270	-5.71482	0	0	0	0	0	0	0	0	0	0	0	0	0	0	0
ENSMUSG00000003546	-3.94408	0	0	0	0	1	0	0	0	0	1	0	0	0	0	0
ENSMUSG00000021957	-2.99034	0	0	1	0	1	0	0	0	0	0	0	0	0	1	0
ENSMUSG00000075217	-2.21491	0	0	1	0	1	0	1	0	0	0	1	0	1	0	0
ENSMUSG00000042724	-4.51787	0	0	1	0	1	0	1	0	0	0	0	0	0	0	0
ENSMUSG00000056091	-1.91001	0	0	1	0	1	0	1	0	0	0	0	0	0	0	0
ENSMUSG00000094584	-4.80349	0	0	0	0	0	1	1	0	0	0	0	0	0	0	0
ENSMUSG00000070368	-2.7823	1	0	0	0	1	0	0	0	0	1	0	0	0	0	0
ENSMUSG00000024949	-4.43878	1	0	1	0	1	0	1	0	0	0	1	0	0	0	1
ENSMUSG00000031198	-3.98348	0	1	1	0	1	0	0	0	0	1	0	0	0	0	1
ENSMUSG00000044544	-5.38504	0	0	1	0	1	0	0	0	0	0	0	0	0	0	0
ENSMUSG00000021555	-4.38775	1	1	1	0	1	0	0	0	0	1	0	0	1	0	0
ENSMUSG00000024169	-3.05014	1	0	1	0	1	0	1	0	0	0	0	0	1	0	0
ENSMUSG00000003411	-3.30972	1	0	1	0	1	0	0	0	0	0	0	0	0	0	0
ENSMUSG00000040003	-4.12557	1	0	1	0	1	0	0	0	0	0	0	0	0	0	0
ENSMUSG00000021670	-3.37004	0	0	1	0	1	0	1	0	0	0	1	0	1	0	0
ENSMUSG00000030877	-4.86271	0	0	1	1	1	0	1	0	0	1	0	0	0	0	0
ENSMUSG00000040541	-4.75555	0	0	0	0	1	0	0	1	0	1	0	0	1	0	0
ENSMUSG00000039195	-3.00208	0	0	1	0	1	0	0	0	0	1	0	0	0	0	1
ENSMUSG00000062785	-5.699	0	0	1	0	1	0	1	0	0	0	0	0	0	0	1
ENSMUSG00000024354	-3.65544	0	0	0	0	0	0	0	0	0	0	0	0	0	0	0
ENSMUSG00000027411	-3.71425	0	0	1	0	1	0	0	0	0	1	0	0	1	0	0
ENSMUSG00000005672	-2.955	1	0	1	0	1	0	0	0	0	0	0	0	0	0	0
ENSMUSG00000034064	-3.67061	1	0	1	0	1	0	0	0	0	1	0	0	0	0	1
ENSMUSG00000025489	-3.44583	1	0	1	1	1	0	0	1	0	0	0	0	0	0	0
ENSMUSG00000032783	-3.84726	0	0	1	0	1	0	1	0	0	1	0	0	0	0	0
ENSMUSG00000052534	-3.45324	1	0	1	0	1	0	1	0	0	0	0	0	0	0	0
ENSMUSG00000000673	-2.82634	0	0	1	0	1	0	0	0	1	0	0	0	0	0	0
ENSMUSG00000025017	-3.16734	0	0	1	0	1	0	0	0	0	1	0	0	0	0	0
ENSMUSG00000043461	-2.10519	1	0	1	0	1	0	0	0	0	0	0	0	0	0	0
ENSMUSG00000043068	-2.9924	0	0	1	0	1	0	0	0	0	1	0	0	0	0	0
ENSMUSG00000033805	-3.50586	0	0	0	0	0	0	0	0	0	1	0	0	0	0	0
ENSMUSG00000040212	-1.98479	1	0	1	0	1	0	0	1	0	0	0	0	0	0	0
ENSMUSG00000040287	-2.2453	0	0	1	0	1	0	0	0	0	0	0	0	0	0	0
ENSMUSG00000004996	-3.13403	0	0	0	0	1	0	0	0	0	1	0	1	0	0	0
ENSMUSG00000056306	-3.9712	0	0	0	0	1	0	1	0	0	0	0	0	0	0	0
ENSMUSG00000044477	-3.96128	0	0	1	0	1	0	0	0	0	1	1	0	0	0	0
ENSMUSG00000090035	-3.82705	0	0	1	0	1	0	0	0	0	1	0	0	0	0	0
ENSMUSG00000024680	-2.98063	0	0	0	0	0	0	0	0	0	0	0	0	0	0	0
ENSMUSG00000062421	-3.12708	1	0	1	0	1	1	1	0	0	0	0	0	0	0	1
ENSMUSG00000038007	-3.86838	0	0	1	0	1	0	0	0	0	1	0	0	0	0	0
ENSMUSG00000040253	-0.7868	0	0	1	0	1	1	0	0	0	1	0	0	0	0	0
ENSMUSG00000052397	-1.55368	0	1	1	0	1	0	0	1	1	1	1	0	0	0	0
ENSMUSG00000048047	-4.65036	1	0	1	0	1	0	0	0	0	1	1	0	0	0	0
ENSMUSG00000020528	-3.97098	0	0	1	0	1	0	0	0	0	0	1	0	0	0	1
ENSMUSG00000016018	-3.59022	0	0	0	0	1	0	0	0	0	0	1	0	0	0	1
ENSMUSG00000067578	-3.01182	0	0	1	0	1	0	0	0	0	0	0	0	0	0	0
ENSMUSG00000017677	-2.32619	1	0	1	0	1	0	0	0	0	1	0	0	0	0	1
ENSMUSG00000038903	-2.49932	0	0	0	0	1	0	0	0	0	0	0	0	0	0	0
ENSMUSG00000036430	-4.62202	0	0	1	0	1	0	1	0	0	0	0	0	0	0	1
ENSMUSG00000032758	-4.75283	1	0	1	0	1	0	0	1	0	1	1	0	1	0	0
ENSMUSG00000043456	-4.32945	1	0	0	0	0	0	0	0	1	0	0	0	0	0	0
ENSMUSG00000024789	-2.41012	0	0	1	0	1	0	0	0	0	1	0	0	0	0	0
ENSMUSG00000037262	-4.64783	0	0	0	0	1	1	0	0	0	1	0	0	1	0	1
ENSMUSG00000078784	-2.5211	0	0	1	0	1	0	0	0	0	1	1	0	0	0	0
ENSMUSG00000027454	-1.27739	1	0	0	0	0	1	0	0	0	0	0	0	0	0	0
ENSMUSG00000045312	-2.62558	1	0	1	0	1	0	0	0	0	0	0	0	0	0	0
ENSMUSG00000045136	-1.37333	1	0	1	0	1	0	1	0	0	1	1	0	0	0	0
ENSMUSG00000024620	-1.66264	0	0	0	0	1	0	1	0	0	0	0	0	0	0	0
ENSMUSG00000037580	-1.77972	1	0	1	0	1	0	1	1	0	0	0	0	0	0	0
ENSMUSG00000021176	-3.15341	0	0	1	0	1	0	1	0	0	0	0	0	0	0	0
ENSMUSG00000064329	-4.1976	1	0	0	0	0	1	0	0	0	0	0	0	0	0	0
ENSMUSG00000021972	-4.64783	1	0	0	0	1	0	0	0	0	1	0	0	1	0	1
ENSMUSG00000097407	-5.6295	0	0	1	0	1	0	0	0	0	1	1	0	0	0	1
ENSMUSG00000042292	-2.88034	1	0	1	0	1	0	1	0	0	0	0	0	0	0	0
ENSMUSG00000020908	-1.08155	1	0	0	1	0	1	0	1	1	0	0	0	1	0	0
ENSMUSG00000006050	-4.34931	0	0	0	0	1	0	0	0	0	1	1	0	0	0	0
ENSMUSG00000022003	-2.50964	0	0	1	0	1	0	1	0	0	0	0	0	0	0	0
ENSMUSG00000062729	-4.37782	0	0	1	0	1	1	1	0	0	0	0	0	0	0	0
ENSMUSG00000035198	-2.69853	0	0	1	0	1	0	0	0	0	1	0	1	0	0	0
ENSMUSG00000032175	-4.03505	0	0	1	0	1	1	0	0	0	0	1	0	0	0	1
ENSMUSG00000028339	-2.65354	1	0	1	0	1	0	0	0	0	0	0	1	0	0	0
ENSMUSG00000019027	-4.93677	0	0	1	0	1	0	0	0	0	1	0	0	0	0	0
ENSMUSG00000053624	-3.64079	0	0	1	0	1	0	1	0	0	1	0	0	1	0	0
ENSMUSG00000041120	-3.1223	1	0	1	0	1	0	0	0	0	0	0	0	0	0	0
ENSMUSG00000031326	-5.36409	1	0	0	0	0	0	0	0	1	0	1	0	0	0	0
ENSMUSG00000024140	-2.5917	0	0	0	0	0	0	0	0	0	0	0	0	0	0	1
ENSMUSG00000029255	-6.95859	1	0	0	0	1	0	0	0	0	0	0	0	0	0	0
ENSMUSG00000051786	-3.48762	1	0	0	0	1	0	0	0	0	0	0	0	0	0	0
ENSMUSG00000021553	-5.11779	1	0	1	0	1	0	0	0	0	0	0	0	0	0	0
ENSMUSG00000105589	-4.65908	0	0	0	0	1	0	0	0	0	0	0	0	0	0	0
ENSMUSG00000050777	-2.40049	0	0	0	0	0	0	1	0	0	0	0	0	0	0	0
ENSMUSG00000046287	-5.45293	0	0	1	0	1	0	0	0	0	0	0	0	0	0	0
ENSMUSG00000059183	-4.52185	0	0	1	0	1	0	0	0	0	1	0	1	0	0	0
ENSMUSG00000022571	-3.24441	0	0	1	0	1	0	0	0	0	0	0	0	0	0	0
ENSMUSG00000005465	-3.46833	1	0	1	0	1	0	0	0	0	0	0	0	0	0	0
ENSMUSG00000034271	-1.84239	1	0	0	0	1	0	0	0	0	0	0	0	0	0	0
ENSMUSG00000042569	-4.93016	0	0	1	0	1	0	1	0	0	1	0	0	0	0	0
ENSMUSG00000037326	-5.01392	0	0	0	0	0	0	0	0	0	0	0	0	1	0	0
ENSMUSG00000024798	-4.86187	0	0	1	0	1	0	0	0	0	0	0	0	0	0	0
ENSMUSG00000019853	-3.43706	0	0	1	0	1	0	0	0	0	0	0	0	1	0	0
ENSMUSG00000024054	-3.92862	1	0	1	0	1	0	0	0	0	1	0	0	0	0	0
ENSMUSG00000009569	-4.76454	0	0	1	0	1	0	0	0	0	1	0	0	0	0	0
ENSMUSG00000042596	-5.186	1	0	0	0	0	0	0	0	0	0	0	0	0	1	0
ENSMUSG00000025469	-5.0517	0	0	1	0	1	0	0	1	0	0	0	0	0	0	0
ENSMUSG00000025650	-3.36453	0	0	1	0	1	0	0	0	0	0	1	0	0	0	0
ENSMUSG00000049106	-4.50537	0	0	1	0	1	0	0	0	0	1	0	0	0	0	1
ENSMUSG00000025893	-3.92183	0	0	1	0	1	0	0	0	0	0	0	0	0	0	0
ENSMUSG00000020928	-4.04597	1	0	0	0	0	0	0	0	0	1	0	0	0	0	0
ENSMUSG00000042719	-2.99183	1	0	1	0	1	0	0	0	0	0	0	0	1	0	0
ENSMUSG00000040564	-2.30116	0	0	1	0	1	0	0	0	0	0	0	0	0	0	1
ENSMUSG00000002803	-3.79446	0	0	1	0	1	0	0	0	0	0	1	0	0	0	0
ENSMUSG00000041225	-3.90617	0	0	1	0	1	0	0	0	0	0	0	0	0	0	0
ENSMUSG00000073294	-4.36676	0	1	0	0	0	0	1	0	0	1	0	0	0	0	0
ENSMUSG00000001918	-2.13924	1	0	1	0	1	0	1	0	0	1	1	0	0	0	1
ENSMUSG00000037470	-5.80309	1	0	1	0	1	0	0	0	0	0	0	0	0	0	0
ENSMUSG00000046792	-5.30472	0	0	1	0	1	0	0	0	0	1	0	0	0	0	0
ENSMUSG00000063275	-2.15605	0	0	1	0	1	0	0	0	0	0	1	0	0	0	0
ENSMUSG00000024846	-2.28398	1	0	0	0	0	0	0	0	0	0	0	0	0	0	0
ENSMUSG00000032565	-3.6878	0	0	0	0	1	0	1	0	0	1	1	0	0	0	0
ENSMUSG00000004562	-4.78508	1	0	1	0	1	0	0	0	0	0	0	0	1	0	0
ENSMUSG00000008590	-5.46371	0	0	0	0	1	0	0	0	1	0	0	0	0	0	0
ENSMUSG00000021388	-0.60494	0	0	0	0	0	0	0	0	0	0	0	0	0	0	0
ENSMUSG00000014039	-3.68724	1	0	1	0	1	0	0	0	0	1	0	0	1	0	0
ENSMUSG00000039236	-1.04904	0	0	0	1	1	0	0	0	0	0	0	0	0	0	0
ENSMUSG00000021737	-3.17997	1	0	0	0	1	0	0	1	0	1	0	0	0	0	0
ENSMUSG00000034634	-0.73603	1	1	0	0	1	0	0	0	0	0	0	1	0	0	0
ENSMUSG00000017146	-2.57321	0	0	0	0	1	0	0	0	0	1	0	0	1	0	0
ENSMUSG00000060935	-3.91572	0	0	1	0	1	0	1	0	0	0	1	0	0	0	0
ENSMUSG00000038462	-3.50652	0	0	1	0	1	0	0	0	0	1	0	0	0	0	0
ENSMUSG00000041809	-3.13302	0	0	1	0	1	0	0	0	1	1	0	0	1	0	0
ENSMUSG00000020523	-4.38534	0	0	1	0	1	0	0	0	0	1	0	0	0	0	0
ENSMUSG00000025868	-3.7667	0	0	1	0	1	0	0	0	0	0	0	0	0	0	0
ENSMUSG00000035372	-2.61768	0	0	1	0	1	1	1	0	0	1	0	0	0	0	0
ENSMUSG00000089774	-2.69469	0	0	1	0	1	0	0	0	0	1	1	0	0	0	0
ENSMUSG00000025428	-4.52816	1	0	1	0	1	0	0	0	0	0	0	0	1	0	0
ENSMUSG00000030127	-4.24496	1	0	1	0	1	0	0	0	0	1	0	0	0	0	0
ENSMUSG00000062753	-2.82051	0	0	1	0	1	0	1	0	0	1	1	0	0	0	1
ENSMUSG00000062031	-3.22675	1	0	0	0	0	0	0	0	0	1	0	0	0	0	0
ENSMUSG00000037202	-3.23623	1	0	0	0	1	0	0	0	0	1	0	0	0	0	0
ENSMUSG00000042055	-3.96376	0	0	0	0	1	0	0	0	0	1	0	0	0	0	0
ENSMUSG00000019986	-3.96872	0	0	1	0	1	0	0	0	0	1	1	0	1	0	0
ENSMUSG00000021044	-4.89497	1	0	0	0	0	0	0	0	0	0	0	0	0	0	0
ENSMUSG00000024388	-4.31502	0	0	0	0	1	0	0	0	0	1	0	0	0	0	0
ENSMUSG00000028525	-1.95126	1	0	1	0	1	0	0	0	0	0	0	0	0	0	0
ENSMUSG00000027834	-3.44426	0	0	1	0	1	0	1	0	0	1	0	0	1	0	0
ENSMUSG00000021635	-3.53199	0	0	1	0	1	0	0	0	0	1	0	0	0	0	0
ENSMUSG00000031981	-4.2184	0	0	0	0	1	0	0	0	0	0	0	0	1	0	0
ENSMUSG00000048170	-4.34813	1	0	1	0	1	0	0	0	0	0	1	0	0	0	1
ENSMUSG00000026121	-2.61776	1	0	1	0	1	0	0	0	1	0	1	0	0	0	0
ENSMUSG00000039130	-4.19998	1	1	1	0	1	0	0	0	0	0	0	0	0	0	1
ENSMUSG00000059854	-4.17189	0	0	1	0	1	0	0	0	1	0	1	0	1	0	1
ENSMUSG00000021685	-6.0088	0	0	0	1	1	0	1	0	0	0	0	0	0	0	0
ENSMUSG00000024527	-4.04549	0	0	1	0	1	0	0	1	0	1	0	0	0	0	0
ENSMUSG00000044501	-3.33584	0	0	1	0	1	0	0	0	0	1	0	0	0	0	0
ENSMUSG00000074577	-5.55707	0	0	0	1	0	0	0	0	0	0	0	0	0	0	0
ENSMUSG00000022227	-2.01572	1	0	0	0	1	0	0	1	0	0	0	0	0	1	0
ENSMUSG00000024454	-4.2395	0	0	1	0	1	0	0	0	0	1	0	0	0	0	0
ENSMUSG00000020159	-3.26451	0	0	0	0	1	0	0	0	0	0	1	0	0	0	0
ENSMUSG00000020131	-3.82787	0	0	1	0	1	0	0	0	1	0	0	0	1	0	0
ENSMUSG00000028961	-2.29612	1	0	1	0	1	0	1	0	0	1	0	0	0	0	0
ENSMUSG00000036437	-2.67761	1	0	1	0	1	0	0	0	0	0	0	0	0	0	0
ENSMUSG00000026735	-5.06371	1	0	0	0	1	0	1	0	0	0	0	0	0	0	0
ENSMUSG00000037798	-2.55971	1	1	0	0	0	1	0	0	0	1	0	0	0	0	0
ENSMUSG00000046768	-1.33821	0	0	0	0	0	0	0	0	0	1	0	0	0	0	0
ENSMUSG00000078908	-5.02421	0	0	1	0	1	0	1	0	0	0	1	0	0	0	0
ENSMUSG00000078348	-3.53768	0	0	1	0	1	0	0	0	0	0	0	0	0	0	0
ENSMUSG00000022551	-3.64729	0	0	1	0	1	0	0	0	0	0	0	0	0	0	1
ENSMUSG00000076433	-3.70802	0	0	0	0	1	0	0	0	1	0	0	0	1	0	0
ENSMUSG00000014592	-4.04573	1	0	1	0	1	0	1	0	0	1	0	0	0	0	0
ENSMUSG00000040601	-5.31215	1	0	0	0	1	0	0	0	0	0	0	0	0	0	1
ENSMUSG00000030873	-3.86523	0	0	1	0	1	0	0	0	0	0	0	0	0	0	0
ENSMUSG00000020669	-2.67401	0	0	1	0	1	0	0	0	0	0	0	1	0	0	1
ENSMUSG00000034116	-3.03481	0	0	1	0	1	0	0	0	0	1	0	0	0	0	0
ENSMUSG00000074283	-4.54422	1	0	0	0	1	0	0	0	0	1	1	0	1	0	0
ENSMUSG00000061535	-3.54523	0	0	0	0	1	0	0	0	0	0	0	0	0	0	0
ENSMUSG00000006720	-3.74894	0	0	1	0	1	0	0	0	0	1	0	0	0	0	0
ENSMUSG00000006342	-2.37079	0	0	1	0	1	0	0	0	0	0	0	0	0	0	0
ENSMUSG00000087370	-2.97596	0	0	1	0	1	0	0	0	0	0	1	0	0	0	0
ENSMUSG00000027596	-4.10581	1	0	1	0	1	0	1	0	0	1	1	0	0	0	0
ENSMUSG00000038240	-4.88172	0	0	1	0	1	0	0	0	1	1	1	0	0	0	1
ENSMUSG00000030168	-3.73504	0	0	1	0	1	0	0	0	0	0	0	0	0	0	0
ENSMUSG00000029211	-3.7337	0	0	1	0	1	0	0	0	0	0	0	0	0	0	0
ENSMUSG00000057650	-2.40729	1	0	0	1	1	0	0	0	0	1	0	0	0	0	0
ENSMUSG00000025006	-2.6529	0	1	0	0	0	0	0	0	0	1	0	0	0	0	0
ENSMUSG00000037318	-2.72738	1	0	0	0	1	0	1	0	0	1	0	0	0	0	1
ENSMUSG00000025894	-3.51903	0	0	1	0	1	0	0	0	0	0	0	0	0	0	0
ENSMUSG00000002968	-4.82174	0	0	0	0	0	0	1	0	1	1	0	0	1	0	1
ENSMUSG00000066899	-5.43972	1	0	0	0	0	0	0	0	0	0	0	0	0	0	0
ENSMUSG00000090173	-4.25484	1	0	0	0	0	1	0	0	0	0	0	0	1	0	1
ENSMUSG00000075420	-3.72814	0	0	0	0	0	0	0	0	0	0	0	0	0	0	0
ENSMUSG00000079334	-3.5021	0	0	0	0	1	0	0	0	0	0	0	0	0	0	0
ENSMUSG00000019891	-3.64223	0	0	1	0	1	0	0	0	0	0	1	0	0	0	0
ENSMUSG00000030804	-2.54296	0	0	0	0	1	0	0	0	1	0	1	0	0	0	0
ENSMUSG00000035765	-3.11004	0	0	0	0	0	1	0	0	0	1	0	0	1	0	0
ENSMUSG00000028011	-3.31244	1	0	0	0	1	0	0	0	0	0	0	0	0	0	0
ENSMUSG00000030748	-2.62656	1	0	1	0	1	0	0	0	0	0	0	0	0	0	0
ENSMUSG00000031596	-1.45637	0	0	1	0	1	0	0	0	0	0	0	0	0	0	0
ENSMUSG00000052854	-3.50112	0	0	1	0	1	0	0	0	0	0	0	0	0	0	0
ENSMUSG00000032303	-4.3935	0	0	0	0	1	0	0	0	0	0	0	0	1	0	0
ENSMUSG00000060459	-2.55767	1	0	0	0	0	0	0	0	0	0	0	0	0	0	0
ENSMUSG00000054720	-2.4985	0	0	1	0	1	0	0	0	0	1	0	0	0	0	0
ENSMUSG00000033900	-4.22729	0	0	0	0	0	0	0	0	1	1	0	0	1	0	0
ENSMUSG00000020622	-4.35845	1	1	0	0	0	0	0	0	0	0	0	0	1	0	0
ENSMUSG00000005364	-4.06106	0	1	1	0	1	0	0	0	0	1	0	0	0	0	0
ENSMUSG00000019883	-2.68529	0	0	1	0	1	0	0	0	0	1	0	0	0	0	0
ENSMUSG00000035431	-5.3202	0	0	0	0	1	0	0	0	0	0	0	0	0	0	0
ENSMUSG00000018841	-4.76063	1	0	1	0	1	0	0	0	0	1	1	0	0	0	0
ENSMUSG00000042211	-4.43035	0	0	1	0	1	0	0	0	0	1	0	0	0	0	1
ENSMUSG00000044707	-4.49038	0	0	1	0	1	0	0	0	0	1	0	1	0	0	0
ENSMUSG00000056380	-4.27844	1	1	1	0	1	0	1	0	0	0	0	0	0	0	0
ENSMUSG00000049401	-3.4493	0	0	1	0	1	0	0	0	0	1	0	0	0	0	0
ENSMUSG00000035069	-3.39214	0	0	1	0	1	0	0	0	0	1	0	0	0	0	0
ENSMUSG00000015305	-1.59833	0	0	0	0	1	0	0	0	0	0	0	1	0	0	0
ENSMUSG00000054027	-4.07145	0	0	1	0	1	0	0	0	0	0	0	0	0	0	0
ENSMUSG00000063971	-5.52949	0	0	0	0	1	0	0	0	0	0	0	0	0	0	0
ENSMUSG00000004895	-3.95523	0	1	1	0	1	0	0	0	0	1	1	0	0	0	1
ENSMUSG00000005871	-4.24086	1	0	1	0	1	1	0	0	0	1	1	0	0	0	1
ENSMUSG00000005131	-3.74294	0	0	1	0	1	0	0	0	1	1	0	0	1	0	0
ENSMUSG00000000253	-2.43643	1	0	1	0	1	0	0	0	0	0	1	0	0	0	0
ENSMUSG00000021597	-3.29605	1	0	0	0	0	0	0	0	0	1	0	0	1	0	0
ENSMUSG00000071019	-3.33905	1	0	0	0	1	1	0	0	0	0	0	0	0	0	0
ENSMUSG00000021097	-4.51821	0	0	1	0	1	0	0	0	0	0	0	0	0	0	0
ENSMUSG00000027690	-2.70369	0	0	0	0	1	0	0	0	0	0	0	0	0	0	0
ENSMUSG00000042734	-3.02691	0	0	1	0	1	0	0	1	0	0	0	0	0	0	0
ENSMUSG00000025370	-3.41365	0	0	0	0	0	1	0	0	0	1	0	0	0	0	0
ENSMUSG00000074336	-4.43534	0	0	1	0	1	0	0	0	0	0	0	0	1	0	0
ENSMUSG00000039672	-2.3913	1	0	0	0	1	0	0	0	0	0	0	0	0	0	0
ENSMUSG00000036810	-4.06106	1	0	1	0	1	0	1	0	0	0	0	0	0	0	0
ENSMUSG00000041653	-2.67881	0	0	1	0	1	0	0	0	0	0	0	0	0	0	0
ENSMUSG00000052713	-3.2641	1	0	1	0	1	0	0	0	0	0	0	0	0	0	0
ENSMUSG00000062713	-3.87218	0	0	1	0	1	0	0	0	0	1	1	0	0	0	0
ENSMUSG00000036745	-3.48004	1	0	0	0	1	0	0	0	0	0	0	0	0	0	0
ENSMUSG00000040414	-3.46769	1	0	1	0	1	0	1	0	0	0	0	0	0	0	0
ENSMUSG00000066232	-3.09752	0	0	1	0	1	0	0	0	0	1	1	0	0	0	0
ENSMUSG00000067081	-5.23243	1	0	0	1	1	0	0	0	0	0	0	0	0	0	0
ENSMUSG00000071398	-4.72014	0	0	1	0	1	0	0	0	0	0	1	0	0	0	0
ENSMUSG00000022175	-3.45498	0	0	1	0	1	0	0	0	0	1	1	0	0	0	0
ENSMUSG00000024603	-4.61635	0	1	0	0	1	0	0	0	0	0	1	0	0	0	1
ENSMUSG00000054169	-0.67752	0	0	0	0	1	0	0	0	0	0	0	0	0	0	0
ENSMUSG00000079481	-3.12645	1	0	0	0	1	0	0	0	0	0	1	0	0	0	0
ENSMUSG00000018995	-4.49167	0	0	1	0	1	0	0	0	0	0	1	1	0	0	0
ENSMUSG00000021725	-2.29187	0	0	1	0	1	0	0	0	0	0	0	0	0	1	0
ENSMUSG00000048400	-4.98713	0	0	0	0	0	0	0	0	0	1	0	0	0	0	0
ENSMUSG00000033987	-5.50439	0	0	0	0	0	0	1	0	0	0	0	0	1	0	0
ENSMUSG00000026589	-2.00886	1	1	0	0	0	0	0	0	0	1	0	0	0	0	1
ENSMUSG00000047216	-2.90163	1	0	0	0	1	0	0	0	0	1	0	0	0	0	1
ENSMUSG00000022309	-2.16618	0	0	1	0	1	0	0	0	0	1	0	0	0	0	0
ENSMUSG00000056919	-4.56764	1	0	0	0	1	0	0	0	0	1	1	0	0	0	0
ENSMUSG00000087303	-5.77438	0	0	0	0	0	0	0	0	0	0	0	0	0	0	0
ENSMUSG00000001056	-1.75706	0	0	1	0	1	0	0	0	0	1	0	0	1	0	0
ENSMUSG00000051351	-5.83074	1	0	0	0	1	0	0	0	0	0	0	0	1	1	0
ENSMUSG00000068391	-4.06758	0	0	0	0	0	0	0	0	0	1	0	0	0	0	1
ENSMUSG00000054277	-2.93269	0	0	1	0	1	0	0	0	0	0	0	1	0	0	0
ENSMUSG00000020267	-3.44867	0	0	1	0	1	0	0	0	0	0	0	0	0	0	0
ENSMUSG00000070564	-3.99677	0	0	1	0	1	1	0	0	0	0	0	0	0	0	0
ENSMUSG00000042607	-2.72671	0	0	0	0	0	0	0	0	0	0	0	0	0	0	0
ENSMUSG00000047619	-4.1093	0	0	0	0	1	0	0	0	0	0	0	0	1	0	0
ENSMUSG00000022807	-3.62291	0	0	1	0	1	0	0	0	0	1	1	0	0	0	1
ENSMUSG00000062542	-3.24086	1	0	1	0	1	0	0	0	0	1	0	0	0	0	0
ENSMUSG00000030876	-2.95042	0	0	1	0	1	0	0	0	0	1	0	0	1	0	1
ENSMUSG00000063364	-5.07777	0	0	0	0	1	0	1	0	0	1	0	0	0	0	0
ENSMUSG00000057816	-4.18259	0	0	1	0	1	0	0	0	0	1	1	0	0	1	0
ENSMUSG00000028172	-4.34227	1	0	0	0	1	0	0	0	0	0	0	0	1	0	0
ENSMUSG00000032336	-4.55266	0	0	1	0	1	0	1	0	0	0	0	0	0	0	0
ENSMUSG00000027775	-3.54204	0	0	1	0	1	0	0	0	0	1	0	0	0	0	0
ENSMUSG00000034518	-5.04883	1	0	0	0	0	0	0	1	0	0	0	0	0	0	0
ENSMUSG00000051219	-5.07582	0	0	0	1	0	0	0	0	0	0	0	0	0	0	0
ENSMUSG00000041720	-3.34769	1	0	0	0	1	0	1	1	0	1	0	0	0	0	0
ENSMUSG00000036916	-3.38579	1	0	0	0	1	0	0	0	0	1	0	0	1	0	1
ENSMUSG00000022967	-3.73543	0	0	1	0	1	0	0	0	0	1	0	0	0	0	0
ENSMUSG00000079580	-4.36885	0	0	1	0	1	0	1	0	1	1	0	0	0	0	0
ENSMUSG00000052520	-3.42694	1	0	0	0	0	0	0	0	0	1	0	0	0	0	0
ENSMUSG00000021194	-3.08951	1	0	1	0	1	0	0	1	0	0	0	0	0	0	0
ENSMUSG00000027655	-3.88534	1	0	1	0	1	0	1	0	0	1	0	0	0	0	1
ENSMUSG00000025280	-3.04788	1	0	0	0	1	0	0	0	0	1	1	0	0	0	1
ENSMUSG00000036013	-4.96173	0	0	0	0	0	0	0	0	1	0	0	0	1	0	0
ENSMUSG00000034761	-3.72356	0	0	1	0	1	0	0	0	0	0	0	0	0	0	0
ENSMUSG00000034006	-4.66603	1	0	1	0	1	0	1	0	0	0	0	0	1	0	0
ENSMUSG00000031488	-3.74565	1	0	1	0	1	0	0	0	0	1	1	0	0	0	0
ENSMUSG00000026254	-5.15175	0	0	1	0	1	0	0	0	0	1	0	0	0	0	0
ENSMUSG00000016554	-3.22945	1	0	0	0	0	0	0	0	0	1	0	0	0	0	0
ENSMUSG00000022014	-1.62562	1	0	0	0	0	0	0	0	0	1	0	0	0	0	0
ENSMUSG00000013668	-5.50504	0	1	0	0	0	0	0	1	0	0	0	0	0	1	0
ENSMUSG00000020037	-4.42198	0	0	0	0	1	0	0	0	1	0	0	0	0	1	0
ENSMUSG00000033501	-3.70972	1	1	0	0	0	0	0	1	1	0	0	0	1	0	0
ENSMUSG00000038406	-3.68001	0	0	1	0	1	1	0	0	0	1	0	0	0	0	1
ENSMUSG00000022450	-3.37647	0	0	1	0	1	0	1	0	0	0	1	1	0	0	1
ENSMUSG00000053914	-4.39806	0	0	1	0	1	0	1	0	0	1	0	0	1	0	0
ENSMUSG00000036449	-3.34696	1	0	0	0	1	0	1	0	0	1	0	0	0	0	0
ENSMUSG00000051257	-3.23882	0	0	1	0	1	0	1	0	0	0	0	0	0	0	0
ENSMUSG00000025538	-4.23216	1	1	1	0	1	0	0	0	0	0	0	1	0	0	0
ENSMUSG00000026017	-4.76141	0	0	0	0	0	0	0	0	0	1	0	0	0	0	0
ENSMUSG00000027255	-4.90358	0	0	0	0	0	0	0	0	0	1	0	0	1	0	0
ENSMUSG00000029822	-1.78314	0	0	1	0	1	0	1	0	0	0	0	0	0	0	0
ENSMUSG00000007891	-2.31108	1	0	1	0	1	0	1	0	0	1	0	0	0	0	0
ENSMUSG00000047749	-2.925	0	0	0	0	1	0	0	0	0	0	1	0	0	0	1
ENSMUSG00000053399	-4.13924	0	0	1	0	1	0	0	0	0	0	0	0	0	0	0
ENSMUSG00000064299	-5.11229	0	0	0	0	0	0	0	0	0	0	0	0	0	0	0
ENSMUSG00000022097	-3.2425	1	0	0	0	0	0	0	0	0	0	1	0	0	0	1
ENSMUSG00000036748	-5.33526	0	0	1	0	1	0	0	0	0	0	0	0	0	0	1
ENSMUSG00000021880	-1.92035	1	0	0	0	1	1	0	0	0	0	0	0	0	0	0
ENSMUSG00000059741	-1.96393	1	0	1	0	1	0	0	0	0	0	0	0	0	0	0
ENSMUSG00000032254	-1.67213	1	0	1	0	1	0	1	0	1	1	0	0	1	0	0
ENSMUSG00000092470	-4.34784	0	0	1	0	1	0	1	0	0	1	1	0	0	0	1
ENSMUSG00000020184	-2.79486	1	0	1	0	1	0	1	0	0	1	1	0	0	0	0
ENSMUSG00000058881	-4.01765	0	0	1	0	1	0	0	0	0	0	0	0	0	0	0
ENSMUSG00000038534	-5.37422	1	0	0	0	1	0	0	0	0	0	0	0	0	0	0
ENSMUSG00000028322	-3.67927	0	0	0	0	1	0	0	0	0	0	0	0	0	0	0
ENSMUSG00000030443	-4.7152	1	0	0	0	1	0	0	0	0	1	0	0	0	0	0
ENSMUSG00000021367	-1.96584	1	0	1	0	1	0	0	0	0	0	0	0	0	0	0
ENSMUSG00000020780	-3.85475	1	0	0	0	0	0	0	0	0	0	0	0	0	0	0
ENSMUSG00000066643	-3.88491	0	0	1	0	1	0	0	0	0	0	0	0	0	0	0
ENSMUSG00000039697	-2.01234	0	0	1	0	1	0	0	0	0	0	1	0	0	0	0
ENSMUSG00000065954	-3.24633	0	0	1	1	1	1	0	0	0	1	0	0	0	0	0
ENSMUSG00000038156	-3.99862	0	0	0	0	0	0	0	0	0	0	0	0	0	0	0
ENSMUSG00000006344	-3.5235	0	0	0	0	0	0	0	0	0	0	0	0	0	0	0
ENSMUSG00000041498	-4.86565	0	0	1	0	1	0	1	0	0	1	0	0	0	0	0
ENSMUSG00000000340	-2.40583	0	0	1	0	1	0	0	0	0	1	0	0	0	0	1
ENSMUSG00000028634	-5.38323	1	0	1	0	1	0	0	0	0	0	0	0	0	0	0
ENSMUSG00000045790	-3.11266	0	0	1	0	1	0	0	0	0	0	0	0	0	0	0
ENSMUSG00000031380	-1.59497	0	1	0	0	0	0	0	0	0	0	0	0	0	0	0
ENSMUSG00000027919	-4.49688	1	0	0	0	0	0	0	0	0	0	0	0	0	0	0
ENSMUSG00000073658	-3.6975	1	1	0	1	1	0	0	1	0	1	0	0	0	0	0
ENSMUSG00000055933	-4.69825	1	0	0	0	0	0	0	1	0	1	0	0	0	0	0
ENSMUSG00000097327	-3.79586	0	0	1	0	1	0	0	0	0	0	1	0	0	0	0
ENSMUSG00000053747	-5.41365	0	0	1	0	1	0	1	0	0	1	1	0	0	0	0
ENSMUSG00000021578	-5.16049	0	0	1	0	1	0	0	0	1	0	0	0	0	0	0
ENSMUSG00000028626	-4.36796	1	0	0	0	0	0	0	0	0	0	0	0	0	0	0
ENSMUSG00000026806	-4.02609	1	0	0	0	1	0	0	0	1	0	1	0	0	0	0
ENSMUSG00000029036	-2.36572	0	0	1	0	1	0	0	0	0	1	0	0	0	0	0
ENSMUSG00000036557	-4.9105	0	1	0	0	0	0	0	0	0	0	0	0	0	0	0
ENSMUSG00000059256	-1.52011	1	0	0	0	1	1	0	0	0	1	0	0	0	0	1
ENSMUSG00000041301	-4.02915	1	0	1	0	1	0	0	0	0	0	0	0	0	0	0
ENSMUSG00000019992	-2.54818	0	0	0	0	0	0	1	0	0	0	0	1	0	0	0
ENSMUSG00000031060	-3.42895	1	0	1	0	1	0	0	0	0	1	1	0	0	0	0
ENSMUSG00000034266	-2.60595	0	0	1	0	0	0	0	0	0	1	0	0	0	0	0
ENSMUSG00000020023	-2.30287	1	0	1	0	1	0	0	0	0	0	0	0	0	0	0
ENSMUSG00000022680	-4.81076	1	0	1	0	1	0	0	0	0	0	0	0	0	0	0
ENSMUSG00000049001	-2.92862	0	0	0	0	1	0	0	0	0	0	1	0	0	0	0
ENSMUSG00000028971	-5.05649	1	1	1	0	0	0	0	0	0	1	1	0	0	0	0
ENSMUSG00000026219	-4.76926	0	0	0	0	1	0	0	0	0	0	0	0	0	0	0
ENSMUSG00000078716	-3.61971	0	0	0	0	1	0	0	0	0	0	0	0	1	0	0
ENSMUSG00000054309	-3.9412	0	0	1	0	1	0	0	0	0	1	0	0	0	0	0
ENSMUSG00000021721	-5.34285	0	0	1	0	1	0	0	0	0	0	0	0	0	0	0
ENSMUSG00000024232	-1.70158	1	0	1	0	1	0	1	0	0	0	0	0	0	0	0
ENSMUSG00000028039	-3.93744	0	0	1	0	1	0	0	0	0	1	0	0	0	0	0
ENSMUSG00000019878	-4.26202	0	0	1	0	1	0	1	0	0	0	0	0	0	0	0
ENSMUSG00000054191	-2.79937	0	0	0	0	1	0	1	0	0	0	0	0	0	0	0
ENSMUSG00000033794	-5.21571	1	0	0	0	0	0	0	0	0	1	0	0	0	1	0
ENSMUSG00000029434	-4.78946	0	0	1	0	1	1	0	0	0	0	0	1	0	0	1
ENSMUSG00000040610	-5.59771	0	1	0	0	0	0	1	0	0	1	0	0	0	0	0
ENSMUSG00000085795	-4.13593	0	0	1	0	1	0	0	0	0	0	0	0	0	0	0
ENSMUSG00000039384	-3.2137	0	0	0	0	0	0	0	0	1	1	0	0	1	0	1
ENSMUSG00000030351	-3.67135	1	0	1	0	1	0	0	0	0	1	0	0	0	0	0
ENSMUSG00000039693	-3.46977	0	0	1	0	1	0	0	0	0	0	0	0	0	0	0
ENSMUSG00000047215	-3.77734	0	0	0	0	0	0	0	0	0	1	0	0	0	0	0
ENSMUSG00000027347	-3.37707	0	0	0	0	1	0	0	0	0	0	1	0	0	0	0
ENSMUSG00000070056	-3.08767	0	0	1	0	1	0	0	0	0	0	0	0	0	0	0
ENSMUSG00000022771	-4.80793	1	0	0	0	0	0	0	0	1	1	0	0	0	0	0
ENSMUSG00000039981	-2.40263	0	0	1	0	1	0	0	0	0	1	0	0	0	0	0
ENSMUSG00000029068	-3.64368	0	0	1	0	1	0	1	0	0	1	0	0	0	0	1
ENSMUSG00000024972	-4.05865	1	0	1	0	1	0	0	0	0	0	0	0	0	0	0
ENSMUSG00000038973	-5.04359	0	1	1	0	1	0	0	0	0	0	0	0	0	0	0
ENSMUSG00000021919	-3.9924	0	0	0	0	0	0	0	0	0	1	0	0	0	0	0
ENSMUSG00000070686	-3.95635	0	0	0	0	1	0	0	0	0	1	0	0	0	0	0
ENSMUSG00000025645	-4.51556	1	0	1	0	1	0	1	0	0	1	0	0	0	0	1
ENSMUSG00000034105	-3.68075	0	0	1	0	1	0	1	0	1	1	1	0	1	0	0
ENSMUSG00000027078	-1.83475	0	0	1	0	1	0	0	0	0	0	0	0	0	0	0
ENSMUSG00000032363	-3.22095	1	0	1	0	1	0	0	0	0	0	0	0	0	0	0
ENSMUSG00000038400	-2.2029	0	0	1	0	1	0	0	0	0	0	1	0	0	0	0
ENSMUSG00000025043	-5.25374	0	0	0	0	0	0	0	0	1	0	0	0	1	0	0
ENSMUSG00000034190	-3.96736	0	0	1	0	1	0	0	0	0	1	0	0	0	0	0
ENSMUSG00000021891	-4.44254	0	0	0	0	1	0	0	0	0	1	0	0	0	0	0
ENSMUSG00000031979	-5.20983	1	1	0	0	1	0	0	0	0	1	0	1	0	0	0
ENSMUSG00000060613	-3.04633	1	1	0	1	0	0	0	0	0	0	0	0	0	0	0
ENSMUSG00000028702	-2.79516	1	0	1	0	1	0	1	0	0	1	0	0	0	0	0
ENSMUSG00000052512	-4.75477	1	0	1	0	1	1	0	0	0	0	0	0	0	0	0
ENSMUSG00000074737	-5.69675	0	0	0	0	0	0	0	0	0	1	1	0	0	0	1
ENSMUSG00000030368	-7.46753	1	0	0	0	1	0	0	1	0	0	0	0	0	0	0
ENSMUSG00000025287	-2.17163	1	0	1	0	1	0	1	0	0	1	1	0	0	1	1
ENSMUSG00000067158	-3.05409	0	0	0	0	1	0	0	0	0	0	0	0	0	0	0
ENSMUSG00000015314	-4.08927	0	0	0	0	1	1	1	0	0	0	0	0	0	0	1
ENSMUSG00000038954	-3.43456	1	0	1	0	1	0	0	0	0	1	1	1	0	0	1
ENSMUSG00000047674	-4.1016	1	0	0	0	0	0	0	0	0	0	0	0	0	0	0
ENSMUSG00000032548	-2.47153	1	0	0	0	1	1	0	0	0	0	0	0	0	0	0
ENSMUSG00000047371	-4.14944	0	0	1	0	1	0	0	0	0	1	0	0	0	0	0
ENSMUSG00000026135	-5.55639	1	0	1	0	1	0	0	0	0	1	0	0	0	0	0
ENSMUSG00000021583	-2.67613	0	0	0	0	1	1	0	0	0	0	0	0	0	0	0
ENSMUSG00000032999	-4.09123	1	0	0	0	1	0	0	0	0	0	0	0	0	0	0
ENSMUSG00000030159	-2.09166	1	0	0	0	0	0	0	0	0	1	0	0	0	0	0
ENSMUSG00000009207	-4.04216	0	0	0	0	0	1	0	0	0	0	0	0	0	0	0
ENSMUSG00000039200	-5.06806	0	0	1	0	1	0	1	0	0	0	0	0	1	0	0
ENSMUSG00000023263	-4.51391	1	0	0	0	1	0	0	0	0	0	0	0	0	0	0
ENSMUSG00000013236	-4.23841	0	0	0	0	1	0	0	0	0	1	1	0	0	0	0
ENSMUSG00000022130	-3.1839	0	0	1	0	1	0	0	0	0	1	0	0	0	0	0
ENSMUSG00000074491	-4.34227	1	0	0	0	1	0	0	0	0	0	0	0	0	0	0
ENSMUSG00000038866	-2.55317	0	0	1	0	1	0	1	0	0	0	0	0	0	0	0
ENSMUSG00000031962	-2.29301	1	1	1	0	1	0	0	0	0	0	0	0	0	0	0
ENSMUSG00000000131	-3.82951	0	0	1	0	1	1	1	0	0	1	0	0	0	0	1
ENSMUSG00000024353	-1.93176	0	1	0	0	1	0	0	0	0	0	0	1	0	0	0
ENSMUSG00000069135	-3.46435	1	0	1	0	1	0	0	0	0	1	0	0	1	0	0
ENSMUSG00000061959	-2.45451	1	0	0	0	1	0	0	0	0	0	0	0	0	0	0
ENSMUSG00000028417	-2.97064	1	0	1	0	1	0	0	0	0	0	0	0	0	0	0
ENSMUSG00000032434	-2.99493	0	0	1	0	1	0	0	0	0	1	1	0	0	0	0
ENSMUSG00000010080	-4.13847	0	0	0	0	1	0	0	0	0	1	0	0	0	0	0
ENSMUSG00000054455	-4.52949	1	0	1	0	1	0	0	0	0	0	1	1	0	0	0
ENSMUSG00000047388	-4.05074	0	0	1	0	1	0	0	0	0	1	0	0	1	0	1
ENSMUSG00000033166	-2.23923	0	0	1	0	1	0	1	0	0	1	0	0	0	0	0
ENSMUSG00000001942	-3.34843	0	0	1	0	1	0	0	0	0	0	0	0	0	0	0
ENSMUSG00000074925	-4.90271	0	0	1	0	1	0	0	0	0	1	0	0	0	0	1
ENSMUSG00000021831	-2.51672	0	0	1	0	1	0	0	0	0	1	0	0	0	0	0
ENSMUSG00000028644	-2.91953	1	0	0	0	1	0	0	0	0	0	0	0	0	0	0
ENSMUSG00000003657	-3.41966	1	0	0	0	1	0	0	1	0	1	1	0	0	0	0
ENSMUSG00000030104	-3.34154	0	0	1	0	1	0	0	0	0	1	0	0	0	1	0
ENSMUSG00000026058	-4.49135	0	0	1	0	1	0	0	0	0	0	0	0	0	0	0
ENSMUSG00000040177	-3.45799	0	0	0	0	1	0	0	0	0	1	0	1	0	0	0
ENSMUSG00000022385	-2.94486	0	0	0	0	1	0	1	0	0	1	0	0	0	0	0
ENSMUSG00000056962	-3.65381	1	0	1	0	1	0	0	0	0	1	0	0	0	0	1
ENSMUSG00000026303	-3.74739	0	0	1	0	1	0	0	0	0	0	0	0	0	0	0
ENSMUSG00000096188	-3.63756	0	0	1	0	1	0	0	0	0	0	0	0	1	0	0
ENSMUSG00000026098	-3.627	0	0	1	0	1	0	1	0	0	1	0	0	0	0	0
ENSMUSG00000022313	-4.50504	0	0	1	0	1	0	0	0	0	1	0	0	0	0	0
ENSMUSG00000038349	-4.55809	0	0	0	0	1	0	0	0	0	1	0	0	0	0	0
ENSMUSG00000078954	-3.47955	1	0	1	0	1	0	0	0	0	0	0	0	0	0	0
ENSMUSG00000051238	-3.6852	0	0	1	0	1	1	1	0	0	1	1	0	0	0	1
ENSMUSG00000028749	-4.78667	0	0	1	0	1	0	0	0	0	0	0	0	0	0	0
ENSMUSG00000020191	-4.85267	0	0	0	0	1	0	0	0	0	0	1	0	0	0	0
ENSMUSG00000030613	-3.01695	0	0	0	0	0	1	0	0	0	1	0	0	0	0	0
ENSMUSG00000036002	-2.93082	1	0	1	0	1	0	1	0	0	0	0	0	0	0	0
ENSMUSG00000052099	-5.24989	0	0	0	0	1	0	0	0	0	0	0	0	0	1	0
ENSMUSG00000055745	-3.84125	0	0	0	0	0	0	0	0	1	1	0	0	1	0	0
ENSMUSG00000025384	-5.44851	1	0	1	0	1	0	0	0	0	1	1	0	0	0	1
ENSMUSG00000054619	-1.71624	0	0	0	0	1	0	1	0	0	0	0	0	0	0	0
ENSMUSG00000060950	-4.08878	0	0	0	0	0	0	0	0	0	1	0	0	0	0	0
ENSMUSG00000030854	-4.12281	1	0	0	0	0	0	0	0	0	1	0	0	0	0	1
ENSMUSG00000062040	-4.31789	1	0	0	0	0	0	0	0	0	0	0	0	0	0	0
ENSMUSG00000032898	-3.62344	0	0	1	0	1	0	0	0	0	0	1	0	0	0	1
ENSMUSG00000030411	-5.02938	0	0	1	0	1	0	0	0	0	0	0	0	0	0	1
ENSMUSG00000028963	-4.07997	1	0	0	0	0	0	0	0	0	0	0	0	0	0	0
ENSMUSG00000036251	-6.02468	1	0	1	0	1	0	0	0	0	1	0	0	0	0	0
ENSMUSG00000039219	-4.35255	1	0	1	0	1	0	0	0	0	1	0	0	0	0	0
ENSMUSG00000038150	-2.93777	0	0	0	0	1	0	0	0	0	0	0	0	1	0	0
ENSMUSG00000025019	-3.93611	1	0	1	0	1	0	0	0	0	0	1	0	0	0	1
ENSMUSG00000031312	-1.00465	0	0	0	1	0	0	0	0	1	0	0	0	0	0	0
ENSMUSG00000020178	-4.21063	0	0	1	0	1	0	0	0	0	0	0	0	0	0	0
ENSMUSG00000029552	-1.95472	0	0	1	0	1	0	1	0	0	1	0	0	0	0	0
ENSMUSG00000042672	-4.97892	0	0	1	0	1	0	0	0	0	0	0	0	0	0	0
ENSMUSG00000006519	-0.84252	0	0	1	0	1	0	0	0	0	0	0	0	0	0	0
ENSMUSG00000053765	-3.63093	1	0	0	0	1	0	0	0	0	1	0	0	0	0	0
ENSMUSG00000054083	-5.08853	1	0	0	0	1	0	0	0	1	1	0	0	0	0	0
ENSMUSG00000009035	-3.50832	0	0	1	0	1	0	0	0	0	0	0	0	0	0	0
ENSMUSG00000032479	-3.43831	0	0	1	0	1	0	0	0	0	0	1	0	0	0	0
ENSMUSG00000007836	-3.19192	0	1	1	0	1	0	1	0	0	0	0	0	1	0	0
ENSMUSG00000042845	-3.09838	0	0	1	0	1	0	0	0	0	0	0	0	0	0	1
ENSMUSG00000037095	-0.89419	0	0	0	1	1	0	0	1	0	1	0	0	1	0	0
ENSMUSG00000044894	-4.50112	0	0	1	0	1	0	0	0	0	1	0	0	0	0	0
ENSMUSG00000024790	-5.1213	0	0	0	0	1	0	0	0	0	0	0	0	0	0	0
ENSMUSG00000037251	-2.6918	0	0	0	0	0	0	0	0	0	1	0	0	0	0	0
ENSMUSG00000029840	-3.97824	0	0	1	0	1	0	0	0	0	1	0	0	0	0	0
ENSMUSG00000003135	-4.8132	0	0	0	0	1	0	0	0	0	0	0	0	0	0	0
ENSMUSG00000029161	-2.31991	0	1	1	0	1	0	0	0	0	0	0	0	0	0	1
ENSMUSG00000056544	-3.78448	0	0	0	0	0	0	0	0	0	0	0	0	0	0	1
ENSMUSG00000039105	-5.24004	0	0	1	0	1	0	0	0	0	0	0	0	0	0	0
ENSMUSG00000030890	-3.47907	0	0	1	0	1	0	0	0	0	1	0	0	0	0	0
ENSMUSG00000059708	-3.8625	0	0	1	0	1	0	1	0	1	0	0	0	0	0	0
ENSMUSG00000028999	-4.92708	1	0	0	1	0	0	0	0	0	0	1	0	0	0	0
ENSMUSG00000078795	-5.18863	0	0	0	0	1	0	0	0	0	0	0	0	0	1	0
ENSMUSG00000020651	-0.955	1	0	0	0	0	0	0	1	0	0	0	0	0	0	0
ENSMUSG00000032344	-2.87493	0	0	0	0	1	1	0	0	0	1	0	0	0	0	1
ENSMUSG00000030768	-3.27035	0	0	1	0	1	0	0	0	0	1	0	0	0	0	0
ENSMUSG00000055891	-5.51887	0	0	0	0	1	1	0	0	0	0	0	0	1	0	0
ENSMUSG00000067038	-4.11104	0	0	1	0	1	0	0	0	0	1	0	0	1	0	1
ENSMUSG00000048481	-4.24687	0	0	1	0	1	0	0	0	0	0	0	1	0	0	0
ENSMUSG00000026991	-2.83043	1	0	1	0	1	0	1	0	0	0	0	0	1	0	1
ENSMUSG00000033186	-3.2045	0	0	1	0	1	0	1	0	0	1	1	0	0	0	0
ENSMUSG00000004630	-3.98942	1	0	1	0	1	0	0	0	0	1	0	0	0	1	0
ENSMUSG00000027668	-4.2863	1	0	1	0	1	0	1	0	0	1	1	0	0	0	1
ENSMUSG00000029328	-3.46371	1	0	1	0	1	0	0	0	0	0	0	0	0	0	0
ENSMUSG00000031865	-4.22001	1	0	1	0	1	0	0	0	0	0	0	0	0	0	0
ENSMUSG00000054793	-2.10712	0	0	1	0	1	0	0	0	0	1	0	1	0	1	0
ENSMUSG00000039328	-3.78787	0	0	1	0	1	0	1	0	0	0	0	0	0	0	0
ENSMUSG00000042340	-3.42244	0	0	1	0	1	0	1	0	0	0	0	0	0	0	0
ENSMUSG00000031511	-4.75011	1	0	1	0	1	0	0	0	0	0	0	0	0	0	0
ENSMUSG00000024973	-5.41427	0	1	1	0	1	0	0	0	0	0	0	0	1	0	0
ENSMUSG00000025468	-4.81157	0	0	1	0	1	0	0	0	1	0	0	0	1	0	0
ENSMUSG00000044359	-5.41181	0	0	0	0	1	0	0	0	0	0	0	0	0	0	0
ENSMUSG00000028101	-3.91506	0	0	1	0	1	0	0	0	0	0	0	0	0	0	0
ENSMUSG00000029608	-4.19654	0	0	0	0	1	0	0	0	0	0	0	0	0	0	0
ENSMUSG00000035933	-4.84394	0	0	1	0	1	0	0	0	0	0	0	0	0	0	0
ENSMUSG00000041984	-0.73504	1	1	0	1	0	0	0	1	0	0	0	1	0	0	0
ENSMUSG00000038170	-3.33105	0	0	0	0	1	0	0	0	0	0	0	0	0	0	0
ENSMUSG00000034667	-3.53533	0	1	1	0	1	0	0	0	0	0	0	0	0	0	0
ENSMUSG00000001016	-3.50586	0	0	1	0	1	0	1	0	0	0	1	0	0	0	0
ENSMUSG00000018167	-4.03647	0	0	1	0	1	0	1	0	0	1	0	0	0	0	0
ENSMUSG00000019178	-5.09493	0	0	1	0	1	0	0	0	1	1	0	0	1	0	0
ENSMUSG00000022300	-3.47457	0	0	1	0	1	0	0	0	0	1	1	0	0	0	0
ENSMUSG00000039307	-3.58087	0	0	1	0	1	0	0	0	0	0	0	0	0	0	0
ENSMUSG00000056069	-3.80269	0	0	1	0	1	0	0	0	0	0	0	0	0	0	0
ENSMUSG00000042029	-0.8517	0	1	1	0	1	0	0	0	0	0	0	0	0	0	0
ENSMUSG00000038070	-2.84394	1	0	1	0	1	0	0	0	0	0	0	1	0	0	0
ENSMUSG00000063564	-2.84125	0	0	1	0	1	0	0	0	0	0	0	0	0	0	0
ENSMUSG00000027498	-5.13797	0	0	0	0	0	0	1	0	0	1	0	0	0	0	0
ENSMUSG00000034471	-4.10135	1	0	1	0	1	0	0	0	0	0	0	1	0	0	0
ENSMUSG00000073678	-2.61123	0	0	1	0	1	0	0	0	0	0	0	0	0	0	0
ENSMUSG00000079547	-1.66956	0	0	0	0	1	0	1	0	0	0	0	0	1	1	0
ENSMUSG00000031386	-3.94608	0	0	1	0	1	0	0	0	0	1	0	0	0	0	1
ENSMUSG00000028455	-3.06685	0	1	1	0	1	0	0	0	1	0	0	0	1	1	0
ENSMUSG00000020798	-4.33905	0	0	0	0	0	0	1	0	0	1	0	0	0	0	0
ENSMUSG00000022253	-3.63326	0	0	1	0	1	0	1	0	0	0	0	0	0	0	0
ENSMUSG00000037722	-2.99862	0	0	1	0	1	0	0	0	0	1	1	0	0	0	0
ENSMUSG00000031826	-3.32612	1	1	0	0	1	0	0	0	0	0	0	0	0	0	0
ENSMUSG00000019818	-5.03789	0	0	1	0	1	0	0	0	0	0	1	0	0	1	0
ENSMUSG00000021907	-4.92884	1	1	0	0	0	0	0	1	0	0	0	0	0	0	0
ENSMUSG00000026063	-6.14102	0	0	0	0	0	0	1	0	0	0	0	0	1	0	1
ENSMUSG00000096687	-3.55928	0	0	0	0	1	0	1	0	0	1	0	0	1	0	0
ENSMUSG00000033487	-3.70425	0	0	0	0	1	1	0	0	0	0	0	0	1	0	1
ENSMUSG00000023110	-2.64964	1	0	1	0	1	0	1	0	0	1	1	0	1	0	0
ENSMUSG00000036432	-2.85778	0	0	1	0	1	0	0	0	0	0	0	0	0	0	0
ENSMUSG00000039385	-2.65154	0	0	1	0	1	0	0	0	0	0	0	0	0	0	0
ENSMUSG00000031765	-0.19636	0	0	1	0	1	0	0	0	0	1	0	0	0	0	0
ENSMUSG00000021037	-3.28574	0	0	0	0	1	0	0	0	0	1	0	0	0	0	0
ENSMUSG00000028703	-5.19232	0	1	0	0	0	0	0	0	0	1	1	0	0	0	0
ENSMUSG00000058806	-2.91322	0	0	1	0	1	0	0	0	0	0	0	1	0	0	0
ENSMUSG00000026786	-3.93876	0	0	1	0	0	0	0	0	0	1	0	0	1	0	0
ENSMUSG00000073139	-3.39093	0	0	0	0	1	0	0	0	0	1	0	1	0	0	0
ENSMUSG00000064145	-4.40568	0	0	0	0	1	0	0	0	0	1	1	0	1	0	0
ENSMUSG00000054931	-3.46801	1	0	0	0	1	0	0	0	0	1	1	0	0	0	0
ENSMUSG00000027480	-4.86145	1	0	0	0	0	0	0	0	0	1	0	0	0	0	0
ENSMUSG00000044566	-3.40263	0	0	1	0	1	0	0	0	0	1	0	1	0	0	0
ENSMUSG00000033068	-3.90682	0	0	0	0	1	0	0	0	0	0	1	0	0	0	0
ENSMUSG00000043418	-4.20051	0	0	0	1	0	0	0	0	0	0	0	0	0	0	0
ENSMUSG00000023915	-2.74904	1	0	1	0	1	0	0	0	0	0	1	0	0	0	0
ENSMUSG00000012705	-2.10843	0	0	0	0	1	1	0	0	0	0	0	0	0	0	0
ENSMUSG00000021250	0.01504	1	0	0	0	1	0	0	1	0	1	0	0	0	0	0
ENSMUSG00000031976	-3.66749	1	0	1	0	1	1	0	0	0	1	0	0	0	0	0
ENSMUSG00000046432	-2.90282	0	0	1	0	1	0	0	0	0	0	0	0	1	0	0
ENSMUSG00000020520	-4.03599	0	0	1	0	1	0	0	0	0	1	0	0	0	0	1
ENSMUSG00000025024	-3.63379	0	0	1	0	1	0	0	0	0	1	1	0	0	0	1
ENSMUSG00000057858	-3.52533	0	0	0	0	0	1	1	0	0	0	0	0	1	0	1
ENSMUSG00000041329	-2.96781	1	0	1	0	1	0	0	0	0	0	0	0	0	0	0
ENSMUSG00000042182	-4.55673	0	0	1	0	1	0	0	0	0	0	1	0	0	0	0
ENSMUSG00000037525	-3.66511	0	0	1	0	1	1	0	0	0	1	1	1	0	1	0
ENSMUSG00000030534	-3.91899	0	0	1	0	1	0	0	0	0	1	0	0	0	0	0
ENSMUSG00000054604	-4.16877	0	0	1	0	1	0	1	0	0	1	0	0	0	0	0
ENSMUSG00000019189	-4.12055	0	0	1	0	1	0	0	0	0	0	0	0	0	0	1
ENSMUSG00000024122	-3.77636	0	0	0	0	1	0	0	0	0	0	0	0	0	0	1
ENSMUSG00000054932	-0.79141	0	0	0	0	0	0	0	1	0	1	0	0	0	0	0
ENSMUSG00000046593	-5.93633	1	0	0	0	0	0	0	0	0	0	1	0	0	0	0
ENSMUSG00000024892	-3.36394	0	0	1	0	1	0	1	0	0	0	0	0	0	0	0
ENSMUSG00000000869	-3.94786	1	0	1	1	1	1	1	1	0	0	0	0	0	0	0
ENSMUSG00000020476	-3.39441	0	0	1	0	1	0	0	0	0	1	0	0	0	0	1
ENSMUSG00000019494	-4.14356	0	0	1	0	1	0	0	0	0	0	0	1	1	0	1
ENSMUSG00000020844	-3.81807	0	0	1	0	1	0	0	0	0	1	0	0	0	0	0
ENSMUSG00000034833	-4.19892	0	0	0	0	0	0	0	0	0	1	0	0	0	0	1
ENSMUSG00000064302	-5.17658	0	0	0	0	0	0	0	0	0	1	0	0	0	0	0
ENSMUSG00000032869	-3.85517	1	0	0	0	0	0	0	0	1	1	0	0	1	0	0
ENSMUSG00000034152	-3.96624	0	0	1	0	1	0	0	0	0	1	0	0	0	0	0
ENSMUSG00000017195	-4.1213	1	0	1	0	1	0	0	0	0	0	0	0	0	0	0
ENSMUSG00000054763	-3.41335	1	1	0	0	1	1	0	0	0	0	0	0	0	0	0
ENSMUSG00000021185	-2.52591	1	0	0	0	1	0	0	0	0	0	0	0	0	0	0
ENSMUSG00000048612	-2.66018	0	0	0	0	1	0	0	0	0	0	0	0	0	0	0
ENSMUSG00000029772	-4.09419	1	0	0	0	0	0	0	0	0	1	0	0	0	0	0
ENSMUSG00000040857	-4.82378	0	0	1	0	1	0	0	0	0	0	1	0	1	0	0
ENSMUSG00000001630	-3.41658	0	0	1	0	1	0	0	0	0	1	0	0	0	0	0
ENSMUSG00000025480	-3.48633	0	0	0	0	1	0	0	0	0	1	0	1	0	0	0
ENSMUSG00000009246	-4.73889	0	0	0	0	1	0	0	0	0	0	0	0	0	0	0
ENSMUSG00000037149	-3.34212	0	0	0	0	1	0	0	0	0	1	0	0	0	0	0
ENSMUSG00000073530	-3.38353	1	0	0	0	1	0	1	0	0	0	0	0	0	0	0
ENSMUSG00000033788	-3.05038	1	1	0	0	1	0	0	0	0	0	0	0	0	0	0
ENSMUSG00000024181	-3.55266	1	0	1	0	1	0	0	0	0	1	0	0	0	0	0
ENSMUSG00000038697	-4.13188	0	0	1	0	1	0	0	0	0	1	0	0	0	0	0
ENSMUSG00000052337	-3.89733	0	0	1	0	1	0	1	0	0	1	0	0	0	0	0
ENSMUSG00000042918	-4.98348	1	0	1	0	1	0	0	0	0	0	0	0	0	0	0
ENSMUSG00000041303	-3.53567	0	0	0	0	1	0	0	0	0	0	0	0	1	0	0
ENSMUSG00000020716	-5.50964	0	0	1	0	1	0	0	0	0	1	1	1	1	0	1
ENSMUSG00000025475	-4.63702	0	0	0	0	0	0	0	0	0	0	0	0	1	0	0
ENSMUSG00000021070	-5.41242	0	0	1	0	1	0	0	0	0	1	0	0	0	0	0
ENSMUSG00000029869	-2.77408	0	0	1	0	1	0	0	0	0	1	0	0	0	0	0
ENSMUSG00000009687	-1.80249	1	0	0	0	1	0	0	0	0	0	0	0	0	0	0
ENSMUSG00000025963	-4.15843	0	0	0	0	0	0	0	0	1	0	0	0	1	0	0
ENSMUSG00000024991	-3.60244	0	0	0	0	1	0	0	0	0	1	0	0	0	0	0
ENSMUSG00000029538	-3.06142	1	0	1	0	1	0	0	0	0	1	0	0	0	0	0
ENSMUSG00000016526	-2.1678	0	0	1	0	1	0	0	0	1	0	0	0	0	0	0
ENSMUSG00000059409	-4.14944	0	0	1	0	1	0	1	0	0	0	0	0	0	0	0
ENSMUSG00000039199	-4.52384	0	0	0	0	1	0	0	0	0	0	0	0	0	0	0
ENSMUSG00000021147	-5.05793	1	0	0	0	1	0	0	0	0	0	0	0	0	0	0
ENSMUSG00000021890	-3.51161	0	0	0	0	1	0	0	0	0	1	0	0	0	0	0
ENSMUSG00000022095	-3.1093	0	0	1	0	1	0	0	0	0	0	0	0	0	0	1
ENSMUSG00000002781	-4.64783	1	0	1	0	1	0	0	0	0	0	0	1	0	0	0
ENSMUSG00000060427	-3.85851	0	0	1	0	1	0	1	0	0	0	0	0	0	0	1
ENSMUSG00000041135	-3.00497	0	0	1	0	1	0	0	0	0	0	0	0	0	0	0
ENSMUSG00000029089	-4.64819	1	0	0	0	0	0	1	0	0	0	0	0	0	0	0
ENSMUSG00000032381	-3.14791	0	0	1	0	0	0	0	0	0	0	0	1	0	0	0
ENSMUSG00000031292	-2.74613	0	0	1	0	1	0	1	0	0	0	0	0	0	0	0
ENSMUSG00000014551	-5.65836	0	0	0	0	0	0	0	0	0	1	0	0	1	0	0
ENSMUSG00000049553	-3.90444	0	0	0	0	0	0	0	0	0	0	0	0	0	0	0
ENSMUSG00000097602	-5.04501	0	0	1	0	1	0	0	0	0	0	1	0	0	0	1
ENSMUSG00000006392	-4.97801	0	0	1	0	1	0	1	0	0	1	0	0	0	0	0
ENSMUSG00000074971	-1.82992	0	0	0	0	1	0	0	0	0	0	0	0	1	0	0
ENSMUSG00000036403	-4.08534	1	0	0	0	0	0	0	0	0	1	1	0	1	0	1
ENSMUSG00000035148	-4.8136	0	0	0	0	1	0	0	0	0	0	0	0	0	0	0
ENSMUSG00000006958	-3.73197	0	0	1	0	1	0	0	0	0	0	0	0	0	0	0
ENSMUSG00000039632	-3.97778	1	0	1	0	1	0	1	0	1	1	0	0	1	0	1
ENSMUSG00000025602	-4.17606	0	0	0	0	1	0	0	0	0	1	1	0	0	0	0
ENSMUSG00000023791	-3.60823	1	0	1	0	1	0	0	0	0	1	0	0	1	0	0
ENSMUSG00000028567	-3.55266	1	0	1	0	1	0	0	0	0	1	0	0	0	0	0
ENSMUSG00000044224	-3.03907	1	0	1	0	1	0	0	0	0	0	0	0	0	1	0
ENSMUSG00000029090	-4.49981	0	0	1	0	1	0	0	0	0	1	0	0	0	0	0
ENSMUSG00000018572	-3.75516	1	0	1	0	1	0	1	0	0	0	0	0	0	0	0
ENSMUSG00000052852	-1.6385	0	0	0	0	0	0	0	0	0	0	0	0	0	0	0
ENSMUSG00000031297	-2.20211	1	0	0	0	1	0	0	0	0	0	0	0	0	0	0
ENSMUSG00000027562	-1.20586	0	0	1	0	1	0	0	0	0	0	1	0	1	0	0
ENSMUSG00000089832	-3.93788	1	0	1	0	1	0	1	0	0	1	0	0	0	0	0
ENSMUSG00000100549	-5.39229	0	0	1	0	0	1	0	0	0	0	0	0	0	0	0
ENSMUSG00000026459	-1.40809	1	1	0	1	1	0	0	0	0	0	1	0	0	0	0
ENSMUSG00000075044	-2.27	1	0	0	0	0	0	0	0	0	0	0	0	0	0	0
ENSMUSG00000062661	-5.19707	0	0	1	0	1	0	0	0	0	0	1	0	0	0	0
ENSMUSG00000089857	-4.16282	0	0	0	0	1	0	0	0	1	1	0	0	1	1	1
ENSMUSG00000030869	-4.60507	1	0	0	0	0	1	0	0	0	0	0	0	1	0	0
ENSMUSG00000055305	-4.43753	1	0	1	0	0	0	0	0	0	1	0	0	0	0	0
ENSMUSG00000022711	-4.38926	0	0	0	0	0	0	0	0	0	1	0	1	0	0	0
ENSMUSG00000030050	-5.702	1	1	0	0	0	0	0	0	0	1	0	0	0	0	1
ENSMUSG00000001416	-3.44411	1	0	1	0	1	1	1	0	0	0	0	0	0	0	0
ENSMUSG00000009995	-5.50308	1	0	1	0	1	0	0	0	0	1	1	0	0	0	0
ENSMUSG00000067148	-3.67743	0	0	0	0	1	0	0	0	0	1	1	0	1	0	1
ENSMUSG00000041815	-4.82951	0	0	1	0	1	0	0	0	0	1	0	0	0	0	0
ENSMUSG00000025981	-2.1488	0	0	1	0	1	0	1	0	0	0	0	0	0	0	0
ENSMUSG00000032040	-3.29846	0	0	1	0	1	0	0	0	0	0	0	0	0	0	0
ENSMUSG00000062604	-3.63326	1	0	0	0	0	0	0	0	0	0	0	0	0	0	0
ENSMUSG00000038429	-4.02046	0	0	1	0	1	0	1	1	0	0	0	1	0	0	1
ENSMUSG00000004296	-1.62607	1	0	1	0	1	1	0	1	0	0	0	0	0	0	0
ENSMUSG00000035493	-0.43817	1	0	1	0	1	0	0	0	0	0	0	0	0	0	0
ENSMUSG00000039555	-5.08559	1	0	0	0	0	1	0	0	0	0	0	0	0	0	0
ENSMUSG00000034024	-3.6839	0	0	1	0	1	0	0	0	0	1	0	0	0	1	0
ENSMUSG00000041977	-4.19575	1	0	1	0	1	0	0	0	0	1	0	0	0	0	0
ENSMUSG00000027985	-3.43238	1	0	1	0	1	0	0	0	0	0	0	0	0	0	0
ENSMUSG00000066877	-5.00741	0	0	0	0	1	0	0	0	0	0	0	0	0	0	0
ENSMUSG00000039473	-4.32453	0	0	1	0	1	0	0	0	0	1	0	0	1	0	0
ENSMUSG00000043639	-3.11541	0	0	1	0	1	0	0	0	0	0	1	0	0	0	0
ENSMUSG00000028287	-4.11929	1	0	0	0	1	0	0	0	0	0	0	0	0	0	0
ENSMUSG00000050164	-4.88513	0	0	0	0	1	0	0	0	0	0	0	0	0	0	0
ENSMUSG00000039286	-2.73082	0	0	1	0	1	0	0	0	0	0	0	0	0	0	1
ENSMUSG00000058755	-1.89132	0	0	0	0	1	0	0	0	0	1	0	0	0	1	0
ENSMUSG00000027488	-3.22432	0	0	1	0	1	0	0	0	0	0	0	0	0	0	0
ENSMUSG00000023918	-3.63469	0	1	1	0	0	0	0	0	0	0	1	0	0	0	1
ENSMUSG00000046295	-3.25319	0	0	1	0	1	0	0	0	0	0	0	1	0	0	0
ENSMUSG00000024032	-4.75516	1	0	0	0	0	0	0	0	0	0	0	0	1	0	0
ENSMUSG00000031458	-3.2684	0	0	1	0	1	0	1	0	0	0	0	0	0	0	0
ENSMUSG00000042744	-3.69582	0	0	1	0	1	0	0	0	0	0	1	0	0	0	1
ENSMUSG00000074182	-2.63621	1	0	1	0	1	0	0	0	0	1	0	0	0	0	0
ENSMUSG00000020592	-2.31459	0	0	1	0	1	0	0	0	0	0	0	0	0	0	0
ENSMUSG00000025504	-3.09505	0	0	1	0	1	0	0	0	0	1	1	0	0	0	0
ENSMUSG00000039103	-2.15849	0	0	1	0	1	0	0	0	0	0	0	0	0	0	0
ENSMUSG00000047281	-2.72872	0	0	0	0	1	0	0	0	0	0	0	0	0	0	0
ENSMUSG00000030291	-2.98542	1	0	1	0	1	0	1	0	0	0	0	0	0	0	1
ENSMUSG00000032021	-2.92961	1	1	0	0	1	0	0	0	0	1	0	0	0	1	0
ENSMUSG00000046934	-5.36825	1	1	0	0	1	0	0	0	0	1	0	0	0	0	0
ENSMUSG00000052981	-3.83321	0	0	1	0	1	0	0	0	0	0	0	0	0	0	0
ENSMUSG00000029136	-3.85267	0	0	0	0	1	0	0	0	0	0	0	0	0	0	1
ENSMUSG00000031451	-1.57484	0	0	1	0	1	0	0	0	0	0	0	0	0	0	0
ENSMUSG00000026686	-4.91528	0	0	1	0	1	0	0	0	0	0	0	0	1	0	0
ENSMUSG00000035325	-3.94786	0	0	1	0	1	0	0	0	0	1	0	0	0	0	0
ENSMUSG00000055963	-3.07936	0	0	1	0	1	0	1	0	0	0	0	0	0	0	0
ENSMUSG00000028141	-6.63236	1	0	0	0	0	0	0	0	0	1	0	0	0	0	0
ENSMUSG00000025484	-4.26036	0	0	0	0	1	0	0	0	0	1	1	0	1	0	0
ENSMUSG00000049691	-5.59911	1	0	1	0	1	0	1	0	0	1	0	0	0	0	0
ENSMUSG00000000202	-3.97211	1	0	1	0	1	0	0	1	0	0	0	0	1	0	0
ENSMUSG00000027300	-5.59283	1	0	0	0	0	0	0	0	0	1	0	0	0	0	0
ENSMUSG00000020277	-2.47161	1	0	0	0	0	0	0	0	0	1	0	0	0	0	0
ENSMUSG00000008763	-4.18863	0	0	1	0	1	0	0	0	0	1	0	0	0	0	0
ENSMUSG00000032212	-3.73658	0	0	1	0	1	0	0	0	0	1	0	0	1	1	1
ENSMUSG00000006724	-3.63469	1	0	0	0	1	0	0	1	0	0	0	0	0	0	0
ENSMUSG00000020978	-4.03292	1	0	1	0	1	0	0	0	0	1	0	0	0	0	0
ENSMUSG00000045534	-2.97392	0	0	1	0	1	0	0	0	1	1	0	0	0	0	0
ENSMUSG00000050677	-3.85308	0	0	1	0	1	0	1	0	0	1	0	0	1	0	0
ENSMUSG00000022419	-2.10687	1	0	1	0	1	0	1	1	0	1	0	0	0	0	1
ENSMUSG00000033685	-2.22594	1	0	1	0	1	0	0	0	0	1	0	0	0	0	0
ENSMUSG00000016496	-0.77243	0	0	1	0	1	1	0	0	0	1	0	0	0	0	0
ENSMUSG00000049658	-4.57278	1	0	1	0	1	0	0	0	0	1	0	0	1	0	0
ENSMUSG00000031182	-6.61387	0	0	0	0	0	0	0	0	0	0	0	0	0	0	0
ENSMUSG00000021460	-5.69451	0	0	1	0	1	0	0	0	0	0	0	0	1	0	1
ENSMUSG00000004631	-2.29612	0	0	1	0	1	0	0	1	0	0	1	1	0	0	0
ENSMUSG00000059119	-4.09074	0	0	0	1	1	0	1	0	0	0	1	0	0	0	0
ENSMUSG00000027329	-4.44662	1	0	0	0	1	0	0	0	1	0	1	0	0	0	0
ENSMUSG00000045968	-4.28659	1	0	1	0	1	0	0	0	0	1	0	0	0	0	0
ENSMUSG00000030752	-4.11929	0	1	1	0	1	0	0	0	0	1	0	0	0	0	0
ENSMUSG00000002804	-3.45736	0	0	1	0	1	0	0	0	0	0	1	0	0	0	0
ENSMUSG00000067608	-2.1689	0	0	0	0	0	1	0	0	0	0	1	0	1	0	1
ENSMUSG00000043284	-3.86881	0	0	1	0	1	0	0	0	0	1	0	0	0	0	0
ENSMUSG00000062224	-4.67779	0	0	0	0	0	0	0	0	0	1	1	0	1	1	0
ENSMUSG00000033825	-4.06685	0	0	0	0	0	0	0	0	0	0	0	0	0	0	0
ENSMUSG00000027601	-3.49606	0	1	0	0	1	0	1	0	0	0	0	0	1	0	0
ENSMUSG00000039470	-2.45514	0	0	1	0	1	0	0	0	0	0	0	0	0	0	0
ENSMUSG00000028591	-4.43098	0	0	1	0	1	0	0	0	0	0	0	0	0	0	0
ENSMUSG00000051262	-4.10036	1	0	0	0	1	0	0	0	1	0	0	0	0	1	0
ENSMUSG00000031725	-1.89443	0	0	0	0	1	0	0	0	1	0	0	0	1	0	0
ENSMUSG00000014782	-3.33497	0	1	0	0	1	0	0	0	0	0	0	0	0	0	0
ENSMUSG00000038957	-4.2109	0	0	1	0	1	0	0	0	0	1	0	0	0	0	0
ENSMUSG00000019868	-5.02985	1	0	1	0	1	1	0	0	0	1	0	0	0	0	0
ENSMUSG00000022378	-2.93887	0	0	1	0	1	0	0	1	0	1	0	0	0	0	0
ENSMUSG00000031065	-4.9053	0	0	1	0	1	0	1	0	0	0	0	0	0	0	0
ENSMUSG00000048779	-1.68873	0	0	1	0	1	0	0	0	0	0	0	0	1	0	0
ENSMUSG00000038080	-2.67669	0	0	1	0	1	0	0	0	0	1	0	0	0	0	0
ENSMUSG00000061780	-0.99827	0	0	0	0	1	0	0	0	0	0	0	0	0	0	0
ENSMUSG00000025591	-4.2587	1	0	1	0	1	0	0	0	0	1	0	0	1	0	0
ENSMUSG00000027568	-4.40232	0	0	0	0	1	0	0	0	0	1	0	0	0	0	0
ENSMUSG00000020280	-3.95523	0	0	1	0	1	0	0	0	0	0	0	0	0	0	0
ENSMUSG00000040350	-4.07266	0	0	0	0	1	0	0	0	0	0	0	0	0	0	0
ENSMUSG00000048458	-4.24605	0	0	1	0	1	0	1	0	0	0	0	0	0	0	0
ENSMUSG00000034573	-3.92643	0	0	1	0	1	0	1	0	1	0	0	0	1	0	0
ENSMUSG00000020607	-1.83934	0	0	1	0	1	0	1	0	0	0	1	0	0	0	0
ENSMUSG00000068011	-2.98119	0	0	0	0	1	0	0	0	0	0	0	0	0	0	0
ENSMUSG00000021910	-3.52816	1	0	0	0	1	0	0	0	0	0	0	0	0	0	0
ENSMUSG00000016619	-4.31818	0	0	1	0	1	0	1	0	0	1	0	1	1	0	1
ENSMUSG00000040560	-3.31358	0	0	0	0	1	0	0	0	0	0	0	0	1	0	1
ENSMUSG00000026141	-4.38413	0	0	1	0	1	1	0	0	0	0	0	0	0	0	0
ENSMUSG00000046671	-4.36676	0	0	1	0	1	0	0	0	0	1	0	0	0	0	0
ENSMUSG00000039110	-4.56867	0	0	1	0	1	0	0	0	0	1	0	0	0	0	0
ENSMUSG00000021188	-5.03741	0	0	0	0	1	0	0	0	0	1	0	0	0	0	0
ENSMUSG00000047044	-2.96759	0	0	1	0	1	0	0	0	0	1	1	0	0	0	0
ENSMUSG00000029247	-3.32583	0	0	1	0	1	0	1	0	0	0	0	0	0	0	0
ENSMUSG00000030806	-5.64674	1	0	1	0	1	0	0	0	0	0	1	1	0	0	0
ENSMUSG00000021239	-4.66786	1	0	0	0	0	0	1	0	0	0	0	0	0	0	0
ENSMUSG00000018765	-4.29988	1	0	1	0	1	0	0	0	0	1	0	0	0	0	0
ENSMUSG00000021338	-2.11491	1	0	0	0	0	0	0	0	0	0	0	0	0	0	0
ENSMUSG00000059891	-3.86187	0	0	1	0	1	0	0	0	0	1	0	0	0	0	0
ENSMUSG00000013158	-5.37183	0	1	1	0	1	0	0	0	1	0	0	0	1	0	0
ENSMUSG00000031838	-1.87456	0	0	1	0	1	0	0	0	0	0	0	0	0	0	1
ENSMUSG00000006056	-4.25154	0	1	1	0	1	0	0	0	0	1	0	0	0	0	0
ENSMUSG00000030744	-2.68418	0	0	1	0	1	0	0	1	1	1	0	0	0	0	0
ENSMUSG00000060739	-2.93313	0	0	1	0	1	0	0	0	0	1	0	0	0	0	0
ENSMUSG00000025794	-2.27683	0	0	1	0	1	0	1	0	0	1	0	1	0	0	1
ENSMUSG00000027894	-5.21464	0	0	0	0	1	0	0	0	0	0	0	0	1	0	1
ENSMUSG00000030577	-2.66804	0	0	1	0	1	0	0	0	0	0	0	0	0	0	0
ENSMUSG00000032911	-2.98268	0	0	1	0	1	0	0	0	0	0	1	0	0	0	0
ENSMUSG00000073700	-4.35934	0	1	1	1	1	0	0	1	0	1	0	0	0	0	0
ENSMUSG00000055357	-5.12936	0	0	0	0	0	0	0	0	0	0	0	0	0	1	0
ENSMUSG00000029196	-3.77695	0	0	1	0	1	0	0	0	0	1	1	0	0	0	0
ENSMUSG00000019880	-3.68854	0	0	1	0	1	1	0	0	0	0	1	0	0	0	0
ENSMUSG00000047492	-3.10793	1	0	0	0	1	0	0	0	0	0	0	0	1	0	0
ENSMUSG00000056019	-4.0683	0	0	0	0	1	0	0	0	0	1	0	0	0	0	0
ENSMUSG00000042688	-4.16773	0	0	1	0	1	0	0	0	0	0	1	0	0	0	1
ENSMUSG00000030600	-5.59771	1	0	1	0	1	0	0	0	0	0	1	0	0	0	0
ENSMUSG00000031290	-3.67927	1	0	1	0	1	0	0	0	0	1	0	1	0	0	1
ENSMUSG00000035852	-3.44316	1	0	1	0	1	0	0	1	0	0	0	0	1	0	0
ENSMUSG00000048677	-3.66	0	0	1	0	1	1	1	0	0	1	1	0	0	0	0
ENSMUSG00000029763	-4.07072	1	0	1	0	1	0	1	0	0	1	0	0	0	0	1
ENSMUSG00000027364	-5.55775	1	0	1	0	1	0	0	0	0	1	0	0	0	0	0
ENSMUSG00000027544	-5.66859	0	0	0	0	0	0	0	0	0	0	0	0	0	0	0
ENSMUSG00000032878	-3.27649	0	0	0	0	1	0	0	0	0	0	1	0	0	0	0
ENSMUSG00000062929	-3.20596	0	0	1	0	1	0	1	0	0	0	0	0	0	0	0
ENSMUSG00000044667	-3.75419	0	0	0	0	0	0	1	0	0	0	0	0	1	0	0
ENSMUSG00000003190	-5.60964	0	0	0	0	1	0	0	0	0	0	0	0	0	0	0
ENSMUSG00000039745	-2.1011	0	0	1	0	1	0	0	0	0	1	0	0	0	0	0
ENSMUSG00000070570	-3.93611	0	0	1	0	1	0	0	0	0	0	0	0	0	0	0
ENSMUSG00000072640	-4.13873	0	0	1	0	1	0	0	0	0	0	1	0	0	0	0
ENSMUSG00000006930	-3.62344	1	0	0	0	0	0	0	0	0	0	0	0	0	0	0
ENSMUSG00000053581	-2.40049	0	0	0	0	1	0	1	0	0	0	0	0	0	0	0
ENSMUSG00000011118	-1.93699	0	0	0	0	1	0	0	0	0	0	0	0	0	0	0
ENSMUSG00000034382	-3.39608	0	0	1	0	1	0	0	0	0	0	1	0	0	0	0
ENSMUSG00000035181	-3.24414	0	0	1	0	1	0	0	0	0	0	0	0	0	0	0
ENSMUSG00000029649	-3.77458	0	1	1	0	1	0	0	0	0	0	0	0	0	0	0
ENSMUSG00000079478	-2.89744	0	0	1	0	1	0	0	0	0	1	0	0	1	0	1
ENSMUSG00000025049	-3.4515	0	0	1	0	1	0	0	0	0	1	1	0	0	0	1
ENSMUSG00000076438	-4.86481	0	1	1	0	1	0	0	0	0	0	0	0	0	0	1
ENSMUSG00000074030	-4.85642	0	0	1	0	1	0	0	0	0	1	0	0	0	1	1
ENSMUSG00000038094	-3.92577	0	1	1	0	0	0	1	0	0	0	0	0	0	0	0
ENSMUSG00000020067	-2.39418	0	0	0	0	0	0	1	0	0	0	0	0	0	0	0
ENSMUSG00000047866	-4.64891	0	0	1	0	1	0	0	0	0	1	0	0	0	0	0
ENSMUSG00000039462	-4.39654	1	0	0	0	1	0	0	1	0	0	0	0	0	0	0
ENSMUSG00000070509	-3.03647	0	0	1	0	1	0	0	0	0	0	0	0	0	0	0
ENSMUSG00000042121	-4.94209	0	0	1	0	1	0	0	0	0	0	0	1	0	0	0
ENSMUSG00000020883	-3.40874	1	0	1	0	1	0	1	0	0	0	0	0	0	0	0
ENSMUSG00000101315	-3.45514	0	0	0	1	0	0	0	1	0	1	0	0	1	0	0
ENSMUSG00000031059	-3.34198	0	0	0	0	1	0	1	0	0	0	1	0	0	0	0
ENSMUSG00000031227	-3.19324	0	1	1	0	1	0	0	0	0	0	0	0	0	0	0
ENSMUSG00000075318	-5.23243	0	0	0	0	0	0	0	0	0	0	1	0	1	0	0
ENSMUSG00000022607	-4.09641	0	0	0	0	1	0	0	0	0	0	0	0	0	0	0
ENSMUSG00000037568	-2.96488	0	1	1	0	1	0	1	0	0	0	0	0	1	0	0
ENSMUSG00000022270	-2.12155	1	0	1	0	1	0	0	0	0	0	0	0	0	0	1
ENSMUSG00000022142	-3.51672	0	0	1	0	1	0	0	0	0	1	0	0	0	0	0
ENSMUSG00000049128	-3.53316	1	1	0	0	1	0	0	0	0	0	0	0	0	0	0
ENSMUSG00000090291	-3.36082	0	0	1	0	1	0	0	0	1	0	0	0	1	0	0
ENSMUSG00000009585	-2.53274	0	0	1	0	1	0	0	0	0	1	1	0	0	0	0
ENSMUSG00000012640	-4.62167	1	0	1	0	1	1	0	0	0	1	0	1	1	0	1
ENSMUSG00000050445	-1.75117	1	1	0	0	0	0	0	0	0	0	1	0	0	0	0
ENSMUSG00000006490	-3.71293	1	1	0	0	0	0	0	0	0	0	0	1	0	0	0
ENSMUSG00000069044	-4.91007	0	0	0	0	1	0	0	0	0	1	0	0	0	0	1
ENSMUSG00000020672	-3.12167	0	0	1	0	1	0	0	0	1	1	0	0	0	0	0
ENSMUSG00000032013	-3.47971	0	0	0	0	1	0	0	0	0	1	1	0	0	0	0
ENSMUSG00000015668	-3.36245	0	0	1	0	1	0	0	0	0	0	0	0	0	0	0
ENSMUSG00000068744	-2.93203	1	0	1	0	1	0	1	0	0	0	1	0	0	0	0
ENSMUSG00000013353	-5.58519	1	0	1	0	1	0	0	1	0	0	0	1	0	0	0
ENSMUSG00000040820	-3.76926	1	0	0	0	1	0	0	0	0	0	1	0	0	0	0
ENSMUSG00000058503	-6.02844	0	0	1	0	1	0	1	0	0	0	1	0	0	0	0
ENSMUSG00000018008	-2.03884	0	1	1	0	1	0	0	0	0	1	0	0	1	0	0
ENSMUSG00000028861	-3.99309	0	0	1	0	1	0	1	0	0	1	0	0	0	0	0
ENSMUSG00000037992	-4.11954	0	0	0	0	1	0	0	0	0	0	0	0	1	0	0
ENSMUSG00000048281	-3.22959	0	0	1	0	1	0	0	0	0	0	1	0	0	0	0
ENSMUSG00000013419	-4.9703	0	0	0	0	1	0	1	0	0	0	1	0	0	0	0
ENSMUSG00000040396	-4.97937	0	0	0	0	1	0	0	0	0	0	0	1	0	0	0
ENSMUSG00000006276	-4.01462	0	0	1	0	1	0	0	0	0	0	0	0	0	0	1
ENSMUSG00000040548	-2.88908	0	0	0	0	1	0	1	0	0	0	0	0	0	0	0
ENSMUSG00000042396	-3.58398	0	0	1	0	1	0	0	0	0	1	0	0	0	0	1
ENSMUSG00000021963	-4.03765	1	0	0	0	1	0	0	1	0	0	0	1	1	0	0
ENSMUSG00000074569	-5.64314	0	0	0	0	0	0	0	0	0	0	0	0	1	0	0
ENSMUSG00000064063	-4.22243	0	1	0	0	1	0	0	0	0	0	1	0	0	1	0
ENSMUSG00000029165	-4.76337	1	0	1	0	1	0	0	0	0	1	0	1	0	0	0
ENSMUSG00000004221	-3.64602	0	1	0	0	1	0	0	0	0	0	1	0	0	1	1
ENSMUSG00000053318	-0.7537	0	0	0	0	1	1	0	0	0	0	0	0	0	0	0
ENSMUSG00000035666	-4.98165	0	0	0	0	1	0	0	0	1	0	1	0	0	0	0
ENSMUSG00000029145	-3.32323	0	0	0	0	1	1	0	0	0	0	0	0	0	0	0
ENSMUSG00000021816	-4.51457	1	0	1	0	1	1	0	0	0	1	0	0	1	0	1
ENSMUSG00000002799	-3.34241	0	0	1	0	1	0	0	0	0	0	0	0	0	0	0
ENSMUSG00000022359	-3.15998	0	0	1	0	1	0	0	0	0	1	0	0	0	0	0
ENSMUSG00000032477	-2.97869	0	0	1	0	1	0	1	0	0	1	1	0	0	0	0
ENSMUSG00000041697	-3.9066	0	0	1	0	1	0	0	0	0	1	0	1	0	0	1
ENSMUSG00000032053	-1.13255	1	0	1	0	1	0	0	0	0	0	0	0	0	0	0
ENSMUSG00000030606	-5.25925	1	0	0	0	1	0	0	0	0	1	0	0	0	0	0
ENSMUSG00000022200	-3.98736	0	0	1	0	1	0	0	0	0	1	0	0	0	0	1
ENSMUSG00000049537	-2.52683	1	0	0	1	0	1	0	0	0	1	0	0	0	0	0
ENSMUSG00000046020	-5.17449	0	0	1	0	1	0	0	0	0	0	0	0	0	0	0
ENSMUSG00000002732	-2.44678	0	0	1	0	1	0	0	0	0	0	0	0	0	0	0
ENSMUSG00000025316	-3.82562	1	1	0	0	0	1	0	0	0	0	0	0	0	0	0
ENSMUSG00000033703	-3.94253	0	0	0	1	1	0	0	0	0	0	0	1	0	0	0
ENSMUSG00000047507	-2.89787	0	0	0	0	1	0	0	0	0	0	1	0	0	0	0
ENSMUSG00000039810	-4.44693	0	0	1	0	1	0	0	0	0	1	0	0	1	0	0
ENSMUSG00000027861	-1.2856	1	0	0	1	1	0	0	0	0	0	0	0	0	0	0
ENSMUSG00000048807	-5.14407	0	0	0	0	0	0	0	0	0	1	1	0	0	0	0
ENSMUSG00000038145	-2.93987	1	0	1	0	1	0	0	0	0	0	1	0	0	0	0
ENSMUSG00000020027	-3.40752	1	0	1	0	1	0	0	0	0	0	0	0	0	0	0
ENSMUSG00000061322	-3.37842	0	0	1	0	1	0	0	0	0	0	1	0	0	0	0
ENSMUSG00000079015	-2.04621	1	0	0	0	0	0	0	0	0	0	0	0	0	0	1
ENSMUSG00000009114	-4.84435	0	1	0	0	0	0	1	0	1	0	0	0	1	0	0
ENSMUSG00000036898	-3.87917	0	0	1	0	1	0	1	0	0	1	0	0	0	0	1
ENSMUSG00000031967	-4.57244	1	0	1	0	1	0	0	0	0	1	0	0	0	0	1
ENSMUSG00000038421	-2.60209	0	0	0	0	0	0	0	0	0	1	0	0	0	0	0
ENSMUSG00000020264	-2.93258	0	0	1	0	1	0	1	0	0	0	0	0	0	0	0
ENSMUSG00000041669	-4.61635	1	0	1	0	1	0	0	1	0	0	1	0	1	0	1
ENSMUSG00000041849	-2.13727	1	0	0	0	0	0	0	0	0	1	0	0	0	0	0
ENSMUSG00000027932	-3	0	0	1	0	1	0	0	0	0	0	0	0	1	0	0
ENSMUSG00000025034	-4.14229	0	0	1	0	1	0	0	0	0	0	0	0	0	0	0
ENSMUSG00000022528	-2.5057	1	0	1	0	1	0	0	0	0	0	1	0	0	0	0
ENSMUSG00000022650	-2.73476	1	0	0	0	0	0	0	0	0	0	0	0	0	0	0
ENSMUSG00000055003	-3.34784	0	0	1	0	1	0	0	0	0	0	0	0	0	0	1
ENSMUSG00000025878	-3.9066	1	0	1	0	1	0	0	0	0	0	1	0	0	0	0
ENSMUSG00000039886	-2.47209	0	0	0	0	0	0	0	0	0	0	0	0	0	0	0
ENSMUSG00000022382	-4.28293	0	0	1	0	1	0	0	0	0	0	0	0	0	0	0
ENSMUSG00000052364	-3.45403	0	0	1	0	1	0	0	0	1	0	1	0	0	0	0
ENSMUSG00000001403	-0.28499	0	0	1	0	1	0	1	0	0	0	0	0	0	0	0
ENSMUSG00000068522	-1.86823	0	0	1	0	1	0	0	0	0	0	0	0	1	0	0
ENSMUSG00000053985	-4.18626	1	0	0	0	1	0	0	0	0	1	0	0	0	0	0
ENSMUSG00000034845	-2.68836	1	0	1	0	1	0	0	0	0	0	0	0	0	0	0
ENSMUSG00000027180	-5.29279	1	0	1	0	1	0	0	1	1	0	0	0	0	0	0
ENSMUSG00000031513	-3.65708	0	0	1	0	1	0	0	0	0	1	0	0	0	0	0
ENSMUSG00000026377	-2.64855	0	0	0	0	1	0	0	0	0	1	1	0	0	0	0
ENSMUSG00000019803	-3.59022	0	0	0	0	1	1	0	0	0	0	0	0	0	0	0
ENSMUSG00000036036	-3.762	1	0	0	0	0	1	0	0	0	0	0	0	0	0	0
ENSMUSG00000079435	-3.94675	1	0	1	0	1	0	0	0	0	1	0	0	0	0	0
ENSMUSG00000037370	-1.77957	1	0	1	0	1	1	0	0	0	1	0	0	0	0	0
ENSMUSG00000000903	-3.14153	0	0	0	0	1	1	0	0	0	1	0	1	0	0	0
ENSMUSG00000038506	-4.63738	0	0	1	0	1	0	0	0	0	0	0	0	0	0	0
ENSMUSG00000032515	-1.72232	0	0	0	0	1	0	0	0	0	1	0	0	0	0	0
ENSMUSG00000063849	-4.31416	0	0	1	0	1	0	0	0	0	1	0	0	0	0	0
ENSMUSG00000071089	-4.92314	0	0	0	0	0	1	0	0	0	0	0	0	0	0	0
ENSMUSG00000002668	-2.93093	0	0	1	0	1	0	0	0	0	1	0	0	1	0	0
ENSMUSG00000029221	-4.15534	0	0	1	0	1	0	0	0	0	1	0	0	0	0	0
ENSMUSG00000024135	-3.8132	1	0	1	0	1	0	0	0	0	1	0	0	0	0	0
ENSMUSG00000047789	-4.50668	0	0	1	0	1	0	0	0	0	1	1	0	0	0	1
ENSMUSG00000030406	-5.30814	0	0	1	0	1	0	0	0	0	0	0	0	0	0	1
ENSMUSG00000046491	-3.26632	1	0	1	0	1	0	0	0	0	0	0	0	0	0	0
ENSMUSG00000032308	-5.27258	0	0	1	0	1	0	0	0	0	1	1	0	0	0	0
ENSMUSG00000021492	-4.42849	0	0	0	0	1	0	0	0	0	0	0	0	0	0	1
ENSMUSG00000039081	-2.7814	0	0	1	0	1	0	0	0	0	0	0	1	0	0	0
ENSMUSG00000035352	-0.17452	1	1	0	0	0	0	0	0	0	0	0	0	0	0	0
ENSMUSG00000041754	-2.17847	0	0	0	0	1	0	0	0	0	1	0	0	0	0	0
ENSMUSG00000017299	-3.82603	0	0	0	0	1	0	0	0	1	1	1	0	1	0	0
ENSMUSG00000057228	-3.42632	1	0	1	0	1	0	0	0	0	0	0	0	0	0	0
ENSMUSG00000022797	-2.30679	0	0	1	0	1	0	1	0	0	0	0	0	1	0	0
ENSMUSG00000095493	-4.9381	0	0	0	0	0	1	0	0	0	0	0	0	0	0	0
ENSMUSG00000045942	-4.21545	0	0	1	0	1	0	0	0	0	0	1	1	0	0	1
ENSMUSG00000048385	-5.74236	0	0	1	0	1	0	0	0	0	0	0	0	0	0	0
ENSMUSG00000031987	-3.67319	0	0	1	0	1	0	0	0	0	1	1	0	0	0	0
ENSMUSG00000023505	-0.81228	1	0	1	0	1	0	1	1	0	0	0	1	0	0	1
ENSMUSG00000044018	-3.28701	0	0	0	0	1	0	1	0	0	0	0	0	0	0	1
ENSMUSG00000000394	-3.3938	1	0	0	0	0	0	0	1	0	1	0	0	1	0	0
ENSMUSG00000025871	-3.92928	0	0	0	0	0	0	0	0	0	1	0	0	0	0	0
ENSMUSG00000002500	-1.88689	0	0	0	0	1	0	0	0	0	0	0	0	0	0	0
ENSMUSG00000015994	-3.95121	0	0	1	0	1	0	0	0	0	1	0	0	1	0	1
ENSMUSG00000050989	-2.9659	0	0	1	0	1	0	0	0	0	0	0	0	0	0	1
ENSMUSG00000024853	-4.38564	0	0	1	0	1	0	0	0	0	1	1	0	0	0	1
ENSMUSG00000031642	-4.50504	0	0	1	0	1	0	0	0	0	1	0	0	0	0	0
ENSMUSG00000020687	-4.63738	1	0	1	0	1	0	1	0	0	1	0	0	0	0	1
ENSMUSG00000032666	-3.05781	0	0	0	0	1	0	0	0	0	0	0	0	0	0	0
ENSMUSG00000028136	-4.54422	0	0	1	0	1	0	0	0	0	1	0	0	0	0	0
ENSMUSG00000028989	-2.43121	1	0	0	0	1	0	0	0	0	0	0	0	0	0	0
ENSMUSG00000046223	-1.68989	0	1	1	0	1	0	0	0	0	0	1	0	0	0	0
ENSMUSG00000052837	-1.22183	1	0	1	0	1	0	1	1	0	1	1	0	0	0	0
ENSMUSG00000015879	-3.90985	0	0	1	0	1	0	0	0	0	0	0	0	0	0	0
ENSMUSG00000027642	-3.37333	1	0	1	0	1	0	1	0	0	0	0	0	0	0	0
ENSMUSG00000032698	-2.3452	0	0	0	0	1	0	0	0	0	0	0	0	0	0	0
ENSMUSG00000048924	-3.9412	0	0	0	0	0	0	0	0	0	0	1	0	0	0	0
ENSMUSG00000025737	-4.4008	1	0	1	0	1	1	0	0	0	1	0	0	0	0	0
ENSMUSG00000025702	-2.9295	1	0	0	0	1	0	0	0	0	1	0	0	1	0	0
ENSMUSG00000022864	-3.03564	0	0	1	0	1	0	0	0	0	0	1	0	0	0	0
ENSMUSG00000046774	-3.64025	0	0	1	0	1	0	1	0	0	0	0	1	0	0	0
ENSMUSG00000020017	-0.72202	1	0	0	0	1	0	0	0	0	0	0	0	0	0	0
ENSMUSG00000022178	-2.43292	0	0	1	0	1	0	0	0	0	1	0	0	0	0	0
ENSMUSG00000017311	-4.24687	1	0	0	0	1	0	0	1	0	0	0	0	0	0	0
ENSMUSG00000030824	-3.32945	1	1	1	0	1	0	1	0	0	1	0	0	0	0	0
ENSMUSG00000014813	-2.26569	0	0	1	0	1	0	0	1	0	1	0	0	0	0	0
ENSMUSG00000030016	-5.37183	0	0	1	0	1	0	1	0	0	0	0	0	0	0	0
ENSMUSG00000020246	-3.75224	0	1	0	0	0	0	0	0	0	1	0	0	0	0	0
ENSMUSG00000050224	-3.36959	1	0	0	0	1	0	0	1	0	1	0	0	1	0	0
ENSMUSG00000035560	-4.64855	0	0	0	0	0	1	0	0	0	0	0	0	0	0	1
ENSMUSG00000007867	-3.47441	1	1	0	0	0	0	0	0	0	1	0	0	1	0	0
ENSMUSG00000040466	-2.01467	0	0	1	0	1	0	0	0	0	0	0	0	0	0	0
ENSMUSG00000022122	-2.49826	1	0	0	0	1	0	0	0	0	0	0	0	0	0	0
ENSMUSG00000056494	-5.26979	0	0	0	0	0	0	0	0	0	0	0	0	0	0	0
ENSMUSG00000002068	-2.19146	0	0	1	0	1	0	0	0	0	0	0	1	0	0	0
ENSMUSG00000062963	-3.64079	1	0	1	0	1	0	0	0	0	1	0	0	0	0	1
ENSMUSG00000071714	-0.83334	1	0	0	0	0	0	0	0	0	0	0	0	0	0	0
ENSMUSG00000038990	-3.67632	1	0	1	0	1	0	1	0	0	1	0	1	0	0	1
ENSMUSG00000031988	-4.07802	0	0	0	0	1	0	0	0	0	1	1	0	0	0	1
ENSMUSG00000044250	-3.89604	0	0	1	0	1	0	0	0	0	1	0	0	0	0	0
ENSMUSG00000012422	-4.77556	0	0	0	0	1	0	0	1	0	1	0	0	0	0	0
ENSMUSG00000019913	-5.05793	0	0	0	0	0	0	0	1	0	0	0	0	0	0	0
ENSMUSG00000033688	-2.98302	1	0	1	0	1	0	0	0	0	1	1	0	0	0	0
ENSMUSG00000028145	-3.85183	0	0	1	0	1	0	0	0	0	0	0	0	0	0	0
ENSMUSG00000030726	-3.5603	1	1	1	0	1	0	0	0	0	1	0	0	1	0	0
ENSMUSG00000030393	-3.80088	0	0	1	0	1	0	1	0	0	1	0	0	0	0	0
ENSMUSG00000047419	-1.84399	1	1	0	1	0	0	0	0	0	0	0	0	0	0	0
ENSMUSG00000041836	-2.27432	0	0	0	0	1	0	0	0	0	0	0	0	0	0	0
ENSMUSG00000036023	-3.90703	0	0	1	0	1	0	0	0	0	1	0	1	0	0	0
ENSMUSG00000018569	-2.06873	0	0	1	0	1	1	0	0	0	1	0	0	0	0	0
ENSMUSG00000033863	-2.12199	0	0	0	0	1	0	1	0	0	0	0	0	0	0	0
ENSMUSG00000053121	-4.91137	0	0	0	0	1	0	0	0	0	1	0	0	0	0	0
ENSMUSG00000069072	-4.59388	0	0	1	0	1	0	0	0	0	0	0	0	0	0	0
ENSMUSG00000021079	-2.5788	0	0	0	0	0	0	0	0	0	1	0	0	1	0	0
ENSMUSG00000022229	-2.72834	1	0	1	0	1	0	0	0	0	1	0	0	0	0	0
ENSMUSG00000095026	-4.70425	0	0	0	0	0	0	0	0	0	0	0	0	0	0	0
ENSMUSG00000031696	-3.65145	0	0	0	0	1	0	0	0	0	0	0	0	0	0	0
ENSMUSG00000047061	-3.36008	0	0	0	0	1	0	0	0	0	1	1	0	0	0	1
ENSMUSG00000090457	-4.68446	0	0	0	0	1	0	1	0	0	0	0	0	1	0	0
ENSMUSG00000040614	-6.56388	1	0	0	0	0	0	1	0	0	0	0	0	0	0	0
ENSMUSG00000037373	-4.1556	0	0	1	0	1	0	0	0	0	0	0	0	0	0	0
ENSMUSG00000049090	-3.08706	0	0	1	0	1	0	0	0	0	1	0	0	0	0	0
ENSMUSG00000067341	-3.98942	0	0	0	0	1	0	1	0	1	0	1	0	1	0	0
ENSMUSG00000036169	-2.90045	0	0	0	0	1	0	0	1	0	0	0	0	0	0	0
ENSMUSG00000050332	-4.58035	1	0	1	0	1	0	0	0	0	1	0	0	0	0	0
ENSMUSG00000019971	-3.10606	0	0	0	0	0	0	0	0	0	0	0	0	0	0	1
ENSMUSG00000071573	-3.52882	0	0	0	0	0	0	0	1	0	1	0	0	0	0	0
ENSMUSG00000033192	-2.54389	0	0	1	0	1	0	0	0	0	1	0	0	1	0	0
ENSMUSG00000025927	-2.77873	1	0	0	1	0	0	0	0	0	0	0	0	0	0	0
ENSMUSG00000064127	-4.59562	0	0	1	0	1	0	0	0	0	1	0	0	1	0	1
ENSMUSG00000030236	-3.11754	1	0	0	0	0	0	0	0	0	1	0	0	0	0	0
ENSMUSG00000050587	-4.48649	1	0	0	0	1	0	0	0	0	1	0	0	0	0	0
ENSMUSG00000015214	-4.25126	1	0	1	0	1	0	0	0	0	0	1	0	0	0	1
ENSMUSG00000028098	-3.39093	0	0	1	0	1	0	0	0	0	1	0	0	0	0	0
ENSMUSG00000028238	-1.1905	0	1	0	0	1	0	0	0	0	0	0	0	0	0	0
ENSMUSG00000029306	-4.6826	0	0	1	0	1	0	1	0	0	0	0	0	0	1	0
ENSMUSG00000071347	-3.77655	0	0	1	0	1	0	0	0	0	1	0	0	0	0	0
ENSMUSG00000033826	-2.33395	0	0	0	0	1	0	0	0	0	0	0	0	0	0	0
ENSMUSG00000078591	-4.72853	0	0	1	0	1	0	0	0	0	0	1	0	1	0	0
ENSMUSG00000023000	-4.61635	0	0	1	0	1	0	0	0	0	0	0	0	0	0	0
ENSMUSG00000028523	-2.80965	1	0	0	0	1	1	0	0	0	0	0	0	0	0	0
ENSMUSG00000011751	-4.88555	0	0	1	0	1	0	0	0	0	0	0	0	0	0	0
ENSMUSG00000022441	-4.30986	1	0	1	0	1	0	1	0	0	1	0	0	1	0	0
ENSMUSG00000022878	-0.80973	1	0	0	0	0	0	1	0	0	0	0	0	1	0	0
ENSMUSG00000047562	-2.25168	1	1	0	1	0	0	0	1	0	0	0	0	0	0	0
ENSMUSG00000007888	-2.36453	0	0	1	0	1	0	0	0	0	0	0	0	0	0	0
ENSMUSG00000030851	-3.00127	0	0	1	0	1	0	0	0	0	0	0	0	1	0	1
ENSMUSG00000029202	-4.12734	0	0	1	0	1	0	0	0	0	0	0	0	0	0	0
ENSMUSG00000045267	-5.64097	1	0	0	0	1	0	1	0	0	0	0	0	0	1	0
ENSMUSG00000000563	-3.66456	0	0	0	0	1	0	1	0	0	0	0	0	0	0	0
ENSMUSG00000040181	-1.30187	1	0	0	0	0	0	0	0	0	0	0	0	0	0	0
ENSMUSG00000062198	-3.32612	1	0	1	0	1	0	0	0	0	0	0	0	0	0	0
ENSMUSG00000029148	-4.8997	1	0	1	0	1	0	0	0	0	1	0	0	0	0	0
ENSMUSG00000042750	-2.05685	0	0	1	0	1	0	0	0	0	0	0	0	1	0	0
ENSMUSG00000030385	-5.62238	0	0	1	0	0	0	0	0	0	0	1	0	1	0	0
ENSMUSG00000024981	-3.06034	0	0	0	0	1	0	0	0	0	0	0	0	0	0	0
ENSMUSG00000040533	-4.62344	0	0	0	0	1	0	0	0	0	0	0	0	0	0	0
ENSMUSG00000024081	-3.89175	0	0	0	0	1	0	0	0	0	1	0	0	1	0	1
ENSMUSG00000032946	-3.51095	1	0	1	0	1	0	0	0	0	0	0	0	1	0	0
ENSMUSG00000031299	-3.65781	0	0	1	0	1	0	0	0	0	0	0	0	0	0	1
ENSMUSG00000095139	-5.79666	0	0	1	0	1	0	1	0	0	0	0	0	0	0	0
ENSMUSG00000019838	-2.65517	1	0	1	0	1	0	0	0	0	0	0	0	0	0	0
ENSMUSG00000025372	-4.81157	1	1	1	0	1	0	0	0	0	1	1	0	0	0	0
ENSMUSG00000002109	-3.10818	0	0	1	0	1	0	0	0	0	1	0	0	0	0	0
ENSMUSG00000015597	-4.51095	1	0	1	0	1	0	0	0	0	0	0	0	0	0	0
ENSMUSG00000039967	-3.79046	0	0	0	0	0	0	0	0	0	0	0	0	0	0	1
ENSMUSG00000061288	-3.4972	1	0	1	0	1	0	1	1	0	0	0	0	0	0	0
ENSMUSG00000035385	-0.0472	1	0	0	0	1	1	0	0	0	1	0	0	0	0	0
ENSMUSG00000025505	-3.8535	0	0	0	0	0	0	0	0	0	0	0	0	0	0	0
ENSMUSG00000045493	-5.16981	1	0	0	0	1	1	1	0	0	0	1	0	0	0	0
ENSMUSG00000061436	-4.01066	1	0	1	0	1	0	0	0	0	0	0	0	0	0	0
ENSMUSG00000028953	-3.83033	0	0	1	0	1	0	1	0	0	1	0	0	0	0	0
ENSMUSG00000030089	-3.3449	0	0	1	0	1	0	0	0	0	0	1	0	0	0	0
ENSMUSG00000055493	-4.84726	0	0	0	0	1	1	0	0	0	1	0	0	0	1	0
ENSMUSG00000033624	-3.48778	0	0	1	0	1	0	0	0	0	1	1	0	0	0	0
ENSMUSG00000035847	-4.52052	0	0	0	0	1	1	0	0	0	1	1	0	0	0	0
ENSMUSG00000050138	-4.50504	0	0	1	0	1	0	0	0	0	0	0	0	0	0	0
ENSMUSG00000029330	-3.59562	0	0	1	0	1	0	0	0	1	0	1	0	0	0	0
ENSMUSG00000036958	-3.40095	0	0	1	0	1	0	0	0	0	0	0	0	0	0	0
ENSMUSG00000032846	-3.13809	1	0	1	0	1	0	0	0	0	1	0	0	0	0	1
ENSMUSG00000003380	-2.59475	0	0	1	0	1	0	0	0	0	1	0	0	0	0	0
ENSMUSG00000066368	-5.06709	0	0	0	0	1	0	0	0	0	0	0	0	1	0	0
ENSMUSG00000046027	-3.18574	1	0	1	0	1	0	0	0	0	0	0	0	0	0	0
ENSMUSG00000038210	-3.31186	1	0	0	0	1	0	0	0	0	0	0	0	0	0	0
ENSMUSG00000036292	-2.62959	0	0	0	0	0	0	0	0	0	0	0	1	1	0	0
ENSMUSG00000023151	-4.85434	1	0	0	0	1	0	0	0	0	0	0	0	0	0	0
ENSMUSG00000046791	-3.23216	1	0	0	0	1	0	0	0	0	1	0	0	0	0	0
ENSMUSG00000061540	-1.05508	1	0	0	0	0	0	0	1	0	0	0	0	0	0	0
ENSMUSG00000038453	-5.29789	0	0	0	0	1	0	0	0	0	0	0	0	0	0	0
ENSMUSG00000003352	-2.77814	0	0	1	0	1	0	0	0	0	0	0	0	0	0	0
ENSMUSG00000043668	-1.54389	0	0	1	0	1	0	0	0	0	0	0	0	0	0	0
ENSMUSG00000057335	-2.97245	0	0	1	0	1	0	0	0	0	0	0	0	0	1	0
ENSMUSG00000035849	-4.01229	1	0	1	0	1	0	0	0	1	0	0	0	0	0	0
ENSMUSG00000022843	-2.74468	1	0	0	0	1	0	0	0	0	1	0	0	0	0	1
ENSMUSG00000040693	-2.19998	0	0	1	0	1	0	0	0	0	0	0	0	1	0	0
ENSMUSG00000044147	-3.38097	0	0	1	0	1	0	0	0	0	1	0	0	1	0	0
ENSMUSG00000025340	-3.30472	1	0	1	0	1	0	0	0	0	1	0	0	0	0	0
ENSMUSG00000019210	-4.44254	1	0	1	0	1	0	0	1	0	1	0	1	0	0	0
ENSMUSG00000079055	-4.50931	0	0	0	0	0	0	0	0	0	0	0	0	0	0	0
ENSMUSG00000025147	-3.58104	0	0	0	0	0	0	0	0	0	1	0	0	0	0	0
ENSMUSG00000019907	-3.49639	1	0	1	0	1	0	0	0	0	1	0	0	0	0	1
ENSMUSG00000027368	-1.86271	1	0	1	0	1	0	0	1	0	1	0	0	0	0	1
ENSMUSG00000059408	-5.09493	0	0	0	0	1	1	0	0	0	0	1	0	0	0	0
ENSMUSG00000037211	-2.14401	0	0	1	0	1	0	0	0	0	0	0	0	0	0	0
ENSMUSG00000045693	-5.19443	1	1	0	0	1	0	0	0	0	0	0	0	0	0	1
ENSMUSG00000027603	-4.24934	0	0	0	0	1	0	0	0	0	0	1	0	0	0	1
ENSMUSG00000039197	-3.00822	0	0	1	0	1	0	0	0	0	0	0	0	0	0	1
ENSMUSG00000028139	-3.94542	1	0	0	0	1	0	1	0	0	0	0	0	0	0	0
ENSMUSG00000036943	-2.17978	0	0	1	0	1	0	0	0	0	0	0	0	0	0	1
ENSMUSG00000039089	-3.08412	1	0	1	0	1	0	0	0	0	0	0	0	0	0	0
ENSMUSG00000041592	-4.39259	0	0	1	0	1	0	0	0	0	0	0	0	0	0	0
ENSMUSG00000029641	-2.8364	0	0	1	0	1	0	0	0	0	1	0	0	0	0	0
ENSMUSG00000025731	-3.70407	0	0	0	0	0	0	0	0	0	0	0	0	0	0	0
ENSMUSG00000008450	-3.35505	1	0	0	0	1	0	0	0	0	0	0	0	0	0	1
ENSMUSG00000035594	-4.53986	0	0	0	0	0	1	0	0	0	0	0	0	0	0	0
ENSMUSG00000033737	-3.25622	1	0	1	0	1	0	0	0	0	1	1	0	0	0	0
ENSMUSG00000026553	-3.99677	1	0	0	0	1	0	0	0	0	0	0	0	0	0	0
ENSMUSG00000040473	-3.77024	0	0	1	0	1	0	0	0	1	0	0	0	1	0	0
ENSMUSG00000020000	-1.25051	0	0	1	0	1	0	0	0	0	1	0	0	0	0	0
ENSMUSG00000045348	-4.32106	1	0	1	0	1	0	0	0	0	0	1	0	0	0	0
ENSMUSG00000068697	-3.16346	1	0	1	1	1	0	0	0	0	1	0	0	0	0	0
ENSMUSG00000034292	-3.79066	0	0	1	0	1	0	0	0	1	0	0	0	1	0	0
ENSMUSG00000046603	-3.58035	0	0	1	0	1	0	0	0	0	1	0	0	0	0	0
ENSMUSG00000061544	-2.61414	0	0	0	0	1	1	0	0	0	0	0	1	0	0	1
ENSMUSG00000027963	-3.68594	0	0	1	0	1	0	0	0	0	1	0	0	0	0	0
ENSMUSG00000050394	-3.7035	0	0	0	0	1	1	0	0	0	0	0	0	0	0	0
ENSMUSG00000050910	-4.24879	0	0	1	0	1	0	1	0	0	1	1	0	0	0	0
ENSMUSG00000017858	-4.22918	1	0	1	0	1	0	0	0	0	0	0	0	0	0	0
ENSMUSG00000071324	-4.76965	1	0	1	0	1	0	0	0	0	0	0	0	0	0	0
ENSMUSG00000018830	-3.46419	0	0	1	0	1	0	0	1	0	1	1	0	0	0	0
ENSMUSG00000026436	-5.37004	0	0	0	0	1	0	0	0	0	1	0	0	0	0	0
ENSMUSG00000014453	-2.37992	0	0	0	1	1	0	0	0	0	1	0	0	0	0	0
ENSMUSG00000029471	-3.77044	0	0	1	0	1	0	1	0	0	1	0	0	0	0	0
ENSMUSG00000034416	-5.2849	1	0	0	0	1	1	0	0	1	0	0	0	0	0	1
ENSMUSG00000000049	-3.55775	1	0	0	0	1	0	0	0	0	0	0	1	0	0	0
ENSMUSG00000027712	-2.11685	0	0	1	0	1	0	0	0	0	0	0	0	0	0	0
ENSMUSG00000052376	-5.37243	0	0	0	0	1	0	0	0	0	0	0	0	0	0	0
ENSMUSG00000040405	-4.37932	0	0	0	0	0	0	0	0	0	0	0	0	0	0	0
ENSMUSG00000039057	-3.65163	1	0	1	0	1	0	0	0	0	1	1	0	0	0	0
ENSMUSG00000050812	-3.78289	1	1	0	0	1	0	0	0	0	0	0	0	0	0	0
ENSMUSG00000014529	-4.86481	0	0	0	0	1	0	0	0	0	1	0	0	0	0	0
ENSMUSG00000058317	-2.71558	1	0	1	0	1	1	0	0	0	0	0	0	0	0	1
ENSMUSG00000034729	-4.53082	1	0	1	0	1	1	0	0	0	1	0	0	0	0	1
ENSMUSG00000028848	-4.08119	1	0	0	0	1	0	0	0	0	1	0	0	0	0	0
ENSMUSG00000022061	-4.37512	0	0	0	0	1	1	1	1	0	0	0	0	0	0	0
ENSMUSG00000026700	-4.72242	0	1	0	0	0	0	0	0	0	0	0	0	0	0	0
ENSMUSG00000036206	-4.12683	0	0	1	0	1	0	0	0	0	0	0	0	0	0	0
ENSMUSG00000027457	-4.82051	1	0	1	0	1	0	0	0	0	0	0	0	0	0	0
ENSMUSG00000032591	-3.54422	0	1	0	0	1	0	0	0	0	1	1	0	1	0	0
ENSMUSG00000020572	-2.08908	0	0	1	0	1	0	0	0	0	0	0	0	0	0	0
ENSMUSG00000021028	-3.50816	0	0	0	0	1	0	1	0	0	0	0	0	0	0	0
ENSMUSG00000038879	-3.61317	0	0	0	0	0	0	0	0	0	1	0	0	1	0	1
ENSMUSG00000063065	-2.98885	0	0	1	0	1	0	0	0	0	0	0	0	0	0	1
ENSMUSG00000011096	-3.87049	1	0	1	0	1	0	0	0	0	1	1	0	1	0	0
ENSMUSG00000031755	-2.94076	0	0	0	0	0	0	0	0	0	0	0	0	0	0	0
ENSMUSG00000005899	-3.68223	1	0	1	0	1	0	0	0	0	0	0	0	0	0	1
ENSMUSG00000021298	-3.78409	0	0	1	0	1	0	0	0	0	1	0	0	0	1	0
ENSMUSG00000049562	-4.6435	0	0	1	0	1	0	0	0	0	1	0	0	0	0	0
ENSMUSG00000051232	-3.53216	0	0	1	0	1	0	0	0	0	1	1	0	0	0	0
ENSMUSG00000004319	-3.49916	1	0	1	0	1	0	1	0	0	1	0	0	0	0	0
ENSMUSG00000041438	-2.83167	0	0	0	0	1	0	0	0	0	1	0	0	0	0	1
ENSMUSG00000039004	-2.40324	0	0	0	0	1	0	0	0	0	0	1	0	0	0	0
ENSMUSG00000029838	-1.46757	0	0	0	0	1	0	0	0	0	0	0	0	0	0	0
ENSMUSG00000047109	-3.85831	1	0	0	0	0	0	1	0	0	0	0	0	0	0	0
ENSMUSG00000043485	-2.67946	1	0	0	0	1	0	0	1	0	1	0	0	0	0	0
ENSMUSG00000025931	-3.51589	0	0	1	0	1	0	0	0	0	1	0	0	0	0	0
ENSMUSG00000040850	-3.54911	1	0	1	0	1	0	0	0	1	1	0	0	0	0	0
ENSMUSG00000021708	-4.37812	0	0	0	0	1	0	0	0	0	1	1	0	0	0	0
ENSMUSG00000034932	-5.03978	0	0	0	0	0	0	0	0	0	1	0	0	0	0	1
ENSMUSG00000030887	-4.91137	0	0	0	0	0	0	0	0	0	0	1	0	0	1	0
ENSMUSG00000021033	-3.07948	0	0	1	0	1	0	0	0	0	0	0	0	1	0	0
ENSMUSG00000074155	-4.45704	0	0	1	0	1	0	0	0	0	0	0	0	0	0	0
ENSMUSG00000039959	-5.08951	0	0	1	0	1	0	1	0	0	0	0	0	1	0	0
ENSMUSG00000061577	-3.32655	1	0	1	0	1	0	0	0	0	1	0	0	0	0	0
ENSMUSG00000048897	-4.91746	1	0	1	0	1	0	0	0	0	0	0	0	0	1	0
ENSMUSG00000021774	-3.79887	0	0	1	0	1	0	0	0	0	1	1	0	1	0	0
ENSMUSG00000053841	-3.78588	0	0	1	0	1	0	1	0	0	1	0	0	0	0	0
ENSMUSG00000033220	-2.747	0	0	1	0	1	0	0	0	0	1	0	1	1	0	0
ENSMUSG00000042275	-3.57381	0	0	1	0	1	0	0	0	0	1	0	0	0	0	0
ENSMUSG00000069631	-5.5632	1	0	1	0	1	0	0	0	0	0	0	0	0	0	0
ENSMUSG00000053799	-4.21277	0	0	1	0	1	0	0	0	0	0	1	0	0	0	1
ENSMUSG00000051890	-3.10073	0	0	0	0	0	1	0	0	0	1	0	0	0	0	0
ENSMUSG00000031748	-5.12029	0	0	0	0	0	0	0	0	1	0	0	0	0	0	0
ENSMUSG00000062939	-2.20111	1	0	0	0	1	0	1	0	0	1	0	0	0	0	0
ENSMUSG00000091900	-3.14102	1	1	0	0	0	0	0	0	0	0	0	0	1	0	1
ENSMUSG00000035021	-2.31108	1	0	0	0	1	0	0	0	0	0	0	0	0	0	0
ENSMUSG00000032641	-4.62451	0	0	0	0	1	0	0	0	0	0	0	0	0	0	0
ENSMUSG00000015165	-4.65073	1	0	0	0	0	1	0	0	0	0	0	0	0	0	0
ENSMUSG00000037172	-2.36223	0	0	1	0	1	0	0	0	0	0	0	0	0	0	0
ENSMUSG00000031273	-3.328	1	0	1	0	1	0	0	0	0	0	0	0	0	0	0
ENSMUSG00000018927	-0.90174	1	0	0	0	0	1	0	1	0	1	0	0	1	0	0
ENSMUSG00000031594	-2.52832	0	1	0	0	0	0	0	0	0	0	0	0	0	0	0
ENSMUSG00000030521	-3.35979	0	0	1	0	1	0	0	0	0	1	0	1	1	0	0
ENSMUSG00000072625	-4.7228	1	1	0	0	1	0	0	0	0	0	0	0	0	1	0
ENSMUSG00000021594	-2.54195	0	0	1	0	1	0	0	0	0	0	1	0	0	0	0
ENSMUSG00000041064	-4.73044	1	0	1	0	1	0	1	0	0	1	0	0	0	0	0
ENSMUSG00000031785	-2.30793	0	0	1	0	1	0	0	0	0	1	0	0	0	0	0
ENSMUSG00000054434	-3.35949	0	0	0	0	1	0	0	0	0	1	0	0	0	0	0
ENSMUSG00000028251	-2.18449	0	0	0	0	0	0	0	0	0	0	0	0	0	1	0
ENSMUSG00000046854	-4.00185	0	0	0	0	1	0	0	0	0	0	0	0	0	0	0
ENSMUSG00000038201	-4.44316	0	0	0	0	0	0	0	0	0	0	0	0	0	0	0
ENSMUSG00000030881	-5.02233	1	0	1	0	1	0	0	0	0	1	1	0	0	0	0
ENSMUSG00000020898	-3.51688	1	0	1	0	1	0	0	0	0	1	0	0	0	0	0
ENSMUSG00000003526	-2.07899	0	0	0	0	1	0	0	0	0	0	0	0	0	0	0
ENSMUSG00000021113	-3.48536	0	0	1	0	1	0	0	0	0	1	0	0	0	0	0
ENSMUSG00000027359	-2.46395	0	0	0	0	0	0	0	0	0	1	0	0	0	0	0
ENSMUSG00000028553	-3.07339	1	0	1	0	1	1	0	0	0	0	0	1	0	0	0
ENSMUSG00000008167	-4.65109	0	0	0	0	1	0	0	0	0	1	0	0	1	0	0
ENSMUSG00000045092	-1.61515	0	0	1	0	1	0	0	0	0	0	0	0	0	0	0
ENSMUSG00000024642	-3.64819	0	0	0	0	1	0	0	0	0	0	0	0	0	0	0
ENSMUSG00000046387	-2.81746	0	0	0	0	0	0	0	0	0	0	0	0	0	0	0
ENSMUSG00000020183	-1.31423	1	0	1	0	1	0	0	0	0	0	0	0	1	0	0
ENSMUSG00000023951	-2.8895	1	0	1	0	1	1	0	0	0	0	0	0	0	0	0
ENSMUSG00000026579	-1.94092	0	0	0	0	1	0	0	0	0	0	0	0	0	0	0
ENSMUSG00000030402	-4.96759	1	0	0	0	1	0	0	0	0	0	0	0	0	1	1
ENSMUSG00000005951	-4.39806	0	0	1	0	1	0	0	0	0	1	0	0	0	0	0
ENSMUSG00000056270	-1.97613	1	1	0	0	0	0	0	1	0	0	0	0	0	0	0
ENSMUSG00000033862	-3.85163	0	0	1	0	1	0	0	0	0	1	1	0	0	0	0
ENSMUSG00000024503	-1.92429	1	0	0	0	1	1	0	0	0	0	1	0	0	1	0
ENSMUSG00000045174	-4.33876	0	0	1	0	1	0	0	0	0	0	0	0	0	0	0
ENSMUSG00000047123	-3.99631	0	0	1	0	1	0	0	0	0	1	0	0	0	0	0
ENSMUSG00000036510	-5.07	0	0	1	0	1	0	1	0	0	0	0	0	0	0	0
ENSMUSG00000028986	-2.94109	0	0	1	0	1	0	0	0	1	0	0	1	1	0	0
ENSMUSG00000047193	-4.05122	0	0	0	0	0	0	0	0	0	1	1	0	0	0	0
ENSMUSG00000034690	-4.90833	1	1	1	0	1	0	1	0	0	1	0	0	0	0	0
ENSMUSG00000019929	-0.63144	0	0	1	0	1	0	0	0	0	0	0	0	0	0	0
ENSMUSG00000034210	-4.97438	1	0	1	0	1	0	0	0	0	1	1	0	0	0	0
ENSMUSG00000045672	-2.53759	1	0	1	0	1	0	0	1	0	0	0	0	0	0	0
ENSMUSG00000036622	-3.9559	1	0	1	0	1	0	0	0	0	0	0	0	0	0	0
ENSMUSG00000038331	-3.21665	0	0	0	0	1	0	0	0	0	0	0	0	0	0	0
ENSMUSG00000026696	-3.96398	0	0	1	0	1	0	0	0	0	1	1	0	0	0	0
ENSMUSG00000031491	-5.45736	0	0	0	0	0	0	0	0	1	0	0	0	0	0	0
ENSMUSG00000020573	-2.85883	1	0	0	0	0	1	0	0	0	1	0	0	0	0	0
ENSMUSG00000025348	-2.37325	0	0	1	0	1	0	0	0	0	1	0	0	0	0	0
ENSMUSG00000040811	-3.42663	0	0	0	0	1	0	1	0	0	1	0	0	0	0	0
ENSMUSG00000032420	-4.04979	0	0	1	0	1	0	0	0	0	0	0	0	0	0	0
ENSMUSG00000042650	-4.2133	0	0	0	0	1	0	0	0	0	0	0	0	0	0	1
ENSMUSG00000036644	-4.12255	1	0	1	0	1	0	0	0	0	1	1	1	0	0	0
ENSMUSG00000033538	-1.06733	1	0	1	0	1	1	0	0	0	0	0	0	0	0	0
ENSMUSG00000002831	-1.63873	0	1	0	0	1	0	1	0	0	0	0	0	0	0	0
ENSMUSG00000041831	-4.86439	1	0	0	0	0	0	0	0	0	0	0	0	0	0	0
ENSMUSG00000040907	-4.34696	1	0	1	0	1	0	1	0	0	0	0	0	0	0	0
ENSMUSG00000042671	-3.18863	0	0	1	0	1	0	0	0	0	0	1	0	1	0	0
ENSMUSG00000033595	-4.40629	0	0	1	0	1	0	0	0	0	1	0	0	0	0	0
ENSMUSG00000027639	-2.19093	1	0	1	0	1	1	0	0	0	0	0	0	0	0	0
ENSMUSG00000030779	-3.38323	1	0	0	0	1	0	0	0	1	0	0	0	0	0	0
ENSMUSG00000025739	-4.6107	1	0	1	0	1	0	0	0	1	0	0	0	0	0	0
ENSMUSG00000066097	-5.79506	0	0	0	0	1	0	0	0	0	0	0	0	0	0	0
ENSMUSG00000028940	-5.20769	0	0	1	0	1	0	0	0	0	0	0	0	1	0	0
ENSMUSG00000033355	-1.28704	0	0	0	0	1	0	1	0	0	1	0	0	0	0	0
ENSMUSG00000003341	-4.75672	0	0	1	0	1	0	0	0	0	0	1	0	0	0	0
ENSMUSG00000015013	-3.35934	0	0	1	0	1	0	0	0	0	0	0	0	0	0	1
ENSMUSG00000063450	-4.66713	1	0	1	0	1	0	0	0	0	0	1	0	0	0	0
ENSMUSG00000046441	-3.38926	0	0	0	0	0	1	0	0	0	1	0	0	0	0	0
ENSMUSG00000018537	-5.1093	0	0	0	0	1	0	0	0	0	0	1	0	1	0	0
ENSMUSG00000026111	-4.85517	0	0	1	0	1	0	0	0	0	1	0	0	1	0	0
ENSMUSG00000025432	-2.86292	1	0	0	0	1	0	1	0	0	0	0	0	0	0	0
ENSMUSG00000038533	-5.24113	0	0	1	0	1	0	0	0	0	1	0	0	0	0	0
ENSMUSG00000060257	-4.90487	0	1	0	0	0	0	0	0	0	0	1	0	0	0	0
ENSMUSG00000091264	-2.55521	0	0	1	0	1	0	0	0	0	0	1	0	0	0	0
ENSMUSG00000020262	-4.60964	0	0	1	0	1	0	0	0	0	1	0	0	1	0	0
ENSMUSG00000018581	-2.36431	0	0	1	0	1	0	0	0	1	1	0	0	1	0	1
ENSMUSG00000051022	-2.00335	1	0	0	0	0	0	1	0	0	1	0	0	0	0	0
ENSMUSG00000033740	-3.69413	1	1	0	0	0	0	0	0	0	1	0	0	0	0	0
ENSMUSG00000004872	-4.06468	1	0	0	0	0	0	1	0	0	0	0	0	0	0	0
ENSMUSG00000020299	-5.21143	0	0	1	0	1	0	0	0	0	0	1	1	0	0	0
ENSMUSG00000053604	-3.41889	0	0	0	0	1	0	0	0	0	1	0	0	0	0	0
ENSMUSG00000021458	-2.90422	0	0	0	0	0	1	0	0	0	0	0	0	0	0	0
ENSMUSG00000039050	-3.27285	0	0	1	0	1	0	1	0	0	1	0	0	0	0	0
ENSMUSG00000079737	-2.67162	0	0	1	0	1	0	0	0	0	1	1	1	0	0	0
ENSMUSG00000022935	-3.49899	1	0	1	0	1	0	0	0	0	0	0	0	0	0	0
ENSMUSG00000030865	-3.84228	0	0	0	0	1	0	0	0	0	0	1	0	0	0	0
ENSMUSG00000024592	-3.7209	0	0	0	0	1	0	0	0	0	1	0	0	0	0	1
ENSMUSG00000033256	-3.57364	0	0	1	0	1	0	0	0	0	0	0	0	0	0	0
ENSMUSG00000084234	-5.38443	0	1	0	0	0	0	0	0	0	0	0	0	0	0	0
ENSMUSG00000048540	-3.34872	0	0	0	0	0	0	0	0	0	0	0	0	0	0	0
ENSMUSG00000022545	-5.60542	0	0	0	0	1	0	0	0	0	0	0	0	0	0	0
ENSMUSG00000015405	-3.90703	0	0	0	0	0	0	0	1	0	0	0	0	0	0	0
ENSMUSG00000078127	-5.17814	0	0	0	0	0	0	0	0	1	0	0	1	0	0	0
ENSMUSG00000045934	-1.6167	1	0	0	0	1	0	0	0	0	0	0	0	1	0	0
ENSMUSG00000067586	-1.9443	0	0	1	0	1	0	0	0	0	0	0	0	0	0	0
ENSMUSG00000051860	-6.26979	1	0	0	0	0	0	0	0	0	0	0	0	0	0	0
ENSMUSG00000058897	-5.65399	1	0	0	0	1	0	0	0	0	1	0	0	0	0	1
ENSMUSG00000059323	-4.64205	1	0	1	0	1	0	0	0	0	1	1	1	0	0	0
ENSMUSG00000027508	-5.13797	1	0	1	0	1	0	0	0	0	0	0	0	0	1	0
ENSMUSG00000035109	-2.84197	1	1	0	0	1	0	1	0	0	0	0	0	0	0	0
ENSMUSG00000048351	-4.85142	0	0	1	0	1	0	0	0	0	0	0	0	0	0	1
ENSMUSG00000003549	-4.70313	0	1	1	0	1	0	0	0	0	0	0	0	0	0	0
ENSMUSG00000017446	-3.25346	0	0	1	0	1	0	0	0	0	1	0	0	0	0	0
ENSMUSG00000058368	-2.8135	1	1	0	0	0	1	0	1	0	0	0	0	0	0	0
ENSMUSG00000021714	-0.98157	1	0	1	0	1	0	1	0	0	1	0	0	0	0	1
ENSMUSG00000032875	-4.48649	0	0	1	0	1	0	0	0	0	0	0	0	0	0	0
ENSMUSG00000021545	-4.79266	0	0	0	0	1	0	0	0	0	0	0	0	0	0	0
ENSMUSG00000003123	-4.31588	1	0	1	0	1	0	0	0	0	0	0	0	0	0	0
ENSMUSG00000022429	-5.29846	0	0	1	0	1	0	0	0	0	0	1	0	1	0	0
ENSMUSG00000028099	-3.25829	0	0	1	0	1	0	0	0	0	0	0	0	0	0	1
ENSMUSG00000003033	-4.30443	0	0	1	0	1	0	0	0	0	1	0	0	1	0	0
ENSMUSG00000038776	-1.28916	0	1	0	0	0	0	0	0	0	0	0	1	0	0	0
ENSMUSG00000031093	-3.38323	0	0	1	0	1	0	0	0	0	0	0	0	0	0	0
ENSMUSG00000057706	-1.56205	0	0	1	0	1	0	0	0	0	0	0	0	0	0	0
ENSMUSG00000036256	-1.40343	0	0	1	0	1	0	0	0	0	0	0	0	0	0	0
ENSMUSG00000055235	-4.65654	0	0	1	0	1	0	0	0	0	0	0	0	0	0	0
ENSMUSG00000040234	-3.60735	0	0	1	0	1	0	0	0	0	0	1	0	0	0	0
ENSMUSG00000037815	-3.48762	0	0	1	0	1	0	0	0	0	1	0	0	1	0	0
ENSMUSG00000048728	-4.96443	0	0	0	0	0	0	0	0	0	0	0	0	1	0	0
ENSMUSG00000063133	-5.01718	0	0	0	0	1	0	0	0	1	0	0	0	0	0	0
ENSMUSG00000095595	-3.40476	0	0	1	0	1	0	0	0	0	1	0	0	0	0	0
ENSMUSG00000085079	-4.7209	0	0	0	0	1	1	1	0	0	1	0	0	1	0	0
ENSMUSG00000070697	-3.78926	0	0	0	0	1	0	0	0	0	1	0	0	0	0	0
ENSMUSG00000033272	-3.43768	0	0	1	0	1	0	0	0	0	0	0	0	0	0	0
ENSMUSG00000039865	-3.07194	0	1	1	0	1	0	0	0	1	1	1	0	0	0	0
ENSMUSG00000021838	-3.0757	0	0	1	0	1	0	0	0	0	1	0	0	0	0	0
ENSMUSG00000051579	-2.01637	0	0	1	0	1	0	0	0	0	0	0	0	0	0	1
ENSMUSG00000046207	-3.29931	1	0	1	0	1	0	0	0	0	1	0	0	0	0	0
ENSMUSG00000058392	-3.17592	1	0	1	0	1	0	0	0	0	1	0	0	0	0	0
ENSMUSG00000040124	-2.98679	0	0	0	0	0	0	1	0	0	1	0	0	0	0	0
ENSMUSG00000037012	-2.9746	1	0	0	0	0	0	0	0	0	0	0	0	0	0	0
ENSMUSG00000017692	-3.97188	1	0	1	0	1	0	0	0	0	0	1	0	0	0	0
ENSMUSG00000079283	-5.09641	0	0	1	0	1	0	0	0	0	0	1	0	0	0	0
ENSMUSG00000091337	-2.40423	0	0	1	0	1	0	0	0	0	0	0	1	0	0	0
ENSMUSG00000040570	-2.56269	0	0	1	0	1	0	1	0	0	0	0	0	1	0	0
ENSMUSG00000075590	-2.53174	0	0	1	0	1	0	0	0	0	0	0	0	0	0	1
ENSMUSG00000030231	-3.35816	0	0	1	0	1	0	0	0	0	0	0	0	0	0	0
ENSMUSG00000048562	-3.60823	0	0	0	0	1	0	0	0	0	0	0	0	0	0	0
ENSMUSG00000029093	-2.40706	0	0	0	0	1	0	0	0	0	0	1	0	0	0	0
ENSMUSG00000003227	-4.11629	0	0	0	0	0	0	0	0	0	1	1	0	0	0	0
ENSMUSG00000075588	-3.18521	0	0	0	0	0	0	0	0	0	0	0	0	0	0	0
ENSMUSG00000090626	-5.72471	1	0	0	0	1	0	0	0	0	1	0	0	0	0	0
ENSMUSG00000033107	-1.33007	0	0	1	0	1	0	0	0	0	0	1	0	0	0	1
ENSMUSG00000068587	-1.76469	1	0	0	0	1	0	0	1	0	1	0	0	0	0	1
ENSMUSG00000025383	-1.39297	1	1	1	0	1	0	0	0	0	1	0	0	0	0	0
ENSMUSG00000025701	-2.28258	0	0	1	0	1	0	0	0	0	0	1	0	0	0	0
ENSMUSG00000041890	-4.33643	0	0	0	0	1	1	0	0	0	1	0	0	0	0	0
ENSMUSG00000024841	-3.81218	0	0	0	0	0	0	0	0	0	1	1	0	0	0	0
ENSMUSG00000037529	-5.20184	0	0	0	0	1	0	0	0	0	0	0	0	1	0	0
ENSMUSG00000027605	-2.70632	1	0	1	0	1	0	0	0	0	1	0	0	0	0	0
ENSMUSG00000061013	-2.80773	0	0	0	0	0	0	0	0	0	1	0	0	0	0	0
ENSMUSG00000051490	-3.45958	0	0	0	0	0	0	0	0	0	0	0	0	0	0	0
ENSMUSG00000060227	-3.15175	1	0	1	0	1	0	0	0	0	1	0	0	0	0	0
ENSMUSG00000053977	-2.32409	0	0	1	0	1	0	0	0	0	0	0	0	0	0	0
ENSMUSG00000015437	-0.93151	0	1	0	0	1	0	0	0	0	0	0	0	0	0	0
ENSMUSG00000033065	-2.11385	0	0	0	0	0	0	0	0	0	0	0	0	0	0	0
ENSMUSG00000087230	-5.21679	0	0	0	0	0	0	0	0	0	0	0	0	0	0	0
ENSMUSG00000095270	-5.28546	0	0	0	0	0	1	0	0	0	0	0	0	0	0	0
ENSMUSG00000022589	-5.30472	0	0	0	0	0	0	0	0	0	0	0	0	0	0	0
ENSMUSG00000004668	-2.36297	1	0	0	0	0	0	0	1	0	1	0	0	0	0	0
ENSMUSG00000001998	-4.25732	1	0	0	0	0	0	0	0	0	1	1	0	0	0	0
ENSMUSG00000049521	-3.09296	0	0	1	0	1	0	0	0	0	0	1	0	0	0	0
ENSMUSG00000004069	-4.68483	0	0	1	0	1	0	1	0	0	0	0	0	0	0	0
ENSMUSG00000041773	-1.99206	1	0	1	0	1	0	0	0	0	1	1	0	0	0	0
ENSMUSG00000024236	-2.71132	1	0	1	0	1	0	0	0	0	1	0	0	0	0	0
ENSMUSG00000026235	-2.13765	0	0	1	0	1	0	0	0	0	0	0	0	0	0	0
ENSMUSG00000027570	-2.89432	1	0	0	0	0	0	0	0	0	0	0	0	0	0	0
ENSMUSG00000026848	-4.17319	0	0	1	0	1	0	0	0	0	1	0	0	0	0	0
ENSMUSG00000049680	-5.14407	0	0	1	0	1	0	0	0	0	0	0	0	0	0	0
ENSMUSG00000024107	-3.87366	0	0	1	0	1	0	0	0	0	0	0	0	0	0	0
ENSMUSG00000035382	-4.65581	0	0	1	0	1	0	0	0	0	1	1	0	0	0	0
ENSMUSG00000037119	-3.4066	0	1	1	0	1	0	0	0	0	1	0	0	0	0	0
ENSMUSG00000032221	-2.80763	0	0	1	0	1	1	0	0	0	0	1	0	0	0	0
ENSMUSG00000046841	-2.66639	0	0	1	0	1	0	0	0	0	1	0	0	0	0	0
ENSMUSG00000004317	-3.09888	0	0	1	0	1	1	0	0	0	0	0	1	0	0	1
ENSMUSG00000054568	-2.71435	1	0	1	0	1	0	0	0	0	1	0	0	0	0	0
ENSMUSG00000025467	-3.10271	1	0	0	0	1	0	0	0	0	0	0	0	0	0	0
ENSMUSG00000020946	-4.10333	0	0	0	0	1	0	0	0	0	1	0	0	0	0	0
ENSMUSG00000046717	-5.307	1	0	0	0	1	0	0	0	1	1	1	0	1	0	0
ENSMUSG00000003420	-2.03961	0	0	0	0	1	0	0	0	0	1	0	0	0	0	0
ENSMUSG00000023018	-4.28153	0	0	1	0	1	1	0	0	0	1	0	0	0	0	1
ENSMUSG00000028747	-5.52749	0	0	1	0	1	0	0	0	0	0	1	0	0	0	0
ENSMUSG00000042535	-4.66054	1	0	1	0	1	0	0	0	0	0	0	0	0	0	1
ENSMUSG00000027650	-3.92423	0	0	1	0	1	0	0	0	0	1	0	0	0	0	0
ENSMUSG00000053961	-3.69507	1	0	0	0	1	0	0	0	0	0	0	0	0	0	0
ENSMUSG00000035699	-3.4618	0	1	0	0	1	0	0	0	0	0	0	0	0	0	0
ENSMUSG00000028370	-2.30643	1	0	1	0	1	0	0	0	0	0	0	0	0	0	0
ENSMUSG00000031553	-4.19443	0	1	0	0	0	0	0	0	0	1	0	1	1	0	0
ENSMUSG00000035828	-2.05745	1	0	0	0	1	0	1	0	0	0	0	0	0	0	0
ENSMUSG00000049536	-2.38473	0	0	0	0	0	0	0	0	0	0	0	0	0	0	0
ENSMUSG00000046240	-5.15586	1	0	0	0	1	1	0	0	0	0	0	0	0	0	0
ENSMUSG00000023186	-3.41627	1	0	0	0	1	1	0	0	0	0	0	0	0	0	0
ENSMUSG00000001150	-4.25291	0	0	0	0	1	0	0	0	0	1	0	0	0	0	0
ENSMUSG00000026831	-2.15277	1	0	0	0	1	0	0	0	0	1	0	0	1	0	0
ENSMUSG00000025194	-3.18771	1	1	0	0	1	0	1	0	0	0	0	0	1	0	0
ENSMUSG00000032105	-4.33759	0	0	1	0	1	0	0	0	0	0	0	0	0	0	0
ENSMUSG00000041037	-4.93722	0	0	0	0	1	0	0	0	0	1	0	0	0	0	0
ENSMUSG00000032036	-5.04073	0	0	0	0	1	0	0	0	0	0	0	0	0	0	0
ENSMUSG00000022763	-3.83382	0	0	1	0	1	0	0	0	0	0	0	0	0	0	0
ENSMUSG00000043633	-4.27035	0	0	1	0	1	0	1	0	0	0	0	0	0	0	0
ENSMUSG00000021038	-3.80329	0	0	0	0	0	1	0	0	0	1	0	0	0	0	0
ENSMUSG00000035696	-3.67798	1	0	1	0	1	0	0	0	0	1	0	0	0	0	1
ENSMUSG00000050304	-4.87747	0	0	1	0	1	0	0	0	0	0	0	0	0	1	0
ENSMUSG00000056665	-4.35078	0	0	1	0	1	1	0	0	0	0	0	0	0	0	0
ENSMUSG00000066516	-4.81076	0	1	0	0	1	0	0	0	1	0	0	0	1	0	0
ENSMUSG00000024146	-4.2911	0	0	1	0	1	1	0	0	0	1	0	0	0	0	0
ENSMUSG00000021607	-3.50406	0	0	0	0	0	0	0	0	0	1	1	0	0	0	1
ENSMUSG00000032808	-3.30073	1	0	0	0	0	0	0	0	0	0	0	0	1	0	0
ENSMUSG00000020326	-2.10234	0	0	1	0	1	0	1	0	0	1	0	0	0	0	0
ENSMUSG00000043126	-4.84684	1	0	0	0	0	0	0	0	0	1	0	0	0	0	0
ENSMUSG00000092622	-3.35771	0	0	1	0	1	0	0	0	0	0	0	1	1	0	0
ENSMUSG00000032194	-3.07473	0	0	1	0	1	0	0	0	0	0	0	0	1	0	0
ENSMUSG00000024782	-3.17163	0	0	1	0	1	0	0	0	0	1	1	0	0	0	0
ENSMUSG00000032624	-3.68668	0	0	1	0	1	0	0	0	0	1	0	0	0	0	0
ENSMUSG00000004110	-4.46817	0	0	1	0	1	0	0	0	0	1	1	0	0	0	0
ENSMUSG00000034620	-4.01742	1	0	1	0	1	0	0	0	0	0	0	0	0	0	0
ENSMUSG00000012042	-4.87493	0	0	0	0	0	0	0	0	1	0	0	0	0	0	0
ENSMUSG00000026961	-2.97551	0	0	1	0	1	0	0	0	0	0	0	0	0	0	0
ENSMUSG00000055334	-4.17033	0	0	1	0	1	0	1	0	0	1	0	0	0	0	0
ENSMUSG00000037993	-4.82296	0	0	0	0	1	0	1	0	0	0	0	0	0	0	1
ENSMUSG00000039852	-2.92205	0	0	1	0	1	0	1	0	0	0	0	0	0	0	0
ENSMUSG00000035228	-4.41304	0	0	1	0	1	0	0	0	0	1	0	1	0	0	0
ENSMUSG00000015085	-3.13403	0	1	1	0	1	0	0	0	0	0	1	0	0	0	0
ENSMUSG00000033728	-4.65472	0	0	1	0	1	0	1	0	0	0	0	0	1	0	0
ENSMUSG00000063652	-3.63684	0	0	1	0	1	0	0	0	0	1	0	0	0	0	0
ENSMUSG00000029682	-5.23786	0	1	0	0	0	1	0	0	0	0	0	0	0	0	0
ENSMUSG00000054206	-3.98667	0	0	0	0	0	1	0	0	0	0	0	0	0	0	0
ENSMUSG00000054999	-3.58312	1	0	0	0	1	0	0	0	0	1	0	0	0	0	0
ENSMUSG00000026698	-4.61176	0	0	1	0	1	0	0	0	0	1	0	0	0	0	0
ENSMUSG00000051705	-4.07048	1	0	1	0	1	1	0	0	0	1	0	0	0	0	0
ENSMUSG00000026890	-4.51095	1	1	1	0	1	0	0	0	0	0	0	0	0	0	0
ENSMUSG00000040552	-0.87721	1	1	1	0	1	0	0	0	0	0	0	0	1	0	0
ENSMUSG00000076434	-4.47201	0	0	0	0	1	0	0	0	1	1	1	0	1	0	0
ENSMUSG00000019888	-4.26008	1	0	0	1	0	0	0	0	0	1	0	0	0	0	0
ENSMUSG00000045062	-3.59388	0	1	0	0	0	0	0	0	0	0	1	0	0	0	0
ENSMUSG00000019647	-3.87938	0	1	1	0	1	0	0	0	0	0	0	0	0	0	0
ENSMUSG00000030235	-3.09863	1	0	1	0	1	0	0	0	0	0	0	0	0	0	0
ENSMUSG00000049728	-5.48681	0	0	0	0	1	0	0	0	0	1	0	0	0	0	0
ENSMUSG00000066463	-5.24715	1	0	1	0	1	0	0	0	0	0	0	0	0	0	0
ENSMUSG00000020577	-1.41538	0	0	1	0	1	0	1	0	0	0	0	0	0	0	0
ENSMUSG00000090066	-1.82495	0	0	1	1	1	0	0	0	0	0	0	0	0	0	0
ENSMUSG00000066892	-3.21156	1	0	0	0	0	0	0	0	0	1	0	0	0	0	0
ENSMUSG00000021339	-3.29039	0	0	0	0	0	0	0	0	0	1	0	1	0	0	0
ENSMUSG00000045608	-5.45419	0	0	0	0	1	1	0	0	0	0	0	0	0	1	0
ENSMUSG00000005268	-3.33672	0	0	0	0	1	0	0	0	0	0	0	0	0	0	0
ENSMUSG00000028463	-2.6827	1	1	0	0	1	0	0	0	0	1	0	0	0	0	0
ENSMUSG00000021767	-5.30016	0	1	0	0	1	0	0	0	0	1	0	0	0	0	0
ENSMUSG00000024027	-3.92161	0	0	1	0	1	0	0	0	0	1	0	0	0	0	0
ENSMUSG00000031738	-4.88342	0	0	0	0	1	0	0	0	0	0	0	0	0	0	1
ENSMUSG00000014243	-2.78707	0	0	1	0	1	0	0	0	0	1	0	1	0	0	1
ENSMUSG00000026489	-2.307	1	0	0	0	1	0	0	0	0	1	0	0	0	0	0
ENSMUSG00000057615	-4.29676	1	0	1	0	1	0	0	0	0	1	0	0	0	0	0
ENSMUSG00000024131	-2.71009	1	1	0	0	1	0	0	0	0	1	0	0	0	0	0
ENSMUSG00000026097	-2.55504	0	0	1	0	1	0	1	0	0	1	0	0	0	0	0
ENSMUSG00000020877	-4.52749	0	0	1	0	1	0	0	0	0	1	1	0	0	0	0
ENSMUSG00000028757	-3.33453	0	0	1	0	1	0	1	0	0	1	1	0	0	0	0
ENSMUSG00000062694	-1.59462	0	0	1	0	1	0	0	0	0	0	0	0	0	0	0
ENSMUSG00000006205	-1.84327	0	0	1	0	1	0	1	0	0	0	1	0	0	0	0
ENSMUSG00000020153	-3.23923	1	1	0	0	1	0	0	0	0	0	0	0	0	0	0
ENSMUSG00000020848	-3.9521	0	0	1	0	1	0	0	0	0	1	0	0	0	0	0
ENSMUSG00000035781	-3.55453	0	0	1	0	1	1	0	0	0	0	0	0	0	0	0
ENSMUSG00000053025	-3.1465	1	0	1	1	1	0	0	0	0	0	0	0	0	0	0
ENSMUSG00000014418	-4.08755	1	0	1	0	1	0	0	0	0	1	0	0	1	0	1
ENSMUSG00000040694	-1.01069	1	0	1	0	1	0	0	0	0	1	0	0	1	0	0
ENSMUSG00000043099	-3.47393	0	0	1	0	1	0	0	0	0	0	1	0	0	0	0
ENSMUSG00000032890	-4.69825	0	0	1	0	1	0	0	0	0	1	0	0	0	0	0
ENSMUSG00000031877	-2.00601	0	0	0	0	1	0	1	0	0	1	0	0	1	0	0
ENSMUSG00000029246	-2.31366	1	0	1	0	1	0	0	0	0	1	1	1	0	0	0
ENSMUSG00000032238	-2.67153	1	0	1	0	1	0	0	0	0	0	0	0	1	0	1
ENSMUSG00000029578	-4.91877	1	0	0	1	0	0	0	0	0	1	0	0	0	0	0
ENSMUSG00000011349	-4.63093	0	0	1	0	1	0	1	0	0	0	0	0	1	0	0
ENSMUSG00000042380	-4.14509	0	0	1	0	1	0	1	0	1	0	1	0	0	0	0
ENSMUSG00000028946	-5.39532	1	0	1	0	1	0	0	0	0	0	0	0	0	0	0
ENSMUSG00000059791	-2.19542	0	0	1	0	1	1	0	0	0	0	0	0	1	0	0
ENSMUSG00000037824	-2.79026	0	0	1	0	1	0	0	0	0	1	0	0	0	0	0
ENSMUSG00000022811	-4.28462	1	0	1	0	1	0	0	0	0	1	0	0	0	0	0
ENSMUSG00000040697	-4.36587	0	0	0	1	1	0	0	0	1	1	0	0	1	0	1
ENSMUSG00000067071	-2.23494	1	0	1	0	1	0	0	0	0	1	0	0	0	0	0
ENSMUSG00000025558	-2.56542	0	0	1	0	1	0	0	0	0	0	1	0	0	0	0
ENSMUSG00000035674	-3.4661	0	0	1	0	1	0	0	0	0	0	0	0	0	0	1
ENSMUSG00000038541	-3.98507	1	0	1	0	1	1	0	1	0	1	1	0	0	0	0
ENSMUSG00000070469	-2.4504	0	0	1	0	1	0	0	0	0	0	1	0	0	0	0
ENSMUSG00000024644	-2.5679	0	0	1	0	1	0	0	0	0	1	0	0	0	0	0
ENSMUSG00000028671	-2.48827	1	0	1	0	1	0	0	0	0	1	1	0	0	0	0
ENSMUSG00000054484	-3.11829	1	0	0	0	0	0	0	0	0	0	1	0	0	0	0
ENSMUSG00000032536	-3.64151	0	0	1	0	1	0	0	0	0	0	1	0	0	0	0
ENSMUSG00000043036	-4.80955	0	0	1	0	0	1	0	0	0	0	0	0	0	0	0
ENSMUSG00000029647	-3.59737	1	0	0	0	1	0	0	0	0	0	0	0	0	0	0
ENSMUSG00000038738	-4.95456	0	0	1	0	1	0	0	0	0	0	0	0	0	0	0
ENSMUSG00000031364	-5.64169	1	0	0	0	0	0	0	0	0	1	0	0	0	0	0
ENSMUSG00000087153	-1.99057	0	0	0	0	0	1	0	0	0	0	0	0	0	0	0
ENSMUSG00000006215	-5.86313	1	0	0	0	0	0	0	0	0	1	1	1	0	0	1
ENSMUSG00000027827	-3.26022	1	0	0	0	0	0	0	0	0	0	1	0	0	0	0
ENSMUSG00000013338	-5.14051	0	1	0	0	0	0	0	0	0	0	0	0	0	0	0
ENSMUSG00000006941	-3.63971	0	0	0	0	0	0	0	0	0	1	0	0	0	0	1
ENSMUSG00000027966	-1.46622	0	0	1	0	1	0	0	0	0	0	0	0	0	0	0
ENSMUSG00000026102	-3.09123	0	0	1	0	1	0	0	0	0	0	0	0	1	0	0
ENSMUSG00000099032	-1.80128	0	0	1	0	1	0	0	0	0	1	0	0	0	0	1
ENSMUSG00000039682	-2.27711	0	0	1	0	1	0	0	0	0	0	0	0	0	0	0
ENSMUSG00000027073	-1.72213	1	1	1	0	1	0	0	1	0	0	0	0	0	0	0
ENSMUSG00000052221	-3.88427	0	0	1	0	1	0	0	0	0	1	0	0	1	0	1
ENSMUSG00000042379	-1.71142	0	0	0	0	0	0	0	0	0	0	0	1	0	0	0
ENSMUSG00000022462	-3.31172	1	0	1	0	1	0	0	0	0	0	0	0	0	0	1
ENSMUSG00000035420	-5.06178	0	0	0	0	0	1	0	0	0	0	0	0	0	0	0
ENSMUSG00000058427	0.87372	1	0	1	0	1	0	0	1	0	1	0	0	0	0	0
ENSMUSG00000024130	-3.40629	0	0	0	0	1	0	0	0	0	1	1	0	0	0	0
ENSMUSG00000004994	-3.92511	1	0	1	0	1	0	1	0	0	1	0	0	0	0	0
ENSMUSG00000038692	-4.87705	0	0	0	0	1	0	0	0	0	0	0	0	0	0	0
ENSMUSG00000000794	-4.48649	1	0	1	0	1	0	1	0	0	0	0	0	0	0	0
ENSMUSG00000037266	-2.83774	0	0	1	0	1	0	1	0	0	1	0	1	1	0	0
ENSMUSG00000031635	-3.72681	1	0	0	0	0	0	0	0	0	0	0	0	0	0	1
ENSMUSG00000057098	-1.61096	1	0	1	0	1	0	1	0	0	1	0	0	0	0	0
ENSMUSG00000029787	-5.05122	0	0	1	0	1	0	0	0	0	1	0	0	0	0	0
ENSMUSG00000053390	-4.46498	1	0	0	0	1	0	1	0	0	0	0	0	0	0	1
ENSMUSG00000060181	-3.10755	0	0	1	0	1	0	0	0	0	0	0	1	0	0	0
ENSMUSG00000015441	-3.25264	1	0	1	0	1	0	0	0	0	0	0	0	0	0	1
ENSMUSG00000020847	-4.16644	1	0	0	0	1	0	1	0	0	0	0	0	0	0	0
ENSMUSG00000029727	-3.02785	0	1	0	0	1	0	1	0	0	0	0	0	0	0	0
ENSMUSG00000060679	-4.9179	0	0	1	0	1	0	1	0	0	1	0	0	0	0	1
ENSMUSG00000021900	-3.09074	1	0	1	0	1	0	0	0	0	1	0	0	0	0	1
ENSMUSG00000014504	-3.80692	1	0	0	0	0	0	0	0	0	1	1	0	0	0	0
ENSMUSG00000020383	-4.48487	1	0	0	0	1	0	0	0	0	0	0	0	0	0	1
ENSMUSG00000028641	-3.60683	0	0	1	0	1	0	0	0	0	0	0	0	0	0	1
ENSMUSG00000037086	-2.70228	0	0	0	0	0	0	0	0	0	0	0	0	1	0	0
ENSMUSG00000025025	-3.01345	0	0	1	0	1	0	0	0	0	0	0	0	0	0	0
ENSMUSG00000055805	-4.35964	0	0	1	0	1	0	0	0	0	1	1	0	0	0	0
ENSMUSG00000038302	-3.1538	1	0	1	0	1	0	0	0	0	1	0	0	0	0	0
ENSMUSG00000029658	-4.60999	1	0	0	0	1	0	0	0	0	0	0	0	0	0	0
ENSMUSG00000025466	-2.97551	1	0	1	0	1	0	0	0	0	0	0	0	0	0	0
ENSMUSG00000055978	-4.88854	0	0	0	0	1	0	0	0	0	0	0	1	0	0	0
ENSMUSG00000054986	-3.67098	0	0	0	0	1	0	0	0	0	0	0	0	0	0	0
ENSMUSG00000002565	-1.64485	1	0	0	0	1	0	0	0	0	0	0	0	0	0	0
ENSMUSG00000009734	-5.44097	0	0	0	0	0	0	0	0	0	0	0	0	0	1	0
ENSMUSG00000019261	-4.0308	0	0	1	0	1	1	0	0	0	1	1	0	0	0	1
ENSMUSG00000027954	-2.71833	0	0	0	0	1	0	0	0	0	0	0	0	0	0	0
ENSMUSG00000025405	-3.81868	0	0	0	0	1	1	0	0	0	0	0	0	0	0	0
ENSMUSG00000020872	-3.76121	0	1	0	0	1	0	0	0	0	0	0	0	0	0	0
ENSMUSG00000072845	-1.98793	0	0	0	0	0	0	0	0	0	0	0	0	0	0	0
ENSMUSG00000006570	-3.20317	0	0	0	0	0	0	0	0	0	0	0	0	0	0	0
ENSMUSG00000033530	-3.66347	0	0	1	0	1	0	0	0	0	0	0	0	0	0	0
ENSMUSG00000090273	-5.31387	0	1	1	0	1	0	0	0	1	0	0	0	1	0	0
ENSMUSG00000030469	-4.14	0	0	0	0	1	0	0	0	1	1	1	1	1	0	0
ENSMUSG00000033773	-4.42446	0	0	1	0	1	0	0	0	0	0	0	0	0	0	0
ENSMUSG00000022678	-3.61599	0	1	1	0	1	0	1	0	0	1	0	0	0	0	0
ENSMUSG00000078771	-0.82092	0	0	0	0	1	0	0	0	0	0	0	0	0	0	0
ENSMUSG00000029651	-4.15483	0	0	1	0	1	0	0	0	0	0	1	0	0	0	0
ENSMUSG00000024542	-2.3373	0	0	1	0	1	0	0	0	0	0	0	0	0	0	0
ENSMUSG00000003378	-4.26202	0	0	1	0	1	1	0	0	0	1	0	0	0	0	1
ENSMUSG00000074305	-3.92577	0	0	0	0	1	0	0	0	0	0	0	0	0	0	0
ENSMUSG00000039106	-5.96669	0	0	1	0	1	0	0	0	0	0	0	0	0	0	0
ENSMUSG00000078945	-1.77833	0	0	0	0	1	0	0	0	0	1	0	0	0	0	0
ENSMUSG00000033953	-4.65036	1	0	1	0	1	0	0	0	0	1	0	0	0	0	0
ENSMUSG00000020640	-3.696	0	0	1	0	1	0	0	0	0	1	0	0	0	0	1
ENSMUSG00000030960	-3.74005	0	0	0	0	0	0	0	0	0	1	0	0	1	0	1
ENSMUSG00000028436	-3.63022	0	0	1	0	1	0	0	0	0	1	0	1	1	0	1
ENSMUSG00000099913	-2.81462	0	0	1	0	1	0	1	0	0	1	0	0	0	0	0
ENSMUSG00000058126	-3.87599	1	0	0	0	0	1	0	0	0	0	0	0	0	0	0
ENSMUSG00000003363	-2.22749	0	0	1	0	1	0	0	0	0	1	0	0	0	0	0
ENSMUSG00000036913	-4.47618	0	0	1	0	1	0	0	0	0	0	0	0	1	1	0
ENSMUSG00000047003	-3.69769	0	0	1	0	1	0	0	0	0	0	1	0	0	0	0
ENSMUSG00000041548	-2.40798	1	0	1	0	1	0	0	0	0	1	0	0	0	0	0
ENSMUSG00000035692	-0.17371	0	0	1	0	1	1	0	0	0	0	0	0	0	0	0
ENSMUSG00000095407	-5.62451	0	1	1	0	1	0	0	0	0	0	1	0	1	0	1
ENSMUSG00000025961	-5.69825	0	0	0	0	0	1	0	0	1	0	0	0	1	0	0
ENSMUSG00000027309	-3.77063	1	0	1	0	1	0	0	0	0	1	0	1	0	0	1
ENSMUSG00000023075	-3.08424	1	0	1	0	1	0	0	0	0	0	1	0	1	0	0
ENSMUSG00000021186	-3.17971	0	0	1	0	1	0	0	0	0	0	1	0	0	0	0
ENSMUSG00000048537	-3.65345	1	0	1	0	1	0	0	0	0	0	0	0	0	0	0
ENSMUSG00000039209	-2.35483	0	0	0	0	1	0	0	0	0	1	0	0	0	0	1
ENSMUSG00000048155	-6.20663	0	0	0	0	0	0	1	0	0	0	1	0	1	0	1
ENSMUSG00000000759	-3.73082	1	0	0	0	0	0	0	0	0	0	0	0	1	0	0
ENSMUSG00000028085	-3.86502	0	1	1	0	1	0	0	0	0	1	1	0	1	0	1
ENSMUSG00000000568	-3.85038	1	0	1	0	1	0	0	0	0	1	0	0	0	0	1
ENSMUSG00000027611	-0.314	1	1	0	0	1	0	0	0	0	0	0	0	0	0	0
ENSMUSG00000046826	-5.01438	1	0	1	0	1	0	0	0	0	1	1	0	1	0	0
ENSMUSG00000063077	-3.87981	1	0	1	0	1	0	1	0	0	1	0	0	0	0	0
ENSMUSG00000038914	-5.54894	1	0	0	0	0	1	0	0	1	1	0	0	0	0	1
ENSMUSG00000031715	-4.04931	1	0	1	0	1	1	0	0	0	1	0	1	0	0	0
ENSMUSG00000052133	-4.3935	0	0	0	0	1	0	0	0	0	0	1	0	0	0	1
ENSMUSG00000060375	-5.79827	0	1	0	0	0	0	1	0	0	0	0	0	0	0	0
ENSMUSG00000034009	-4.84684	0	0	0	0	1	0	0	0	0	1	0	0	0	0	0
ENSMUSG00000032840	-4.45229	0	0	1	0	1	0	1	0	0	1	0	0	0	0	1
ENSMUSG00000030911	-3.74914	1	1	0	0	1	0	0	0	0	0	0	0	0	0	1
ENSMUSG00000041362	-2.13258	0	1	1	0	1	0	1	0	0	0	0	0	0	0	0
ENSMUSG00000086277	-5.42415	0	0	0	0	0	1	1	0	0	1	0	1	0	0	0
ENSMUSG00000022445	-3.30986	1	0	0	0	1	0	0	0	0	0	0	0	0	0	0
ENSMUSG00000044080	-2.75059	0	0	0	0	1	0	0	0	0	1	1	0	0	0	0
ENSMUSG00000025235	-3.13353	0	0	1	0	1	0	0	0	0	1	0	0	1	0	1
ENSMUSG00000027463	-3.85914	1	0	0	0	1	0	0	0	0	0	0	0	0	0	0
ENSMUSG00000030278	-0.95453	1	0	1	0	1	0	0	0	0	0	0	0	0	0	0
ENSMUSG00000029664	-1.74352	0	0	0	0	0	0	1	0	0	0	1	0	0	0	1
ENSMUSG00000064284	-3.66658	1	0	1	0	1	0	0	0	0	1	0	0	1	0	0
ENSMUSG00000005803	-4.01602	1	0	1	0	1	0	0	0	0	0	0	0	0	0	0
ENSMUSG00000046185	-4.37992	1	0	0	0	1	0	0	1	0	1	0	0	0	0	1
ENSMUSG00000021254	-5.17345	0	0	1	0	1	0	0	0	0	1	1	0	1	0	1
ENSMUSG00000070695	-4.32049	1	0	1	0	1	0	0	0	0	1	0	0	0	0	0
ENSMUSG00000041491	-3.99862	0	0	1	0	1	0	0	0	0	0	1	1	0	0	0
ENSMUSG00000033965	-2.90931	0	0	1	0	1	0	0	0	0	0	0	0	0	0	0
ENSMUSG00000018654	-3.30059	0	0	0	0	1	0	0	0	0	0	0	0	0	0	0
ENSMUSG00000001995	-2.55979	1	0	0	0	1	0	0	0	0	0	0	0	0	0	0
ENSMUSG00000029195	-4.21143	0	0	0	0	0	0	0	0	0	0	0	0	0	0	0
ENSMUSG00000024294	-4.23596	0	0	0	0	1	0	1	0	0	0	0	1	0	0	0
ENSMUSG00000029569	-4.18469	0	0	1	0	1	0	0	0	0	0	0	0	1	0	0
ENSMUSG00000031701	-4.16722	0	0	1	0	1	0	0	0	0	1	0	0	0	0	0
ENSMUSG00000057074	-1.71677	0	1	0	0	0	0	0	0	0	0	0	0	0	0	0
ENSMUSG00000025347	-3.44034	1	0	0	0	1	0	0	0	0	0	0	0	0	0	0
ENSMUSG00000034641	-2.81624	0	0	0	0	0	0	0	0	0	1	0	0	0	0	0
ENSMUSG00000041886	-3.14599	1	0	0	0	0	0	0	0	0	0	0	0	0	0	0
ENSMUSG00000034432	-4.3133	0	0	0	0	0	0	0	0	0	0	0	1	0	0	0
ENSMUSG00000046879	-0.40574	0	0	1	0	1	0	0	1	0	0	0	0	0	0	0
ENSMUSG00000066798	-3.97574	0	0	1	0	1	0	1	0	0	1	0	0	0	0	0
ENSMUSG00000050914	-1.61591	0	1	0	1	0	1	0	1	0	0	0	0	0	0	0
ENSMUSG00000053580	-2.32872	0	0	1	0	1	0	0	0	0	0	0	0	0	0	0
ENSMUSG00000022756	-3.86208	0	0	0	0	1	0	0	0	0	1	0	0	0	0	0
ENSMUSG00000027079	-3.88491	1	0	1	0	1	1	0	0	0	1	0	0	0	0	0
ENSMUSG00000028876	-4.53149	1	0	0	0	1	0	0	0	0	0	0	0	0	0	0
ENSMUSG00000040612	-2.58346	0	0	1	0	1	0	0	0	0	0	1	0	0	0	0
ENSMUSG00000036264	-5.07582	0	0	0	0	1	0	0	0	0	0	1	0	0	0	0
ENSMUSG00000009356	-3.26645	0	0	0	0	1	0	1	0	0	1	0	0	0	0	1
ENSMUSG00000090122	-3.70369	0	0	1	0	1	0	0	0	0	1	0	0	0	0	0
ENSMUSG00000014444	-2.98245	1	0	1	0	1	0	0	0	0	0	1	0	0	0	0
ENSMUSG00000025433	-2.49728	1	1	0	0	0	0	0	1	0	0	0	0	0	0	0
ENSMUSG00000028072	-4.95322	0	0	1	0	1	0	0	0	0	0	0	0	0	0	0
ENSMUSG00000033044	-1.17056	1	0	0	1	0	0	0	0	0	0	1	0	0	0	0
ENSMUSG00000049676	-5.03032	0	0	0	0	0	0	0	0	0	0	0	0	1	0	1
ENSMUSG00000020647	-3.15985	0	0	1	0	1	0	0	0	0	0	0	0	0	0	1
ENSMUSG00000029591	-2.63317	1	0	1	0	1	0	0	0	0	0	1	0	0	0	0
ENSMUSG00000050650	-5.7665	1	0	0	0	0	0	0	0	0	0	0	0	0	0	0
ENSMUSG00000034297	-4.747	1	0	1	0	1	0	0	0	0	0	0	0	0	0	1
ENSMUSG00000055240	-3.52633	1	0	0	0	1	0	1	0	0	1	0	0	0	0	1
ENSMUSG00000047033	-5.34168	1	0	1	0	1	1	0	0	0	0	1	0	0	0	0
ENSMUSG00000025889	-1.5612	1	0	1	0	1	0	0	1	0	0	0	0	0	0	0
ENSMUSG00000004936	-3.72604	1	0	1	0	1	0	1	0	0	1	1	0	0	0	0
ENSMUSG00000075023	-4.20317	1	0	1	0	1	0	0	0	0	1	0	0	0	0	0
ENSMUSG00000024778	-2.03967	0	0	1	0	1	0	0	0	0	0	0	0	0	0	0
ENSMUSG00000030525	-4.76258	1	0	0	0	1	0	0	0	0	0	0	0	0	0	0
ENSMUSG00000020869	-2.32438	0	0	0	0	1	0	0	0	0	1	1	0	0	0	0
ENSMUSG00000024515	-3.98211	1	0	1	0	1	0	0	0	0	1	0	1	0	0	0
ENSMUSG00000022659	-2.94408	0	0	0	0	0	0	0	0	0	0	0	0	0	0	0
ENSMUSG00000026582	-3.70576	1	1	0	0	0	0	0	1	0	1	0	0	0	0	0
ENSMUSG00000024457	-3.84954	0	0	1	0	1	1	1	0	0	1	0	0	0	0	0
ENSMUSG00000078554	-5.01252	0	0	1	0	0	0	0	0	0	0	1	0	0	0	0
ENSMUSG00000031629	-2.79116	0	0	1	0	1	0	1	0	0	1	0	0	0	0	1
ENSMUSG00000028412	-3.14714	0	0	1	0	1	0	0	0	0	0	0	0	0	0	0
ENSMUSG00000020105	-3.3309	0	0	0	0	1	1	1	0	0	0	0	0	0	0	0
ENSMUSG00000002031	-3.35299	1	0	1	0	1	0	0	0	0	1	0	0	0	0	1
ENSMUSG00000031521	-3.43862	0	0	0	0	0	0	1	0	0	1	0	0	0	0	0
ENSMUSG00000030801	-3.56473	1	0	1	1	1	0	0	0	0	1	0	0	0	0	1
ENSMUSG00000005698	-3.92095	0	0	1	0	1	0	0	0	0	0	0	0	0	0	1
ENSMUSG00000070305	-3.55063	0	0	1	1	1	0	0	0	0	1	1	0	0	0	0
ENSMUSG00000029501	-4.45736	0	0	0	0	0	0	0	0	0	0	0	0	0	0	0
ENSMUSG00000014786	-4.94653	0	0	1	0	1	1	0	0	0	0	0	0	0	0	0
ENSMUSG00000059077	-5.0308	1	0	0	0	1	0	0	0	0	0	0	0	0	0	0
ENSMUSG00000018914	-5.79346	1	0	1	0	1	0	0	0	0	0	0	0	0	1	0
ENSMUSG00000032252	-4.38836	1	0	1	0	1	0	0	0	0	1	0	0	0	0	0
ENSMUSG00000003283	-1.06287	1	0	1	0	1	0	0	0	0	0	0	0	0	0	0
ENSMUSG00000017300	0.31685	1	0	1	0	1	0	0	0	0	0	0	0	0	0	1
ENSMUSG00000020454	-4.36587	0	0	1	0	1	0	0	0	0	0	0	0	0	0	0
ENSMUSG00000045761	-5.18863	0	0	1	0	1	0	0	0	1	0	0	0	1	0	0
ENSMUSG00000031584	-2.07254	1	1	0	0	1	1	0	0	0	0	0	0	0	1	0
ENSMUSG00000048230	-5.26923	0	0	1	0	1	0	0	0	0	1	0	0	0	0	0
ENSMUSG00000048486	-3.14446	0	0	1	0	1	0	0	0	0	1	1	1	0	0	0
ENSMUSG00000031485	-4.65945	0	0	1	0	1	1	0	0	0	1	1	0	0	0	1
ENSMUSG00000051747	-1.94026	1	0	0	1	1	0	1	1	0	0	0	0	0	0	0
ENSMUSG00000079330	-4.02304	0	0	0	0	0	0	0	0	0	1	0	0	0	0	0
ENSMUSG00000029397	-3.51705	1	0	1	0	1	0	0	0	0	0	1	0	0	0	0
ENSMUSG00000007480	-4.63774	0	0	1	0	1	0	0	1	0	0	0	0	0	0	0
ENSMUSG00000021743	-4.13264	0	1	1	0	1	0	0	0	0	0	0	0	0	0	0
ENSMUSG00000079598	-5.11679	0	0	1	0	1	0	0	0	0	0	0	0	0	0	0
ENSMUSG00000025579	-3.35683	0	0	0	0	1	0	0	0	0	0	1	0	0	0	0
ENSMUSG00000024664	-2.894	1	0	1	0	1	0	0	0	0	0	0	0	0	0	0
ENSMUSG00000075327	-5.1976	0	0	1	0	1	0	0	0	0	0	0	0	0	0	0
ENSMUSG00000002908	-4.4669	0	0	1	0	1	0	0	0	0	1	0	0	0	0	0
ENSMUSG00000063281	-4.46945	1	0	0	0	0	0	0	0	0	1	0	0	0	0	0
ENSMUSG00000036961	-5.12582	0	0	0	0	1	0	1	0	0	0	0	0	0	0	0
ENSMUSG00000049130	-2.88502	1	0	0	0	1	0	0	1	0	0	0	0	0	0	0
ENSMUSG00000025075	-4.51854	0	0	0	0	1	0	0	0	0	0	0	0	0	0	0
ENSMUSG00000020015	-2.84954	1	0	0	0	1	0	0	0	0	0	0	0	0	0	0
ENSMUSG00000052688	-3.2425	0	0	1	0	1	1	0	0	0	0	0	0	0	0	0
ENSMUSG00000038383	-5.17241	0	0	1	0	1	0	0	0	0	1	0	0	1	0	1
ENSMUSG00000029348	-4.31847	1	0	1	0	1	0	0	0	0	0	1	1	0	0	0
ENSMUSG00000028841	-3.14995	1	1	0	0	1	0	1	0	0	1	1	0	0	0	1
ENSMUSG00000025473	-0.94372	0	0	0	0	1	0	1	0	0	1	0	0	0	0	0
ENSMUSG00000078931	-3.54204	0	0	0	0	0	0	0	0	0	1	0	0	0	0	1
ENSMUSG00000041712	-4.25264	0	0	1	0	1	1	0	0	0	1	1	0	0	0	0
ENSMUSG00000095325	-3.85121	0	0	0	0	1	0	0	0	0	0	0	0	0	0	0
ENSMUSG00000029456	-3.68001	0	0	0	0	1	0	0	0	0	1	0	1	0	0	0
ENSMUSG00000040966	-4.41089	0	0	0	0	0	0	1	0	0	1	0	0	0	0	0
ENSMUSG00000059146	-5.25705	0	0	0	0	0	0	0	0	0	1	0	0	0	0	0
ENSMUSG00000051627	-3.7005	1	0	1	0	1	0	1	1	0	1	1	0	0	0	1
ENSMUSG00000054555	-2.58797	0	0	0	0	1	0	0	0	0	1	0	0	1	0	0
ENSMUSG00000020990	-4.08951	0	0	1	0	1	0	0	0	0	0	0	0	1	0	0
ENSMUSG00000005299	-5.74855	0	0	1	0	1	0	1	0	0	1	0	0	0	0	0
ENSMUSG00000001021	-2.67577	0	0	0	0	0	0	0	0	0	0	0	0	0	0	0
ENSMUSG00000056602	-4.78588	1	0	1	0	1	0	1	0	0	1	0	0	0	0	0
ENSMUSG00000028010	-2.79336	1	0	1	0	1	1	0	0	0	1	1	0	1	0	0
ENSMUSG00000019731	-4.5632	0	0	1	0	1	0	1	0	0	1	1	0	0	0	1
ENSMUSG00000052459	-2.84084	1	0	1	0	1	0	0	0	0	0	0	0	0	0	0
ENSMUSG00000029189	-2.37909	0	0	0	0	1	0	0	0	0	0	0	0	0	0	0
ENSMUSG00000031221	-3.50602	0	0	0	0	0	0	0	0	1	1	0	0	1	0	1
ENSMUSG00000032280	-3.44536	0	0	0	0	0	0	1	0	0	0	0	0	0	0	0
ENSMUSG00000039521	-4.78389	1	0	0	0	1	0	0	1	0	0	0	0	0	0	0
ENSMUSG00000060798	-4.37183	0	1	0	0	1	0	0	0	0	0	1	0	0	0	0
ENSMUSG00000042476	-2.53241	0	0	1	0	1	0	0	0	0	0	1	0	0	0	0
ENSMUSG00000071636	-4.21545	0	0	0	0	0	0	0	0	0	0	0	0	0	0	0
ENSMUSG00000037710	-2.86302	0	1	0	0	1	1	0	0	0	0	0	1	0	0	0
ENSMUSG00000035027	-4.56456	0	0	1	0	1	0	0	0	0	0	1	1	0	0	0
ENSMUSG00000026857	-2.99539	0	0	1	0	1	0	0	0	0	0	0	0	0	0	0
ENSMUSG00000074653	-4.29053	0	0	0	0	1	0	0	0	0	0	0	0	0	0	0
ENSMUSG00000045871	-3.05901	1	1	0	0	0	0	0	0	0	0	1	0	0	0	0
ENSMUSG00000015672	-3.73831	0	0	1	0	1	1	1	0	0	1	0	1	0	0	0
ENSMUSG00000032745	-3.31115	0	0	1	0	1	0	0	0	0	0	0	0	0	0	0
ENSMUSG00000023045	-2.50594	0	0	0	0	0	1	0	0	0	1	0	0	0	0	0
ENSMUSG00000046807	-2.59754	0	0	0	0	1	1	0	0	0	0	0	0	0	0	0
ENSMUSG00000026450	-4.11654	1	1	0	0	1	0	0	0	0	0	0	0	1	0	0
ENSMUSG00000040423	-3.71862	0	1	1	0	1	0	0	0	0	0	0	0	0	0	1
ENSMUSG00000020387	-3.87832	1	0	1	0	1	1	0	0	0	1	0	0	0	0	0
ENSMUSG00000019889	-4.43316	0	0	1	0	1	0	0	0	0	0	1	0	0	0	0
ENSMUSG00000039783	-2.41189	1	0	0	0	1	1	0	0	0	0	0	0	0	0	0
ENSMUSG00000053347	-4.90142	0	0	1	0	1	0	0	0	0	1	0	0	0	0	0
ENSMUSG00000002147	-3.53066	1	0	0	0	1	0	0	0	0	1	0	0	0	0	0
ENSMUSG00000066415	-3.98965	0	0	1	0	1	0	0	0	0	0	1	1	0	0	0
ENSMUSG00000044345	-3.23216	0	0	0	0	1	0	0	0	0	1	0	0	1	0	0
ENSMUSG00000030017	-1.17602	1	1	0	0	1	0	0	1	0	1	1	0	0	0	0
ENSMUSG00000050762	-2.96951	1	0	0	0	0	0	0	0	0	0	0	0	0	0	0
ENSMUSG00000041771	-4.2587	0	0	1	0	1	0	0	0	0	0	0	0	0	0	0
ENSMUSG00000027442	-2.23977	1	0	0	0	0	0	0	1	0	0	0	0	1	0	0
ENSMUSG00000010362	-2.90379	1	0	1	0	1	1	0	0	0	0	0	0	0	0	0
ENSMUSG00000030729	-2.37303	0	0	1	0	1	0	0	0	0	0	1	0	0	0	0
ENSMUSG00000001739	-3.21103	0	0	1	0	1	0	0	0	0	0	0	0	0	0	0
ENSMUSG00000024792	-4.42291	1	0	1	0	1	1	0	0	0	1	0	0	0	0	0
ENSMUSG00000000317	-3.5603	1	0	1	0	1	0	0	0	0	0	0	0	0	0	0
ENSMUSG00000021872	-3.17189	0	0	1	0	1	0	0	0	0	1	0	0	0	0	0
ENSMUSG00000017760	-4.79066	0	0	0	0	1	0	0	0	0	0	0	0	0	0	0
ENSMUSG00000001520	-2.68149	0	1	0	0	0	1	0	0	0	0	0	0	0	0	0
ENSMUSG00000021886	-0.92873	1	0	0	0	0	0	1	0	0	1	0	0	0	0	0
ENSMUSG00000024646	-2.76346	1	0	1	0	1	1	1	0	0	0	0	0	0	0	0
ENSMUSG00000006678	-1.57042	0	0	1	0	1	0	1	0	0	1	0	0	0	0	0
ENSMUSG00000032101	-4.21786	0	0	1	0	1	0	0	0	0	0	0	0	0	0	0
ENSMUSG00000019944	-2.70557	1	0	0	0	0	0	0	0	0	1	0	0	0	0	1
ENSMUSG00000023764	-4.0235	1	0	1	0	1	0	0	0	0	1	0	0	1	0	0
ENSMUSG00000042002	-4.94475	1	0	1	0	1	0	0	0	0	0	1	1	0	0	0
ENSMUSG00000021171	-4.35019	0	0	1	0	1	0	0	0	0	0	0	1	0	0	0
ENSMUSG00000029862	-3.96646	1	0	0	1	1	0	0	1	0	0	0	0	0	0	0
ENSMUSG00000031142	-5.40263	1	0	1	0	1	0	0	0	0	0	0	0	0	0	1
ENSMUSG00000026113	-4.61387	1	0	1	0	1	0	0	0	0	1	0	1	0	0	0
ENSMUSG00000031843	-3.2677	0	0	1	0	1	0	0	0	1	0	0	0	1	0	1
ENSMUSG00000042372	-3.63075	0	0	1	0	1	0	1	0	0	0	1	0	0	0	0
ENSMUSG00000032870	-3.06576	1	0	1	0	1	0	1	0	0	1	1	1	1	0	0
ENSMUSG00000023883	-3.26368	1	0	1	0	1	0	0	0	0	0	0	0	0	0	1
ENSMUSG00000025810	-1.61215	0	0	1	0	1	0	0	0	0	0	0	0	0	0	0
ENSMUSG00000049641	-3.10967	0	0	1	0	1	0	0	0	0	1	0	0	0	0	0
ENSMUSG00000002768	-3.76847	0	0	1	0	1	0	0	0	0	1	0	1	0	0	0
ENSMUSG00000018334	-4.43596	0	0	1	0	1	1	0	0	0	0	1	0	0	0	0
ENSMUSG00000068745	-2.9703	1	0	0	0	1	0	0	0	0	0	0	0	0	0	0
ENSMUSG00000092216	-4.77477	0	0	1	0	1	0	0	0	0	1	0	1	0	0	0
ENSMUSG00000026208	-3.44599	1	0	1	1	1	0	0	0	0	0	1	0	0	0	0
ENSMUSG00000005696	-2.36937	1	0	1	0	1	0	0	0	0	1	0	0	0	1	0
ENSMUSG00000028469	-2.39502	0	0	0	0	0	0	0	0	0	0	0	0	0	0	0
ENSMUSG00000054079	-2.91702	0	0	1	0	1	0	0	0	0	1	0	0	0	0	0
ENSMUSG00000026388	-3.60367	0	0	1	0	1	1	1	0	0	0	0	0	0	0	0
ENSMUSG00000024044	-2.45451	1	0	1	0	1	0	0	0	0	0	0	0	0	0	0
ENSMUSG00000000732	-2.87694	0	0	1	0	1	0	1	0	0	0	0	0	0	0	0
ENSMUSG00000058706	-4.57966	0	0	0	1	0	0	0	0	0	1	0	0	0	0	0
ENSMUSG00000071068	-3.99194	0	0	0	0	1	0	0	0	0	0	0	0	0	0	0
ENSMUSG00000038619	-4.49525	0	0	1	0	1	0	1	0	0	1	0	0	1	0	1
ENSMUSG00000027828	-4.00741	0	0	1	0	1	0	0	0	0	1	0	1	0	0	1
ENSMUSG00000026981	-0.49299	0	1	1	0	1	0	0	1	0	0	0	0	0	0	0
ENSMUSG00000072066	-3.75614	1	0	1	0	1	0	1	0	0	0	0	0	0	0	0
ENSMUSG00000021636	-2.28828	0	0	1	0	1	0	0	0	0	1	0	0	0	0	0
ENSMUSG00000025094	-2.64061	0	0	1	0	1	0	0	0	0	0	0	0	0	0	0
ENSMUSG00000048240	-3.92423	1	0	1	0	1	0	1	0	0	0	0	0	0	0	0
ENSMUSG00000024308	-2.60358	1	1	1	0	1	0	1	0	0	1	0	0	0	0	0
ENSMUSG00000041571	-2.9754	0	0	0	0	1	0	0	0	0	0	0	0	0	0	0
ENSMUSG00000021917	-3.98622	0	0	1	0	1	0	0	0	0	0	0	0	1	0	0
ENSMUSG00000000942	-4.19416	0	0	1	0	1	0	0	0	0	0	0	0	0	0	0
ENSMUSG00000055116	-1.74594	0	0	1	0	1	0	1	0	0	1	1	0	0	0	0
ENSMUSG00000027643	-4.96263	1	0	1	0	0	0	1	0	0	1	0	0	1	0	0
ENSMUSG00000001054	-3.24168	0	0	0	0	0	0	0	0	0	1	0	0	0	0	0
ENSMUSG00000028261	-2.57975	0	0	1	0	1	0	0	0	0	0	1	1	1	0	0
ENSMUSG00000031732	-5.62736	0	0	1	0	1	0	0	0	0	0	1	0	0	0	0
ENSMUSG00000005373	-2.38926	0	0	1	0	1	0	1	0	0	0	1	0	0	0	0
ENSMUSG00000060512	-2.9273	0	0	0	0	1	0	0	0	0	1	0	0	0	0	0
ENSMUSG00000044043	-6.5449	1	0	0	0	0	1	0	0	0	0	1	0	0	0	0
ENSMUSG00000024446	-3.9012	1	0	0	0	0	0	0	0	0	1	0	0	0	0	0
ENSMUSG00000030725	-2.46435	0	0	1	0	1	0	0	0	0	0	0	0	0	0	0
ENSMUSG00000005893	-5.91615	0	0	1	0	1	0	1	0	0	0	0	0	0	0	0
ENSMUSG00000040699	-2.54103	0	0	0	0	1	0	0	0	0	0	0	0	0	0	0
ENSMUSG00000031425	-2.77172	1	0	1	1	1	0	0	0	0	1	0	0	0	0	1
ENSMUSG00000022210	-3.40263	0	0	1	0	1	0	0	0	0	0	0	0	0	0	0
ENSMUSG00000036699	-3.03009	1	0	1	0	1	0	1	0	0	1	0	0	1	0	0
ENSMUSG00000074743	-0.94231	0	0	1	0	1	0	0	1	0	0	0	0	0	0	0
ENSMUSG00000068921	-3.82501	0	0	1	0	1	0	1	0	0	1	0	0	0	0	0
ENSMUSG00000028386	-4.71255	0	0	0	0	1	0	0	0	1	0	0	0	0	0	0
ENSMUSG00000059291	-4.2576	0	0	1	0	1	0	0	0	0	1	0	0	0	0	1
ENSMUSG00000032305	-3.94098	0	0	1	0	1	0	0	0	0	1	0	0	0	0	1
ENSMUSG00000005102	-3.83177	1	0	1	0	1	0	0	0	0	0	0	0	0	0	1
ENSMUSG00000051306	-3.77833	0	0	0	0	1	0	0	0	0	0	1	0	0	1	0
ENSMUSG00000037428	-3.19324	1	1	1	0	1	1	0	0	0	0	0	0	0	0	0
ENSMUSG00000074364	-3.81522	0	0	1	0	1	0	0	0	0	0	1	1	0	0	0
ENSMUSG00000040283	-3.55962	1	0	0	0	0	0	0	0	0	1	0	0	1	0	0
ENSMUSG00000024878	-3.09369	0	0	1	0	1	0	0	0	0	1	0	0	0	0	0
ENSMUSG00000030410	-3.28097	0	0	1	0	1	0	0	0	0	1	0	0	1	0	1
ENSMUSG00000037058	-3.02868	0	0	1	0	1	0	0	0	0	1	1	0	0	0	0
ENSMUSG00000024712	-3.20477	0	0	1	0	1	0	0	0	0	1	0	0	1	0	0
ENSMUSG00000005125	-1.72557	1	0	1	0	1	0	0	1	0	0	0	0	0	0	0
ENSMUSG00000034041	-2.7669	0	0	0	0	1	0	0	0	0	1	0	0	0	0	0
ENSMUSG00000028653	-2.81036	0	0	0	0	1	0	0	0	1	1	0	1	1	0	1
ENSMUSG00000020279	-4.91572	0	1	0	0	1	0	0	0	0	0	1	0	0	0	0
ENSMUSG00000039662	-3.99493	0	0	1	0	1	0	0	0	0	1	0	0	1	0	0
ENSMUSG00000024223	-4.6826	0	0	0	0	1	0	0	0	0	0	0	0	1	0	0
ENSMUSG00000058301	-3.72719	0	0	1	0	1	0	0	0	0	1	0	0	0	0	0
ENSMUSG00000056900	-4.36825	0	0	1	1	1	0	0	0	0	0	0	0	0	0	1
ENSMUSG00000026824	-3.51391	0	0	1	0	1	0	1	0	0	0	0	0	0	0	0
ENSMUSG00000023571	-2.11503	1	0	1	0	1	1	1	0	0	1	0	0	0	0	0
ENSMUSG00000042816	-4.30216	0	1	0	0	1	0	0	0	0	0	0	0	0	0	0
ENSMUSG00000043061	-3.76219	1	0	0	0	0	1	0	0	0	0	0	0	0	0	0
ENSMUSG00000039878	-3.88044	0	0	0	0	1	0	0	0	0	0	0	0	0	0	0
ENSMUSG00000031955	-4.2425	0	0	1	1	1	0	0	0	0	0	0	1	0	0	0
ENSMUSG00000049606	-3.70125	1	0	0	0	0	0	0	0	0	0	0	0	0	0	0
ENSMUSG00000030512	-2.425	1	0	0	0	0	0	0	0	0	0	0	0	0	0	1
ENSMUSG00000026603	-2.38278	0	0	1	0	1	0	0	0	0	0	0	1	0	0	0
ENSMUSG00000066621	-3.7732	1	0	1	0	1	0	1	0	1	1	1	0	0	0	0
ENSMUSG00000024826	-5.1667	1	0	0	0	0	0	0	0	0	0	0	0	0	0	0
ENSMUSG00000031788	-3.21464	0	0	1	0	1	0	0	0	0	1	0	1	1	0	0
ENSMUSG00000041189	-1.96708	0	0	1	0	1	0	0	0	0	1	0	0	1	0	0
ENSMUSG00000040640	-2.74671	1	1	1	0	1	0	0	0	0	0	0	0	0	0	0
ENSMUSG00000015093	-2.68529	0	0	1	0	1	0	0	0	0	1	1	0	1	0	0
ENSMUSG00000025571	-3.68668	0	0	1	0	1	0	0	0	0	0	0	0	0	0	0
ENSMUSG00000053552	-4.25346	0	0	1	0	1	0	0	0	0	0	0	0	0	0	0
ENSMUSG00000010435	-4.69563	0	0	0	0	0	0	0	0	0	0	0	0	1	0	0
ENSMUSG00000027710	-3.75575	0	0	0	0	1	0	1	0	0	1	0	0	0	0	0
ENSMUSG00000004961	-4.58623	0	1	1	0	1	0	0	0	0	0	0	0	0	0	1
ENSMUSG00000030149	-1.84897	1	0	0	0	0	1	0	0	0	0	0	0	0	0	0
ENSMUSG00000058966	-3.37677	0	0	1	0	1	0	0	0	0	0	0	0	0	0	0
ENSMUSG00000015962	-4.08485	0	0	0	0	0	0	0	0	0	0	0	0	0	0	0
ENSMUSG00000022762	-3.91528	1	0	1	0	1	0	0	0	0	0	0	1	0	0	0
ENSMUSG00000027942	-5.04454	1	0	0	0	0	0	0	0	0	1	0	0	1	0	0
ENSMUSG00000038644	-2.74507	1	0	1	0	1	0	0	0	0	0	0	0	0	0	0
ENSMUSG00000026156	-6.02374	0	0	1	0	1	0	0	0	0	0	1	0	0	0	0
ENSMUSG00000051804	-3.49948	0	0	0	0	1	0	0	1	0	0	0	0	1	0	0
ENSMUSG00000048621	-1.63944	0	0	0	0	1	1	0	0	0	0	0	0	0	0	0
ENSMUSG00000025407	-3.53617	0	0	1	0	1	0	0	0	0	0	0	0	0	0	0
ENSMUSG00000025140	-1.72585	0	0	1	0	1	0	1	0	0	0	0	0	0	0	0
ENSMUSG00000063506	-3.02891	1	0	0	0	1	0	0	0	0	1	1	0	0	0	0
ENSMUSG00000043391	-2.18364	0	0	1	0	1	0	0	0	0	0	0	0	0	0	0
ENSMUSG00000015776	-3.89647	1	0	1	0	1	0	0	0	0	0	0	0	0	0	1
ENSMUSG00000041341	-4.61918	0	0	1	0	1	0	0	0	0	1	0	0	0	0	1
ENSMUSG00000024134	-4.51754	1	0	1	0	1	0	1	0	0	0	0	1	1	0	0
ENSMUSG00000020261	-3.03327	0	0	0	0	1	0	0	0	0	1	1	0	1	0	0
ENSMUSG00000000359	-4.96173	0	0	1	0	1	0	0	0	0	0	1	0	0	0	0
ENSMUSG00000025986	-2.08577	0	0	0	0	0	0	0	0	0	0	0	0	0	0	0
ENSMUSG00000037621	-3.279	1	0	0	0	1	0	0	0	0	1	1	0	0	0	0
ENSMUSG00000021366	-2.80078	0	0	1	0	1	0	0	0	0	0	0	0	0	0	0
ENSMUSG00000051172	-5.29903	0	0	0	0	0	0	0	0	0	0	0	0	0	1	0
ENSMUSG00000024731	-4.21518	1	0	0	0	1	0	0	0	0	0	0	0	0	0	0
ENSMUSG00000019795	-3.83403	0	0	0	0	1	0	0	0	0	1	0	0	0	0	1
ENSMUSG00000026187	-2.54903	0	0	0	0	1	0	0	0	0	1	0	1	0	0	0
ENSMUSG00000020180	-4.22702	1	0	1	0	1	0	0	0	0	0	0	0	1	0	0
ENSMUSG00000042254	-1.29811	1	0	0	0	1	0	0	1	0	0	0	0	0	0	0
ENSMUSG00000000686	-4.09888	0	0	1	0	1	0	1	0	0	0	0	0	0	0	0
ENSMUSG00000041891	-3.30386	1	0	0	0	1	1	0	0	0	0	0	0	0	0	0
ENSMUSG00000052821	-2.38345	1	0	0	1	1	0	0	0	0	1	0	0	0	0	0
ENSMUSG00000027482	-5.15688	0	1	0	0	0	0	0	0	0	0	1	0	0	0	0
ENSMUSG00000066090	-3.35137	1	0	0	0	0	0	0	0	0	0	0	0	1	0	0
ENSMUSG00000029108	-2.63451	0	0	0	0	1	0	0	0	0	0	0	0	0	0	0
ENSMUSG00000078810	-4.50373	0	0	0	0	1	0	0	0	0	1	0	0	0	0	0
ENSMUSG00000034751	-5.06371	0	0	1	0	1	0	1	0	0	0	0	0	0	0	0
ENSMUSG00000024924	-2.12136	0	0	0	0	1	0	0	0	0	0	0	0	0	0	1
ENSMUSG00000027206	-3.40202	0	0	0	0	1	0	0	0	0	1	0	0	1	0	0
ENSMUSG00000000276	-4.37722	0	0	0	0	1	0	0	0	0	0	0	0	0	0	0
ENSMUSG00000062252	-4.09591	0	0	1	0	1	0	0	0	0	0	0	0	0	0	0
ENSMUSG00000051107	-4.13037	0	1	1	0	1	0	0	0	0	0	0	0	0	0	0
ENSMUSG00000009079	-3.61405	1	1	0	0	0	0	0	0	0	1	0	0	0	0	0
ENSMUSG00000027540	-3.3879	1	0	1	0	1	0	0	0	0	1	1	0	1	0	0
ENSMUSG00000029802	-2.18994	1	0	1	0	1	0	0	0	0	1	0	0	1	1	0
ENSMUSG00000020087	-4.5745	1	1	1	0	1	0	1	0	0	0	0	0	0	0	0
ENSMUSG00000028064	-2.10185	1	0	1	0	1	0	0	0	0	0	0	0	0	0	0
ENSMUSG00000078451	-3.03682	0	0	1	0	1	0	0	0	0	0	0	0	1	0	0
ENSMUSG00000037400	-3.57966	1	0	1	0	1	0	0	0	0	1	0	0	0	0	1
ENSMUSG00000024059	-3.58693	0	0	0	0	1	0	0	0	0	0	0	0	0	0	0
ENSMUSG00000061650	-4.19972	0	0	0	0	1	0	0	0	1	0	1	0	0	0	0
ENSMUSG00000007564	-4.66969	1	0	1	0	1	0	1	0	1	1	0	0	0	0	1
ENSMUSG00000025955	-4.37722	1	0	1	0	1	0	1	0	0	0	0	0	0	0	1
ENSMUSG00000045064	-5.16463	0	0	1	0	1	0	0	0	0	0	0	0	1	0	0
ENSMUSG00000078144	-3.16165	0	0	0	0	1	0	0	0	0	0	0	0	0	0	0
ENSMUSG00000036632	-5.23189	0	0	1	0	1	0	0	0	0	1	0	0	0	0	0
ENSMUSG00000033470	-4.24715	1	0	0	0	1	1	0	0	0	0	0	0	1	0	0
ENSMUSG00000039016	-3.53099	0	0	1	0	1	0	0	0	0	1	0	0	0	1	1
ENSMUSG00000063382	-5.65981	0	0	1	0	1	0	0	0	0	0	0	0	0	0	0
ENSMUSG00000020101	-2.32099	0	0	1	0	1	0	0	0	0	1	0	0	0	0	0
[truncated: 10,418 more rows]

## Sheet: Worm
Gene	plasiticity	TATA	C01	C03	C12	C14	C19	C20	C33	C40	C05	C15	C28	C30
WBGENE00010513	0.178863	1	0	0	0	0	0	0	0	0	1	0	0	0
WBGENE00004195	-0.756129	1	0	1	0	0	0	0	0	0	0	1	1	0
WBGENE00012515	-0.365612	0	0	0	0	0	0	0	0	1	0	0	0	0
WBGENE00017524	-0.965513	0	0	0	0	0	0	0	0	0	0	0	0	0
WBGENE00006683	-0.126721	1	0	0	0	0	0	0	1	0	0	1	1	0
WBGENE00008719	0.17382	1	1	1	0	0	0	0	0	0	0	0	1	0
WBGENE00006690	-0.712304	1	0	0	0	0	0	0	0	0	0	1	0	0
WBGENE00009582	-1.10605	0	0	0	0	0	0	0	0	0	1	1	1	0
WBGENE00018165	0.123767	0	0	0	0	0	0	0	0	0	0	0	1	0
WBGENE00020913	-0.171806	1	0	1	0	0	0	0	0	0	1	0	1	0
WBGENE00005779	0.513748	1	0	0	0	0	0	0	0	0	1	0	1	0
WBGENE00008872	0.0809072	1	0	1	0	0	0	0	0	1	0	0	0	0
WBGENE00010612	0.513634	1	0	1	0	0	0	0	0	0	0	0	0	0
WBGENE00019209	-0.181078	0	0	0	0	0	0	0	1	0	1	1	1	0
WBGENE00019692	0.13374	1	0	0	0	0	0	0	0	0	0	0	0	0
WBGENE00004815	2.36932	1	0	0	0	0	1	0	0	0	0	1	0	0
WBGENE00017343	-0.128447	0	0	0	0	0	0	0	0	0	1	0	0	0
WBGENE00020767	-1.25861	0	0	0	0	0	0	0	0	0	0	0	1	0
WBGENE00012313	1.09238	0	0	1	0	0	0	0	0	0	1	0	1	0
WBGENE00019644	1.00483	1	0	1	0	0	0	0	0	1	0	0	0	0
WBGENE00016484	0.129301	1	1	0	0	0	0	0	1	0	0	0	0	0
WBGENE00012387	0.327058	1	0	0	0	0	0	0	0	0	1	0	1	0
WBGENE00017099	-0.608081	1	0	0	0	0	0	0	0	0	0	1	0	0
WBGENE00002173	0.0347982	1	0	0	0	0	0	0	0	0	1	1	1	0
WBGENE00001006	0.198526	0	0	1	0	0	0	0	0	0	1	0	0	0
WBGENE00008885	-0.0155386	0	0	0	0	0	0	0	0	0	1	1	0	0
WBGENE00022840	-0.61981	0	0	0	0	0	0	0	0	0	0	0	0	0
WBGENE00022659	0.0637595	0	0	0	0	0	0	0	0	0	0	0	1	0
WBGENE00018256	0.183911	0	0	1	0	0	0	0	0	0	0	0	0	0
WBGENE00008910	-0.0444181	0	0	1	0	0	0	0	0	0	0	0	0	0
WBGENE00020722	-0.136483	1	0	0	0	0	1	0	1	0	0	1	0	0
WBGENE00019251	0.422797	0	0	0	0	0	0	0	0	0	1	0	0	0
WBGENE00007811	0.437168	0	0	1	0	0	1	0	0	0	1	1	1	0
WBGENE00018501	-0.178519	0	0	0	0	0	0	0	0	0	0	0	0	0
WBGENE00009371	0.317376	1	0	0	0	0	0	0	0	0	0	0	0	0
WBGENE00011803	0.076445	1	0	1	0	0	0	0	0	0	1	0	1	0
WBGENE00003508	-0.623564	0	0	0	0	0	0	0	0	0	0	0	0	0
WBGENE00013244	-0.822197	0	0	0	0	0	0	0	0	0	0	0	0	0
WBGENE00021732	-0.785366	0	0	0	0	1	0	0	1	0	0	0	0	0
WBGENE00007978	0.615097	1	0	0	0	0	0	0	0	0	0	0	0	0
WBGENE00000726	0.683301	1	0	0	0	0	0	0	0	1	0	0	0	0
WBGENE00005066	-0.475158	1	0	0	0	0	0	0	0	0	1	0	0	0
WBGENE00017860	0.0252141	0	0	0	0	0	0	0	0	0	1	0	0	0
WBGENE00001764	-0.458516	1	0	1	0	0	0	0	0	1	0	1	0	0
WBGENE00014254	-0.0857315	0	0	0	0	0	0	0	0	0	0	1	0	0
WBGENE00012290	-0.405397	0	0	0	0	0	0	0	0	0	1	0	0	0
WBGENE00019991	0.523777	0	0	0	1	0	0	0	1	0	1	0	0	0
WBGENE00017737	-0.280458	1	0	0	0	0	0	0	0	0	0	0	0	0
WBGENE00002141	-1.51255	1	0	0	0	0	0	0	0	0	0	0	0	0
WBGENE00006087	-0.168019	0	0	1	1	0	0	0	1	0	0	0	0	0
WBGENE00017027	-0.578253	1	0	1	0	0	0	0	1	0	0	0	0	0
WBGENE00004059	0.119627	0	0	1	0	0	0	0	0	0	0	0	0	0
WBGENE00007010	-0.315934	1	0	0	0	0	0	0	0	0	0	0	1	0
WBGENE00007418	-0.614452	0	0	0	0	0	0	0	0	0	1	1	1	0
WBGENE00005420	-0.42514	0	0	0	0	0	0	0	0	0	1	0	0	0
WBGENE00012750	-0.200083	0	0	0	0	0	0	0	0	0	0	1	1	0
WBGENE00007190	0.820819	0	0	0	0	0	0	0	1	0	1	0	1	0
WBGENE00009917	-1.51735	0	0	0	0	0	0	0	0	0	0	0	0	0
WBGENE00005996	-1.13838	0	0	1	0	0	0	0	0	0	0	0	1	0
WBGENE00015286	-0.417746	0	0	0	0	0	0	0	0	0	1	1	1	0
WBGENE00019832	-0.0980606	0	0	1	0	0	0	0	0	0	1	0	0	0
WBGENE00019439	-0.0991863	0	0	0	0	0	1	0	0	0	0	0	0	0
WBGENE00000412	0.300637	1	0	1	0	0	0	0	0	1	1	0	1	0
WBGENE00012343	-0.182828	1	0	0	0	0	0	0	0	0	1	0	1	0
WBGENE00018436	-0.21645	1	0	0	0	0	0	0	0	0	0	0	0	0
WBGENE00010433	-0.26284	1	0	1	0	0	0	0	1	0	0	0	1	0
WBGENE00019421	1.46899	0	0	0	0	0	1	0	1	0	0	0	0	0
WBGENE00004211	-0.687106	0	0	0	0	0	0	0	0	0	1	0	0	0
WBGENE00006974	0.583899	1	0	0	1	0	0	0	0	0	1	0	1	0
WBGENE00019022	-0.0439897	0	0	1	0	0	0	1	0	0	1	1	0	0
WBGENE00003715	0.0119391	0	0	0	0	0	0	0	0	0	1	1	0	0
WBGENE00008292	0.452762	0	0	0	0	1	0	0	0	0	0	0	0	0
WBGENE00006523	-0.49012	0	0	0	0	0	0	0	1	0	1	1	1	0
WBGENE00016689	-0.373958	0	0	1	0	0	0	0	0	0	1	0	0	0
WBGENE00005471	0.140145	1	0	0	0	0	0	0	0	0	0	0	0	0
WBGENE00003518	-0.545463	0	0	1	0	0	1	0	0	0	0	0	1	0
WBGENE00004109	-1.31168	0	0	1	0	0	0	0	0	0	0	0	1	0
WBGENE00005291	-0.226154	0	0	0	0	0	1	0	0	0	0	0	1	0
WBGENE00013222	0.472849	0	0	0	0	0	0	0	0	0	1	0	1	0
WBGENE00017840	0.00532739	0	0	1	0	1	0	0	1	0	1	0	1	0
WBGENE00010167	-0.6759	1	1	0	0	0	0	0	0	0	0	0	0	0
WBGENE00000389	0.849885	1	0	0	0	0	1	0	0	0	0	0	0	0
WBGENE00008394	1.62816	0	0	0	0	0	0	0	0	0	0	0	0	0
WBGENE00016669	0.758813	1	0	1	0	0	0	0	1	1	0	0	0	0
WBGENE00010005	-0.415839	1	0	1	0	0	1	0	0	0	1	0	0	0
WBGENE00017987	0.272027	0	0	0	0	1	0	0	0	0	1	0	0	0
WBGENE00015565	-0.267738	0	0	0	0	0	0	0	1	0	1	0	0	0
WBGENE00013564	-0.51843	0	0	0	0	0	1	0	0	0	0	0	0	0
WBGENE00009777	-0.881124	1	0	0	0	0	0	0	0	0	0	0	0	0
WBGENE00020952	-0.924861	0	1	0	1	0	0	0	1	0	0	1	0	0
WBGENE00001550	0.0249854	1	0	0	0	0	0	0	0	0	0	1	1	0
WBGENE00019068	-0.894871	1	0	1	0	0	0	0	0	0	1	0	1	0
WBGENE00001915	0.366799	1	0	0	1	0	0	0	1	1	0	1	1	0
WBGENE00017139	0.483426	1	0	0	0	0	0	0	0	0	0	0	0	0
WBGENE00018361	-0.825414	0	0	1	0	0	0	0	0	0	0	0	1	0
WBGENE00018341	-0.295457	1	0	0	0	0	0	0	0	0	0	0	0	0
WBGENE00019414	0.460759	1	0	1	0	0	0	0	0	0	0	1	1	0
WBGENE00020985	-0.348266	1	0	1	0	0	0	0	0	0	0	1	1	0
WBGENE00004790	-0.755045	0	0	0	0	0	0	0	0	0	1	1	0	0
WBGENE00011619	0.444429	0	0	0	0	0	0	0	0	0	0	0	0	0
WBGENE00004173	-0.445452	0	0	0	0	0	0	0	0	0	1	0	0	0
WBGENE00018561	-0.681883	0	0	0	0	0	0	0	0	0	1	0	0	0
WBGENE00022747	0.0884549	0	0	0	0	0	0	0	1	0	0	0	0	0
WBGENE00005016	1.57905	1	0	1	0	0	0	0	0	0	0	1	0	0
WBGENE00022537	0.00222689	0	0	0	0	0	0	0	0	0	1	0	0	1
WBGENE00009117	-0.571473	0	0	0	0	0	0	0	0	0	0	0	0	0
WBGENE00007191	-0.119567	0	0	0	0	0	0	0	1	0	0	0	1	1
WBGENE00022666	-1.34086	0	0	0	0	0	0	0	0	0	0	1	1	0
WBGENE00001117	-0.144552	1	0	0	0	0	1	0	0	0	0	0	0	1
WBGENE00010979	0.0340586	1	0	0	0	0	0	0	0	0	0	0	0	0
WBGENE00009305	-0.215123	0	0	0	0	0	0	0	0	0	1	0	1	0
WBGENE00009618	-0.89829	0	0	0	0	0	0	0	0	0	0	0	0	0
WBGENE00018930	0.421994	0	0	0	0	0	0	0	1	0	1	0	0	0
WBGENE00001373	-0.384739	0	0	1	0	0	0	0	0	0	0	0	0	0
WBGENE00015911	0.661246	0	0	1	0	0	0	0	0	0	0	0	1	0
WBGENE00005622	0.0677955	1	0	0	0	0	0	0	0	0	0	0	1	0
WBGENE00019862	-0.170767	0	0	0	0	0	1	0	0	0	1	1	0	0
WBGENE00010796	-0.694197	0	0	1	0	0	0	0	0	0	1	0	0	0
WBGENE00000660	1.81839	1	0	0	0	0	0	0	0	1	0	0	0	0
WBGENE00018308	1.02721	0	0	1	0	0	0	0	0	0	0	0	0	0
WBGENE00003426	2.97059	1	1	1	0	0	0	0	1	0	1	0	0	0
WBGENE00006133	-0.343309	1	0	1	0	0	0	0	0	0	0	0	0	0
WBGENE00005694	-0.227211	0	0	0	0	0	0	0	0	1	1	0	0	0
WBGENE00001069	1.42185	0	0	0	0	0	0	0	0	0	0	0	0	0
WBGENE00018816	-0.0828551	0	0	0	0	0	0	0	0	0	0	0	0	0
WBGENE00013027	-0.459941	0	0	0	0	0	1	0	0	0	0	0	0	0
WBGENE00013480	-1.09598	0	0	0	0	0	0	0	0	0	0	0	0	0
WBGENE00014201	-0.346692	0	0	0	0	0	0	0	0	0	0	0	1	0
WBGENE00005319	0.0110192	0	0	0	0	0	0	0	0	0	0	0	0	0
WBGENE00007293	-0.211148	0	0	0	0	0	0	0	0	0	1	0	0	0
WBGENE00018593	-0.854698	1	0	0	0	0	0	0	0	0	0	0	0	0
WBGENE00022790	-1.37634	0	0	0	0	0	0	0	1	0	0	0	0	0
WBGENE00015694	0.569535	0	0	1	0	0	0	0	0	0	0	1	0	0
WBGENE00022538	0.242548	0	0	1	0	0	0	0	0	0	0	0	1	0
WBGENE00005090	-0.109228	1	0	0	0	0	0	0	0	0	0	0	0	0
WBGENE00001395	1.70279	0	0	0	0	0	0	0	0	0	1	1	1	0
WBGENE00001993	-0.374625	0	0	0	0	0	0	0	0	0	0	0	0	0
WBGENE00013295	0.157187	0	0	0	0	0	0	0	0	0	1	0	0	0
WBGENE00022744	-0.937941	0	0	1	0	0	0	0	0	0	0	0	1	0
WBGENE00006531	-0.652529	1	0	0	0	0	0	0	0	0	1	0	0	0
WBGENE00011150	0.20157	1	0	1	0	0	0	0	0	0	1	0	0	0
WBGENE00014009	0.898838	0	0	0	0	0	0	0	0	1	0	0	0	0
WBGENE00000621	1.68684	1	0	0	0	0	0	0	0	1	0	0	0	0
WBGENE00019586	0.54578	0	1	0	0	0	0	0	0	0	0	0	0	0
WBGENE00007071	0.523974	0	0	1	0	0	0	0	1	0	0	0	0	0
WBGENE00017365	-0.0345913	1	0	0	0	0	0	0	0	0	0	0	1	0
WBGENE00006951	-1.594	1	0	0	0	0	0	0	1	0	1	0	0	0
WBGENE00008973	-0.917942	0	0	1	0	0	0	0	0	0	1	1	1	1
WBGENE00000082	-1.29645	0	0	1	0	0	0	0	0	0	1	0	0	0
WBGENE00012766	-0.687525	0	0	0	0	0	0	0	0	0	0	0	0	0
WBGENE00015937	0.843068	1	0	1	0	0	1	0	0	0	0	0	0	0
WBGENE00017782	-0.763489	1	0	0	0	0	0	0	0	0	1	1	0	0
WBGENE00009861	-0.0235521	0	0	1	0	0	0	0	0	0	0	1	1	0
WBGENE00001096	-0.074382	0	1	0	0	0	0	0	0	0	1	0	0	0
WBGENE00003808	-0.566424	1	0	0	0	0	0	1	0	0	0	0	0	0
WBGENE00002217	-0.32802	0	0	1	0	0	0	0	0	0	1	1	1	0
WBGENE00009166	-0.00421802	0	0	0	0	1	0	0	0	0	1	1	0	0
WBGENE00022639	-0.488877	1	0	0	0	0	0	0	0	0	0	0	0	0
WBGENE00003075	0.178684	0	0	0	0	0	0	0	0	0	0	0	0	0
WBGENE00012504	0.241321	1	0	0	0	0	0	0	0	0	0	0	0	0
WBGENE00004912	-0.382747	0	0	0	0	1	0	0	0	0	0	0	0	0
WBGENE00005560	-0.233823	0	0	1	0	0	0	0	0	0	0	0	0	0
WBGENE00019532	-0.607333	0	0	0	0	0	0	0	0	0	1	0	0	0
WBGENE00006554	-0.30551	0	0	0	0	0	0	0	1	0	0	0	0	0
WBGENE00011452	-0.393605	0	0	0	0	0	0	0	1	0	0	1	0	0
WBGENE00005610	-0.422356	1	0	1	0	0	0	0	0	0	0	0	0	0
WBGENE00013703	-0.368252	0	0	0	0	0	0	0	0	0	1	1	0	0
WBGENE00014182	1.3145	1	1	0	0	0	0	0	0	0	1	1	1	0
WBGENE00004134	-0.266159	0	0	0	0	0	0	0	0	0	1	0	0	0
WBGENE00019691	-0.779866	1	0	0	0	0	0	0	0	0	1	1	0	0
WBGENE00016221	-0.325804	1	0	0	0	0	0	0	0	0	1	1	1	0
WBGENE00003561	-0.843999	0	0	0	1	0	0	0	1	0	0	1	0	0
WBGENE00005107	-0.236723	1	0	0	0	0	1	0	0	1	0	0	0	0
WBGENE00009271	-0.294274	0	0	0	1	0	0	0	0	0	0	0	0	0
WBGENE00009366	-0.153792	0	1	0	0	0	0	0	0	0	1	0	0	0
WBGENE00008945	-0.303354	1	0	1	0	0	0	0	0	0	1	0	0	0
WBGENE00022601	-0.762583	0	0	0	0	0	0	0	0	0	0	1	0	0
WBGENE00007993	-0.298616	0	0	0	0	0	0	0	0	0	0	0	1	0
WBGENE00012835	-0.213409	0	0	1	0	0	0	0	0	0	1	0	1	0
WBGENE00020428	-0.34438	0	0	0	0	0	0	0	0	0	0	1	1	0
WBGENE00005165	0.199098	0	0	0	0	0	0	0	0	0	0	0	0	0
WBGENE00016866	0.130468	0	0	0	1	0	0	0	1	0	0	1	0	0
WBGENE00019395	-0.556943	0	0	0	0	0	0	0	0	0	1	1	0	1
WBGENE00008372	0.476959	1	0	0	0	0	0	0	0	0	0	0	0	0
WBGENE00014097	1.39241	0	0	0	0	0	0	0	0	0	0	1	0	0
WBGENE00010166	0.404224	1	0	0	0	0	0	0	0	0	1	0	0	0
WBGENE00003185	-0.384211	1	0	1	0	0	0	0	0	0	0	1	0	0
WBGENE00012402	0.234183	1	0	1	0	0	0	0	0	0	1	0	0	0
WBGENE00008701	-0.24298	0	0	0	0	0	1	0	0	0	0	0	0	0
WBGENE00014253	0.30819	1	0	1	0	0	0	0	0	0	0	0	0	0
WBGENE00000436	-0.448911	0	0	0	0	0	0	0	1	0	0	0	0	0
WBGENE00005983	0.804695	0	0	1	0	0	0	0	1	0	1	0	1	0
WBGENE00019561	-0.278031	0	0	0	0	0	0	0	0	0	0	0	1	0
WBGENE00013782	-0.514236	0	0	0	0	0	0	0	0	0	0	0	0	0
WBGENE00015067	-0.332069	1	0	0	0	0	0	0	0	1	1	0	1	0
WBGENE00011568	-0.0113826	0	0	0	0	0	0	0	0	0	0	0	1	0
WBGENE00014145	-0.540072	1	0	0	0	0	0	0	0	0	0	0	1	0
WBGENE00015577	0.125737	0	0	0	0	0	0	0	1	0	1	0	0	0
WBGENE00013801	0.493687	0	0	1	0	0	0	0	0	0	0	0	1	0
WBGENE00005832	1.69875	0	0	0	0	0	0	0	0	0	1	0	0	0
WBGENE00018652	0.180997	1	0	0	0	0	1	0	0	0	0	0	1	0
WBGENE00004144	0.964647	1	0	0	0	0	0	0	0	0	0	0	0	0
WBGENE00022540	-0.29059	0	0	1	0	0	0	0	0	0	1	0	0	0
WBGENE00009051	-1.1256	1	0	0	0	0	0	0	0	0	0	0	1	0
WBGENE00001669	-0.493346	0	0	1	0	0	0	0	0	0	0	0	0	0
WBGENE00015786	0.536111	0	0	0	0	0	0	0	0	1	1	0	0	1
WBGENE00011159	0.0782571	1	0	1	0	0	0	0	0	0	1	0	0	0
WBGENE00023417	1.17633	0	0	1	1	0	0	0	0	0	0	0	0	0
WBGENE00003995	0.683826	0	0	1	0	0	0	0	0	0	0	0	0	0
WBGENE00021134	1.55696	1	0	0	0	0	0	0	0	0	0	0	0	0
WBGENE00004887	-0.536946	1	0	0	1	0	0	0	1	0	0	0	0	0
WBGENE00002042	-0.27325	0	0	0	0	0	0	0	0	0	1	1	0	0
WBGENE00010238	0.600856	0	0	1	0	0	0	0	0	0	0	0	0	0
WBGENE00017579	1.07367	0	1	0	0	0	0	0	1	0	0	0	0	0
WBGENE00013088	-0.382764	1	0	0	0	0	0	0	0	0	0	0	0	0
WBGENE00006056	1.87854	0	0	1	0	0	0	0	0	0	0	0	0	0
WBGENE00001728	1.4245	1	0	1	0	0	0	0	0	0	0	0	0	0
WBGENE00019051	-0.194654	0	1	0	0	0	0	0	0	0	1	1	0	0
WBGENE00016900	-0.0934458	1	0	0	0	0	0	0	0	0	0	0	0	0
WBGENE00017440	0.462556	0	0	1	0	0	0	0	0	0	0	0	0	0
WBGENE00018932	-0.664258	0	0	0	0	0	0	0	0	0	1	0	0	0
WBGENE00020676	-0.521109	0	0	0	0	0	0	0	0	0	1	1	0	0
WBGENE00021035	2.02243	1	0	0	0	0	0	0	0	0	0	0	0	0
WBGENE00015100	-0.753623	1	0	0	0	0	1	0	0	0	1	0	0	0
WBGENE00018779	-0.144009	0	0	1	0	0	0	0	0	0	0	0	1	0
WBGENE00022685	-1.06535	0	0	1	0	0	0	0	0	0	0	0	0	0
WBGENE00012831	-1.00305	1	0	0	0	0	0	0	0	0	1	0	1	0
WBGENE00003840	-0.126139	1	0	0	0	0	0	0	0	0	0	0	0	0
WBGENE00022517	0.31593	0	0	0	0	0	0	0	0	0	0	0	0	0
WBGENE00015393	0.287584	1	0	0	0	0	0	0	1	0	0	0	0	0
WBGENE00016758	-0.631446	1	0	1	0	0	0	0	0	0	0	0	0	0
WBGENE00015200	-1.41726	0	0	0	0	0	0	0	0	0	0	0	0	0
WBGENE00021726	0.796232	0	0	0	0	1	0	0	0	0	0	1	1	0
WBGENE00020766	0.4594	0	0	0	0	0	1	1	0	0	0	0	0	0
WBGENE00008553	-0.16228	1	0	0	0	0	0	0	0	0	1	0	0	0
WBGENE00009075	-0.115208	1	0	0	0	0	0	0	0	0	1	0	1	0
WBGENE00002215	-0.767228	1	0	0	0	0	0	0	0	0	0	0	0	0
WBGENE00014181	-0.939022	0	0	0	0	0	0	0	0	0	0	0	1	0
WBGENE00017910	0.315872	1	0	0	0	0	1	0	1	0	0	0	0	0
WBGENE00016037	0.0176139	1	0	0	0	0	0	0	0	0	1	0	0	0
WBGENE00007096	-0.244221	1	0	0	0	0	0	0	0	1	1	0	0	0
WBGENE00016294	-0.436646	0	0	1	0	0	0	0	0	0	1	0	0	0
WBGENE00012663	-1.50633	1	0	0	0	0	0	0	0	0	1	0	0	0
WBGENE00005166	-0.0635617	0	0	0	0	0	0	0	0	0	0	0	0	0
WBGENE00001444	1.45151	1	0	0	0	0	0	0	0	0	0	0	1	0
WBGENE00011540	0.0230848	1	0	0	0	0	0	0	0	0	0	0	0	0
WBGENE00003954	-0.635293	0	0	1	0	0	0	0	0	0	1	1	0	0
WBGENE00009695	-0.366539	0	0	0	0	0	0	0	0	0	0	0	0	0
WBGENE00018278	-0.637057	1	0	0	0	0	0	0	0	0	1	0	1	0
WBGENE00009612	-0.112175	0	0	0	0	0	0	0	0	0	1	1	0	0
WBGENE00011231	0.820954	1	0	0	1	0	0	0	1	0	1	0	0	0
WBGENE00012409	-0.198645	1	0	0	1	0	0	0	1	0	1	0	0	0
WBGENE00009854	-0.446318	0	0	1	0	0	0	0	0	0	0	0	0	0
WBGENE00011591	-0.485509	0	0	0	0	0	0	0	0	0	1	0	0	0
WBGENE00000703	1.65799	0	0	0	0	0	0	0	0	1	0	1	0	0
WBGENE00020214	-0.516849	0	0	0	0	0	0	0	0	0	1	1	1	0
WBGENE00020044	-0.477004	1	0	0	0	0	0	0	0	0	0	0	0	0
WBGENE00008150	-0.0276397	0	0	1	1	0	0	0	1	0	1	1	0	0
WBGENE00006767	-0.316611	0	0	0	0	0	0	0	0	0	0	1	0	0
WBGENE00001911	-0.137791	0	0	1	0	0	0	0	1	1	0	0	0	0
WBGENE00011438	0.706846	1	0	0	0	0	0	0	0	1	1	0	1	0
WBGENE00013193	-0.889891	0	0	0	0	0	0	0	0	0	0	0	1	0
WBGENE00009118	-0.221053	0	0	0	0	0	0	0	0	0	0	0	0	0
WBGENE00011000	1.54253	0	0	0	0	0	0	0	0	0	0	0	1	0
WBGENE00006141	-0.16169	0	0	0	0	0	0	0	0	0	0	0	1	0
WBGENE00011444	-0.53688	1	0	0	0	0	0	0	0	0	0	0	1	0
WBGENE00012631	0.546494	1	0	0	1	0	0	0	1	1	0	0	1	0
WBGENE00009983	1.5318	0	0	0	1	0	0	0	1	0	0	0	0	0
WBGENE00016322	0.792384	0	0	0	0	0	0	0	0	0	1	0	1	0
WBGENE00022868	-0.854878	0	0	0	0	0	0	0	0	0	0	1	0	0
WBGENE00003425	2.94313	1	0	1	0	0	0	0	0	0	0	0	0	0
WBGENE00019332	0.811224	1	0	0	0	0	0	0	0	0	1	1	0	0
WBGENE00006792	-0.483832	1	0	0	0	0	0	0	0	0	0	1	0	0
WBGENE00003552	0.302451	0	0	0	1	0	0	0	0	0	0	0	0	0
WBGENE00001992	-0.660619	0	0	0	0	0	0	0	0	0	1	0	1	0
WBGENE00020456	0.192306	0	0	0	0	0	0	0	0	0	1	0	0	0
WBGENE00001858	1.88014	0	0	0	0	0	0	0	0	0	0	1	0	0
WBGENE00008475	0.204419	1	0	0	0	0	0	0	1	0	0	1	0	0
WBGENE00019737	0.493755	0	0	0	1	0	0	0	1	0	0	1	0	0
WBGENE00020324	0.221451	0	0	0	0	0	0	0	0	0	0	0	0	0
WBGENE00016723	-0.210912	0	0	0	0	0	1	0	0	0	0	0	0	0
WBGENE00010297	-0.701395	1	0	0	0	0	0	0	0	0	1	0	1	0
WBGENE00009279	-0.0984653	0	0	0	0	0	0	0	0	0	1	0	0	0
WBGENE00004719	-0.0818534	0	0	0	0	0	0	0	0	0	0	0	0	0
WBGENE00011232	-0.303158	1	0	0	0	0	0	0	1	0	1	0	0	0
WBGENE00018244	-0.563451	1	0	1	0	0	0	0	0	0	1	0	0	0
WBGENE00011838	0.634932	1	0	1	0	0	0	0	0	0	0	0	1	0
WBGENE00022607	-0.537746	0	0	0	1	0	0	0	0	0	0	0	0	0
WBGENE00011856	-0.0407674	0	0	0	0	0	0	0	0	0	0	0	0	0
WBGENE00018477	-0.598501	1	0	0	0	0	0	0	0	0	1	0	0	0
WBGENE00015950	-0.171987	1	0	0	1	0	0	0	0	0	1	0	0	0
WBGENE00002186	0.756976	0	0	0	1	0	0	0	0	0	0	0	1	0
WBGENE00016892	0.926501	1	0	0	1	0	0	0	1	1	0	1	0	0
WBGENE00020426	-0.438388	0	0	1	0	0	0	0	0	0	1	0	0	0
WBGENE00001820	-0.19019	1	0	0	1	0	0	0	1	0	1	1	0	0
WBGENE00010986	-1.0348	0	0	1	0	0	0	0	1	0	0	0	0	0
WBGENE00010223	-0.612639	0	1	0	0	0	0	0	0	0	0	0	1	0
WBGENE00009909	-0.601061	1	0	0	0	0	0	0	0	0	1	0	0	0
WBGENE00009629	-1.03999	0	0	1	0	0	0	0	0	0	0	0	0	0
WBGENE00044061	-1.10324	0	0	1	0	0	0	0	0	0	1	0	0	0
WBGENE00022854	0.382026	1	1	0	0	0	0	0	0	0	1	1	0	0
WBGENE00016440	2.0572	1	0	1	1	0	0	0	1	0	0	0	1	0
WBGENE00015604	-0.390092	0	0	0	0	0	0	0	0	0	0	0	0	0
WBGENE00004267	-0.0888021	0	0	0	0	0	0	0	0	0	1	0	0	0
WBGENE00015526	-0.999217	1	0	0	0	0	0	0	0	1	0	0	0	0
WBGENE00004922	-0.671319	0	0	0	1	0	0	0	1	0	1	0	0	0
WBGENE00014180	0.298338	0	0	0	0	0	0	0	1	0	0	1	1	0
WBGENE00006504	-0.0741683	0	0	0	0	0	0	0	0	0	1	0	0	0
WBGENE00017489	-0.49759	0	0	0	0	0	0	0	0	0	1	0	1	0
WBGENE00015942	-1.07661	0	0	0	1	1	0	0	1	0	0	1	0	0
WBGENE00020277	0.483937	1	1	0	0	0	0	0	0	0	1	0	0	0
WBGENE00016302	-0.568458	0	0	0	0	0	0	0	0	0	0	0	0	0
WBGENE00019785	0.582539	0	0	0	0	0	0	0	0	0	0	0	1	0
WBGENE00008143	0.862337	1	0	0	0	0	0	0	0	0	1	0	0	0
WBGENE00014117	2.91135	0	0	1	0	0	0	0	0	0	1	0	0	0
WBGENE00013973	-0.300253	1	0	0	0	1	0	0	0	1	0	0	0	0
WBGENE00019384	1.22918	0	0	1	0	0	1	0	0	0	1	0	0	0
WBGENE00009114	-0.0734451	0	0	0	0	0	0	0	0	0	0	0	0	1
WBGENE00001750	0.190166	1	0	1	0	0	0	0	0	0	1	0	0	0
WBGENE00014997	0.289192	1	0	0	0	0	0	0	0	0	0	0	0	0
WBGENE00012357	1.07811	1	0	0	1	0	0	0	1	1	1	0	1	0
WBGENE00019146	0.608432	1	0	0	0	0	0	0	0	0	1	0	1	0
WBGENE00012734	-0.622457	1	0	1	0	0	0	0	0	0	0	1	1	0
WBGENE00001962	0.137061	1	0	1	0	0	0	0	0	0	0	0	0	0
WBGENE00008902	-0.538784	1	0	0	0	0	0	0	0	0	0	0	0	0
WBGENE00007281	-0.369746	0	0	1	0	0	0	0	0	0	1	0	1	0
WBGENE00011257	-0.739484	0	0	0	0	0	0	0	0	0	0	0	1	0
WBGENE00015397	-0.579246	0	0	0	0	0	0	0	0	0	0	0	0	0
WBGENE00015984	-0.713954	0	1	0	0	0	0	0	0	0	0	0	0	0
WBGENE00003394	-0.990767	0	0	0	0	0	0	0	0	0	1	0	0	0
WBGENE00012554	-0.5798	0	0	0	0	0	0	0	0	0	1	1	1	0
WBGENE00022754	2.27839	1	0	0	0	0	0	0	0	0	0	0	0	0
WBGENE00017097	0.0339825	1	0	0	0	1	0	0	0	0	0	0	1	0
WBGENE00017061	-0.324795	0	1	0	0	0	0	0	0	0	0	0	0	1
WBGENE00000200	-1.43923	0	0	0	0	0	0	0	0	0	1	1	1	0
WBGENE00003591	-0.908336	0	0	0	0	0	0	0	1	0	0	0	0	0
WBGENE00008312	0.753346	0	0	0	0	0	0	0	0	0	1	0	0	0
WBGENE00005189	-0.126053	0	0	0	0	0	0	0	0	0	0	0	0	0
WBGENE00008825	2.28481	0	0	0	0	1	0	0	0	0	0	0	1	0
WBGENE00022860	0.0379925	0	0	1	0	0	0	0	0	0	0	0	0	0
WBGENE00008251	-0.339976	0	0	0	0	0	0	0	0	0	0	0	0	0
WBGENE00010778	-0.383827	1	0	0	0	0	0	0	0	0	1	1	1	0
WBGENE00001136	0.0741056	1	0	0	0	0	0	0	0	0	0	1	0	0
WBGENE00008874	0.344259	1	0	0	0	0	1	0	0	0	0	0	0	0
WBGENE00004062	0.905099	0	0	1	1	0	0	0	0	0	0	0	0	0
WBGENE00007631	-0.117779	0	0	1	0	0	0	0	0	0	1	0	1	0
WBGENE00005134	-0.396095	0	0	0	0	0	0	0	0	0	0	0	0	0
WBGENE00003649	1.22039	0	1	0	0	0	0	0	0	0	0	1	0	0
WBGENE00015215	-0.499447	1	1	1	0	0	0	0	0	0	0	0	0	0
WBGENE00009787	1.83045	1	0	0	0	0	0	0	1	0	0	0	0	0
WBGENE00007853	-0.882701	0	0	0	0	0	0	0	0	0	1	1	0	0
WBGENE00015801	-0.322079	0	0	1	0	0	0	0	0	0	0	0	1	0
WBGENE00013007	1.12684	1	0	0	0	0	0	0	1	0	1	0	0	0
WBGENE00006555	-0.205294	0	0	0	0	1	0	0	0	0	1	0	0	0
WBGENE00006160	-0.582119	0	1	0	0	0	0	0	0	0	0	0	0	0
WBGENE00009903	0.437866	1	0	1	0	0	0	0	0	1	0	0	0	0
WBGENE00020598	-0.0719096	0	0	0	0	0	0	0	0	0	1	0	0	0
WBGENE00017629	-0.535023	1	0	0	0	0	0	0	0	0	1	0	0	0
WBGENE00013466	-0.52352	0	0	0	0	0	0	0	0	0	0	0	1	0
WBGENE00016825	-0.379828	1	0	1	0	0	0	0	0	0	0	0	1	0
WBGENE00005559	-0.416064	0	0	1	0	0	0	1	0	0	0	0	0	0
WBGENE00020023	-0.105187	0	0	0	0	0	0	0	1	0	0	1	0	0
WBGENE00004309	-1.28845	1	0	0	0	0	0	0	0	0	0	0	0	0
WBGENE00005099	-0.413379	0	0	0	0	0	0	0	0	0	0	0	1	0
WBGENE00005874	-0.0355892	0	0	0	0	0	0	0	0	0	1	0	0	0
WBGENE00005242	-0.348807	0	0	0	0	0	0	0	0	0	0	0	0	0
WBGENE00005071	0.222978	1	0	0	0	0	0	0	0	0	0	0	0	0
WBGENE00017241	0.197696	0	0	0	0	0	0	0	1	0	0	0	0	0
WBGENE00013212	-1.4606	0	0	0	0	0	0	0	0	0	0	0	0	0
WBGENE00019315	-0.720211	1	0	0	0	0	0	0	0	0	1	0	0	0
WBGENE00006823	-1.18482	0	0	1	0	0	0	0	0	0	0	1	0	0
WBGENE00015237	-0.189597	0	0	0	0	0	0	0	0	0	0	1	0	0
WBGENE00009543	-0.550537	0	0	0	0	0	0	0	0	1	0	0	0	0
WBGENE00001839	0.599976	0	0	0	0	0	0	0	0	0	0	0	0	0
WBGENE00021093	-0.454657	0	0	0	0	0	0	0	0	0	1	0	1	0
WBGENE00019287	-0.6788	0	0	0	0	0	0	0	0	0	1	0	0	0
WBGENE00011932	-0.781085	0	0	0	0	0	0	0	0	0	0	1	0	0
WBGENE00010023	-0.923633	0	0	1	0	0	0	0	0	0	0	0	1	0
WBGENE00010714	0.0197013	1	0	0	0	0	0	0	1	0	0	1	1	0
WBGENE00015609	-0.544273	0	0	0	0	0	0	0	0	0	0	0	1	0
WBGENE00016213	-0.362865	1	0	0	0	0	0	0	0	0	0	0	1	0
WBGENE00007204	0.642641	1	0	0	0	0	0	0	0	0	0	0	1	0
WBGENE00020192	0.0776856	0	0	0	1	0	0	0	0	0	0	1	1	0
WBGENE00009804	0.274645	1	0	0	0	0	0	0	0	0	0	1	0	0
WBGENE00015327	-0.196295	0	0	0	0	0	0	0	0	0	0	0	0	0
WBGENE00018332	0.255636	0	0	0	0	0	1	0	0	0	0	0	1	0
WBGENE00004091	-0.918559	0	1	0	1	0	0	0	0	0	0	0	0	0
WBGENE00020589	-0.0430996	1	0	0	0	0	0	0	0	0	0	0	0	0
WBGENE00007008	0.220721	1	0	0	0	0	0	0	0	0	0	0	1	0
WBGENE00018055	0.328271	1	0	0	1	0	1	0	1	0	0	1	0	0
WBGENE00017199	0.445164	1	0	1	0	0	0	0	0	1	0	0	0	0
WBGENE00020043	0.288037	0	0	0	1	0	0	0	1	0	1	0	0	0
WBGENE00008265	-0.551298	1	0	0	0	0	0	0	0	0	1	0	0	0
WBGENE00006861	-0.550811	0	0	1	0	0	0	0	1	0	0	1	0	0
WBGENE00015720	1.58262	0	0	0	0	0	0	0	0	0	0	0	1	0
WBGENE00003532	-0.138224	1	0	0	0	0	0	0	1	0	1	0	0	0
WBGENE00022649	0.82357	0	0	0	0	0	0	0	0	0	1	0	0	0
WBGENE00003965	-1.06202	1	0	0	0	0	0	0	0	0	0	0	0	0
WBGENE00019919	0.368318	0	0	1	0	0	0	0	1	0	1	1	0	0
WBGENE00004949	-0.399038	0	0	0	1	0	1	0	0	0	0	0	0	0
WBGENE00005519	-0.116382	1	0	0	0	0	0	0	0	0	0	0	0	0
WBGENE00019949	-0.080502	0	0	0	1	0	0	0	1	1	0	0	0	1
WBGENE00008526	0.287866	1	0	0	0	0	0	0	0	0	1	0	0	0
WBGENE00013390	-0.0904593	0	0	0	0	0	0	0	1	0	1	0	1	0
WBGENE00015082	-0.688901	0	0	1	0	0	0	0	0	0	0	0	0	0
WBGENE00006083	-0.0942515	1	0	0	0	0	1	0	0	0	0	0	1	0
WBGENE00009685	0.202994	1	0	0	0	0	0	0	1	0	0	0	0	0
WBGENE00017107	-0.139736	0	0	0	0	0	0	0	0	0	0	0	0	0
WBGENE00020938	0.458608	1	0	1	0	0	0	0	0	1	1	0	1	0
WBGENE00000691	2.41726	1	1	0	1	0	0	0	0	1	0	0	0	0
WBGENE00018238	-0.942731	0	0	0	0	0	0	0	0	0	0	1	0	0
WBGENE00018095	-0.470894	0	0	0	1	0	0	0	0	0	0	0	1	0
WBGENE00001552	-0.680735	0	0	0	0	0	0	0	0	0	1	0	1	0
WBGENE00018069	0.487854	0	1	0	0	1	0	0	0	0	0	0	0	0
WBGENE00016147	-0.46091	1	0	1	0	0	1	0	0	0	0	0	1	0
WBGENE00007242	-0.224015	0	0	0	0	0	0	0	0	0	1	1	0	0
WBGENE00008368	-1.15773	0	0	0	0	0	0	0	0	0	1	1	0	1
WBGENE00018566	0.069598	0	0	1	0	0	0	0	0	0	0	0	0	0
WBGENE00016658	2.03347	1	0	0	0	0	0	0	1	0	1	0	0	1
WBGENE00011285	0.114368	1	0	0	0	0	0	0	0	0	1	0	0	0
WBGENE00006681	-0.881909	1	0	1	0	0	0	0	0	0	0	1	1	0
WBGENE00018289	-0.751324	1	0	0	0	0	0	0	0	0	1	0	0	0
WBGENE00000285	-0.360988	0	0	1	0	0	0	0	0	0	1	0	0	0
WBGENE00003578	-0.577417	0	0	0	0	0	0	0	0	0	1	0	0	0
WBGENE00004118	-0.257807	1	0	0	0	0	0	0	0	0	1	0	0	1
WBGENE00016010	-0.157496	0	0	0	0	0	0	0	0	0	0	0	1	0
WBGENE00004932	0.861024	0	0	0	0	0	0	0	0	0	0	1	0	0
WBGENE00010642	-0.872737	0	0	1	0	0	0	0	0	0	0	0	1	1
WBGENE00003663	1.43879	0	0	0	0	0	0	0	0	0	0	0	1	0
WBGENE00016313	-0.826949	0	0	0	0	0	0	0	0	0	1	0	0	1
WBGENE00001515	-0.473574	0	0	1	0	0	0	0	0	0	0	0	0	0
WBGENE00020853	-0.32414	0	0	0	0	0	0	0	0	0	0	0	0	0
WBGENE00018407	0.448936	1	0	0	0	0	0	0	0	0	0	0	0	0
WBGENE00017538	0.352942	1	0	1	0	0	0	0	0	0	1	0	0	0
WBGENE00015966	-0.674748	1	0	1	0	0	0	0	0	0	0	0	1	0
WBGENE00011258	0.104892	0	0	0	0	0	0	0	0	0	0	1	1	0
WBGENE00017906	0.183037	0	0	0	0	0	0	0	0	0	1	0	0	0
WBGENE00012122	-0.551575	1	0	0	0	0	0	0	0	0	0	1	1	0
WBGENE00006044	2.26786	1	0	1	0	0	0	0	0	0	1	0	0	0
WBGENE00016596	1.42215	1	0	0	0	0	0	0	0	1	0	0	0	0
WBGENE00020846	1.54398	1	0	1	0	0	0	0	1	0	0	1	0	0
WBGENE00011388	0.766905	1	0	0	1	0	0	0	0	0	0	0	0	0
WBGENE00005414	-0.350578	1	0	1	0	0	0	0	0	0	0	0	1	0
WBGENE00016481	0.680431	0	0	0	0	0	1	0	0	0	0	0	0	0
WBGENE00009956	-0.0489478	0	0	0	0	0	0	0	0	0	0	0	1	0
WBGENE00016314	-0.433228	1	0	0	0	0	0	0	0	0	0	1	0	0
WBGENE00007740	0.268307	1	0	0	0	0	0	0	0	0	0	0	1	0
WBGENE00017147	-1.62024	1	1	0	0	0	0	0	1	0	0	1	0	0
WBGENE00001178	0.000413703	0	0	1	0	0	0	0	0	0	0	1	0	0
WBGENE00008204	-1.0561	0	0	1	0	0	0	0	0	0	1	0	0	0
WBGENE00020725	-0.408411	0	0	1	0	0	0	0	0	0	0	1	0	0
WBGENE00000992	-0.296573	0	0	0	0	0	0	0	0	0	0	0	1	0
WBGENE00015015	-0.107549	1	0	0	0	1	0	0	0	0	0	1	0	0
WBGENE00013204	-1.20073	0	0	0	0	0	0	0	0	0	1	0	0	0
WBGENE00017223	-0.096131	1	0	0	0	0	0	0	0	0	1	1	1	0
WBGENE00009501	0.586981	1	0	0	0	0	0	0	0	0	0	0	0	0
WBGENE00012342	-0.376869	1	0	0	0	0	0	0	0	0	1	0	0	0
WBGENE00016133	0.646392	1	0	1	0	0	0	0	0	0	0	1	0	0
WBGENE00019437	-0.818272	0	0	0	0	0	0	0	0	0	0	0	0	0
WBGENE00003083	-0.319192	1	0	0	0	0	0	0	1	0	1	0	0	0
WBGENE00003779	-0.0973808	0	1	0	0	0	0	0	0	0	1	0	0	0
WBGENE00013863	-0.0372271	1	0	0	0	0	0	0	0	0	1	0	0	0
WBGENE00004111	-0.761746	0	0	0	0	0	0	0	0	0	0	1	0	0
WBGENE00017305	0.744871	1	0	0	0	0	0	0	0	0	0	0	0	0
WBGENE00018139	-0.0458102	1	0	1	0	0	0	0	0	0	0	0	0	0
WBGENE00018255	-0.154244	0	0	0	0	0	0	1	0	0	0	0	1	0
WBGENE00010168	0.591434	0	0	1	0	0	0	0	0	0	1	0	0	0
WBGENE00017568	-0.293462	0	0	0	0	0	0	0	0	0	0	0	1	0
WBGENE00008554	-0.490065	0	0	0	0	0	0	0	0	0	0	0	0	0
WBGENE00005665	-0.0992422	1	0	0	0	0	1	0	0	0	0	0	0	1
WBGENE00003084	0.0575639	0	0	0	0	0	0	0	0	0	1	1	0	0
WBGENE00006464	0.0743973	1	0	1	0	0	0	0	1	0	0	1	0	0
WBGENE00015192	-0.304888	1	0	1	0	0	0	0	0	0	1	0	0	0
WBGENE00011483	-0.900389	0	0	0	0	0	0	0	0	0	1	0	0	0
WBGENE00003892	-0.819593	0	0	0	0	1	0	0	0	0	0	0	0	1
WBGENE00003569	0.58862	1	0	0	0	0	0	0	0	0	0	0	1	0
WBGENE00022670	-0.769891	0	0	0	0	0	0	0	0	0	0	0	1	0
WBGENE00014195	-0.849878	0	0	0	0	0	0	0	0	0	0	0	0	0
WBGENE00011108	0.262303	0	0	0	0	0	0	0	1	0	0	0	0	0
WBGENE00018557	-0.489902	1	0	0	0	0	0	0	0	0	1	0	0	0
WBGENE00007036	0.272641	0	0	0	1	0	0	0	0	0	0	1	0	0
WBGENE00017721	-0.331241	0	1	1	0	0	0	0	1	0	0	0	0	0
WBGENE00000702	0.366869	1	0	1	0	0	1	0	0	0	0	0	0	0
WBGENE00016227	-0.55909	1	0	1	0	0	0	0	0	0	1	0	0	0
WBGENE00016429	-0.243755	0	0	0	0	1	0	0	0	0	0	0	0	0
WBGENE00016980	-0.404722	1	0	1	0	0	0	0	0	0	0	0	0	0
WBGENE00010774	-1.01064	0	0	1	0	0	0	0	0	0	1	0	1	0
WBGENE00011098	-0.619136	0	0	0	0	0	0	0	0	0	0	1	0	0
WBGENE00019296	-0.621558	0	0	1	0	0	0	0	0	0	0	1	0	0
WBGENE00019158	-1.42225	0	0	0	0	0	0	0	0	0	1	0	0	0
WBGENE00012955	-0.389514	0	0	0	0	0	0	0	0	0	0	0	0	0
WBGENE00001821	-0.582752	1	0	0	0	0	0	0	0	0	1	0	0	0
WBGENE00017320	-0.343266	0	0	0	0	0	0	0	0	0	0	0	0	0
WBGENE00007653	-0.339159	0	0	1	0	0	0	0	1	0	0	0	0	0
WBGENE00003638	0.00521242	0	0	1	0	0	0	0	0	0	0	1	0	0
WBGENE00022753	0.207619	0	1	1	0	0	0	0	0	0	1	0	1	0
WBGENE00015644	-0.868518	1	0	0	0	0	0	0	0	0	1	0	0	0
WBGENE00019729	-1.05551	0	0	1	0	0	0	0	0	0	0	0	1	0
WBGENE00015990	-0.65044	0	0	1	0	0	0	0	0	0	0	0	1	0
WBGENE00005093	-0.394342	0	0	1	0	0	0	0	1	0	0	1	0	0
WBGENE00011422	-0.595891	0	0	1	0	0	0	0	0	0	0	1	0	0
WBGENE00018202	-0.340291	0	0	0	0	0	0	0	0	0	1	0	1	0
WBGENE00008571	-0.626499	0	0	0	0	0	0	0	1	0	1	0	0	0
WBGENE00010102	0.475476	0	0	0	1	0	0	0	1	0	0	0	0	0
WBGENE00015763	0.725024	0	0	0	0	1	0	0	1	0	1	0	0	0
WBGENE00018083	1.22637	0	0	0	0	0	0	0	0	0	0	0	0	0
WBGENE00016610	-0.53046	0	0	0	0	0	0	0	1	0	0	0	1	0
WBGENE00016960	-0.109568	0	0	0	0	0	0	0	0	0	0	1	0	0
WBGENE00020577	-0.689751	1	0	0	0	0	1	0	0	0	1	0	1	0
WBGENE00000056	-0.653749	0	0	0	0	0	0	0	0	0	0	0	0	0
WBGENE00000083	-0.390939	0	0	0	1	0	0	0	1	0	0	1	0	0
WBGENE00018933	-0.793976	1	0	1	0	0	0	0	0	0	0	0	0	0
WBGENE00016464	-0.18311	0	0	1	0	0	0	0	0	0	0	0	0	0
WBGENE00012628	-0.629845	0	0	1	0	0	0	0	0	0	0	0	1	0
WBGENE00018035	0.420373	0	0	1	0	0	0	0	0	0	0	0	1	0
WBGENE00019620	-0.178364	0	0	0	0	0	0	0	0	0	0	0	0	0
WBGENE00001620	-0.022613	0	0	1	0	0	0	0	0	0	0	1	0	0
WBGENE00015473	-0.799762	0	0	0	0	0	0	0	0	0	1	0	1	0
WBGENE00010134	-0.607707	0	0	0	0	0	0	0	0	0	0	1	0	0
WBGENE00012802	-0.414664	0	0	0	0	0	0	0	0	0	1	0	0	0
WBGENE00001623	0.502787	0	0	1	0	0	1	0	0	0	1	1	0	0
WBGENE00012754	0.204768	0	0	0	0	0	0	0	0	0	0	0	1	0
WBGENE00004078	2.51383	0	0	0	0	0	1	0	0	0	1	0	0	0
WBGENE00005981	-0.561012	0	0	0	0	0	0	0	0	0	1	0	0	0
WBGENE00001159	-0.351902	0	0	1	0	0	0	0	0	0	0	1	0	0
WBGENE00021043	0.984735	0	0	0	0	1	0	0	0	0	0	0	0	0
WBGENE00007741	-0.299038	1	0	0	0	0	0	0	0	0	0	0	0	0
WBGENE00001437	-0.215458	0	0	0	0	0	0	0	1	0	1	0	1	0
WBGENE00008097	0.0373846	0	0	1	0	0	0	0	0	0	0	0	0	0
WBGENE00013008	-0.822353	1	0	1	1	0	0	0	0	0	0	0	0	0
WBGENE00001106	0.455781	0	0	0	0	0	0	0	0	0	0	0	0	1
WBGENE00004736	1.00555	0	0	1	1	0	0	0	1	0	0	0	1	0
WBGENE00000525	-0.199167	0	0	0	0	0	0	0	1	0	0	0	0	0
WBGENE00006631	1.49751	1	0	0	0	0	0	0	1	0	0	0	0	0
WBGENE00011560	0.341561	0	0	0	0	0	0	0	0	0	1	0	1	0
WBGENE00003095	0.983632	1	0	1	0	0	0	0	0	0	0	0	1	0
WBGENE00000884	-0.621648	0	0	0	0	0	0	0	0	0	0	0	0	0
WBGENE00008497	0.5845	0	0	0	0	1	0	0	0	0	1	0	1	0
WBGENE00019994	-0.673401	0	0	0	0	0	0	0	0	0	1	0	1	0
WBGENE00010576	0.602577	1	0	0	0	0	0	0	0	0	0	1	1	0
WBGENE00012479	-1.29313	0	0	1	0	0	0	0	0	0	1	0	0	0
WBGENE00010523	-0.140912	0	0	0	0	0	0	0	0	0	0	0	0	0
WBGENE00003019	-1.01458	0	0	0	0	0	0	0	0	0	1	0	1	0
WBGENE00000060	-0.0438376	0	1	0	0	0	0	0	0	0	0	0	0	0
WBGENE00011671	0.465258	1	0	0	0	0	0	0	0	1	0	0	1	0
WBGENE00013495	0.303737	0	0	1	0	0	0	0	0	1	1	0	0	0
WBGENE00013975	-0.644102	0	0	0	1	0	0	0	0	0	0	0	0	0
WBGENE00011252	0.0329698	0	0	0	0	0	0	0	0	0	0	1	0	0
WBGENE00014122	-0.334525	0	0	0	0	0	1	0	0	0	0	0	0	0
WBGENE00011255	-0.572809	0	0	0	0	0	0	0	0	0	1	0	0	0
WBGENE00019990	-0.58475	0	0	0	0	0	1	0	0	0	0	0	1	0
WBGENE00017687	-0.42901	0	0	0	0	0	0	0	0	0	0	0	0	0
WBGENE00000718	2.2008	1	0	0	0	0	0	0	0	1	0	0	0	0
WBGENE00006215	0.379821	0	0	1	0	0	0	0	0	0	1	0	0	0
WBGENE00018760	0.512893	0	0	0	0	0	0	0	0	0	0	1	1	0
WBGENE00020544	2.01475	0	0	0	0	0	0	0	0	0	0	0	1	0
WBGENE00010070	1.25479	0	0	1	0	0	0	0	0	0	0	0	0	1
WBGENE00015336	-0.60432	0	0	0	0	0	0	0	0	0	0	0	0	0
WBGENE00006256	-0.0487572	0	0	0	0	0	0	0	0	0	1	0	0	0
WBGENE00005450	-0.666523	1	0	0	0	0	0	0	0	0	1	0	0	0
WBGENE00004999	0.281337	0	0	1	0	0	0	0	1	1	0	0	0	0
WBGENE00008976	-1.10189	0	0	0	0	0	0	0	0	0	1	0	0	0
WBGENE00000030	0.866945	1	0	0	1	0	1	0	0	0	0	0	0	0
WBGENE00022632	0.0815992	0	0	0	0	0	0	0	0	0	1	0	0	0
WBGENE00003886	-1.4502	0	0	0	0	0	0	0	0	0	0	0	0	1
WBGENE00015672	1.63232	0	0	0	0	0	0	0	0	0	0	0	0	0
WBGENE00010492	0.727343	0	0	0	0	0	0	0	0	0	1	0	1	0
WBGENE00000197	0.291194	1	0	0	0	0	0	0	0	0	0	1	1	0
WBGENE00002037	0.051912	1	0	1	1	0	0	0	0	0	0	1	0	0
WBGENE00015956	0.399959	0	0	0	0	0	0	0	0	0	1	0	1	0
WBGENE00009172	-0.644827	1	0	0	0	0	0	0	0	0	0	0	1	0
WBGENE00012815	-0.778249	1	0	0	0	1	0	0	0	0	1	0	0	0
WBGENE00020844	-0.227817	0	0	0	0	0	0	0	1	0	0	1	0	0
WBGENE00016674	-1.09205	0	0	0	0	0	0	0	0	0	0	0	0	1
WBGENE00014244	-0.0684642	1	0	1	0	0	0	0	0	0	0	0	0	0
WBGENE00003843	-1.22435	1	0	0	0	0	0	0	0	0	1	1	0	0
WBGENE00007158	-0.258185	1	0	0	0	0	0	0	0	0	0	1	0	0
WBGENE00005742	-0.204979	0	0	0	0	0	0	0	0	0	0	0	0	0
WBGENE00007061	0.0901831	0	0	0	0	0	0	0	0	0	1	0	0	0
WBGENE00008650	-1.03868	0	0	1	0	0	0	0	0	0	0	0	0	0
WBGENE00016688	-0.701981	0	0	0	0	0	0	0	0	0	1	0	0	0
WBGENE00002915	-0.276398	0	0	1	0	0	0	0	1	0	0	1	0	0
WBGENE00009704	0.213011	0	0	0	0	0	0	0	0	0	0	0	0	0
WBGENE00005179	-0.259352	0	0	0	0	0	0	0	0	0	0	0	0	0
WBGENE00016165	-0.629737	0	0	0	0	0	0	0	0	0	1	0	0	1
WBGENE00017050	0.350061	0	0	1	0	0	0	0	0	0	1	0	0	0
WBGENE00014229	0.36946	1	0	0	0	0	0	0	0	0	0	0	1	0
WBGENE00001648	-0.911077	0	0	0	0	0	0	0	0	0	1	0	0	0
WBGENE00003442	2.18382	1	0	1	0	1	0	0	0	1	0	0	1	0
WBGENE00015960	0.523469	0	0	1	0	0	0	0	0	0	1	0	0	0
WBGENE00020052	0.101624	0	0	0	0	0	0	0	0	0	1	1	1	0
WBGENE00003000	-0.69374	0	0	0	1	0	0	0	1	0	0	1	0	0
WBGENE00000843	-0.913218	0	0	0	0	0	0	0	0	0	1	0	1	0
WBGENE00010549	1.38719	0	0	1	0	0	0	0	0	0	0	1	0	0
WBGENE00019155	-0.0890745	1	0	0	0	0	0	0	0	0	0	0	0	0
WBGENE00005181	0.649256	1	0	0	0	0	0	0	0	0	0	0	0	0
WBGENE00016089	-0.169776	1	0	0	0	0	0	0	0	0	0	0	0	0
WBGENE00000930	1.59728	1	0	0	0	0	0	0	0	1	0	0	0	0
WBGENE00019382	0.456742	0	0	0	0	0	0	0	0	0	0	0	0	0
WBGENE00010495	1.7587	0	0	1	0	0	0	0	0	0	0	1	0	0
WBGENE00013125	-0.039691	1	1	0	0	0	0	0	0	1	0	0	1	0
WBGENE00010989	0.357852	1	0	0	0	0	0	0	0	0	1	0	1	0
WBGENE00000524	-1.02167	0	0	0	1	0	0	0	0	1	0	1	0	0
WBGENE00001559	-1.52276	1	0	0	0	0	0	0	0	0	1	0	1	0
WBGENE00001865	-0.109489	0	0	1	0	0	0	0	1	0	0	1	0	1
WBGENE00009725	-0.456385	0	0	0	0	0	0	0	0	0	0	0	0	0
WBGENE00016004	1.51836	1	0	1	0	0	0	0	0	1	0	0	0	0
WBGENE00021017	-0.333799	0	0	0	0	0	0	0	0	0	0	0	0	1
WBGENE00003753	0.908182	0	0	1	0	0	0	0	1	0	0	1	0	0
WBGENE00018997	0.436412	0	0	0	0	0	0	0	0	0	0	0	0	0
WBGENE00010890	-0.761446	0	0	0	0	0	0	0	0	0	0	1	0	0
WBGENE00015372	-0.322799	0	0	0	1	1	0	0	1	0	0	0	0	0
WBGENE00015335	-0.117002	1	0	0	0	0	0	0	0	0	0	0	0	0
WBGENE00020309	-0.72754	0	0	1	0	0	1	0	0	0	0	0	0	0
WBGENE00016119	1.82806	1	0	0	1	1	0	0	1	0	0	0	1	0
WBGENE00014258	-0.0356087	0	0	1	0	0	0	0	0	0	1	0	1	0
WBGENE00010016	-0.673473	0	0	0	0	0	0	0	0	0	0	0	0	0
WBGENE00011363	0.499512	0	0	0	0	0	0	0	0	0	1	0	0	0
WBGENE00017046	-0.0310884	0	0	0	0	0	0	0	0	0	0	0	1	0
WBGENE00007303	0.707506	0	1	0	0	0	0	0	0	0	0	0	0	0
WBGENE00009384	-0.0827855	1	0	0	1	1	0	0	1	1	0	0	0	0
WBGENE00011448	-0.222953	0	0	1	0	0	0	0	0	0	1	0	1	0
WBGENE00017509	1.1291	1	0	1	1	0	0	0	1	0	1	0	0	0
WBGENE00017038	-0.813531	0	0	0	0	0	0	0	0	0	0	0	0	0
WBGENE00003159	0.997409	0	0	0	0	0	0	0	0	0	1	0	1	0
WBGENE00006509	0.835593	0	0	1	0	0	0	0	1	0	1	0	1	0
WBGENE00018926	-0.305663	1	0	0	0	0	0	0	0	0	0	0	1	0
WBGENE00022519	-0.530628	0	0	0	0	0	0	0	1	0	1	0	0	0
WBGENE00018333	0.418452	1	0	0	0	0	0	0	0	0	1	1	0	0
WBGENE00014044	-0.000688457	0	0	0	0	0	0	0	1	1	1	0	0	0
WBGENE00000029	0.927277	1	0	0	0	0	1	0	1	1	0	1	0	0
WBGENE00009424	0.975656	0	0	0	0	0	0	0	0	0	0	0	0	0
WBGENE00016738	0.0413601	0	0	1	0	0	0	0	0	0	1	0	0	0
WBGENE00015841	0.202476	0	0	0	0	0	0	0	0	0	1	0	0	0
WBGENE00007951	-0.28651	1	0	0	0	0	0	0	0	0	0	1	0	0
WBGENE00013883	0.091975	0	0	0	0	0	1	0	1	1	0	0	0	0
WBGENE00003245	-0.231822	0	0	0	0	0	0	0	0	0	0	1	0	0
WBGENE00022609	-0.220856	1	0	0	0	0	0	0	0	0	1	1	0	0
WBGENE00016456	-0.642413	0	0	0	0	0	1	0	0	0	1	0	1	0
WBGENE00015822	-0.198148	0	0	0	1	0	0	0	0	0	1	0	0	0
WBGENE00008678	-0.434064	1	0	1	0	0	1	0	0	0	0	0	0	0
WBGENE00009177	-1.23935	0	0	0	0	0	0	0	0	0	0	1	1	0
WBGENE00006790	-0.737292	0	0	0	0	0	0	0	0	0	1	0	0	0
WBGENE00007268	-0.350556	1	0	0	0	0	0	0	1	0	0	1	0	0
WBGENE00008154	-0.0158429	1	0	0	0	0	0	0	1	0	0	0	0	0
WBGENE00022608	0.0785429	0	0	1	0	0	0	0	0	0	0	0	0	0
WBGENE00008570	-0.447609	0	0	0	0	0	0	0	1	0	0	1	0	0
WBGENE00014223	0.00288927	0	0	0	0	0	0	0	0	0	0	0	1	0
WBGENE00001592	-1.04783	0	0	0	0	0	0	0	0	0	1	1	0	1
WBGENE00010858	-0.131672	1	0	0	1	0	0	0	0	0	1	0	0	0
WBGENE00007875	1.75081	1	0	1	0	0	0	0	1	0	0	0	1	0
WBGENE00018354	-0.509705	0	0	1	0	0	0	0	0	0	0	0	0	0
WBGENE00006255	-0.151777	0	0	0	0	0	0	0	0	0	0	0	1	0
WBGENE00019661	-0.384568	0	0	0	0	0	0	0	0	0	0	0	0	0
WBGENE00017340	-0.160582	0	0	0	1	0	0	0	1	0	0	0	0	0
WBGENE00018347	0.729159	0	0	1	0	0	0	0	0	0	1	0	1	0
WBGENE00015317	0.519778	0	0	0	0	0	0	0	0	0	0	0	0	0
WBGENE00007229	0.227512	0	0	0	0	0	0	0	0	0	1	0	0	0
WBGENE00001428	0.812865	0	0	0	0	0	0	0	0	0	0	0	1	0
WBGENE00007408	-0.0965658	1	0	0	1	0	0	0	1	0	1	1	0	0
WBGENE00044449	0.67891	1	0	0	0	0	0	0	0	0	0	0	0	0
WBGENE00013475	0.586935	1	0	0	0	0	0	0	0	0	1	0	0	0
WBGENE00006183	0.226774	0	0	0	0	0	0	0	0	0	0	0	1	0
WBGENE00007685	-0.0470112	1	0	1	0	0	0	0	0	0	1	0	0	0
WBGENE00016912	-0.562474	1	0	1	0	0	0	0	0	1	0	0	0	0
WBGENE00003470	3.05127	1	1	1	0	0	0	0	0	0	0	0	1	0
WBGENE00012362	-0.944402	0	0	0	0	1	0	0	1	0	0	0	1	0
WBGENE00016957	-0.756801	1	0	1	0	0	0	0	0	0	0	0	1	0
WBGENE00018844	-0.424184	1	0	0	0	0	0	0	0	0	0	0	0	0
WBGENE00019073	-0.349841	0	0	0	0	0	0	0	0	0	0	1	0	0
WBGENE00015868	-0.940756	1	0	0	0	0	0	0	0	0	0	0	0	0
WBGENE00006677	-0.465853	0	0	0	0	0	0	0	0	0	0	1	0	0
WBGENE00007421	-0.807734	0	0	0	0	0	0	0	0	0	0	1	0	0
WBGENE00007714	1.62786	0	0	0	0	0	0	0	0	0	0	1	1	0
WBGENE00003756	-0.410595	1	0	0	1	0	0	0	1	0	0	0	0	0
WBGENE00011906	0.582347	0	0	0	0	0	0	0	0	0	0	0	0	0
WBGENE00003376	-0.419351	0	0	0	0	0	0	0	0	0	1	0	0	0
WBGENE00017709	-0.473213	0	0	0	0	0	0	0	0	0	0	0	0	0
WBGENE00018358	-0.407811	1	0	0	0	0	1	0	0	0	1	0	0	0
WBGENE00002129	-0.530271	0	0	0	0	0	0	0	0	0	0	1	0	0
WBGENE00018906	-0.368146	0	0	0	0	0	0	0	0	0	0	0	0	0
WBGENE00019016	2.40224	1	0	1	0	0	1	0	0	0	1	1	0	0
WBGENE00016253	-0.412197	1	0	0	0	0	0	0	0	0	1	0	0	0
WBGENE00022718	-0.421406	0	0	0	0	0	0	0	0	0	1	0	1	0
WBGENE00006499	-1.32885	1	0	0	0	0	0	0	0	0	0	0	0	0
WBGENE00016838	-0.483955	0	0	0	1	0	0	0	1	0	0	1	0	0
WBGENE00009542	0.323593	0	0	0	0	0	0	0	0	0	0	0	1	0
WBGENE00020053	0.18297	0	0	0	0	0	0	0	0	0	1	0	0	0
WBGENE00012617	-0.119968	0	0	0	0	0	0	0	0	0	0	0	0	0
WBGENE00015771	-0.37327	0	0	0	0	0	0	0	0	0	0	0	0	0
WBGENE00012661	-0.133793	1	0	0	0	0	0	0	0	0	1	0	0	0
WBGENE00011193	-0.69767	0	0	0	0	0	0	0	0	0	0	0	0	0
WBGENE00002114	1.4255	1	0	1	0	1	0	0	0	0	1	0	0	0
WBGENE00007604	-0.354225	0	1	0	0	0	0	0	0	0	0	1	0	1
WBGENE00016846	-1.36294	0	0	0	0	0	0	0	0	0	1	0	0	0
WBGENE00015742	-0.466148	0	0	0	0	0	0	0	0	0	0	0	1	0
WBGENE00009063	-0.16455	1	0	1	0	0	0	0	0	0	0	0	1	0
WBGENE00005986	-0.166128	0	0	0	0	0	0	0	1	0	0	0	0	0
WBGENE00015362	-0.544112	0	0	0	0	0	0	0	0	0	0	0	0	0
WBGENE00019426	-0.560411	0	0	0	1	0	0	0	0	0	0	1	1	0
WBGENE00010133	0.00859916	1	0	1	0	0	0	0	0	0	1	0	0	0
WBGENE00008436	0.145572	0	0	0	0	0	0	0	0	0	0	1	0	0
WBGENE00004487	-0.638999	0	0	0	0	0	0	0	0	0	0	0	0	0
WBGENE00022637	-0.412415	1	0	0	0	0	0	0	0	0	0	1	0	0
WBGENE00019780	-0.488702	0	0	1	0	0	1	0	1	0	0	1	0	0
WBGENE00016293	0.0429579	0	0	0	0	1	0	0	0	0	0	0	0	0
WBGENE00007083	-0.334469	0	0	0	0	0	0	0	1	1	0	0	0	0
WBGENE00019215	0.347691	0	0	1	0	0	0	0	0	1	0	0	0	0
WBGENE00001789	1.1435	1	0	0	0	0	0	0	0	1	1	0	0	0
WBGENE00011925	-0.372917	1	0	0	0	0	0	0	0	0	0	0	1	0
WBGENE00007595	-0.530319	1	0	1	0	0	0	0	0	0	0	1	1	0
WBGENE00015621	-1.08959	0	0	1	0	0	0	0	0	0	1	1	1	0
WBGENE00011942	-0.220444	0	0	1	0	0	1	0	0	0	0	0	0	0
WBGENE00019341	0.108996	0	0	0	0	0	0	0	0	0	0	1	1	0
WBGENE00017592	0.0349577	0	0	0	0	0	0	0	0	0	1	0	0	0
WBGENE00019100	0.532	0	0	0	0	1	0	0	0	0	0	0	1	0
WBGENE00002043	-1.22443	0	0	1	0	0	0	0	0	0	0	1	0	0
WBGENE00010637	0.248521	0	0	0	0	0	0	0	0	0	0	1	0	0
WBGENE00018445	0.278541	0	0	0	0	0	0	0	0	0	0	0	1	0
WBGENE00022621	1.16352	0	0	1	0	0	0	0	0	0	1	0	0	0
WBGENE00018824	0.049115	0	0	1	0	0	0	0	0	0	0	0	0	0
WBGENE00002116	0.974518	1	0	1	0	0	0	0	1	0	0	0	1	0
WBGENE00015276	-1.00924	0	0	0	0	0	0	0	0	0	1	0	1	0
WBGENE00017843	0.893467	0	0	0	0	0	0	0	0	0	0	0	0	0
WBGENE00009319	-0.05073	0	0	0	0	0	0	0	0	0	0	1	0	0
WBGENE00018465	-0.222884	0	0	0	1	0	0	0	1	0	0	1	0	0
WBGENE00017490	2.94637	1	0	1	0	0	0	0	1	0	0	0	0	0
WBGENE00015829	0.451735	0	0	0	0	0	0	0	0	0	0	0	0	0
WBGENE00003807	-0.873618	1	0	1	0	0	0	0	0	0	0	0	0	0
WBGENE00019754	0.0631736	1	0	0	1	0	0	0	1	0	0	1	0	0
WBGENE00000644	0.36342	0	0	0	0	0	0	0	0	0	0	1	0	0
WBGENE00019038	-0.379662	0	0	0	0	0	0	0	0	0	1	0	0	0
WBGENE00000667	2.1764	1	0	0	0	0	0	0	0	1	1	0	0	0
WBGENE00004925	-1.46008	0	0	1	0	0	0	0	0	0	1	0	0	0
WBGENE00017058	0.32603	1	1	1	0	0	0	0	0	0	0	1	1	0
WBGENE00007439	-0.394455	1	0	0	0	0	0	0	0	0	0	0	0	0
WBGENE00019137	-1.03456	0	0	0	0	0	0	0	0	0	1	0	0	0
WBGENE00001081	-0.757013	1	0	1	0	0	1	0	0	0	1	0	0	0
WBGENE00001430	1.0408	0	1	0	0	0	0	0	0	0	0	1	0	0
WBGENE00001477	1.71004	1	0	0	0	0	0	1	1	0	0	0	0	0
WBGENE00019456	-1.01198	0	0	0	0	0	0	0	0	0	1	0	1	1
WBGENE00016717	-0.984525	0	0	1	0	0	0	0	0	0	1	1	1	0
WBGENE00005692	-0.30122	0	0	0	0	0	1	0	0	1	0	0	0	0
WBGENE00007997	-0.679458	1	0	0	0	0	0	0	0	0	0	0	0	0
WBGENE00008815	-0.832039	0	0	0	0	0	0	0	0	0	0	1	1	0
WBGENE00009833	0.0758194	0	0	1	0	0	0	0	0	0	0	0	0	0
WBGENE00008518	-0.413682	0	0	0	0	0	0	0	1	0	0	1	0	1
WBGENE00009233	-0.631085	0	0	0	0	0	0	0	0	0	1	0	1	0
WBGENE00011095	-0.0598466	0	0	0	0	0	0	0	0	1	0	1	0	0
WBGENE00010072	-0.00302618	0	0	1	0	0	0	0	0	0	0	0	0	0
WBGENE00003890	-0.610204	0	0	0	1	0	0	0	1	0	0	0	0	0
WBGENE00006126	-0.313897	0	0	0	0	0	0	0	0	0	0	0	0	0
WBGENE00008839	-0.697706	0	0	0	0	0	0	0	0	0	0	0	0	0
WBGENE00015872	-0.415459	0	0	0	0	0	0	0	0	0	0	0	1	0
WBGENE00019234	1.12881	1	0	0	0	0	0	0	0	0	0	0	0	0
WBGENE00002632	0.0164164	0	0	0	0	0	0	0	0	0	0	1	0	0
WBGENE00009471	0.470231	0	0	0	0	0	0	0	0	0	0	0	0	0
WBGENE00007947	0.624988	1	0	0	0	0	0	0	0	0	0	0	1	0
WBGENE00019722	-0.375448	1	0	1	0	0	0	0	0	0	0	0	0	0
WBGENE00002247	0.300064	0	0	0	0	0	0	0	0	0	0	0	0	0
WBGENE00020343	-0.23654	1	0	0	0	0	0	0	0	0	0	0	0	0
WBGENE00013126	-0.253653	1	0	0	0	0	0	0	0	0	0	1	0	0
WBGENE00016298	-0.777487	0	1	0	0	1	0	0	0	0	0	0	1	0
WBGENE00001690	-0.464333	0	0	1	0	0	0	0	1	0	0	1	0	0
WBGENE00016827	-0.763687	0	0	0	0	0	0	0	0	0	0	0	0	0
WBGENE00011484	0.596566	1	0	0	0	0	0	0	0	0	0	0	0	0
WBGENE00017226	-0.440043	0	0	1	0	0	0	0	0	0	0	0	0	0
WBGENE00020289	0.673681	1	0	1	0	0	0	0	0	0	0	0	1	0
WBGENE00007499	-0.15648	0	0	0	0	0	0	0	0	0	1	0	0	0
WBGENE00018505	0.676768	1	0	0	0	0	0	0	0	0	0	1	0	0
WBGENE00022567	-0.145583	1	0	1	0	0	0	0	0	0	1	0	0	0
WBGENE00003657	-0.451842	0	0	0	1	0	0	0	1	0	0	1	0	0
WBGENE00015115	-0.932955	0	0	0	0	0	0	0	1	0	1	0	0	0
WBGENE00005015	-0.451721	0	0	0	0	0	1	0	0	0	1	1	1	0
WBGENE00006108	0.190177	1	0	0	0	0	0	0	0	0	1	1	0	0
WBGENE00019431	0.569493	1	0	0	0	0	0	0	0	0	0	0	0	1
WBGENE00006882	0.465291	0	0	0	0	0	0	0	0	0	1	1	0	0
WBGENE00018447	0.356643	0	0	0	0	0	0	0	0	0	0	0	1	0
WBGENE00017146	-0.279696	1	0	0	0	0	0	0	0	0	1	0	0	0
WBGENE00009183	-0.293338	0	0	0	0	0	0	0	0	0	0	0	1	0
WBGENE00003047	-0.769901	0	0	0	0	0	0	0	1	0	1	1	1	0
WBGENE00019843	0.225049	0	0	0	0	0	0	0	0	0	0	1	0	0
WBGENE00020195	-0.522096	0	0	0	0	0	0	0	0	0	0	1	0	0
WBGENE00009136	0.311248	0	0	0	0	0	0	0	0	0	1	0	1	0
WBGENE00017539	1.96321	1	0	0	0	0	0	0	0	1	1	0	0	0
WBGENE00008589	0.787065	1	0	0	1	0	0	0	0	0	1	0	0	0
WBGENE00010982	0.142317	0	0	0	1	0	0	0	1	0	0	0	0	0
WBGENE00016095	0.314646	1	0	0	0	0	0	0	0	1	1	0	1	0
WBGENE00017112	1.77529	1	0	0	0	0	0	0	0	0	0	0	0	0
WBGENE00005303	-0.0671673	0	0	0	0	0	0	0	0	0	1	0	0	0
WBGENE00019326	-0.592686	0	0	1	0	0	0	0	0	0	0	0	0	1
WBGENE00010370	-1.01152	0	0	0	0	0	0	0	0	0	0	1	0	0
WBGENE00009513	0.102811	1	0	0	0	0	0	0	0	0	1	0	0	0
WBGENE00022618	0.255217	0	0	0	0	0	0	0	0	0	0	0	0	0
WBGENE00001386	1.37254	1	0	0	0	0	0	0	0	1	0	1	0	0
WBGENE00010950	-0.0806288	0	0	0	0	0	0	0	0	0	1	0	0	0
WBGENE00004212	-0.139899	1	0	0	0	1	0	0	0	0	0	1	0	0
WBGENE00004194	-0.047176	1	0	0	0	0	0	0	0	0	1	1	0	0
WBGENE00017907	-0.121675	1	0	0	0	0	0	0	0	0	0	0	0	0
WBGENE00018329	-0.17743	0	1	0	0	0	0	0	0	0	0	0	1	0
WBGENE00010423	-0.666072	1	0	1	0	0	0	0	0	0	0	0	0	0
WBGENE00008324	-0.0423154	1	0	0	0	0	0	0	0	0	0	1	0	0
WBGENE00000694	1.95451	1	0	1	0	0	1	0	0	0	0	0	0	0
WBGENE00008916	0.981569	1	0	0	0	0	0	0	0	0	0	0	0	0
WBGENE00018572	-0.55871	1	0	0	0	0	0	0	0	0	0	0	0	0
WBGENE00006188	-0.613219	1	0	0	0	0	0	0	0	0	0	0	1	0
WBGENE00008425	0.0796529	0	0	1	0	0	0	0	0	0	1	1	1	0
WBGENE00008800	-0.0734617	0	0	0	0	0	0	0	0	0	1	1	0	0
WBGENE00016257	-0.606792	1	0	1	0	0	0	0	0	1	1	0	0	0
WBGENE00016993	-0.568116	1	0	0	0	0	1	0	0	0	0	0	1	0
WBGENE00015869	-0.867771	0	1	1	0	1	0	0	1	0	0	0	0	0
WBGENE00010322	-0.800365	1	0	0	0	0	0	0	0	0	0	1	0	0
WBGENE00017469	-0.213664	0	0	1	0	0	0	0	0	0	0	0	0	0
WBGENE00016073	-0.373995	0	0	0	0	0	0	0	0	0	0	0	1	0
WBGENE00021056	-0.0220295	0	0	0	0	0	0	0	0	0	0	0	0	0
WBGENE00013192	0.204364	1	0	0	0	0	0	0	1	0	0	0	0	0
WBGENE00010120	-0.228569	1	1	1	0	0	0	0	0	0	0	0	0	0
WBGENE00019345	0.264507	0	0	1	0	0	0	0	0	0	0	1	0	0
WBGENE00018340	-0.171528	1	0	0	0	0	0	0	0	0	1	0	0	0
WBGENE00010519	-0.124661	0	1	1	0	0	0	0	0	0	0	0	0	0
WBGENE00016099	0.0779911	0	0	0	0	0	1	0	0	0	1	0	0	0
WBGENE00009403	-0.717383	0	0	1	0	0	0	0	0	0	0	1	0	1
WBGENE00009607	-0.834467	0	0	0	1	0	0	0	0	0	0	1	0	0
WBGENE00012484	1.07428	0	0	0	0	0	0	0	0	0	0	1	0	0
WBGENE00021027	-0.621497	1	0	1	0	0	0	0	0	0	0	0	1	0
WBGENE00016217	1.86209	0	0	1	0	0	0	0	0	0	1	0	0	0
WBGENE00009259	0.356012	0	0	0	0	0	0	0	0	0	0	0	0	0
WBGENE00003378	-0.31531	0	0	0	0	0	0	0	0	0	1	0	1	0
WBGENE00000629	-0.510456	0	0	0	0	0	0	0	0	0	1	0	0	0
WBGENE00008259	0.210332	1	0	0	0	0	1	0	1	0	0	0	0	0
WBGENE00004341	-0.992576	0	0	0	1	0	0	0	0	0	0	0	0	0
WBGENE00020929	-0.199021	0	0	0	1	0	0	0	1	0	0	1	1	0
WBGENE00010360	0.0923656	1	0	0	0	0	0	0	0	0	0	0	0	0
WBGENE00012014	-1.08128	0	0	0	0	0	0	0	0	0	0	1	0	0
WBGENE00006985	0.367769	0	0	0	1	0	0	0	1	0	0	1	0	0
WBGENE00008986	0.0729656	0	0	0	0	0	0	0	0	0	1	0	0	0
WBGENE00001919	-1.03709	1	0	0	1	0	0	0	0	0	0	0	0	0
WBGENE00022762	-1.41184	1	1	0	0	0	0	0	0	0	0	0	0	0
WBGENE00011672	0.423628	1	0	0	0	0	0	0	0	0	0	0	0	0
WBGENE00010375	-0.502669	0	0	0	0	0	0	0	0	0	0	0	0	0
WBGENE00013306	-0.642592	0	0	0	0	0	0	0	0	0	1	1	0	0
WBGENE00005646	-1.1472	0	0	0	0	0	0	0	0	0	1	0	0	0
WBGENE00009931	-1.2202	0	0	0	0	0	0	0	0	0	0	0	0	0
WBGENE00013846	-0.107855	0	0	1	0	0	0	0	0	0	0	0	0	0
WBGENE00003155	0.486325	0	0	0	0	0	0	0	0	0	0	0	0	0
WBGENE00011530	0.775413	0	0	1	0	0	0	0	1	0	0	0	0	0
WBGENE00013284	0.753409	0	0	0	0	0	0	0	0	0	0	0	1	0
WBGENE00008308	0.168857	0	0	0	0	0	0	0	0	0	0	0	0	0
WBGENE00013779	0.72009	0	0	1	0	1	0	0	1	0	0	0	0	0
WBGENE00020361	0.213834	1	0	0	0	1	0	0	0	0	0	1	0	0
WBGENE00015398	0.0168417	0	0	0	0	0	0	0	0	0	0	0	0	0
WBGENE00013932	1.59513	1	0	0	0	0	0	0	1	1	1	0	0	0
WBGENE00017389	-0.563526	0	0	0	1	1	0	0	1	0	1	0	0	0
WBGENE00016533	-0.564633	0	0	1	0	0	0	0	0	0	0	0	1	0
WBGENE00021008	-0.407174	0	0	0	0	0	0	0	0	0	1	0	0	0
WBGENE00004113	-1.01361	0	0	0	0	0	0	0	0	0	1	1	1	0
WBGENE00003764	1.34086	1	0	0	0	0	0	0	0	0	0	0	0	0
WBGENE00001916	-0.105595	1	0	0	0	0	0	0	0	0	0	0	0	0
WBGENE00016561	-1.75268	1	0	1	0	0	0	0	0	0	1	0	0	0
WBGENE00021128	0.938338	1	0	1	0	0	0	0	0	0	0	0	0	0
WBGENE00009825	-0.297105	0	0	0	0	0	0	0	1	0	1	1	1	0
WBGENE00021568	-0.297254	0	0	0	0	0	0	0	0	0	0	0	0	0
WBGENE00009251	-0.849262	1	0	0	0	0	0	0	0	0	0	0	1	0
WBGENE00001064	1.13663	0	0	0	0	1	0	0	0	0	1	0	0	0
WBGENE00019980	0.271605	0	1	0	0	0	0	0	0	0	0	0	0	0
WBGENE00002245	-0.676944	0	0	0	0	0	0	0	0	0	1	1	0	0
WBGENE00019792	0.104132	0	0	0	0	0	0	0	0	0	0	0	1	0
WBGENE00016485	0.83664	0	0	0	0	0	0	0	0	0	1	1	1	0
WBGENE00015354	-0.41339	1	0	1	1	1	0	0	1	0	0	0	0	0
WBGENE00006277	-0.863394	0	0	0	0	0	0	0	0	0	0	0	0	0
WBGENE00021565	0.139646	0	0	1	0	0	0	0	0	0	0	1	0	0
WBGENE00010790	2.55639	1	0	1	0	0	0	1	1	1	0	0	0	0
WBGENE00012541	0.258327	0	0	0	0	0	0	0	0	0	1	0	0	0
WBGENE00016899	-0.147622	1	0	0	0	0	0	0	0	0	0	0	1	0
WBGENE00000066	0.615687	1	0	0	1	0	0	0	1	1	0	1	0	0
WBGENE00013490	0.850665	1	1	0	0	0	0	0	0	0	0	0	0	0
WBGENE00020666	-0.635238	0	0	0	0	0	0	0	0	0	1	0	0	0
WBGENE00015434	0.814298	1	0	0	0	0	0	0	0	0	0	0	0	0
WBGENE00005575	-0.358494	0	0	0	0	0	0	0	0	0	1	1	1	0
WBGENE00009152	-0.464395	1	0	0	0	0	0	0	0	1	0	0	0	0
WBGENE00006774	-0.202927	0	0	1	0	0	0	0	0	0	0	1	1	0
WBGENE00009847	-0.0650455	0	0	1	0	0	0	0	0	0	1	1	0	0
WBGENE00010289	0.993085	1	0	0	0	0	0	0	0	0	1	0	1	0
WBGENE00019186	-0.520995	0	0	0	0	0	0	0	0	0	1	1	1	0
WBGENE00019452	0.141844	1	0	0	0	0	0	0	0	0	1	0	1	0
WBGENE00005079	-0.490057	0	0	0	0	0	0	0	1	0	0	1	0	0
WBGENE00016947	-0.13295	0	0	0	0	0	0	0	0	0	1	0	0	0
WBGENE00020870	-0.203415	1	0	0	0	0	0	0	0	0	1	0	0	0
WBGENE00011228	-0.651468	0	1	0	0	0	0	0	0	0	0	0	0	0
WBGENE00014198	-0.338283	0	0	0	0	0	0	0	0	0	0	0	0	0
WBGENE00005070	-0.804867	1	0	1	0	0	0	0	0	0	0	1	0	1
WBGENE00009070	-0.416965	0	0	0	0	0	0	0	0	0	1	0	0	0
WBGENE00015298	0.513819	0	0	1	0	0	0	0	0	0	0	0	1	0
WBGENE00020696	0.0933169	0	0	1	0	0	1	0	0	0	1	0	1	0
WBGENE00004877	-0.271118	1	0	0	0	0	0	0	0	0	0	0	0	0
WBGENE00000622	2.29161	0	0	0	0	0	0	0	0	0	0	0	0	0
WBGENE00015948	0.500347	1	0	0	0	1	0	0	0	0	0	0	0	0
WBGENE00009102	-0.655388	0	0	1	0	0	0	0	0	0	0	0	0	0
WBGENE00000073	-0.823054	1	0	0	0	0	0	0	0	0	0	0	0	0
WBGENE00009972	-1.40414	0	0	0	0	0	0	0	0	0	0	0	1	0
WBGENE00017947	-0.477818	1	0	0	0	0	0	0	0	0	0	1	0	0
WBGENE00007473	-0.621315	0	0	1	0	0	0	0	0	0	0	0	1	0
WBGENE00017836	0.188468	0	0	0	0	0	0	0	0	0	0	1	0	0
WBGENE00017268	-0.563317	1	0	0	0	0	0	0	0	0	0	1	1	0
WBGENE00011236	0.812439	1	0	0	0	0	0	0	0	0	0	1	0	0
WBGENE00021724	0.0119586	1	0	0	0	0	1	0	0	0	1	0	0	0
WBGENE00015527	-0.544215	1	0	0	0	0	0	0	0	0	0	0	0	1
WBGENE00000079	-0.378899	0	0	0	0	0	0	0	0	0	0	0	0	0
WBGENE00018759	-0.35935	0	0	0	0	0	0	0	0	0	1	0	0	0
WBGENE00005159	-0.412291	1	0	0	0	0	0	0	0	0	1	0	0	0
WBGENE00005399	0.0980975	0	0	0	0	0	0	0	0	0	0	0	0	0
WBGENE00004483	-1.01017	1	0	0	0	0	0	0	0	0	0	0	1	0
WBGENE00009670	-0.0143698	0	0	0	0	0	0	0	1	0	1	0	0	0
WBGENE00013196	-0.217591	0	0	0	0	0	0	0	0	1	0	0	0	0
WBGENE00013916	-0.475274	0	0	0	0	0	0	0	1	0	0	0	0	0
WBGENE00016829	-0.0116594	0	0	0	0	0	0	0	0	0	0	0	0	0
WBGENE00005865	-0.728967	0	0	0	0	0	0	0	0	0	0	0	0	0
WBGENE00006251	-0.466965	0	0	1	0	0	0	0	1	0	1	0	0	0
WBGENE00008205	1.21833	1	0	1	0	0	0	0	0	0	0	0	0	0
WBGENE00016438	-0.823689	1	0	1	0	0	0	0	0	0	1	1	0	0
WBGENE00005146	-0.496153	0	0	0	0	0	0	0	0	0	0	0	0	0
WBGENE00019108	-0.151834	0	0	1	0	0	0	0	0	0	0	0	0	0
WBGENE00020224	-0.699972	0	0	0	0	0	0	0	0	0	1	1	0	0
WBGENE00016691	-0.871508	0	0	0	0	0	0	0	0	0	1	1	1	0
WBGENE00016409	-0.258179	0	0	1	0	0	0	0	0	0	1	0	0	0
WBGENE00005180	-0.328048	1	0	0	0	0	0	0	0	0	0	0	0	0
WBGENE00008581	0.153657	0	0	1	0	0	0	0	0	1	0	0	0	0
WBGENE00015387	-0.922886	1	0	0	0	0	0	0	0	0	0	0	0	0
WBGENE00003710	-0.210363	0	0	0	0	1	0	0	1	0	0	0	0	0
WBGENE00009488	0.65764	1	0	0	0	0	0	0	0	0	0	0	1	0
WBGENE00005064	0.200829	1	0	0	0	0	1	0	0	0	1	0	0	0
WBGENE00009826	-0.173797	1	0	0	0	0	0	0	0	0	0	0	0	0
WBGENE00016955	-0.633144	1	0	0	1	0	0	0	0	0	0	0	0	0
WBGENE00007598	-0.398241	1	0	1	0	0	1	0	0	0	0	0	0	0
WBGENE00007273	-0.950411	0	1	0	0	0	0	0	0	0	1	0	0	0
WBGENE00008232	-1.17026	0	0	0	0	0	0	0	0	0	1	0	1	0
WBGENE00007047	0.36583	1	0	1	0	0	0	0	0	0	0	1	0	0
WBGENE00008210	0.207431	1	0	0	0	0	0	0	0	0	0	0	0	0
WBGENE00010634	-0.538847	1	0	0	0	0	0	0	0	0	0	0	0	0
WBGENE00007282	-0.555916	1	0	0	0	0	1	0	0	1	0	0	0	0
WBGENE00018793	-0.287461	0	0	0	0	0	0	0	1	0	0	0	1	0
WBGENE00015167	0.0929872	1	0	1	0	0	0	0	1	0	1	0	0	0
WBGENE00011781	0.671028	1	0	0	0	0	0	0	0	0	0	0	0	0
WBGENE00017984	0.168744	0	0	0	0	0	0	0	1	0	1	0	0	0
WBGENE00002989	-0.849873	0	0	0	1	0	0	0	1	0	0	0	0	0
WBGENE00009306	0.264393	1	0	0	0	0	0	0	1	0	1	0	0	0
WBGENE00007845	-0.428873	0	0	0	1	0	0	0	1	0	0	0	0	0
WBGENE00003515	0.98283	0	0	1	0	0	0	0	0	0	1	0	0	0
WBGENE00015695	0.680323	1	0	1	0	0	0	0	0	0	1	1	0	0
WBGENE00016953	-0.142082	0	0	0	0	0	0	0	0	0	0	1	1	0
WBGENE00008241	0.133001	1	0	0	0	0	0	0	0	1	0	0	0	0
WBGENE00006676	0.306012	0	1	0	0	0	0	0	0	0	0	0	1	0
WBGENE00007375	0.173373	0	0	0	0	1	0	0	0	0	1	0	0	0
WBGENE00006164	-0.243232	0	0	0	0	0	0	0	0	0	1	0	0	0
WBGENE00006318	-1.01691	1	0	1	1	0	0	0	0	0	0	1	0	0
WBGENE00011467	0.790848	1	0	0	0	0	0	0	0	0	0	0	0	0
WBGENE00020408	-0.689223	0	0	0	0	0	0	0	0	0	1	0	1	1
WBGENE00010697	0.0605256	0	0	0	0	0	0	0	0	0	0	0	0	0
WBGENE00005883	0.0132215	1	0	0	0	0	0	0	0	0	0	0	0	0
WBGENE00002048	0.55031	0	0	0	0	0	0	0	1	0	0	1	0	0
WBGENE00006380	-0.0134476	0	0	0	1	0	0	0	1	0	1	1	0	0
WBGENE00022614	-0.742647	1	0	0	0	0	0	0	0	0	1	0	0	0
WBGENE00007301	1.30755	1	0	0	0	0	0	0	0	0	0	0	0	0
WBGENE00004369	-0.808894	0	0	0	0	0	1	0	0	0	1	1	0	0
WBGENE00011869	0.0396501	1	0	0	1	0	0	0	1	0	0	0	0	0
WBGENE00017724	-0.534721	0	0	0	0	0	0	0	0	0	0	0	0	0
WBGENE00017057	-0.194501	1	0	1	0	0	1	0	0	0	1	0	1	0
WBGENE00019089	-0.402942	1	0	1	0	0	0	0	0	1	0	1	0	0
WBGENE00006659	0.10129	0	0	0	0	0	0	0	0	0	1	1	0	0
WBGENE00006053	1.22163	1	0	0	0	0	0	0	0	0	1	0	0	0
WBGENE00014213	-0.690002	1	0	0	0	0	0	0	0	0	0	1	0	0
WBGENE00020741	0.914253	1	0	1	0	0	0	0	0	1	1	1	1	0
WBGENE00017705	0.533796	0	0	0	0	0	0	0	0	0	1	0	0	0
WBGENE00000409	-0.65444	0	0	0	0	0	0	0	0	0	1	0	1	0
WBGENE00015054	-0.131923	1	0	0	0	0	0	0	0	0	0	0	0	0
WBGENE00020051	-0.663645	1	0	0	0	0	0	0	0	0	0	1	0	0
WBGENE00011594	-0.310895	0	0	0	1	0	0	0	1	0	0	0	1	0
WBGENE00012250	-0.242554	1	0	0	1	0	0	0	1	0	1	0	0	0
WBGENE00010332	-0.877419	1	0	0	0	0	0	0	0	0	0	0	0	0
WBGENE00005430	-0.600951	0	0	0	0	0	0	0	0	0	0	0	0	0
WBGENE00000006	-0.294045	1	0	0	0	0	0	0	0	0	1	1	0	0
WBGENE00002131	0.537883	0	0	0	1	0	1	0	1	1	1	0	0	0
WBGENE00011371	-0.998869	0	0	0	1	0	0	0	1	0	0	0	0	0
WBGENE00017890	-0.308181	1	0	0	0	0	0	0	0	0	0	0	1	0
WBGENE00020887	0.177766	1	0	0	0	0	0	0	0	0	1	0	0	0
WBGENE00001638	-0.877171	1	0	0	1	0	0	0	1	0	1	0	1	0
WBGENE00009500	0.0938672	0	0	0	0	0	0	0	0	0	0	0	0	0
WBGENE00017175	0.299796	0	0	0	0	0	0	0	0	0	0	0	0	0
WBGENE00008806	-1.00964	0	0	0	0	0	1	0	0	0	0	0	0	0
WBGENE00020359	-0.752318	1	0	0	0	0	0	0	0	0	0	0	1	0
WBGENE00011014	-0.0752131	0	0	0	0	0	0	0	0	0	1	0	0	0
WBGENE00003635	-0.0241239	1	0	0	0	0	0	0	0	0	1	0	1	1
WBGENE00011192	-0.206425	0	0	0	0	0	0	0	0	0	0	0	0	0
WBGENE00012946	0.406258	1	0	1	0	0	0	0	0	0	1	0	1	0
WBGENE00016403	-0.327277	0	0	1	0	0	0	0	0	1	0	0	0	0
WBGENE00001464	0.459201	1	0	0	0	0	0	0	1	0	0	0	0	0
WBGENE00009290	-0.772724	1	0	0	0	0	0	0	0	0	1	0	1	0
WBGENE00020427	0.545861	1	0	0	0	0	0	0	0	0	0	0	0	0
WBGENE00044062	0.54717	0	0	0	0	0	0	0	0	0	0	0	0	0
WBGENE00017783	-0.373918	1	0	1	0	0	0	0	0	0	0	0	0	0
WBGENE00000674	-0.540542	1	0	1	0	0	0	0	0	0	0	0	0	0
WBGENE00010027	-0.404408	0	0	0	0	0	0	0	0	0	0	0	0	0
WBGENE00009009	-0.700512	1	0	0	0	0	0	0	0	0	1	0	1	0
WBGENE00013401	-0.147729	1	0	1	0	0	0	0	0	0	0	0	0	0
WBGENE00007566	-0.416617	0	0	0	0	0	0	0	0	0	0	0	0	0
WBGENE00014230	-0.381802	1	0	0	0	0	0	0	0	0	1	0	1	0
WBGENE00016162	-1.03886	1	0	0	0	0	0	0	0	0	0	0	1	0
WBGENE00006085	-0.54475	0	0	1	0	0	0	0	0	0	0	0	0	0
WBGENE00005237	0.18376	1	0	0	0	0	0	0	0	0	0	0	0	0
WBGENE00012540	1.54577	1	0	1	1	0	0	0	1	1	0	1	0	0
WBGENE00010359	-0.369291	1	0	0	0	0	0	0	0	0	1	0	1	0
WBGENE00019466	-0.162074	0	0	0	0	0	0	0	0	1	0	0	0	0
WBGENE00012118	0.136478	0	0	0	0	0	0	0	0	1	0	0	0	0
WBGENE00012020	1.94279	0	0	0	0	0	0	0	0	0	1	0	1	0
WBGENE00021040	0.0208456	1	0	1	0	0	0	0	0	0	1	0	0	0
WBGENE00001446	0.793193	1	0	0	0	0	0	0	0	0	0	0	0	0
WBGENE00011707	-0.720545	0	0	0	0	0	0	0	0	0	0	1	0	0
WBGENE00015918	-0.677604	0	0	0	0	0	0	0	0	0	0	0	0	0
WBGENE00020302	1.12725	1	0	1	1	0	0	0	1	0	0	0	0	0
WBGENE00007597	0.354286	1	0	0	0	0	0	0	0	0	0	0	0	0
WBGENE00003476	-0.332091	0	0	1	0	0	0	0	0	0	0	1	0	0
WBGENE00008795	-0.718505	0	0	0	0	0	0	0	0	0	0	0	0	1
WBGENE00010467	0.559756	1	0	0	0	0	1	0	0	0	0	0	0	0
WBGENE00011505	0.902912	1	0	1	0	0	0	0	0	0	0	0	0	0
WBGENE00017554	-0.0652791	0	0	0	0	0	0	0	0	0	1	0	1	0
WBGENE00006594	0.156357	1	0	1	0	0	0	0	0	0	0	1	0	0
WBGENE00005005	1.52496	1	0	0	0	0	0	0	0	0	0	0	0	0
WBGENE00003851	-1.52787	1	0	0	0	0	0	0	0	0	0	1	1	0
WBGENE00003372	-0.730943	0	0	0	0	0	0	0	0	0	1	0	1	0
WBGENE00016394	-1.04554	1	0	0	0	0	0	0	0	0	1	1	0	0
WBGENE00005914	-0.422565	0	0	0	0	0	0	0	0	0	0	0	0	0
WBGENE00022699	-0.266515	1	0	1	0	0	0	0	0	0	1	0	1	0
WBGENE00022546	0.880586	0	0	1	0	0	0	0	0	0	0	1	1	0
WBGENE00014228	-0.841851	1	0	1	0	0	0	0	0	0	0	0	1	0
WBGENE00009073	0.0360773	0	0	1	0	0	0	0	0	0	1	0	0	0
WBGENE00007687	0.138363	0	0	0	0	0	0	0	0	0	0	0	1	0
WBGENE00015838	-0.421102	0	1	0	0	0	0	0	0	0	0	0	0	0
WBGENE00015785	0.470783	1	0	0	0	0	1	0	0	0	1	0	0	0
WBGENE00013946	0.0794027	1	0	1	0	0	0	0	0	0	1	0	0	0
WBGENE00000441	-0.407655	1	0	0	0	0	0	0	0	0	0	0	1	0
WBGENE00010928	0.73363	1	0	1	0	0	0	0	0	0	1	0	0	0
WBGENE00000186	-0.150554	1	0	0	0	0	0	1	0	0	0	0	0	0
WBGENE00022732	0.369109	0	0	0	0	0	0	0	0	0	0	0	0	0
WBGENE00016161	1.44592	0	0	0	0	0	0	0	0	0	0	1	0	0
WBGENE00006264	-0.775121	0	0	0	0	0	0	0	0	0	0	0	0	0
WBGENE00016288	0.280206	0	0	0	0	0	1	0	0	0	0	0	0	0
WBGENE00014224	-0.42407	0	0	0	1	0	1	0	1	0	1	0	0	0
WBGENE00016017	2.38225	0	0	0	1	0	0	0	1	1	0	0	0	0
WBGENE00007546	-1.09366	1	0	0	0	0	0	0	0	0	1	0	0	0
WBGENE00005884	0.349856	0	0	0	0	0	1	0	0	0	0	0	1	0
WBGENE00009660	0.194623	0	0	0	0	0	0	0	0	0	0	1	0	0
WBGENE00017126	-0.376471	0	0	0	0	0	1	0	0	0	1	0	0	0
WBGENE00019962	-0.0437607	0	0	0	0	0	0	0	1	0	0	0	0	0
WBGENE00015622	-0.53608	0	0	0	0	0	0	0	1	0	0	0	0	0
WBGENE00020322	-0.258603	0	0	0	0	0	0	0	0	0	1	1	1	0
WBGENE00001948	-0.605696	0	0	0	0	0	0	0	0	0	1	0	0	0
WBGENE00012102	0.00247309	1	0	1	0	0	0	0	0	0	1	0	0	0
WBGENE00015412	0.100551	0	1	0	0	0	0	0	0	0	0	0	0	0
WBGENE00012045	-0.526973	1	0	0	0	0	0	0	0	0	1	0	0	0
WBGENE00008344	-1.1939	0	0	1	0	0	0	0	0	0	0	0	0	0
WBGENE00000368	-0.539772	1	1	0	0	0	0	0	0	0	1	0	0	0
WBGENE00016201	-0.141277	0	0	0	1	0	0	0	0	1	0	0	0	0
WBGENE00007267	-0.867886	0	0	1	0	0	0	0	0	0	0	1	0	0
WBGENE00003530	-0.0480784	0	0	0	0	0	0	0	0	1	1	0	0	0
WBGENE00000155	-0.518032	0	0	0	0	0	0	0	0	0	1	0	1	0
WBGENE00012273	-0.462188	0	0	0	0	0	0	0	0	0	0	1	0	0
WBGENE00010161	-0.941288	0	0	0	0	0	0	0	0	0	0	0	1	0
WBGENE00008881	-0.752759	0	0	0	0	1	0	0	0	0	1	0	1	0
WBGENE00012811	-0.239891	1	0	0	0	0	0	0	0	0	1	0	0	0
WBGENE00004854	-0.612541	1	0	0	0	0	0	0	0	0	0	0	0	0
WBGENE00011673	-0.413426	1	0	1	0	0	0	0	0	0	0	0	1	0
WBGENE00000725	0.766463	1	0	0	0	0	1	0	0	1	1	0	0	0
WBGENE00002065	0.101507	1	0	0	0	0	0	0	0	0	1	0	0	0
WBGENE00007533	0.347273	0	0	1	0	0	0	0	0	0	0	0	0	0
WBGENE00013926	0.479413	0	0	1	0	0	0	0	0	0	0	0	0	0
WBGENE00010176	-0.199202	1	0	0	0	0	0	0	0	0	0	0	0	0
WBGENE00008030	-0.0673006	1	0	0	0	0	0	0	0	0	0	0	1	0
WBGENE00014108	-0.161185	0	0	0	0	0	0	0	0	0	0	1	0	0
WBGENE00013482	-0.142456	0	0	0	0	0	0	0	1	0	1	0	0	0
WBGENE00016053	0.291499	1	0	0	0	0	0	0	0	0	0	0	1	0
WBGENE00011202	-0.517759	0	0	0	0	0	0	0	0	0	0	0	0	0
WBGENE00013400	0.0794599	0	0	0	0	0	0	0	0	0	0	1	0	0
WBGENE00000157	-1.43112	0	0	0	0	0	0	0	0	0	0	1	1	0
WBGENE00018003	-0.264884	0	0	0	0	0	0	0	1	0	0	0	0	0
WBGENE00016643	-0.54926	1	0	0	0	0	0	0	0	1	0	1	1	0
WBGENE00004391	-0.201157	1	0	0	1	0	0	0	1	0	0	0	0	0
WBGENE00020828	-0.714483	1	0	0	0	0	0	0	1	0	1	0	0	0
WBGENE00012817	-0.461077	0	0	0	0	0	0	0	0	0	1	0	0	0
WBGENE00000058	-0.382039	0	0	0	0	0	0	0	0	0	0	0	1	0
WBGENE00017851	2.24099	1	0	0	0	0	0	0	0	0	0	0	0	0
WBGENE00006231	-1.08657	1	0	0	0	0	0	0	0	0	0	0	0	0
WBGENE00010057	0.0566045	0	0	0	0	0	0	0	0	0	0	1	0	0
WBGENE00008956	-0.249924	1	0	0	0	0	1	0	0	0	1	0	0	0
WBGENE00014006	0.549546	1	0	0	0	0	0	0	0	1	0	0	0	0
WBGENE00001514	0.288863	0	0	1	0	0	0	0	0	0	0	0	0	0
WBGENE00008649	2.22553	0	0	0	1	0	0	0	1	0	1	0	0	0
WBGENE00020156	-0.430806	0	0	1	0	0	0	0	0	0	0	0	0	0
WBGENE00000712	1.36911	1	0	0	0	0	0	0	0	1	1	0	0	0
WBGENE00019272	1.10072	0	0	0	0	0	0	0	0	0	0	1	0	0
WBGENE00005357	0.150965	0	0	1	0	0	0	0	0	0	0	0	0	0
WBGENE00003706	-0.986624	0	0	0	0	0	0	0	0	0	0	0	1	0
WBGENE00008730	-0.112286	1	0	1	0	0	0	0	0	0	1	0	1	0
WBGENE00008378	2.98064	1	0	0	0	0	0	0	0	1	1	0	0	0
WBGENE00020531	0.378338	0	0	0	0	0	0	0	0	0	0	0	0	0
WBGENE00004222	0.0812518	1	0	0	0	0	0	0	0	0	1	0	1	0
WBGENE00000002	-0.446304	0	0	1	0	0	0	0	0	0	1	1	0	0
WBGENE00016678	-1.01611	1	0	0	0	0	0	0	0	0	0	0	0	0
WBGENE00011924	-1.37108	0	0	0	0	0	0	0	0	0	1	0	1	1
WBGENE00005105	-0.290407	1	0	0	0	0	1	0	0	1	0	0	0	0
WBGENE00001262	-0.551073	0	0	0	0	0	0	0	0	0	1	1	0	0
WBGENE00006205	-0.00517953	1	0	1	0	0	0	0	0	0	0	0	1	0
WBGENE00011277	0.253391	1	0	0	0	0	0	0	0	0	0	0	0	0
WBGENE00010522	-0.591356	1	0	0	0	0	0	0	0	0	1	0	1	0
WBGENE00010530	-0.277306	1	0	0	0	0	0	0	0	0	0	0	0	0
WBGENE00010706	0.224992	1	0	1	0	0	0	0	0	0	0	0	0	0
WBGENE00013038	0.134558	0	0	0	0	0	0	0	0	0	0	0	0	1
WBGENE00003669	1.11175	0	0	0	0	0	0	0	0	0	1	0	1	0
WBGENE00016735	-0.123768	0	0	0	0	0	0	0	0	0	1	0	0	0
WBGENE00007393	0.0814009	0	0	0	0	0	0	0	0	0	1	0	1	0
WBGENE00001329	-1.04886	0	0	1	0	0	0	0	0	0	0	1	0	0
WBGENE00012432	0.142249	0	1	0	0	0	1	0	0	1	0	1	0	0
WBGENE00006982	0.571064	0	0	0	0	0	0	0	0	0	0	1	0	0
WBGENE00000713	2.05539	0	0	0	0	0	0	0	1	1	0	1	0	0
WBGENE00012297	0.203569	0	0	1	0	0	0	0	0	0	1	0	0	0
WBGENE00015595	-0.81144	0	0	1	0	0	0	0	0	0	1	1	0	0
WBGENE00022498	0.0962154	1	0	1	0	0	0	0	1	1	1	0	0	0
WBGENE00015958	-0.451761	0	0	1	0	0	0	0	0	0	0	0	0	0
WBGENE00017572	-0.372019	0	0	0	0	0	0	0	0	0	1	0	0	0
WBGENE00006663	-0.328274	1	1	0	0	0	1	0	0	0	0	0	0	0
WBGENE00001067	2.65289	0	0	1	0	0	0	0	0	1	0	1	0	0
WBGENE00011668	1.81876	0	0	1	0	0	0	0	0	0	1	0	0	0
WBGENE00018851	-0.458609	0	0	1	0	0	0	0	0	0	0	0	0	0
WBGENE00015440	-0.00244809	0	0	1	0	0	0	0	0	0	1	0	0	0
WBGENE00017118	-0.489359	0	0	0	0	0	0	0	0	0	1	0	0	0
WBGENE00015055	-0.372654	1	0	0	0	0	0	0	0	0	1	0	0	0
WBGENE00011740	-0.915974	0	0	0	0	0	0	0	0	0	0	0	0	0
WBGENE00012127	-0.369526	0	0	0	0	0	0	0	0	0	0	0	0	0
WBGENE00009410	-0.220297	1	0	0	0	1	0	0	0	0	0	1	0	1
WBGENE00020811	-1.0303	0	0	0	0	0	0	0	0	0	1	0	0	0
WBGENE00001700	0.406062	1	0	1	0	0	0	0	0	0	0	0	0	0
WBGENE00019845	-0.307134	1	0	0	0	0	0	0	0	1	0	0	0	0
WBGENE00004220	-1.00409	0	0	0	1	0	0	0	1	0	0	1	0	0
WBGENE00009391	0.707707	1	0	0	0	0	0	0	0	0	0	1	0	0
WBGENE00006963	-0.38814	0	0	0	0	0	0	0	0	0	0	0	0	0
WBGENE00008273	-0.0515728	1	0	0	0	0	0	0	0	0	0	0	1	0
WBGENE00018036	0.141653	0	0	1	0	0	0	0	0	0	1	0	1	1
WBGENE00015370	0.216923	0	1	0	0	0	0	0	0	0	1	0	1	0
WBGENE00000203	-0.0763461	0	0	0	0	0	0	0	1	0	0	0	1	0
WBGENE00022812	-0.471264	1	0	1	0	0	0	0	0	0	0	0	0	0
WBGENE00019528	0.335226	0	0	0	0	0	0	0	0	0	1	0	0	0
WBGENE00008392	-0.209968	0	0	0	0	0	0	0	0	0	1	1	1	0
WBGENE00012120	0.840424	1	0	0	0	0	0	0	1	0	0	0	0	0
WBGENE00016797	-0.814332	0	0	1	1	0	0	0	1	0	1	0	0	0
WBGENE00006832	-0.661772	0	0	0	0	0	0	0	0	0	1	0	0	0
WBGENE00009245	-0.285548	0	0	1	0	0	0	0	0	0	1	0	0	0
WBGENE00011362	0.974029	1	0	1	0	0	0	0	0	0	0	0	0	0
WBGENE00005269	-0.0963482	1	0	0	0	0	0	1	0	0	0	0	0	0
WBGENE00011712	-0.458132	0	0	0	0	0	0	0	0	0	0	0	0	0
WBGENE00017029	-0.95923	0	0	0	0	0	1	0	1	0	0	0	1	0
WBGENE00001940	-0.882018	1	0	0	1	0	0	0	1	0	0	0	0	1
WBGENE00000388	0.381881	0	0	0	1	0	0	0	1	1	1	0	1	0
WBGENE00000672	1.87173	1	0	0	0	0	0	0	0	0	0	0	0	0
WBGENE00018957	-1.27762	0	0	1	0	0	0	0	1	0	0	1	0	0
WBGENE00009017	-0.417003	1	0	0	0	0	0	0	0	0	0	1	0	0
WBGENE00004860	-0.585669	0	0	0	0	0	0	0	0	0	1	1	0	0
WBGENE00010465	-0.234961	1	0	0	0	0	1	0	0	0	1	0	0	0
WBGENE00012260	-0.242439	0	0	0	0	0	0	0	0	0	0	1	1	0
WBGENE00018687	-0.307919	0	0	0	0	0	0	0	1	0	0	0	0	0
WBGENE00007480	0.0810671	0	0	0	0	0	0	0	0	0	1	1	0	0
WBGENE00003652	0.0530673	1	0	0	1	0	0	0	1	0	0	0	0	0
WBGENE00000176	0.387317	1	0	1	1	0	0	0	1	0	0	0	1	0
WBGENE00018795	-1.58676	0	0	0	0	0	0	0	1	0	0	0	1	0
WBGENE00016271	-0.417865	1	0	1	0	0	0	0	0	0	1	0	0	0
WBGENE00018613	0.386712	1	0	0	0	0	0	0	0	0	1	0	0	0
WBGENE00001211	-0.779167	1	0	0	0	0	0	0	0	0	0	0	0	0
WBGENE00020433	1.68725	1	0	0	0	0	0	0	0	0	1	0	1	0
WBGENE00008901	-0.180461	0	1	0	0	0	0	0	0	0	0	0	0	0
WBGENE00007809	-0.375458	0	0	0	0	0	1	0	0	0	1	0	0	0
WBGENE00012240	0.336345	0	0	0	0	0	0	0	0	0	0	0	1	0
WBGENE00010700	-0.485397	0	0	1	0	0	0	0	0	0	0	0	0	0
WBGENE00018059	-0.212846	0	0	0	0	0	0	0	0	0	1	0	1	0
WBGENE00002234	-0.698816	0	0	1	0	0	0	0	0	0	1	0	1	0
WBGENE00017662	0.146097	1	0	0	0	0	0	0	0	0	1	0	0	0
WBGENE00019187	-0.136633	1	0	0	0	0	0	0	0	0	1	0	0	1
WBGENE00015228	-0.690453	0	0	0	0	0	0	0	0	0	1	0	0	0
WBGENE00012057	0.482499	0	0	0	0	0	0	0	0	0	0	0	0	1
WBGENE00006459	-0.756807	0	0	0	0	0	0	0	0	0	0	0	0	0
WBGENE00016681	-0.353302	1	0	0	0	0	0	0	0	0	0	0	0	0
WBGENE00001889	-0.292865	1	0	1	1	0	0	0	0	0	0	0	0	0
WBGENE00006283	-0.126238	0	0	0	0	0	1	0	0	1	0	0	0	0
WBGENE00018203	0.160228	0	0	0	0	0	0	0	0	0	1	0	0	0
WBGENE00020580	-0.0435603	0	0	1	0	0	1	1	0	0	1	0	0	0
WBGENE00012164	-0.973324	0	0	0	0	0	0	0	0	0	1	0	0	0
WBGENE00019894	-0.851658	1	0	0	0	0	0	0	0	0	1	0	1	0
WBGENE00012000	-0.715717	1	0	0	0	0	0	0	0	0	0	0	0	0
WBGENE00017204	-0.147677	0	0	0	0	0	0	0	0	0	0	0	0	1
WBGENE00001761	0.611296	1	0	0	0	0	0	0	0	0	0	1	1	0
WBGENE00006678	-0.529178	0	0	0	0	0	0	0	0	0	0	0	0	0
WBGENE00020230	-0.671011	0	0	0	0	0	0	0	0	0	0	0	0	0
WBGENE00017536	0.115982	0	1	0	0	0	0	0	0	0	0	1	0	1
WBGENE00001582	-0.863832	0	1	0	0	0	0	0	0	0	1	1	0	0
WBGENE00001877	-1.00441	1	0	0	0	0	1	0	0	0	0	1	0	0
WBGENE00018500	0.697558	1	1	1	0	0	0	0	0	1	0	0	0	0
WBGENE00009654	0.0994322	1	0	1	0	0	0	0	0	0	1	0	0	0
WBGENE00002105	0.418636	1	0	0	1	0	0	0	1	0	0	0	0	0
WBGENE00018023	0.00281017	1	0	0	0	0	0	0	0	0	0	1	0	0
WBGENE00008102	-0.100997	0	0	1	0	0	0	0	0	0	0	0	0	0
WBGENE00009581	0.70797	1	0	1	0	0	0	0	0	0	1	0	0	0
WBGENE00015258	-0.691774	1	0	0	0	0	0	0	0	0	1	0	0	0
WBGENE00019670	-0.368697	0	0	0	0	0	0	0	0	0	0	0	0	0
WBGENE00019600	-0.130555	1	0	1	0	0	0	0	0	0	1	1	0	0
WBGENE00003446	2.97623	1	1	1	0	0	0	0	0	0	1	0	0	0
WBGENE00020651	0.349903	0	0	0	0	0	0	0	0	0	1	0	0	0
WBGENE00011129	-0.556361	0	0	0	0	0	0	0	0	0	0	0	0	0
WBGENE00008841	0.153026	1	0	0	0	1	0	0	0	1	1	0	0	0
WBGENE00005841	-0.255395	1	0	0	0	0	0	0	0	0	0	0	0	0
WBGENE00013590	0.379246	0	0	0	0	0	1	0	0	0	1	0	0	0
WBGENE00014085	-0.943783	0	0	0	0	0	0	0	0	0	0	0	0	0
WBGENE00013940	-0.277253	0	0	0	0	0	0	0	0	0	0	0	1	0
WBGENE00018696	0.152362	0	0	0	0	0	0	0	0	0	0	1	1	0
WBGENE00015922	-0.822003	0	0	0	0	0	0	0	0	0	1	0	0	1
WBGENE00004721	-0.127605	1	0	0	0	0	1	0	0	0	1	0	1	0
WBGENE00016332	1.41738	0	0	0	0	0	0	0	0	0	0	1	0	0
WBGENE00017093	0.616797	1	0	0	0	0	0	0	0	0	0	0	0	0
WBGENE00020826	-0.357382	1	0	1	0	0	0	0	0	0	0	0	0	0
WBGENE00012166	-0.866556	0	0	0	0	0	0	0	0	0	0	0	0	0
WBGENE00008300	-0.114793	0	0	0	0	0	0	0	0	0	0	0	1	0
WBGENE00011982	-0.318783	0	0	0	0	0	0	0	1	0	0	0	0	0
WBGENE00009219	-1.07249	1	0	0	0	0	0	0	0	0	0	0	1	0
WBGENE00012060	-0.282039	0	0	0	0	0	0	0	0	0	0	0	0	0
WBGENE00022636	-0.156686	0	0	0	0	0	0	0	0	0	0	0	0	0
WBGENE00001885	-0.272001	1	0	1	1	0	0	0	0	0	0	0	0	0
WBGENE00021011	-0.164125	0	0	0	0	0	0	0	1	1	0	0	0	0
WBGENE00010834	-0.0647656	0	0	1	0	0	0	0	0	0	0	0	0	0
WBGENE00008053	0.634546	0	0	1	0	0	0	0	0	0	0	0	0	0
WBGENE00008801	-0.0158787	0	0	0	1	0	0	0	0	0	0	0	0	0
WBGENE00008045	0.140174	1	0	1	0	0	0	0	0	0	1	0	0	0
WBGENE00018441	-0.593826	1	0	0	0	0	1	0	0	0	1	0	0	0
WBGENE00008718	1.67073	0	0	0	0	0	0	0	0	0	0	1	0	0
WBGENE00017122	-0.410096	1	0	0	0	0	0	0	0	0	1	0	0	0
WBGENE00013486	-0.56904	0	0	0	0	0	0	0	0	0	0	0	0	0
WBGENE00016873	-0.828598	1	0	0	0	0	0	0	0	0	0	0	1	0
WBGENE00006456	-0.241823	0	0	0	0	0	0	0	0	0	1	1	1	0
WBGENE00006393	-0.311678	0	0	0	0	0	0	0	0	0	1	1	1	0
WBGENE00009812	0.348084	0	0	0	0	0	1	0	1	0	0	0	0	0
WBGENE00012781	2.12978	1	0	0	0	0	0	0	0	0	0	0	0	0
WBGENE00018773	-0.82857	1	0	0	0	0	0	0	0	0	0	0	0	1
WBGENE00001037	-0.124423	1	0	0	0	0	0	0	0	0	1	1	1	0
WBGENE00000491	-0.8514	0	0	0	1	0	0	0	1	0	1	1	0	0
WBGENE00003241	-0.640837	1	0	1	0	0	0	0	0	0	0	0	0	0
WBGENE00000991	0.240855	0	0	0	0	0	0	0	0	0	1	1	1	0
WBGENE00001137	0.417217	0	0	0	0	0	0	0	0	0	1	1	0	0
WBGENE00019675	0.665331	0	0	0	0	0	0	0	0	0	0	0	0	0
WBGENE00000878	0.773952	0	0	0	0	0	0	0	0	0	1	0	1	0
WBGENE00005743	0.578764	1	0	0	0	0	0	0	0	0	1	0	0	0
WBGENE00009552	-0.387212	0	0	0	0	0	0	0	0	0	1	0	1	0
WBGENE00000618	1.94069	1	0	0	0	0	0	0	0	0	0	0	0	0
WBGENE00010876	1.16673	0	0	0	0	0	0	0	0	0	0	0	0	0
WBGENE00001063	-0.422054	0	0	0	0	0	1	0	1	0	0	0	0	0
WBGENE00015991	-0.439654	0	0	1	0	0	1	0	0	0	0	1	0	0
WBGENE00005764	-0.487263	1	0	1	0	0	0	0	0	1	0	0	0	0
WBGENE00017464	-0.22793	0	0	1	0	0	0	0	1	1	1	0	0	0
WBGENE00013830	-1.34574	0	0	0	0	0	0	0	0	0	0	0	0	0
WBGENE00001900	-0.155161	1	0	1	1	0	0	0	0	1	0	1	0	0
WBGENE00011757	0.0728768	1	0	0	0	0	0	0	0	0	0	0	0	0
WBGENE00020579	-0.06072	1	0	1	0	0	0	0	0	0	1	0	0	0
WBGENE00010342	0.051257	1	0	1	0	0	0	0	0	0	1	0	0	0
WBGENE00011061	1.05381	0	0	0	0	0	0	0	0	0	0	0	0	0
WBGENE00006309	0.220428	0	0	0	0	0	0	0	0	0	0	0	0	0
WBGENE00022700	-0.360049	0	0	1	0	0	0	0	0	0	0	0	0	0
WBGENE00008951	-0.753487	0	0	0	0	0	0	0	0	0	1	0	0	0
WBGENE00016595	0.206627	0	0	1	0	0	0	0	0	0	0	1	0	0
WBGENE00014151	-0.585889	0	0	0	0	0	0	0	0	0	0	1	0	0
WBGENE00019373	-0.399811	1	0	0	0	0	0	0	0	0	0	0	1	0
WBGENE00011910	1.03842	1	0	1	1	0	0	0	0	0	0	0	1	0
WBGENE00015435	-0.453822	0	0	0	0	0	0	0	0	1	1	0	1	0
WBGENE00005261	-0.0403934	0	0	0	0	0	0	0	0	0	1	0	0	0
WBGENE00017233	-0.20454	1	0	1	0	0	0	0	0	0	1	0	0	0
WBGENE00002132	-1.36872	0	0	0	0	0	1	0	0	0	0	1	0	0
WBGENE00012199	0.216739	1	0	0	0	0	0	0	0	1	0	0	0	0
WBGENE00016215	0.156199	0	0	0	0	0	0	0	0	0	0	1	0	0
WBGENE00015084	2.14571	1	0	1	0	0	0	0	0	0	0	0	1	0
WBGENE00017717	-0.407478	0	0	0	0	0	1	0	0	0	0	1	1	0
WBGENE00018600	-0.223661	1	0	0	0	0	0	0	0	0	1	0	1	0
WBGENE00001054	-0.864423	0	0	1	0	0	0	0	0	0	1	1	0	0
WBGENE00009632	-1.60545	0	0	0	0	0	0	0	0	0	0	0	0	0
WBGENE00004372	-0.707431	1	0	0	0	0	0	0	0	0	0	1	0	0
WBGENE00006952	0.503382	1	1	0	0	0	0	0	0	0	0	1	0	0
WBGENE00011736	0.162115	0	0	1	0	0	0	0	0	0	0	1	0	0
WBGENE00004829	-0.00467254	0	0	0	1	0	0	0	0	0	1	0	0	0
WBGENE00013468	-1.23575	0	0	0	0	0	0	0	0	0	1	0	1	0
WBGENE00019279	0.764131	0	0	1	1	0	0	0	1	1	0	0	0	0
WBGENE00022862	-0.658054	0	0	0	0	0	0	0	0	0	1	1	0	0
WBGENE00000405	0.13366	0	0	1	0	0	0	0	0	0	0	0	0	0
WBGENE00000610	0.978445	1	0	0	0	0	0	0	0	1	1	1	0	0
WBGENE00009337	-0.110331	1	0	1	0	0	0	0	0	0	0	0	0	0
WBGENE00004033	-0.586453	1	1	0	0	0	0	0	0	0	0	0	0	0
WBGENE00008521	-0.29642	0	0	0	0	0	0	0	0	0	0	1	0	0
WBGENE00017475	-0.550299	0	0	1	0	0	0	0	0	0	1	0	0	0
WBGENE00012206	-0.959284	1	0	0	0	0	0	0	0	0	0	1	0	0
WBGENE00020177	-0.305386	1	0	0	0	0	0	0	0	0	1	0	0	0
WBGENE00013066	0.014144	1	0	0	0	0	0	0	0	0	1	0	1	0
WBGENE00019687	-0.0463832	1	0	0	0	0	0	0	0	0	0	0	0	0
WBGENE00012169	0.494931	0	0	0	0	1	0	0	0	0	1	0	1	0
WBGENE00005591	-0.447647	1	0	0	0	0	0	0	0	1	0	0	0	0
WBGENE00008423	0.0862362	0	0	0	0	0	0	0	0	0	1	0	1	0
WBGENE00005483	-0.0430183	0	0	0	0	0	1	0	0	0	1	0	1	0
WBGENE00018044	0.224762	0	0	0	0	0	0	0	0	0	1	1	0	0
WBGENE00007901	-0.356791	0	0	1	0	0	0	0	0	0	0	1	0	0
WBGENE00007277	0.655151	1	0	0	0	0	0	0	0	0	0	0	1	0
WBGENE00000975	-1.26953	0	0	0	0	0	0	0	0	0	0	0	0	1
WBGENE00018876	-0.554149	0	0	1	0	0	0	0	0	0	1	0	0	0
WBGENE00009610	-0.803714	0	0	0	0	0	0	0	0	0	0	0	0	0
WBGENE00022620	-0.154901	0	0	0	0	0	0	0	0	0	0	0	0	0
WBGENE00012268	0.251986	1	0	0	0	0	0	0	0	1	1	0	0	0
WBGENE00012941	-0.755734	0	0	0	1	0	0	0	0	0	1	1	0	0
WBGENE00011040	-1.37037	1	0	0	0	0	0	0	1	0	0	0	0	0
WBGENE00020341	0.445911	1	0	0	0	0	0	0	1	0	1	0	1	0
WBGENE00018628	-0.468426	1	0	0	0	0	0	0	0	0	1	0	0	0
WBGENE00017296	-0.501795	0	0	0	0	0	0	0	1	0	0	0	0	0
WBGENE00005876	0.130066	0	0	0	0	0	0	0	0	0	0	0	0	0
WBGENE00018929	-0.209408	0	0	1	0	0	0	0	0	1	0	0	0	0
WBGENE00015413	-0.520871	0	0	0	0	0	0	0	0	0	0	1	0	0
WBGENE00000025	1.08433	1	0	0	0	0	0	0	0	0	1	1	0	0
WBGENE00017483	0.307207	0	0	0	0	0	0	0	0	0	1	0	0	0
WBGENE00015683	2.46264	1	0	0	0	0	0	0	0	0	0	0	0	0
WBGENE00014188	1.28648	1	1	0	0	0	0	0	0	0	1	1	1	0
WBGENE00013934	-0.410348	0	0	0	0	0	0	0	0	0	0	0	0	0
WBGENE00012281	-0.165295	0	0	1	0	0	0	0	0	0	0	0	0	0
WBGENE00017388	-0.493818	0	0	0	0	0	0	0	0	0	0	0	0	0
WBGENE00014135	-0.298302	0	0	1	0	0	0	0	0	0	1	0	1	0
WBGENE00020351	0.227315	0	1	0	0	0	0	0	0	0	0	0	0	0
WBGENE00008817	0.364	0	1	0	0	0	1	0	0	1	1	0	0	0
WBGENE00017953	-0.591287	0	0	1	0	1	0	0	0	0	0	0	0	0
WBGENE00008345	-1.01741	0	0	0	0	0	0	0	0	0	1	0	1	0
WBGENE00017730	-0.581267	1	0	0	0	0	0	0	0	0	1	1	0	0
WBGENE00003450	2.98605	1	1	1	0	0	0	0	0	0	1	0	0	0
WBGENE00021553	0.368964	0	0	0	1	0	0	0	1	0	0	1	0	0
WBGENE00013942	-0.0564713	0	0	0	0	0	0	0	0	0	0	0	0	0
WBGENE00008307	-1.20984	1	0	0	1	0	0	0	1	0	1	0	0	0
WBGENE00017527	-0.315381	1	0	1	0	0	0	0	0	0	0	0	0	0
WBGENE00019087	0.154287	1	0	1	0	0	0	0	0	0	0	1	0	0
WBGENE00017552	-0.272135	0	0	1	0	0	0	0	0	0	0	1	0	0
WBGENE00014073	-0.978979	0	0	0	0	0	0	0	0	0	0	1	0	0
WBGENE00007309	-0.430509	1	0	1	1	0	0	0	0	0	0	0	1	0
WBGENE00000986	0.244551	1	0	0	0	0	0	0	0	1	0	1	0	0
WBGENE00003072	-0.680221	0	0	0	0	0	0	0	0	0	0	1	1	0
WBGENE00016224	-0.522322	0	0	0	0	0	0	0	0	0	0	0	1	0
WBGENE00011881	-0.484004	0	0	0	0	0	0	0	0	0	0	0	0	0
WBGENE00002258	0.770429	0	0	0	0	0	0	0	0	0	0	0	0	0
WBGENE00015047	-0.151101	1	0	1	0	0	0	0	1	1	1	0	0	0
WBGENE00004042	0.107035	1	0	0	0	0	0	0	0	0	0	0	0	0
WBGENE00006943	-0.650849	0	0	0	0	0	0	0	0	0	0	0	0	0
WBGENE00015496	0.202593	0	0	0	1	0	0	0	0	0	0	0	0	0
WBGENE00012875	-0.580884	0	0	1	0	0	0	0	0	0	0	1	0	0
WBGENE00019541	-0.0528409	0	0	0	0	0	0	0	0	0	0	0	0	0
WBGENE00008439	-0.299671	1	0	1	0	0	0	0	0	0	0	1	0	0
WBGENE00006226	0.208789	1	0	1	0	0	0	0	0	0	1	0	0	0
WBGENE00005083	-0.627785	1	0	0	0	0	0	0	0	0	0	0	0	0
WBGENE00013195	-1.17845	0	1	0	0	0	0	0	0	0	1	0	0	0
WBGENE00011023	0.125939	1	0	1	0	0	0	0	0	0	0	0	1	0
WBGENE00018428	0.103034	1	0	0	0	0	0	0	0	0	1	0	0	0
WBGENE00000817	-0.983486	0	0	1	0	0	0	0	0	0	1	0	1	0
WBGENE00000288	0.23968	1	1	0	0	0	0	0	0	0	0	0	0	0
WBGENE00016068	-1.73446	0	0	1	0	0	0	0	1	0	0	0	1	0
WBGENE00007998	-0.629856	1	0	0	0	0	0	0	0	0	0	0	0	0
WBGENE00006865	0.229508	1	0	0	0	0	0	0	0	0	0	0	0	0
WBGENE00016951	-0.388679	1	0	1	0	0	0	0	0	0	0	0	1	0
WBGENE00018627	-0.273621	1	0	1	0	0	0	0	1	0	0	0	0	0
WBGENE00008978	-0.898077	1	0	0	0	0	0	1	1	0	0	0	0	0
WBGENE00012836	-0.555257	1	1	0	0	0	0	0	0	0	0	0	0	0
WBGENE00003977	1.95483	1	0	0	0	0	0	0	0	0	0	1	1	0
WBGENE00018563	1.03427	1	0	0	0	0	0	0	0	0	0	0	1	0
WBGENE00007076	-1.02706	0	0	0	0	0	0	0	0	0	1	0	1	0
WBGENE00010410	0.465178	1	0	1	0	0	0	0	0	0	0	0	1	0
WBGENE00012398	0.676428	1	0	1	0	0	0	0	0	0	1	0	0	0
WBGENE00019738	-1.37508	0	0	1	0	0	0	0	0	1	0	0	0	0
WBGENE00014103	-0.0831126	1	0	0	0	0	0	0	0	0	0	0	1	0
WBGENE00015660	0.645235	1	0	0	0	0	0	0	1	0	0	0	0	0
WBGENE00001756	-0.506754	1	0	0	0	0	0	0	0	1	0	0	0	0
WBGENE00016145	-0.546657	0	0	0	0	0	0	0	0	0	0	0	1	0
WBGENE00012414	-0.104898	0	0	0	0	0	0	0	0	0	1	0	1	0
WBGENE00020997	-0.290965	0	0	0	0	0	0	0	0	0	0	0	0	0
WBGENE00011779	-0.288032	1	0	0	0	0	0	0	0	0	0	0	0	0
WBGENE00021174	-0.286215	0	0	0	0	0	0	0	0	0	0	1	1	0
WBGENE00020390	-1.27978	0	0	0	0	0	0	0	0	0	0	1	0	0
WBGENE00011852	-0.033565	1	0	1	0	0	0	0	0	0	1	1	0	0
WBGENE00018755	0.483451	0	0	0	0	0	0	0	0	0	0	0	0	0
WBGENE00000792	-0.182005	0	0	0	0	0	0	0	0	0	0	1	0	0
WBGENE00015456	0.0543224	0	0	0	0	0	0	0	0	0	1	0	0	0
WBGENE00016416	0.149538	0	0	1	0	0	0	0	1	0	1	1	0	0
WBGENE00000266	0.0175999	1	0	1	0	0	0	0	0	0	0	1	1	0
WBGENE00018220	-0.644954	0	0	0	0	0	0	0	0	0	0	0	1	0
WBGENE00015045	-0.952259	1	0	1	0	0	0	0	0	0	1	0	0	0
WBGENE00008624	-0.545968	1	0	0	0	0	0	0	0	0	0	1	0	0
WBGENE00007341	-0.44643	0	0	0	0	0	0	0	0	0	0	0	1	0
WBGENE00007584	1.06973	0	0	0	0	0	0	0	0	0	1	0	0	0
WBGENE00003936	-0.440561	1	0	0	0	0	0	0	0	0	1	1	0	0
WBGENE00018429	-0.308449	1	0	0	0	0	0	0	0	0	1	0	0	0
WBGENE00002999	-0.40948	0	0	0	0	0	0	0	1	0	0	1	0	0
WBGENE00009100	0.531556	0	1	0	0	0	0	0	0	0	1	1	0	0
WBGENE00011720	-0.582159	1	0	0	0	0	0	0	0	0	0	0	1	0
WBGENE00011005	0.212508	0	0	0	1	0	0	0	1	0	0	0	0	0
WBGENE00000481	-0.0262246	0	0	0	0	0	0	0	0	0	1	1	0	0
WBGENE00001840	-0.166006	0	0	0	0	0	0	0	0	0	0	0	0	0
WBGENE00016709	-0.209941	0	0	1	0	0	0	0	0	0	0	0	0	0
WBGENE00005224	0.284407	1	0	1	0	0	0	0	0	0	0	0	1	0
WBGENE00007383	0.148772	0	0	1	0	0	0	0	0	0	0	0	0	0
WBGENE00011009	0.55202	1	0	0	0	0	0	0	0	0	1	0	0	0
WBGENE00005273	-0.181012	0	0	1	0	0	0	0	0	0	0	0	0	0
WBGENE00000558	1.19434	1	0	1	0	0	0	0	0	0	0	0	0	0
WBGENE00011157	0.834179	0	0	1	0	0	1	0	0	0	0	0	0	0
WBGENE00020914	-0.097254	0	0	1	0	1	1	0	0	0	1	0	1	0
WBGENE00018290	-1.26693	1	1	1	1	0	0	0	0	0	1	1	1	0
WBGENE00009291	0.0519927	0	0	1	0	0	0	0	0	0	0	0	0	0
WBGENE00020561	0.361847	0	0	1	0	1	0	0	0	0	1	0	0	0
WBGENE00018541	-0.00103075	0	0	1	0	0	0	0	0	1	0	0	0	0
WBGENE00000366	-0.0705241	1	0	0	0	0	0	0	1	0	0	1	1	0
WBGENE00015471	0.185964	1	0	0	0	0	0	0	0	0	1	0	0	0
WBGENE00001883	-0.999306	1	0	1	1	0	0	0	0	0	0	1	0	0
WBGENE00017970	0.5534	1	0	0	0	0	0	0	1	0	0	1	0	0
WBGENE00004223	-0.490773	0	0	0	0	0	0	0	0	0	0	0	0	0
WBGENE00016641	-0.0282504	0	0	0	0	0	0	0	0	0	1	1	0	0
WBGENE00018027	0.0936182	1	0	0	0	0	0	0	0	1	0	1	0	0
WBGENE00015951	-0.3347	1	0	0	0	0	0	0	0	0	0	0	1	0
WBGENE00019642	0.312271	1	1	0	0	0	0	0	0	0	1	0	1	0
WBGENE00012492	0.0639686	0	0	0	1	1	0	0	1	0	0	1	0	0
WBGENE00016026	-0.265111	0	0	0	0	0	0	0	0	0	1	1	0	0
WBGENE00019012	-0.132952	0	0	0	0	0	0	0	0	0	1	1	0	0
WBGENE00022555	-0.0656738	0	0	0	0	0	0	0	0	0	0	1	0	0
WBGENE00008111	-0.54164	0	0	0	0	0	0	0	0	0	1	0	1	0
WBGENE00012970	-1.0192	0	0	1	0	0	0	0	0	0	0	0	0	0
WBGENE00018879	-0.214352	0	0	0	0	0	0	0	1	0	0	0	0	0
WBGENE00009596	-0.423454	0	0	1	0	0	1	0	0	0	1	0	1	0
WBGENE00011480	0.168926	0	0	0	0	0	0	0	1	0	0	1	0	0
WBGENE00019565	1.00721	1	0	1	0	0	0	0	0	0	0	0	0	0
WBGENE00000627	0.293335	1	0	0	0	0	0	0	0	1	0	0	0	0
WBGENE00007610	0.731372	1	0	1	0	0	0	0	0	0	0	0	1	0
WBGENE00001769	-0.119132	1	0	0	0	0	0	0	0	1	0	0	0	0
WBGENE00007319	-0.19223	0	0	0	0	0	0	0	0	0	0	0	0	0
WBGENE00017745	-0.269522	0	0	0	0	0	0	0	0	0	0	1	1	0
WBGENE00001935	-1.44004	1	0	1	0	0	0	0	1	0	0	1	0	0
WBGENE00016539	-0.521709	1	0	0	0	0	0	0	0	0	0	0	0	0
WBGENE00011102	0.116263	1	0	0	0	0	0	0	0	0	1	0	1	0
WBGENE00006965	0.53914	0	0	0	0	0	0	0	1	0	1	0	0	0
WBGENE00006606	-0.748153	0	0	0	0	0	0	0	0	0	1	0	0	0
WBGENE00012360	-0.0586333	1	0	1	0	0	0	0	0	0	0	1	0	0
WBGENE00011203	0.623688	1	0	0	0	0	0	0	0	0	0	0	1	0
WBGENE00008487	-0.505782	0	0	1	0	0	0	0	0	0	1	0	1	0
WBGENE00005834	-0.332466	0	0	0	0	0	0	0	0	0	0	0	0	0
WBGENE00000139	-0.485971	1	0	1	0	0	0	0	0	0	0	0	0	0
WBGENE00017015	-0.931046	1	0	1	0	0	0	0	0	0	0	1	0	0
WBGENE00011686	-0.228698	1	0	0	0	0	0	0	0	0	0	0	0	0
WBGENE00004114	-0.299569	0	0	0	0	0	0	0	0	0	1	0	0	0
WBGENE00020064	0.752817	0	0	0	0	0	0	0	0	0	1	0	0	0
WBGENE00021760	-0.377591	0	0	0	0	0	0	0	0	0	1	0	0	0
WBGENE00003219	-0.199695	0	0	1	0	0	1	0	0	0	0	0	0	0
WBGENE00014160	-0.71266	1	0	0	0	0	0	0	0	0	0	0	0	0
WBGENE00007457	1.22733	0	0	0	0	0	0	0	0	0	0	0	1	0
WBGENE00008895	-0.122759	0	0	0	0	0	0	0	0	0	1	0	1	0
WBGENE00005818	-0.118601	0	0	0	0	0	0	0	0	0	1	0	0	0
WBGENE00002981	0.49129	0	0	1	0	0	0	0	0	0	0	1	0	0
WBGENE00018818	-1.30123	0	0	0	0	0	0	0	0	0	0	0	1	0
WBGENE00010592	0.126421	0	0	1	0	0	0	0	0	0	0	0	0	1
WBGENE00017212	-0.569366	0	0	1	0	0	0	0	1	0	1	0	0	0
WBGENE00001674	0.232593	1	0	0	0	0	0	0	0	0	1	0	0	0
WBGENE00001150	-0.478056	1	0	1	0	0	0	0	0	0	0	0	1	0
WBGENE00013290	1.46962	1	0	1	0	1	0	0	0	1	1	0	1	0
WBGENE00018367	-0.96238	0	0	0	0	0	0	0	0	0	0	0	0	0
WBGENE00001938	-0.149247	1	0	1	1	0	0	0	1	0	0	1	0	0
WBGENE00020454	-0.0339729	0	0	0	0	0	0	0	1	0	0	0	0	0
WBGENE00017465	0.0764286	1	0	1	0	0	0	0	0	1	0	0	0	0
WBGENE00017529	-0.297712	0	0	0	0	0	0	0	0	0	0	0	0	0
WBGENE00011209	0.306845	1	0	0	0	0	0	0	0	0	1	0	1	0
WBGENE00002029	-0.668996	0	0	0	0	0	0	0	0	1	0	1	0	0
WBGENE00017289	-1.15467	1	0	1	0	0	0	0	0	0	0	0	0	0
WBGENE00021028	-1.20913	1	0	1	0	0	0	0	0	0	1	0	0	0
WBGENE00017726	-0.832529	1	0	1	0	0	0	0	0	0	1	0	1	0
WBGENE00018260	-0.175143	0	0	0	0	0	0	0	0	0	0	0	0	0
WBGENE00010885	0.682763	1	0	0	0	0	0	0	0	1	1	0	0	0
WBGENE00018604	0.226073	1	0	0	0	0	0	0	0	0	0	0	0	0
WBGENE00006577	-1.0765	0	0	1	0	0	0	0	0	0	0	1	1	0
WBGENE00005059	-0.569759	0	0	0	0	0	0	0	0	0	0	0	0	0
WBGENE00009665	0.318713	1	0	0	0	0	0	0	0	0	0	1	0	0
WBGENE00016124	-1.28728	0	0	0	0	0	0	0	0	0	0	0	1	0
WBGENE00004486	-0.340062	1	0	1	0	0	0	0	0	0	0	0	0	0
WBGENE00001438	-0.708992	1	0	0	1	0	1	0	1	0	0	1	1	0
WBGENE00010611	0.780206	1	1	0	0	0	0	0	0	0	0	0	1	0
WBGENE00008963	0.384726	1	0	0	1	0	0	0	0	0	0	1	0	0
WBGENE00016285	-0.528593	0	0	1	0	0	0	0	0	0	0	1	0	0
WBGENE00008848	-0.0747707	0	0	1	0	0	0	0	0	0	1	0	0	0
WBGENE00018982	-0.812827	1	0	0	0	0	0	0	0	0	1	0	0	0
WBGENE00016948	0.0459128	1	0	0	1	0	0	0	1	0	0	0	0	0
WBGENE00006407	0.137887	0	0	0	0	0	0	0	0	0	0	1	1	0
WBGENE00012609	0.446297	0	0	0	0	0	0	0	0	0	0	0	0	0
WBGENE00000669	1.98888	1	0	0	0	0	0	0	0	1	0	1	0	0
WBGENE00009344	0.970732	0	0	0	0	0	0	0	0	0	0	0	1	0
WBGENE00011081	0.243233	0	0	1	0	1	0	0	0	0	0	0	0	0
WBGENE00007729	-0.618497	0	0	0	0	0	0	0	1	0	0	1	0	0
WBGENE00008830	-0.611815	0	0	1	0	0	0	0	0	0	0	1	0	0
WBGENE00009409	0.0398687	1	1	0	0	0	0	0	0	0	1	0	0	0
WBGENE00014060	0.300819	1	0	0	0	0	0	0	0	0	0	0	0	0
WBGENE00009049	-0.386308	0	0	1	0	0	0	0	0	0	1	0	0	0
WBGENE00019485	-0.464305	0	0	0	0	1	0	0	0	0	1	0	0	0
WBGENE00018053	-0.353271	1	0	0	0	0	0	0	0	0	1	0	0	0
WBGENE00011825	-0.105456	0	0	0	0	0	0	0	0	0	1	0	0	0
WBGENE00007302	-0.594887	1	0	1	0	0	0	0	0	0	0	0	0	0
WBGENE00018105	0.294806	1	0	1	0	0	0	0	0	0	1	0	0	0
WBGENE00008693	0.568232	0	0	0	0	0	0	0	0	0	0	0	0	0
WBGENE00018978	0.925435	1	0	0	0	0	0	0	0	0	1	0	0	0
WBGENE00009932	-0.0551564	0	0	0	0	0	0	0	0	0	1	0	0	1
WBGENE00009600	2.37426	1	0	0	0	0	0	0	0	0	1	0	1	0
WBGENE00013880	-0.947013	0	0	0	0	0	0	0	0	0	1	0	0	0
WBGENE00003403	-0.490975	0	0	0	0	0	1	0	0	0	0	1	1	0
WBGENE00004316	-0.658527	1	0	0	1	0	0	0	1	0	1	1	0	0
WBGENE00019385	0.093746	0	0	1	0	0	0	0	0	0	1	0	0	0
WBGENE00008868	-0.706188	0	0	0	0	0	1	0	1	0	0	0	0	0
WBGENE00019614	-0.957091	1	0	0	0	0	0	0	0	0	1	1	0	0
WBGENE00009261	0.817927	0	0	1	0	0	0	0	1	0	0	0	0	0
WBGENE00008580	0.0833253	0	0	1	0	0	0	0	0	0	1	0	0	0
WBGENE00007862	-0.152527	1	0	0	0	0	0	0	0	0	1	0	0	0
WBGENE00007692	0.526828	0	0	1	0	0	0	0	0	0	0	0	1	0
WBGENE00004189	-0.544811	1	0	0	0	0	0	0	0	0	1	0	0	0
WBGENE00019971	0.129054	0	0	0	0	0	0	0	0	0	0	1	0	1
WBGENE00002118	0.260215	0	0	0	0	0	0	0	0	0	1	0	0	0
WBGENE00000255	-0.733806	1	0	0	0	0	0	0	0	0	0	1	1	0
WBGENE00004807	-0.969153	0	0	0	0	0	0	0	0	0	0	0	1	0
WBGENE00008897	-0.356064	0	0	1	0	0	0	0	0	0	1	1	0	0
WBGENE00010689	-0.477112	0	1	0	0	0	0	0	0	0	1	0	0	0
WBGENE00018551	-0.236521	0	0	0	0	0	0	0	0	0	0	0	0	0
WBGENE00012503	-0.270835	0	0	0	0	0	0	0	0	0	0	0	0	0
WBGENE00017183	-0.208375	1	0	0	0	0	0	0	0	1	0	0	0	0
WBGENE00000216	0.985054	1	0	0	0	0	0	0	0	1	0	0	0	0
WBGENE00001506	0.153882	1	0	1	0	0	0	0	0	0	0	0	1	0
WBGENE00000252	1.64033	1	0	1	0	0	0	0	0	1	0	0	0	0
WBGENE00010266	0.698063	1	0	1	0	0	0	0	0	0	1	0	0	0
WBGENE00010791	0.345732	1	0	1	0	0	0	0	0	0	1	0	1	0
WBGENE00004248	-0.119834	0	0	0	0	0	0	0	0	0	0	0	1	0
WBGENE00001680	-0.84124	0	0	0	1	0	0	0	0	0	0	0	0	0
WBGENE00013294	-0.0899994	0	0	0	0	0	0	0	0	0	1	1	0	0
WBGENE00000591	-0.520018	0	0	0	0	0	0	0	0	0	1	0	1	0
WBGENE00016587	0.162479	1	0	0	0	0	0	0	1	0	0	0	1	0
WBGENE00022262	0.0273692	0	0	0	0	0	0	0	0	0	0	0	0	0
WBGENE00005338	-0.473031	1	0	0	0	0	0	0	0	0	0	0	0	0
WBGENE00016189	0.0726402	1	0	0	0	0	0	0	0	0	0	0	0	0
WBGENE00009149	0.664008	0	0	0	0	0	0	0	0	0	0	0	0	0
WBGENE00007028	0.0683431	0	0	0	0	0	0	0	0	0	0	1	0	0
WBGENE00011607	0.0932181	0	0	0	0	0	0	0	0	0	1	0	0	0
WBGENE00003537	-0.138295	0	0	1	0	0	0	0	0	0	0	0	0	0
WBGENE00015478	0.215441	0	0	0	0	0	0	0	1	0	0	1	0	1
WBGENE00013712	-0.39227	1	0	1	0	1	0	0	0	0	0	0	0	0
WBGENE00010776	-0.186959	0	0	0	0	0	0	0	0	0	1	0	1	0
WBGENE00018738	0.336303	0	0	0	0	0	0	0	0	0	1	0	0	0
WBGENE00017565	0.751214	0	0	1	0	0	0	0	0	1	0	0	0	0
WBGENE00012065	0.161868	0	0	0	0	1	0	0	0	0	0	0	0	0
WBGENE00017666	1.1883	0	0	1	0	0	0	0	0	0	0	0	1	0
WBGENE00018973	0.18128	0	0	0	0	0	1	0	0	0	1	0	0	0
WBGENE00003527	0.134782	0	0	0	1	0	0	0	1	0	0	1	0	0
WBGENE00006655	-0.465981	1	0	0	0	0	1	0	0	0	0	0	0	1
WBGENE00005018	1.6587	0	0	0	0	0	0	0	1	1	0	1	0	0
WBGENE00001841	-0.0100069	1	0	1	0	0	0	0	0	0	0	0	0	0
WBGENE00011440	-0.977335	0	0	1	0	0	0	0	0	0	0	0	0	0
WBGENE00016057	-0.856691	1	0	1	0	0	0	0	0	0	0	0	1	0
WBGENE00008754	0.346535	0	0	0	0	0	0	0	0	0	1	0	0	0
WBGENE00016732	0.149068	1	0	0	0	0	0	0	0	1	1	0	0	0
WBGENE00012216	0.555812	0	0	0	0	0	0	0	0	0	0	1	0	0
WBGENE00007680	-1.16234	1	0	1	0	0	0	0	0	1	1	0	1	0
WBGENE00009133	0.358994	1	0	0	0	0	0	0	0	0	0	0	0	0
WBGENE00010058	-0.510926	0	0	0	0	0	0	0	0	0	1	0	1	0
WBGENE00000782	2.19271	1	0	0	0	0	0	0	0	1	1	1	0	0
WBGENE00008954	-0.379935	0	0	1	0	0	0	0	0	0	0	0	0	0
WBGENE00019922	-0.104141	0	0	0	0	0	0	0	0	1	1	1	1	0
WBGENE00009438	-0.246934	0	0	0	0	0	0	0	0	1	0	0	0	0
WBGENE00008080	0.721777	0	0	0	0	0	0	0	0	0	1	0	1	0
WBGENE00020045	-1.48943	0	0	0	0	0	0	0	0	0	0	1	1	0
WBGENE00010581	-0.308417	0	0	0	0	0	0	0	0	0	0	0	0	0
WBGENE00011237	-0.794997	0	0	0	0	0	0	0	0	0	1	1	1	0
WBGENE00006825	-0.480882	0	0	0	0	0	0	0	0	0	0	0	0	0
WBGENE00020953	-0.832283	0	1	0	1	0	0	0	1	0	0	1	0	0
WBGENE00008809	2.04644	1	0	0	0	0	0	0	0	0	0	1	0	0
WBGENE00003096	1.78705	0	0	1	0	0	0	0	0	0	0	0	1	0
WBGENE00014246	1.16965	0	0	1	0	0	0	0	0	0	1	0	0	0
WBGENE00004046	-1.20321	0	0	1	0	0	0	0	0	0	0	0	0	0
WBGENE00012373	-1.58887	0	0	0	0	0	0	0	1	0	0	0	0	0
WBGENE00000906	-0.049072	0	0	0	0	0	0	0	0	0	0	0	0	1
WBGENE00004451	-0.92095	1	0	0	0	0	0	0	0	0	0	0	1	0
WBGENE00002177	-0.934504	0	0	0	0	0	0	0	0	1	1	1	0	0
WBGENE00004944	-0.583796	0	0	0	0	0	0	0	0	0	0	0	0	0
WBGENE00011486	-1.22607	1	0	1	0	0	1	0	0	0	0	0	0	0
WBGENE00018168	-0.0499411	1	0	1	0	0	0	0	0	0	0	0	0	0
WBGENE00014136	0.29961	1	0	1	0	0	0	0	0	0	1	0	0	0
WBGENE00009624	0.272948	1	0	0	0	0	1	0	0	0	0	0	0	0
WBGENE00016807	0.483845	1	0	0	0	0	0	0	1	0	0	0	1	0
WBGENE00012012	0.505158	0	0	0	0	0	0	0	0	0	1	0	1	1
WBGENE00009603	-0.560155	0	1	0	0	0	0	0	1	0	0	0	0	0
WBGENE00016348	0.075612	1	0	0	0	0	0	0	0	0	0	0	0	0
WBGENE00000379	-0.519116	0	0	0	0	0	0	0	0	0	0	0	0	0
WBGENE00008220	0.583649	0	0	1	0	0	0	0	0	0	1	1	1	0
WBGENE00011424	0.0253236	0	0	0	0	0	0	0	0	0	1	1	0	0
WBGENE00008325	-1.18935	0	0	0	0	0	0	0	0	0	0	0	0	0
WBGENE00007234	-0.701773	0	0	0	0	0	0	0	1	0	1	0	1	0
WBGENE00000074	-0.779573	0	0	0	0	0	0	0	0	0	0	0	0	0
WBGENE00006783	-0.280749	0	0	0	0	0	0	0	0	0	0	0	0	0
WBGENE00008623	-0.641356	0	0	0	0	0	0	0	0	0	0	0	0	0
WBGENE00016028	0.444434	0	0	1	0	0	0	0	1	0	1	0	0	0
WBGENE00021130	-0.657489	0	0	0	1	0	0	0	1	0	0	1	0	0
WBGENE00018082	0.741828	0	0	0	0	0	0	0	0	0	0	0	0	0
WBGENE00010073	-0.553935	0	0	0	0	0	0	0	0	0	1	0	1	0
WBGENE00015280	0.577032	0	0	1	0	0	0	0	0	0	0	0	0	0
WBGENE00044068	-0.749461	0	0	0	0	1	0	0	1	0	0	1	0	0
WBGENE00012208	-0.398386	0	0	0	0	0	0	0	0	0	1	0	1	1
WBGENE00011445	-0.561127	0	0	1	0	0	0	0	1	0	0	1	0	0
WBGENE00018939	-0.797213	1	0	1	0	0	0	0	0	0	0	1	0	0
WBGENE00009727	-0.769815	0	0	0	1	0	0	0	0	0	1	1	0	0
WBGENE00017774	0.734815	0	0	0	0	0	0	0	0	0	0	0	0	0
WBGENE00018508	-0.778044	0	0	1	0	0	0	0	0	0	1	0	0	0
WBGENE00018860	-0.634971	1	0	1	0	0	0	0	0	0	0	0	0	0
WBGENE00005969	-0.563585	1	0	0	0	0	0	0	0	0	0	0	1	0
WBGENE00018570	-0.475376	0	0	0	0	0	0	0	0	1	0	1	0	0
WBGENE00016254	-0.270261	0	0	0	0	0	0	0	0	0	0	0	0	0
WBGENE00010065	3.01719	1	0	0	0	0	0	0	0	0	0	0	0	0
WBGENE00009381	-0.41904	1	0	0	0	0	0	0	0	0	1	0	0	0
WBGENE00018556	-0.331547	1	0	0	0	0	0	0	0	0	1	0	0	0
WBGENE00011545	-0.382054	0	0	0	0	0	0	0	0	0	1	1	0	1
WBGENE00020759	-0.499732	1	0	0	0	0	0	0	0	0	0	0	1	0
WBGENE00019948	-0.202061	0	0	0	0	0	0	0	0	0	1	0	1	0
WBGENE00015483	-0.494822	0	0	1	0	0	0	0	0	0	1	1	0	0
WBGENE00007894	0.539279	0	0	0	0	0	1	0	0	1	0	0	0	0
WBGENE00007842	-0.302133	1	0	0	0	0	0	0	0	0	1	0	0	0
WBGENE00005529	0.320598	0	0	0	0	0	0	0	0	0	1	1	0	0
WBGENE00001572	-0.0338311	0	0	0	0	0	0	0	0	0	1	1	0	0
WBGENE00020799	0.340916	1	0	1	0	0	0	0	1	0	0	0	1	0
WBGENE00020142	-0.508487	1	0	0	0	0	0	0	0	0	0	1	0	0
WBGENE00021006	0.51437	1	0	0	0	0	1	0	0	0	0	0	1	0
WBGENE00017869	-0.0234204	0	0	0	0	0	0	0	0	0	0	0	0	0
WBGENE00010999	-0.383694	1	0	0	0	0	0	0	0	0	0	0	0	0
WBGENE00008907	0.418556	0	0	0	0	0	1	0	0	0	1	0	1	0
WBGENE00000150	-0.863636	1	0	0	0	0	0	0	0	0	0	0	0	0
WBGENE00003626	-0.952674	1	0	0	0	0	0	0	0	0	0	0	1	0
WBGENE00017808	0.691036	1	1	1	0	0	0	0	0	0	0	1	0	0
WBGENE00003163	0.205357	0	0	0	0	0	0	0	1	0	0	0	0	0
WBGENE00005614	-0.931488	1	0	0	0	0	0	0	0	0	1	0	0	0
WBGENE00001879	-0.473997	1	0	1	0	0	0	0	0	1	0	1	0	0
WBGENE00018031	1.72356	0	0	0	0	0	0	0	0	0	1	0	0	0
WBGENE00012123	0.975529	1	0	1	0	0	0	0	0	1	0	0	0	0
WBGENE00016625	-0.568762	1	0	0	0	0	0	0	0	0	0	0	0	0
WBGENE00019404	1.36801	1	0	0	0	0	0	0	0	0	1	0	0	0
WBGENE00003822	-0.404544	0	0	0	0	0	0	0	0	0	1	1	0	0
WBGENE00007666	-0.621531	0	0	1	0	0	0	0	1	0	0	0	1	0
WBGENE00017304	0.373041	0	0	0	0	0	0	0	0	0	1	0	0	0
WBGENE00015516	0.988181	1	0	0	0	0	1	0	0	0	0	1	0	0
WBGENE00018739	-1.02294	0	0	0	0	0	0	0	0	1	0	1	1	0
WBGENE00009427	0.80071	1	0	0	0	0	0	0	0	0	0	0	1	0
WBGENE00013950	-0.596632	0	0	0	0	0	0	0	0	0	1	1	1	0
WBGENE00009646	-0.5577	1	0	0	0	0	0	0	0	0	0	0	0	0
WBGENE00018473	-0.714288	0	0	0	0	0	0	0	0	0	0	1	0	0
WBGENE00019700	0.43562	0	0	0	0	0	0	0	0	0	0	0	1	0
WBGENE00002233	0.0696798	0	0	0	0	0	0	0	0	0	1	0	0	0
WBGENE00011951	0.600586	0	0	1	0	0	0	0	0	0	0	1	1	0
WBGENE00021570	-1.17523	0	0	0	0	0	0	0	0	0	0	0	0	0
WBGENE00007960	-0.159023	0	0	0	0	0	0	0	0	0	1	0	1	0
WBGENE00000899	0.313569	0	0	0	0	0	0	0	0	0	0	0	0	0
WBGENE00011460	2.10919	0	0	0	0	0	0	0	1	0	0	0	0	0
WBGENE00021112	-1.05974	0	0	0	0	0	0	0	1	0	0	0	0	0
WBGENE00010674	-0.492714	0	0	0	0	0	0	0	0	0	0	0	0	0
WBGENE00016800	-0.167373	0	0	0	0	0	0	0	0	0	1	0	0	0
WBGENE00022807	-0.443559	0	0	0	0	0	0	0	0	0	1	0	1	0
WBGENE00008753	-0.366222	1	0	0	0	1	0	0	1	1	0	0	0	0
WBGENE00003605	-0.455283	1	0	0	0	0	0	0	0	0	0	1	0	0
WBGENE00002163	-0.390775	0	0	0	0	0	0	0	0	0	0	0	0	0
WBGENE00009408	-0.4308	1	0	0	0	0	0	0	0	0	1	0	0	0
WBGENE00004092	0.23486	0	0	1	0	1	1	0	0	0	0	0	1	0
WBGENE00001557	-0.444879	0	0	0	0	0	0	0	0	0	0	0	0	0
WBGENE00004780	-0.953647	1	0	0	0	0	0	0	1	0	1	0	0	0
WBGENE00016042	0.210721	1	0	0	1	0	1	0	1	1	0	1	0	0
WBGENE00019337	0.38069	0	0	0	0	0	0	1	0	1	0	0	0	0
WBGENE00015465	0.628489	1	0	1	0	0	0	0	0	0	0	0	0	0
WBGENE00009447	-0.875738	0	0	0	0	0	0	0	0	0	0	0	0	0
WBGENE00000832	-0.321528	1	0	0	0	0	0	0	1	0	1	0	1	0
WBGENE00019968	0.205935	1	0	1	0	0	1	0	0	1	1	1	0	0
WBGENE00016069	0.209279	1	0	0	0	0	0	0	0	0	1	0	0	0
WBGENE00016761	0.327874	0	0	0	0	0	0	0	0	0	0	1	0	0
WBGENE00014132	-0.362236	1	0	0	0	0	0	0	0	0	1	0	1	0
WBGENE00009869	0.441099	1	0	0	0	0	0	0	0	0	0	1	1	0
WBGENE00001951	-0.369292	0	0	1	0	0	0	1	0	0	0	1	0	0
WBGENE00001710	-0.406541	1	0	0	0	0	0	0	0	0	0	0	0	0
WBGENE00020858	0.116558	1	0	1	0	0	0	0	0	0	0	0	0	0
WBGENE00010345	-0.620761	0	0	0	1	0	0	0	0	0	0	0	0	0
WBGENE00012814	0.629573	1	0	0	0	0	0	0	0	0	1	0	0	0
WBGENE00016597	-0.524982	0	0	0	0	0	1	0	0	0	0	1	0	0
WBGENE00020889	-0.271689	0	0	0	0	0	0	0	0	1	0	0	0	0
WBGENE00007876	0.668305	1	0	1	0	0	0	0	0	0	0	0	1	0
WBGENE00011092	-0.90641	0	0	1	0	0	0	0	0	1	0	1	1	0
WBGENE00018054	0.551985	0	0	0	0	0	0	0	0	0	0	0	0	0
WBGENE00009343	-0.544827	0	0	0	0	0	0	0	0	0	1	1	0	0
WBGENE00010220	0.241025	0	0	0	0	0	0	0	0	0	0	0	1	0
WBGENE00017604	0.767403	0	0	0	0	0	1	0	0	0	0	0	1	0
WBGENE00020135	-0.0872378	1	0	0	0	0	1	0	0	0	0	0	0	0
WBGENE00015128	-0.767697	1	0	0	0	0	0	0	0	1	0	0	0	0
WBGENE00015594	0.0960994	0	0	1	0	0	0	0	1	0	0	0	0	0
WBGENE00006978	-1.37154	0	0	0	0	0	0	0	0	0	0	0	0	0
WBGENE00007813	0.185973	0	0	1	0	0	0	0	0	0	1	0	0	0
WBGENE00017156	0.102009	1	0	0	0	0	0	0	0	0	1	0	1	1
WBGENE00018254	0.179988	0	0	0	0	0	0	0	0	0	0	0	0	0
WBGENE00008920	0.0859749	0	0	0	0	0	0	0	0	0	0	0	1	0
WBGENE00008702	-0.250636	0	0	1	0	0	0	0	0	0	0	1	0	0
WBGENE00010367	-0.271852	0	0	0	0	0	0	0	0	0	1	0	0	0
WBGENE00017026	-0.321856	1	0	0	0	0	0	0	0	0	0	0	0	0
WBGENE00010934	-0.131319	0	0	0	0	0	0	0	0	0	1	0	0	0
WBGENE00018940	-0.242015	1	0	0	0	0	0	0	0	0	0	0	1	0
WBGENE00010907	0.0698218	0	0	0	0	0	0	0	0	0	1	1	0	0
WBGENE00006244	-0.277401	1	0	0	0	0	1	0	0	0	0	0	0	0
WBGENE00021059	-0.986975	0	0	0	1	0	0	0	0	0	0	1	0	0
WBGENE00021192	0.204459	0	0	1	0	0	0	0	0	0	1	0	0	0
WBGENE00018060	-0.331041	0	0	1	0	0	0	0	0	0	1	0	0	0
WBGENE00006182	-0.031656	0	0	0	0	0	0	0	0	0	0	0	0	0
WBGENE00002987	-0.197124	0	0	1	1	0	0	0	1	0	0	0	0	0
WBGENE00005267	0.0878317	0	0	0	0	0	0	0	1	0	1	0	0	0
WBGENE00020134	-0.0435772	0	0	1	0	1	0	0	0	0	0	0	0	0
WBGENE00010060	-0.732512	1	0	0	0	0	0	0	0	0	0	0	0	0
WBGENE00020507	-0.40559	1	0	0	0	0	0	0	0	0	0	0	0	0
WBGENE00014063	-0.482344	1	0	1	1	0	0	0	1	0	0	0	0	0
WBGENE00015211	0.0172819	0	0	0	0	0	0	0	0	0	1	0	0	0
WBGENE00008239	-0.653699	0	0	1	0	0	0	0	0	0	0	1	0	0
WBGENE00019777	-0.765315	1	0	1	0	1	0	0	0	0	0	0	0	0
WBGENE00015260	-0.394632	0	0	0	0	0	0	0	0	0	0	0	0	0
WBGENE00004933	-0.585277	1	0	0	0	0	0	0	0	0	0	1	0	0
WBGENE00007105	-0.36135	1	0	0	1	0	0	0	0	0	0	1	0	0
WBGENE00003393	-0.179193	1	0	1	1	0	0	0	1	0	0	0	0	0
WBGENE00002070	-0.325518	0	0	0	0	0	0	0	0	0	0	0	0	0
WBGENE00011677	0.179764	1	0	1	0	0	0	0	0	0	0	0	0	0
WBGENE00020700	2.41619	0	0	0	1	0	0	0	1	0	0	0	0	0
WBGENE00017989	-0.0783492	1	0	0	0	0	0	0	0	0	0	1	1	0
WBGENE00012100	-0.0364903	1	0	0	0	0	0	0	0	0	1	0	0	0
WBGENE00011053	-0.25851	0	0	0	0	0	0	0	0	0	1	0	0	0
WBGENE00020720	0.0169697	1	1	0	0	0	0	0	0	0	0	0	0	0
WBGENE00013397	-0.650451	0	0	0	0	0	0	0	0	0	0	0	1	0
WBGENE00009574	-0.424299	0	0	0	0	0	0	0	0	0	0	1	0	0
WBGENE00006819	0.169951	0	0	0	0	0	1	0	0	0	0	1	1	0
WBGENE00011506	0.270803	0	0	1	0	0	0	0	0	0	0	0	1	0
WBGENE00005757	-0.210789	1	0	0	0	0	0	0	0	0	0	0	0	0
WBGENE00020744	-0.747095	0	0	0	0	0	0	0	0	0	1	0	0	0
WBGENE00006003	-0.669835	0	0	0	0	0	0	0	0	0	1	0	0	0
WBGENE00005532	-0.138276	1	0	0	1	0	0	0	1	1	1	0	0	0
WBGENE00008630	-0.325524	1	0	0	0	0	0	0	0	0	1	0	1	0
WBGENE00011675	-0.219072	1	0	0	0	0	0	0	0	0	0	0	1	0
WBGENE00007651	0.258407	1	0	0	0	0	1	0	0	0	0	1	0	0
WBGENE00012269	0.00686405	1	0	0	0	0	0	0	0	0	1	0	0	0
WBGENE00007820	-0.336738	0	0	0	0	0	0	0	0	0	0	0	1	0
WBGENE00009252	0.637478	1	0	0	0	0	0	0	0	0	1	0	0	0
WBGENE00018732	-0.233836	0	0	1	0	0	0	0	0	0	1	0	1	0
WBGENE00016571	-0.528155	0	0	0	0	1	0	0	0	0	0	0	0	0
WBGENE00020175	-0.601998	0	0	0	0	0	0	0	0	0	0	0	1	0
WBGENE00019875	0.3071	0	0	0	0	0	0	0	0	0	1	0	0	0
WBGENE00000407	-1.1972	1	0	0	0	0	0	0	0	0	1	1	1	0
WBGENE00002051	-0.793077	0	1	0	0	0	1	0	0	0	0	0	0	0
WBGENE00019759	0.192308	0	0	0	0	1	0	0	0	0	1	1	1	1
WBGENE00011356	-0.383205	0	0	0	0	0	0	0	0	0	1	0	0	0
WBGENE00005397	-0.224232	0	0	0	0	0	0	0	0	0	1	0	0	0
WBGENE00005648	-1.03466	1	0	0	0	0	0	0	0	0	0	1	0	0
WBGENE00016466	-0.195479	1	0	0	0	0	0	0	0	1	1	0	0	0
WBGENE00018205	0.116048	0	0	1	0	0	0	0	0	0	0	0	0	0
WBGENE00006739	-0.290101	0	0	0	0	0	0	0	0	0	0	0	1	0
WBGENE00019294	-0.422069	0	0	0	0	0	0	0	0	0	0	1	1	0
WBGENE00001768	0.563119	1	0	0	1	0	0	0	0	1	0	1	1	0
WBGENE00005282	-0.294308	1	0	1	0	0	0	0	0	0	1	0	0	0
WBGENE00000514	-0.164789	0	0	0	0	0	0	0	0	0	0	1	1	0
WBGENE00001225	0.406872	1	0	0	0	0	0	0	1	0	1	0	0	0
WBGENE00011105	0.0103645	0	0	0	0	0	0	0	0	0	0	0	0	0
WBGENE00010031	-0.640901	0	0	1	0	0	0	0	0	0	0	0	0	0
WBGENE00007777	0.570435	1	0	0	0	0	0	0	0	1	1	1	1	0
WBGENE00004076	0.646407	1	0	0	0	0	0	0	0	0	0	0	0	0
WBGENE00015769	-1.14303	1	0	0	0	0	0	0	0	0	1	0	0	0
WBGENE00018928	-0.1208	0	0	0	0	0	0	0	0	0	1	0	0	0
WBGENE00015708	-0.170227	1	0	0	1	0	0	0	1	0	0	0	0	0
WBGENE00020911	-0.23401	0	0	1	0	0	0	0	0	0	0	0	0	0
WBGENE00007290	0.855937	0	0	0	0	0	0	0	0	0	1	1	1	0
WBGENE00016455	-0.253389	0	0	0	0	0	0	0	0	0	1	1	0	0
WBGENE00005674	0.0166162	0	0	0	0	0	0	0	0	0	0	0	0	0
WBGENE00007608	-0.0713697	1	0	0	0	0	0	0	0	0	1	0	0	0
WBGENE00007924	-0.94987	1	0	0	0	0	0	0	0	0	1	0	0	0
WBGENE00004735	-0.530352	0	0	1	0	0	0	0	1	0	1	1	0	0
WBGENE00006494	0.0933384	1	0	0	0	0	0	0	0	0	1	1	1	0
WBGENE00000802	0.813001	0	0	0	0	0	0	0	0	0	0	0	0	0
WBGENE00011206	0.0703009	1	0	0	0	0	0	0	0	0	0	0	1	0
WBGENE00019766	-0.768565	0	0	1	0	0	0	0	0	0	1	0	0	0
WBGENE00008159	0.129978	0	0	0	0	0	0	0	0	0	0	0	0	0
WBGENE00008889	-0.100846	0	1	0	0	0	0	0	0	0	0	0	0	0
WBGENE00020702	-0.134464	0	0	0	1	0	0	0	1	0	0	0	0	0
WBGENE00013122	-0.630071	0	0	1	0	0	0	0	0	0	1	0	1	0
WBGENE00006630	1.47825	1	0	0	0	0	0	0	0	0	0	0	0	0
WBGENE00020703	-0.0381631	0	0	0	0	0	0	0	0	0	1	1	0	0
WBGENE00009137	-0.493277	1	0	0	0	0	1	0	0	0	1	0	0	0
WBGENE00019550	-0.329439	0	0	1	0	0	1	0	0	0	0	0	0	0
WBGENE00013279	0.660654	1	0	0	0	0	0	0	0	0	1	0	1	0
WBGENE00009379	-0.0957792	1	0	0	0	1	0	0	0	0	1	0	0	0
WBGENE00011710	-0.0280783	0	0	0	0	0	0	0	0	0	1	0	0	0
WBGENE00008227	-0.493765	0	0	1	0	0	0	0	1	0	0	1	1	0
WBGENE00008558	0.279101	0	0	0	0	0	0	0	0	0	1	0	0	0
WBGENE00011041	-0.263153	1	0	0	0	0	0	0	0	0	1	0	1	0
WBGENE00016973	-0.869966	0	0	0	0	0	0	0	0	0	0	1	0	0
WBGENE00015075	-0.174681	0	0	0	0	0	0	0	0	0	0	0	1	0
WBGENE00005318	-0.299361	0	1	0	0	0	0	0	0	0	1	0	0	0
WBGENE00006520	-1.0938	0	0	1	0	0	0	0	0	0	0	0	0	0
WBGENE00018467	-0.957576	0	0	0	0	0	0	0	0	0	0	1	0	0
WBGENE00012834	-1.0726	0	0	1	0	0	0	0	0	0	1	0	1	0
WBGENE00009698	0.088564	1	0	1	0	0	0	0	0	0	0	1	0	0
WBGENE00013781	-0.40568	1	0	0	0	0	0	0	0	0	1	0	1	0
WBGENE00015305	-0.0401526	0	0	0	0	0	0	0	0	0	1	0	0	0
WBGENE00018662	0.188621	0	0	0	0	0	0	0	0	0	0	1	0	0
WBGENE00009418	0.0117146	1	0	1	0	0	0	0	0	1	1	1	1	0
WBGENE00012384	-0.0555478	0	0	0	0	0	0	0	0	0	1	0	1	0
WBGENE00001387	1.54867	1	0	0	1	0	0	0	0	1	0	1	0	0
WBGENE00014206	-0.542311	0	0	1	0	0	0	0	0	0	0	0	0	0
WBGENE00020468	-0.819532	1	0	0	0	0	0	0	1	0	0	0	1	0
WBGENE00015104	-0.547194	0	0	1	0	0	0	0	0	0	0	0	0	0
WBGENE00003968	-0.0356904	0	0	0	0	0	0	0	0	0	0	0	0	0
WBGENE00004027	0.392352	0	0	0	0	0	0	0	0	0	0	1	0	0
WBGENE00017181	-0.482607	0	0	0	0	0	0	0	0	0	0	0	0	0
WBGENE00013028	-0.407939	0	0	0	1	0	0	0	1	0	0	0	0	0
WBGENE00013091	0.299627	1	0	1	0	0	0	0	0	0	1	0	0	0
WBGENE00021411	0.342972	0	0	0	0	0	0	0	0	0	0	0	0	0
WBGENE00019267	0.285659	0	0	0	0	0	0	0	0	0	0	1	0	0
WBGENE00010364	-0.0810078	0	0	1	0	0	0	0	0	0	0	0	0	0
WBGENE00000983	0.0697841	0	0	0	0	0	0	0	0	0	1	0	0	0
WBGENE00011364	0.1122	0	0	1	0	0	1	0	0	0	0	0	0	0
WBGENE00012859	-0.923117	0	0	0	0	0	0	0	0	0	0	0	0	0
WBGENE00009614	-0.648458	1	0	1	0	0	0	0	0	0	0	0	1	0
WBGENE00008603	-0.00829363	1	0	1	0	0	0	0	0	0	0	0	1	0
WBGENE00009067	-0.607923	1	0	1	0	0	0	0	0	0	1	0	0	0
WBGENE00008162	0.269738	0	0	1	0	0	0	0	0	0	0	0	0	0
WBGENE00018856	-1.18372	0	0	0	0	0	0	0	0	0	0	0	0	0
WBGENE00011222	0.541317	0	0	1	0	0	0	0	0	0	1	0	0	0
WBGENE00010008	-0.508449	1	0	0	0	0	0	0	0	0	1	1	1	0
WBGENE00019344	-0.416946	1	0	0	0	0	0	0	0	0	0	0	1	0
WBGENE00006950	-0.32069	0	0	1	1	0	0	0	1	0	0	1	0	0
WBGENE00012543	0.576397	0	0	0	0	0	0	0	0	0	1	1	0	0
WBGENE00000993	-0.90127	0	0	0	0	0	0	0	0	0	0	1	0	0
WBGENE00003169	0.203031	0	0	0	0	0	0	0	0	0	0	0	0	0
WBGENE00017012	-0.131787	0	0	0	0	0	0	0	0	0	0	1	0	0
WBGENE00000102	-0.03355	0	0	0	0	0	0	0	0	0	0	1	0	0
WBGENE00007174	0.212562	0	0	1	0	0	0	0	0	0	0	0	0	0
WBGENE00004979	-1.36023	0	0	0	0	0	0	0	1	0	0	1	0	1
WBGENE00018226	-1.40066	1	0	1	0	0	0	0	0	0	0	0	0	0
WBGENE00020041	-0.0201675	1	0	0	0	0	0	0	0	0	1	0	1	0
WBGENE00019368	1.52202	0	0	1	0	0	0	1	0	1	0	1	1	0
WBGENE00008492	1.11418	1	0	1	0	0	0	0	1	0	1	0	0	0
WBGENE00012825	0.818867	0	0	0	0	0	0	0	1	0	0	1	0	0
WBGENE00003175	0.43367	0	0	0	1	0	0	0	1	0	0	1	0	0
WBGENE00020047	0.574191	1	0	1	0	0	0	0	0	0	0	1	0	0
WBGENE00017040	-0.537784	0	0	0	0	0	0	0	0	0	0	0	0	0
WBGENE00008270	-0.442151	0	0	0	0	0	0	0	0	0	0	1	0	0
WBGENE00011790	-0.113453	0	1	0	0	0	0	0	0	0	1	0	1	0
WBGENE00044078	0.848151	0	0	1	0	0	0	0	0	0	0	1	1	0
WBGENE00012013	-0.652489	1	0	0	0	0	0	0	1	0	0	0	0	0
WBGENE00020333	-0.924306	1	0	0	0	0	0	0	0	0	0	0	0	0
WBGENE00005908	-0.45735	1	0	0	0	0	0	0	1	0	1	0	1	0
WBGENE00009616	-0.287894	1	0	0	0	0	0	0	0	0	1	1	0	0
WBGENE00013304	-0.296905	1	0	1	0	0	0	0	0	0	0	0	0	0
WBGENE00000804	-0.160871	0	1	0	0	0	0	0	0	0	1	0	1	0
WBGENE00013090	0.886668	1	0	0	0	0	0	0	0	1	0	0	0	0
WBGENE00015038	-0.877425	1	0	0	0	0	0	0	0	0	1	0	0	0
WBGENE00004418	-0.518071	0	0	0	0	0	0	0	0	1	1	0	1	0
WBGENE00003232	-0.478503	1	0	0	0	0	0	0	0	0	0	0	0	0
WBGENE00002126	-0.254472	0	1	0	0	0	1	0	0	0	1	0	1	0
WBGENE00005582	-0.261483	0	0	0	0	0	0	0	0	0	1	0	0	0
WBGENE00005340	-0.928318	0	0	0	0	0	0	0	0	0	0	0	1	0
WBGENE00011922	-0.371611	0	0	0	0	0	0	0	0	0	1	0	0	0
WBGENE00011432	0.697069	0	0	0	0	0	0	0	1	0	0	0	0	0
WBGENE00014249	-0.264733	1	0	0	0	0	1	0	0	0	0	1	1	0
WBGENE00009482	-0.429417	0	0	1	0	0	0	0	0	0	0	0	0	0
WBGENE00014091	0.559284	1	0	0	0	0	0	0	0	0	1	0	0	0
WBGENE00008529	0.425079	1	0	1	0	0	0	0	0	0	0	0	0	0
WBGENE00022617	0.745434	1	0	0	0	0	0	0	0	0	0	1	0	0
WBGENE00002181	-0.907137	0	0	0	0	0	0	0	0	0	1	1	0	0
WBGENE00006065	-0.522511	0	0	0	0	0	1	0	0	0	1	1	0	0
WBGENE00017551	-0.645431	0	0	0	0	0	0	0	0	0	1	1	0	0
WBGENE00016371	0.324958	0	0	1	0	0	0	0	1	0	0	0	0	0
WBGENE00015601	-0.542415	0	0	1	0	0	0	0	0	0	0	1	0	0
WBGENE00007323	-0.661436	0	0	0	1	0	0	0	0	0	1	0	0	0
WBGENE00016743	-0.766466	0	0	0	0	0	0	0	0	0	0	0	0	0
WBGENE00010531	1.13966	1	0	0	0	0	0	0	0	0	0	0	0	0
WBGENE00019826	-0.341392	0	0	1	0	0	0	0	0	0	1	0	0	0
WBGENE00018866	-0.00113352	1	0	0	0	0	0	0	0	0	0	0	0	0
WBGENE00011465	-0.543366	0	0	0	0	0	0	0	0	0	0	0	1	0
WBGENE00008163	0.76985	1	0	0	0	0	1	0	0	0	0	0	1	0
WBGENE00007297	-0.0936578	0	0	0	0	0	0	0	0	0	0	0	1	0
WBGENE00001614	-0.356378	0	0	0	0	0	0	0	0	0	0	0	1	0
WBGENE00016479	-0.338964	1	0	0	0	0	0	0	0	0	0	0	0	0
WBGENE00014048	0.296907	1	0	1	0	0	0	0	0	0	1	0	1	0
WBGENE00013307	-0.704952	1	0	0	0	0	0	0	0	0	0	1	0	0
WBGENE00010155	0.790631	0	0	0	0	0	0	0	0	0	0	1	1	0
WBGENE00020861	0.129344	0	0	0	0	0	0	0	0	0	0	1	0	0
WBGENE00005067	-0.28192	1	0	1	0	0	0	0	0	0	0	0	0	0
WBGENE00013476	0.473317	0	0	0	0	0	1	0	1	0	1	0	1	0
WBGENE00009605	0.16264	1	1	1	0	0	0	0	0	0	0	0	1	0
WBGENE00012077	-0.166918	0	0	0	0	0	0	0	0	0	1	0	1	0
WBGENE00016058	1.78894	1	1	1	0	0	0	0	0	0	0	0	0	0
WBGENE00020117	-0.500092	0	0	0	0	0	0	0	0	0	0	0	0	0
WBGENE00009671	-0.626577	1	0	0	0	0	0	0	0	0	0	0	0	0
WBGENE00021569	-0.33631	0	0	0	0	0	0	0	0	0	1	0	0	0
WBGENE00015156	-0.895091	0	0	0	0	0	0	0	0	0	0	0	0	0
WBGENE00020440	-0.105304	1	0	0	0	0	0	0	0	0	0	0	0	0
WBGENE00020308	-0.58168	0	0	1	0	0	1	0	0	0	1	0	1	0
WBGENE00011894	0.288775	0	0	0	0	0	1	0	0	0	0	0	0	0
WBGENE00017063	-0.232841	0	0	0	0	0	0	0	0	0	1	1	0	0
WBGENE00004919	-0.549372	0	0	0	0	0	0	0	0	0	0	0	0	0
WBGENE00011104	0.663487	0	0	1	0	0	0	0	0	0	0	0	0	0
WBGENE00002150	-0.658065	0	0	0	1	1	0	0	1	0	1	0	0	0
WBGENE00006424	-0.675979	0	0	0	0	0	0	0	0	0	0	0	0	0
WBGENE00009642	-0.226813	1	0	0	0	0	0	0	1	0	1	0	0	0
WBGENE00003828	0.350016	1	0	1	0	0	0	0	0	0	0	1	0	0
WBGENE00014074	-0.913673	0	0	0	0	0	0	0	0	0	0	0	0	0
WBGENE00017668	-0.337928	1	0	1	1	0	0	0	1	0	0	0	0	0
WBGENE00009192	1.01198	1	0	0	0	0	0	0	0	0	1	1	1	1
WBGENE00017951	-0.481524	1	0	0	0	0	1	0	0	0	1	1	0	0
WBGENE00008802	-0.484467	1	0	0	0	0	0	0	0	0	1	0	1	0
WBGENE00013567	1.6597	0	1	0	0	0	0	0	0	0	1	0	0	0
WBGENE00013962	0.0472287	0	0	0	0	0	0	0	0	0	0	1	0	0
WBGENE00013044	-1.05835	1	0	0	0	0	0	0	0	1	1	0	1	0
WBGENE00008595	0.963118	0	0	1	0	0	0	0	0	0	0	0	0	0
WBGENE00017037	-0.570603	1	0	0	0	0	0	0	0	0	0	1	0	0
WBGENE00017423	0.125222	0	0	0	0	0	0	0	0	0	0	0	1	0
WBGENE00006235	-0.240293	1	0	0	0	0	0	0	0	0	1	0	0	0
WBGENE00007097	-0.407807	1	0	1	0	0	1	0	1	0	0	0	0	0
WBGENE00011669	0.450907	0	0	0	0	0	0	0	0	0	0	0	0	0
WBGENE00005701	0.183822	1	0	0	0	0	0	0	0	0	0	0	0	0
WBGENE00018852	-0.457584	0	0	0	0	0	0	0	0	0	1	1	0	0
WBGENE00005073	-0.00398953	1	0	0	0	0	1	0	0	0	0	1	0	0
WBGENE00000551	0.401311	0	0	0	0	0	0	0	1	0	1	0	0	0
WBGENE00000023	0.278348	0	0	1	0	0	0	0	0	0	1	0	1	0
WBGENE00018772	-0.268557	0	0	0	0	0	0	0	0	0	0	0	0	1
WBGENE00016857	-0.759086	0	0	0	0	0	1	0	0	0	1	0	1	0
WBGENE00019720	-0.781643	1	0	0	0	0	0	0	0	0	0	0	0	0
WBGENE00019715	-0.384985	1	0	0	0	0	0	0	0	0	1	0	1	1
WBGENE00015170	-0.0937161	1	0	0	0	0	0	0	0	0	1	0	0	0
WBGENE00016577	-0.292069	1	0	0	0	0	0	0	1	1	0	0	1	0
WBGENE00009383	0.608336	1	0	0	0	0	0	0	0	1	0	1	0	0
WBGENE00010352	-0.523233	1	1	0	0	0	0	0	0	0	0	1	0	0
WBGENE00020279	-0.190665	0	0	1	0	0	0	0	0	0	1	0	1	0
WBGENE00001531	-0.454697	1	0	1	0	0	1	0	0	0	1	0	0	0
WBGENE00008363	-0.590954	1	0	0	0	0	0	0	1	0	0	0	1	0
WBGENE00000752	1.68023	1	0	0	0	0	0	0	1	1	0	0	0	0
WBGENE00010095	-0.709217	0	0	0	0	0	0	1	0	0	1	0	1	0
WBGENE00018532	0.0398332	0	0	0	0	0	0	0	0	0	0	1	0	0
WBGENE00008092	-0.101648	0	0	0	0	0	0	0	0	0	1	1	1	0
WBGENE00019660	0.426653	0	0	1	0	0	0	0	0	0	0	1	1	0
WBGENE00001878	-0.00152025	0	0	0	0	0	0	0	0	0	0	1	0	0
WBGENE00007954	-0.481114	0	0	0	0	0	0	0	0	0	1	0	1	0
WBGENE00015924	0.316084	1	0	0	0	0	0	0	0	0	1	0	0	0
WBGENE00007776	-0.799168	1	0	0	1	0	0	0	1	0	0	0	0	0
WBGENE00015230	0.110244	0	0	0	0	0	0	0	0	0	0	0	1	0
WBGENE00011084	0.596556	0	0	0	0	0	0	0	0	0	1	0	0	0
WBGENE00005988	0.490763	0	0	1	0	0	0	0	0	0	0	0	0	0
WBGENE00004128	-0.716735	0	0	0	0	0	0	0	0	0	1	1	1	0
WBGENE00018089	-0.844624	0	0	0	0	0	0	0	0	0	1	0	0	0
WBGENE00002151	-0.577212	0	0	0	0	0	0	0	0	0	0	0	0	0
WBGENE00000432	0.0636223	0	0	0	0	0	0	0	0	0	0	0	0	0
WBGENE00015036	-0.928789	0	0	0	0	0	0	0	0	0	1	0	0	0
WBGENE00017923	0.158193	1	0	1	0	0	1	0	0	0	1	0	0	0
WBGENE00010867	-0.325945	1	0	0	0	0	0	0	0	0	0	0	0	0
WBGENE00002137	-0.62317	0	0	1	0	0	0	0	0	0	0	0	0	0
WBGENE00001532	-0.37365	1	0	0	0	0	0	0	0	0	1	0	0	0
WBGENE00010633	2.06825	1	1	1	0	0	0	0	0	0	1	0	0	0
WBGENE00015385	-0.945839	0	0	0	0	0	0	0	0	0	0	1	0	0
WBGENE00014143	0.521982	1	0	0	0	0	1	0	0	0	0	1	1	0
WBGENE00019473	1.55032	1	0	1	1	0	0	0	1	0	0	0	0	0
WBGENE00020773	-0.741739	1	0	1	0	0	0	0	0	0	0	0	0	0
WBGENE00005050	-0.396324	0	0	0	0	0	0	0	0	0	0	0	0	0
WBGENE00008618	-0.0353635	1	0	0	0	0	0	0	0	0	0	0	0	0
WBGENE00019763	-1.28607	0	0	1	0	0	0	0	0	0	1	0	1	0
WBGENE00003755	1.4878	1	0	0	0	1	0	0	0	0	0	0	1	0
WBGENE00004818	0.60238	0	0	0	0	0	0	0	0	0	0	1	1	0
WBGENE00000904	-0.365531	1	0	0	0	0	0	0	0	0	0	0	0	0
WBGENE00010570	0.376809	0	0	0	0	0	0	0	0	0	1	0	0	0
WBGENE00000007	0.096974	1	0	0	0	0	0	0	0	0	1	0	1	0
WBGENE00015292	-0.65685	0	0	0	0	0	0	0	0	0	1	0	0	0
WBGENE00016786	0.168721	1	0	0	0	0	0	0	0	1	1	0	0	0
WBGENE00017761	-0.287152	1	0	0	0	0	0	0	0	0	0	0	1	0
WBGENE00022539	0.245777	0	0	0	0	0	1	0	0	0	1	0	0	0
WBGENE00010572	-1.78594	1	0	0	0	0	1	0	0	0	0	0	1	0
WBGENE00012400	0.315707	0	0	1	0	0	0	0	0	0	0	0	1	0
WBGENE00015089	0.738448	1	0	1	0	0	0	0	0	0	0	0	0	0
WBGENE00020797	0.0428708	0	1	0	1	0	0	0	0	0	1	0	0	0
WBGENE00004037	0.0865025	0	0	0	0	0	0	0	0	0	1	1	0	0
WBGENE00015631	-0.88143	1	0	0	0	0	1	0	0	0	0	0	0	0
WBGENE00015722	0.765206	0	0	0	0	0	0	0	0	0	0	1	0	0
WBGENE00014089	-0.211957	0	0	0	0	0	0	0	1	0	0	0	1	1
WBGENE00019525	0.128854	0	0	0	0	0	0	0	0	0	0	0	1	0
WBGENE00006234	-1.04223	0	0	0	0	0	0	0	0	0	0	0	0	1
WBGENE00003570	-0.282493	0	0	0	0	0	0	0	0	0	0	1	1	0
WBGENE00015926	-0.578155	1	0	0	0	0	1	0	0	0	1	0	0	0
WBGENE00006534	0.228643	0	0	0	0	0	0	0	0	0	0	0	1	0
WBGENE00000166	-0.0673201	0	0	0	0	0	0	0	1	0	0	1	1	0
WBGENE00008038	0.882818	0	0	0	0	0	0	0	0	0	0	0	0	0
WBGENE00014192	0.496144	0	0	1	0	0	0	0	0	0	1	0	0	0
WBGENE00011539	-0.323034	1	0	0	0	0	0	0	0	0	0	1	0	0
WBGENE00010108	-0.275066	0	0	1	0	0	1	0	0	1	1	0	0	0
WBGENE00009987	-0.292013	0	0	0	0	0	0	0	0	0	1	0	0	0
[truncated: 10,603 more rows]
