# Supplementary material for: Multivariable regulation of gene expression plasticity in metazoans
Source: Open Biol. 2019 Dec 4;9(12):190150. doi: 10.1098/rsob.190150 (PMC6936262; doi:10.1098/rsob.190150)
Supplement: Table S13 [file rsob190150supp14.xlsx]

## Sheet: Sheet2
	Median GEP M1: H3K36me3; M2: H3K79me2; M3: H4K20me1							Mann–Whitney U test significance ( p < 0.001); NS, not significant; SL, significantly lower; SH, significantly higher
								two vs one						three vs two			Three vs one
Sample	M1	M2	M3	M12	M13	M23	M123	M12-vs-M1	M12-vs-M2	M13-vs-M1	M13-vs-M3	M23-vs-M2	M23-vs-M3	M123-vs-M12	M123-vs-M13	M123-vs-M23	M123-vs-M1	M123-vs-M2	M123-vs-M3
E003	-2.98587	-2.98805	-2.92939	-2.82459	-3.07388	-2.9754	-3.09746	NS	NS	NS	NS	NS	NS	NS	NS	NS	NS	NS	NS
E008	-2.98988	-2.81391	-2.95534	-2.82164	-3.09228	-3.01952	-3.17267	NS	NS	NS	NS	NS	NS	NS	NS	NS	NS	NS	NS
E017	-3.04877	-2.80153	-2.91376	-3.02163	-3.13353	-2.87086	-3.01438	NS	NS	NS	NS	NS	NS	NS	NS	NS	NS	SL	NS
E114	-2.95299	-2.85496	-3.25884	-2.92194	-3.35184	-3.01502	-3.0124	NS	NS	SL	NS	NS	NS	NS	SH	NS	NS	NS	NS
E115	-3.00775	-2.93214	-3.08602	-2.88076	-3.25532	-2.98382	-3.01345	NS	NS	SL	NS	NS	NS	NS	SH	NS	NS	NS	NS
E116	-3.04585	-2.92391	-2.9482	-2.97279	-3.38116	-2.83537	-3.11504	NS	NS	NS	NS	NS	NS	NS	NS	NS	NS	NS	NS
E117	-2.97256	-2.84845	-3.09013	-2.91844	-3.10836	-3.00324	-2.97381	NS	NS	NS	NS	NS	NS	NS	NS	NS	NS	NS	NS
E118	-3.03635	-2.90325	-2.88662	-2.97121	-3.42523	-2.93468	-3.099	NS	NS	NS	NS	NS	NS	NS	NS	NS	NS	NS	NS
E119	-2.97302	-2.89208	-2.93042	-3.01584	-2.90883	-2.88956	-3.07595	NS	NS	NS	NS	NS	NS	NS	NS	NS	NS	NS	NS
E120	-2.99378	-2.91893	-3.00881	-3.00018	-2.96714	-3.03292	-3.00857	NS	NS	NS	NS	NS	NS	NS	NS	NS	NS	NS	NS
E121	-3.00706	-2.94442	-3.0081	-3.06088	-3.09851	-2.92084	-2.94464	NS	NS	NS	NS	NS	NS	NS	NS	NS	NS	NS	NS
E122	-3.06407	-2.91594	-2.82752	-2.99148	-2.97109	-2.89787	-2.91164	NS	NS	NS	NS	NS	NS	NS	NS	NS	NS	NS	NS
E123	-3.03287	-2.94697	-3.09283	-3.01147	-3.39502	-3.00497	-2.95747	NS	NS	NS	NS	NS	NS	NS	NS	NS	NS	NS	NS
E124	-2.96894	-2.88241	-3.10296	-2.82787	-3.06474	-2.91572	-3.02304	NS	NS	NS	NS	NS	NS	NS	NS	NS	NS	NS	NS
E125	-2.94308	-2.88673	-3.05469	-3.08767	-3.1414	-2.90899	-2.95736	NS	NS	NS	NS	NS	NS	NS	NS	NS	NS	NS	NS
E126	-2.98587	-2.87292	-3.07631	-2.7503	-3.21807	-3.04925	-2.96714	NS	NS	NS	NS	NS	NS	NS	NS	NS	NS	NS	NS
E127	-3.00393	-2.8484	-3.09283	-2.96996	-3.14919	-2.936	-3.06637	NS	NS	NS	NS	NS	NS	NS	NS	NS	NS	SL	NS
E128	-3.09481	-2.85371	-2.99505	-3.08559	-3.1876	-2.90239	-3.13264	NS	SL	NS	NS	NS	NS	NS	NS	NS	NS	NS	NS
E129	-3.01229	-2.86171	-3.06867	-2.96951	-3.07424	-2.91137	-3.00996	NS	NS	NS	NS	NS	NS	NS	NS	NS	NS	NS	NS
